# Supplementary material for: Design of a hazard prediction system with intelligent multimodal fusion based on artificial intelligence & internet of things technology: taking a crib as an example
Source: PeerJ Comput Sci. 2024 Oct 29;10:e2404. doi: 10.7717/peerj-cs.2404 (PMC11623082; doi:10.7717/peerj-cs.2404)
Supplement: Supplemental Information 2 [file peerj-cs-10-2404-s002.zip]

Archive with 16 entries (12 files):
- Algorithm/
- Algorithm/Environmental_Detection_Algorithm/
- Algorithm/Environmental_Detection_Algorithm/Environmental Detection Algorithm.txt
- Algorithm/Environmental_Detection_Algorithm/Environmental_Detection_Algorithm.ino
- Algorithm/Real_time_State_Monitoring_Algorithm/
- Algorithm/Real_time_State_Monitoring_Algorithm/.skip.esp32c3
- Algorithm/Real_time_State_Monitoring_Algorithm/Real_time_State_Monitoring_Algorithm.ino
- Algorithm/Real_time_State_Monitoring_Algorithm/app_httpd.cpp
- Algorithm/Real_time_State_Monitoring_Algorithm/camera_index.h
- Algorithm/Real_time_State_Monitoring_Algorithm/camera_pins.h
- Algorithm/Real_time_State_Monitoring_Algorithm/partitions.csv
- Algorithm/Turn-over Detection Algorithm/
- Algorithm/Turn-over Detection Algorithm/Turn-over Detection Algorithm.py
- Algorithm/Turn-over Detection Algorithm/fengmingqi.mp3
- Algorithm/Turn-over Detection Algorithm/haarcascade_frontalface_alt2.xml
- Algorithm/readme.txt
