# Supplementary material for: Design of a hazard prediction system with intelligent multimodal fusion based on artificial intelligence & internet of things technology: taking a crib as an example
Source: PeerJ Comput Sci. 2024 Oct 29;10:e2404. doi: 10.7717/peerj-cs.2404 (PMC11623082; doi:10.7717/peerj-cs.2404)
Supplement: Supplemental Information 2 [file peerj-cs-10-2404-s002.zip › Algorithm/Environmental_Detection_Algorithm/Environmental Detection Algorithm.txt]

//Last revised version on April 14, 2024, authored by Zhao Jianan
#include <dht11.h>
#include <LiquidCrystal_I2C.h>
#include <Wire.h> 
#include <NewPing.h>

int LCD1602_RS = 7;
int LCD1602_EN = 6;
int DB[4] = { 2, 3, 4, 5};

 //LCD write command
void LCD_Command_Write(int command)
{
  int i, temp;
  digitalWrite( LCD1602_RS, LOW);
  digitalWrite( LCD1602_EN, LOW);

  temp = command & 0xf0;
  for (i = DB[0]; i <= 5; i++)
  {
    digitalWrite(i, temp & 0x80);
    temp <<= 1;
  }

  digitalWrite( LCD1602_EN, HIGH);
  delayMicroseconds(1);
  digitalWrite( LCD1602_EN, LOW);

  temp = (command & 0x0f) << 4;
  for (i = DB[0]; i <= 5; i++)
  {
    digitalWrite(i, temp & 0x80);
    temp <<= 1;
  }

  digitalWrite( LCD1602_EN, HIGH);
  delayMicroseconds(1);
  digitalWrite( LCD1602_EN, LOW);
}


 //LCD data writing
void LCD_Data_Write(int dat)
{
  int i = 0, temp;
  digitalWrite( LCD1602_RS, HIGH);
  digitalWrite( LCD1602_EN, LOW);

  temp = dat & 0xf0;
  for (i = DB[0]; i <= 5; i++)
  {
    digitalWrite(i, temp & 0x80);
    temp <<= 1;
  }

  digitalWrite( LCD1602_EN, HIGH);
  delayMicroseconds(1);
  digitalWrite( LCD1602_EN, LOW);

  temp = (dat & 0x0f) << 4;
  for (i = DB[0]; i <= 5; i++)
  {
    digitalWrite(i, temp & 0x80);
    temp <<= 1;
  }

  digitalWrite( LCD1602_EN, HIGH);
  delayMicroseconds(1);
  digitalWrite( LCD1602_EN, LOW);
}

 //LCD cursor position setting
void LCD_SET_XY( int x, int y )
{
  int address;
  if (y == 0)    address = 0x80 + x;
  else          address = 0xC0 + x;
  LCD_Command_Write(address);
}

//Write one character on LCD
void LCD_Write_Char( int x, int y, int dat)
{
  LCD_SET_XY( x, y );
  LCD_Data_Write(dat);
}

void LCD_Write_String(int X, int Y, char  *s)
{
  LCD_SET_XY( X, Y );    //Set Address
  while (*s)             //Write a string
  {
    LCD_Data_Write(*s);
    s ++;
  }
}

void zhuan (int n,char *s,char *c)
{ int k=0;
  int i=0;
  int p=n;
  while(n>0)
  {
    s[i++]=n%10+'0';
    n=n/10;
  }
  s[i]='\0';
  while(i-1>=0)
{c[k]=s[i-1];
k++;
i--;}
c[k]='\0';
}

LiquidCrystal_I2C lcd(0x27,16,2);  // set the LCD address to 0x27 and 0x3F for a 16 chars and 2 line display

dht11 DHT;//create a variable type of dht

const int ledPin = 13; //pin13 built-in led
const int soundPin = A0; 
const int DHT11_PIN= 10;//Humiture sensor attach to pin7
#define TRIGGER_PIN  8  // Arduino pin tied to trigger pin on the ultrasonic sensor.
#define ECHO_PIN     9  // Arduino pin tied to echo pin on the ultrasonic sensor.
#define MAX_DISTANCE 400
NewPing sonar(TRIGGER_PIN, ECHO_PIN, MAX_DISTANCE);
void setup()
{ int i = 0;
  for (i = 2; i <= 7; i++)
  {
    pinMode(i, OUTPUT);
  }
  delay(100);
  LCD_Command_Write(0x28);//Display mode setting 4-wire 2-row 5x7
  delay(50);
  LCD_Command_Write(0x06);//Display cursor movement settings
  delay(50);
  LCD_Command_Write(0x0c);//Display on and cursor settings
  delay(50);
  LCD_Command_Write(0x80);//Set data address pointer
  delay(50);
  LCD_Command_Write(0x01);//Display clear screen
  delay(50);

  Serial.begin(9600);//initialize the serial
  pinMode(ledPin,OUTPUT);
  lcd.init();  //initialize the lcd
  lcd.backlight();  //open the backlight 
}


void loop()
{ int value = analogRead(soundPin); //read the value of sound sensor

    unsigned long currentTime = millis();  // Get the current number of milliseconds
  float seconds = currentTime / 1000.0; // Convert milliseconds to seconds
  Serial.print("RT:");// Print Run Time (seconds)
  Serial.print(seconds);               
  Serial.print("s;");
  Serial.print("  ");

  Serial.print("Voi:");
  Serial.print(value,1);
  Serial.print("dB;");
  Serial.print("  ");

  delay(50);        // Wait 50ms between pings (about 20 pings/sec). 29ms should be the shortest delay between pings.
  unsigned int uS = sonar.ping(); // Send ping, get ping time in microseconds (uS).
  Serial.print("Dis: ");
  Serial.print(uS / US_ROUNDTRIP_CM); // Convert ping time to distance in cm and print result (0 = outside set distance range)
  Serial.print("cm;");
  Serial.print("  ");

D: int chk = DHT.read(DHT11_PIN);//read the value returned from sensor
  switch (chk)
  {
  case DHTLIB_OK:  
    //Serial.println("OK!"); 
    break;
  case DHTLIB_ERROR_CHECKSUM: 
    //goto D;
    //Serial.print("Checksum error,\t"); 
    break;
  case DHTLIB_ERROR_TIMEOUT: 
      goto D;
    //Serial.print("Time out error,\t"); 
    break;
  default: 
     // goto D;
    //Serial.print("Unknown error,\t"); 
    break;
  }
  Serial.print("Tem:");
  Serial.print(DHT.temperature,1);
  Serial.print(" C;");
  Serial.print("  ");
  Serial.print("Hum:");
  Serial.print(DHT.humidity,1);
  Serial.print(" %;");
  Serial.print("  ");
  delay(200);

 char c[4];
 char s[4];

 LCD_Write_String(0, 0, "V:"); 
 zhuan(value,s,c);
 LCD_Write_String(2, 0, c);
 LCD_Write_String(5, 0, "dB");
 
 LCD_Write_String(8, 0, "D:");
 zhuan(uS / US_ROUNDTRIP_CM,s,c);
 LCD_Write_String(10, 0, c);
 LCD_Write_String(13, 0, "cm");

 LCD_Write_String(0, 1, "Hum:");
 zhuan(DHT.humidity,s,c);
 LCD_Write_String(4, 1, c);
 LCD_Write_String(6, 1, "%");

 LCD_Write_String(8, 1, "Tem:");
 zhuan(DHT.temperature,s,c);
 LCD_Write_String(12, 1, c);
 LCD_Write_String(14, 1, "C");

delay(1000);
  LCD_Command_Write(0x01);

  if(value>50||DHT.temperature>38||DHT.temperature<36||DHT.humidity>90||uS / US_ROUNDTRIP_CM<5)
  {
    digitalWrite(ledPin,HIGH); //turn on the led
    Serial.println("Ring");
    delay(200); //delay 200ms
  }
  else //elae 
  {
    digitalWrite(ledPin,LOW); //turn off the led
    Serial.println("Non");
  } 
}
