# Supplementary material for: Design of a hazard prediction system with intelligent multimodal fusion based on artificial intelligence & internet of things technology: taking a crib as an example
Source: PeerJ Comput Sci. 2024 Oct 29;10:e2404. doi: 10.7717/peerj-cs.2404 (PMC11623082; doi:10.7717/peerj-cs.2404)
Supplement: Supplemental Information 2 [file peerj-cs-10-2404-s002.zip › Algorithm/Real_time_State_Monitoring_Algorithm/Real_time_State_Monitoring_Algorithm.ino]

#include "esp_camera.h"
#include <WiFi.h>
#define CAMERA_MODEL_AI_THINKER // Has PSRAM

#include "camera_pins.h"

const char* ssid = "realme GT Neo5 240W";
const char* password = "guan18313572890";

void startCameraServer();
void setupLedFlash(int pin);

void setup() {
  Serial.begin(115200);
  Serial.setDebugOutput(true);
  Serial.println();

  camera_config_t config;
  config.ledc_channel = LEDC_CHANNEL_0;
  config.ledc_timer = LEDC_TIMER_0;
  config.pin_d0 = Y2_GPIO_NUM;
  config.pin_d1 = Y3_GPIO_NUM;
  config.pin_d2 = Y4_GPIO_NUM;
  config.pin_d3 = Y5_GPIO_NUM;
  config.pin_d4 = Y6_GPIO_NUM;
  config.pin_d5 = Y7_GPIO_NUM;
  config.pin_d6 = Y8_GPIO_NUM;
  config.pin_d7 = Y9_GPIO_NUM;
  config.pin_xclk = XCLK_GPIO_NUM;
  config.pin_pclk = PCLK_GPIO_NUM;
  config.pin_vsync = VSYNC_GPIO_NUM;
  config.pin_href = HREF_GPIO_NUM;
  config.pin_sccb_sda = SIOD_GPIO_NUM;
  config.pin_sccb_scl = SIOC_GPIO_NUM;
  config.pin_pwdn = PWDN_GPIO_NUM;
  config.pin_reset = RESET_GPIO_NUM;
  config.xclk_freq_hz = 20000000;
  config.frame_size = FRAMESIZE_UXGA;
  config.pixel_format = PIXFORMAT_JPEG; // for streaming
  //config.pixel_format = PIXFORMAT_RGB565; // for face detection/recognition
  config.grab_mode = CAMERA_GRAB_WHEN_EMPTY;
  config.fb_location = CAMERA_FB_IN_PSRAM;
  config.jpeg_quality = 12;
  config.fb_count = 1;
  
  // if PSRAM IC present, init with UXGA resolution and higher JPEG quality
  //                      for larger pre-allocated frame buffer.
  if(config.pixel_format == PIXFORMAT_JPEG){
    if(psramFound()){
      config.jpeg_quality = 10;
      config.fb_count = 2;
      config.grab_mode = CAMERA_GRAB_LATEST;
    } else {
      // Limit the frame size when PSRAM is not available
      config.frame_size = FRAMESIZE_SVGA;
      config.fb_location = CAMERA_FB_IN_DRAM;
    }
  } else {
    // Best option for face detection/recognition
    config.frame_size = FRAMESIZE_240X240;
#if CONFIG_IDF_TARGET_ESP32S3
    config.fb_count = 2;
#endif
  }

#if defined(CAMERA_MODEL_ESP_EYE)
  pinMode(13, INPUT_PULLUP);
  pinMode(14, INPUT_PULLUP);
#endif

  // camera init
  esp_err_t err = esp_camera_init(&config);
  if (err != ESP_OK) {
    Serial.printf("Camera init failed with error 0x%x", err);
    return;
  }

  sensor_t * s = esp_camera_sensor_get();
  // initial sensors are flipped vertically and colors are a bit saturated
  if (s->id.PID == OV3660_PID) {
    s->set_vflip(s, 1); // flip it back
    s->set_brightness(s, 1); // up the brightness just a bit
    s->set_saturation(s, -2); // lower the saturation
  }
  // drop down frame size for higher initial frame rate
  if(config.pixel_format == PIXFORMAT_JPEG){
    s->set_framesize(s, FRAMESIZE_QVGA);
  }

#if defined(CAMERA_MODEL_M5STACK_WIDE) || defined(CAMERA_MODEL_M5STACK_ESP32CAM)
  s->set_vflip(s, 1);
  s->set_hmirror(s, 1);
#endif

#if defined(CAMERA_MODEL_ESP32S3_EYE)
  s->set_vflip(s, 1);
#endif

// Setup LED FLash if LED pin is defined in camera_pins.h
#if defined(LED_GPIO_NUM)
  setupLedFlash(LED_GPIO_NUM);
#endif

  WiFi.begin(ssid, password);
  WiFi.setSleep(false);

  while (WiFi.status() != WL_CONNECTED) {
    delay(500);
    Serial.print(".");
  }
  Serial.println("");
  Serial.println("WiFi connected");

  startCameraServer();

  Serial.print("Camera Ready! Use 'http://");
  Serial.print(WiFi.localIP());
  Serial.println("' to connect");
}

void loop() {
  // Do nothing. Everything is done in another task by the web server
  delay(10000);
}
