# Supplementary material for: Design of a hazard prediction system with intelligent multimodal fusion based on artificial intelligence & internet of things technology: taking a crib as an example
Source: PeerJ Comput Sci. 2024 Oct 29;10:e2404. doi: 10.7717/peerj-cs.2404 (PMC11623082; doi:10.7717/peerj-cs.2404)
Supplement: Supplemental Information 2 [file peerj-cs-10-2404-s002.zip › Algorithm/Real_time_State_Monitoring_Algorithm/camera_index.h]

//File: index_ov2640.html.gz, Size: 6787
#define index_ov2640_html_gz_len 6787
const uint8_t index_ov2640_html_gz[] = {
 0x1F, 0x8B, 0x08, 0x08, 0x23, 0xFC, 0x69, 0x5E, 0x00, 0x03, 0x69, 0x6E, 0x64, 0x65, 0x78, 0x5F,
 0x6F, 0x76, 0x32, 0x36, 0x34, 0x30, 0x2E, 0x68, 0x74, 0x6D, 0x6C, 0x00, 0xED, 0x3D, 0x6B, 0x73,
 0xDB, 0x46, 0x92, 0xDF, 0xFD, 0x2B, 0x60, 0x24, 0x6B, 0x92, 0x25, 0x92, 0x22, 0x29, 0x4A, 0x96,
 0x15, 0x89, 0x3E, 0x5B, 0x96, 0x1F, 0xB5, 0x76, 0xE2, 0xB5, 0x12, 0xC7, 0x5B, 0xA9, 0x2D, 0x07,
 0x04, 0x86, 0x24, 0x62, 0x10, 0xE0, 0x02, 0xA0, 0x48, 0x26, 0xA5, 0xDF, 0x71, 0x3F, 0xE8, 0xFE,
 0xD8, 0x75, 0xCF, 0x03, 0x18, 0x00, 0x83, 0x07, 0x49, 0x89, 0xF4, 0xFA, 0x8E, 0x4E, 0x45, 0x78,
 0x4C, 0xF7, 0xF4, 0xBB, 0x7B, 0x66, 0x30, 0xC0, 0xF9, 0x43, 0xCB, 0x33, 0xC3, 0xD5, 0x8C, 0x68,
 0x93, 0x70, 0xEA, 0x0C, 0x1E, 0x9C, 0xB3, 0x3F, 0x1A, 0xFC, 0xCE, 0x27, 0xC4, 0xB0, 0xD8, 0x21,
 0x3D, 0x9D, 0x92, 0xD0, 0xD0, 0xCC, 0x89, 0xE1, 0x07, 0x24, 0xBC, 0xD0, 0xE7, 0xE1, 0xA8, 0x75,
 0xAA, 0xA7, 0x6F, 0xBB, 0xC6, 0x94, 0x5C, 0xE8, 0x37, 0x36, 0x59, 0xCC, 0x3C, 0x3F, 0xD4, 0x35,
 0xD3, 0x73, 0x43, 0xE2, 0x42, 0xF3, 0x85, 0x6D, 0x85, 0x93, 0x0B, 0x8B, 0xDC, 0xD8, 0x26, 0x69,
 0xD1, 0x93, 0xA6, 0xED, 0xDA, 0xA1, 0x6D, 0x38, 0xAD, 0xC0, 0x34, 0x1C, 0x72, 0xD1, 0x95, 0x71,
 0x85, 0x76, 0xE8, 0x90, 0xC1, 0xD5, 0xF5, 0xFB, 0xA3, 0x9E, 0xF6, 0xD3, 0xC7, 0x5E, 0xFF, 0xA4,
 0x73, 0x7E, 0xC8, 0xAE, 0xC5, 0x6D, 0x82, 0x70, 0x25, 0x9F, 0xE3, 0x6F, 0xE8, 0x59, 0x2B, 0xED,
 0xAF, 0xC4, 0x25, 0xFC, 0x8D, 0x80, 0x88, 0xD6, 0xC8, 0x98, 0xDA, 0xCE, 0xEA, 0x4C, 0x7B, 0xE6,
 0x43, 0x9F, 0xCD, 0xD7, 0xC4, 0xB9, 0x21, 0xA1, 0x6D, 0x1A, 0xCD, 0xC0, 0x70, 0x83, 0x56, 0x40,
 0x7C, 0x7B, 0xF4, 0x43, 0x06, 0x70, 0x68, 0x98, 0x5F, 0xC6, 0xBE, 0x37, 0x77, 0xAD, 0x33, 0xED,
 0xBB, 0xEE, 0x29, 0xFE, 0xCB, 0x36, 0x32, 0x3D, 0xC7, 0xF3, 0xE1, 0xFE, 0xD5, 0x4B, 0xFC, 0x97,
 0xBD, 0x4F, 0x7B, 0x0F, 0xEC, 0x3F, 0xC9, 0x99, 0xD6, 0x3D, 0x99, 0x2D, 0x13, 0xF7, 0x6F, 0x1F,
 0x24, 0x4E, 0x27, 0xBD, 0x3C, 0xEA, 0x39, 0xFC, 0x69, 0x31, 0x7C, 0x40, 0xCC, 0xD0, 0xF6, 0xDC,
 0xF6, 0xD4, 0xB0, 0x5D, 0x05, 0x26, 0xCB, 0x0E, 0x66, 0x8E, 0x01, 0x32, 0x18, 0x39, 0xA4, 0x10,
 0xCF, 0x77, 0x53, 0xE2, 0xCE, 0x9B, 0x25, 0xD8, 0x10, 0x49, 0xCB, 0xB2, 0x7D, 0xD6, 0xEA, 0x0C,
 0xE5, 0x30, 0x9F, 0xBA, 0xA5, 0x68, 0x8B, 0xE8, 0x72, 0x3D, 0x97, 0x28, 0x04, 0x88, 0x1D, 0x2D,
 0x7C, 0x63, 0x86, 0x0D, 0xF0, 0x6F, 0xB6, 0xC9, 0xD4, 0x76, 0x99, 0x51, 0x9D, 0x69, 0x47, 0xFD,
 0xCE, 0x6C, 0x59, 0xA2, 0xCA, 0xA3, 0x13, 0xFC, 0x97, 0x6D, 0x34, 0x33, 0x2C, 0xCB, 0x76, 0xC7,
 0x67, 0xDA, 0xA9, 0x12, 0x85, 0xE7, 0x5B, 0xC4, 0x6F, 0xF9, 0x86, 0x65, 0xCF, 0x83, 0x33, 0xAD,
 0xAF, 0x6A, 0x33, 0x35, 0xFC, 0x31, 0xD0, 0x12, 0x7A, 0x40, 0x6C, 0xAB, 0xAB, 0xA4, 0x84, 0x37,
 0xF1, 0xED, 0xF1, 0x24, 0x04, 0x95, 0x66, 0xDA, 0xA4, 0x85, 0xC6, 0x5D, 0xA8, 0x4C, 0x9F, 0x85,
 0x72, 0x53, 0x4B, 0xCD, 0x70, 0xEC, 0xB1, 0xDB, 0xB2, 0x43, 0x32, 0x05, 0x76, 0x82, 0xD0, 0x27,
 0xA1, 0x39, 0x29, 0x22, 0x65, 0x64, 0x8F, 0xE7, 0x3E, 0x51, 0x10, 0x12, 0xC9, 0xAD, 0x80, 0x61,
 0xB8, 0x99, 0xBD, 0xD5, 0x5A, 0x90, 0xE1, 0x17, 0x3B, 0x6C, 0x71, 0x99, 0x0C, 0xC9, 0xC8, 0xF3,
 0x89, 0xB2, 0xA5, 0x68, 0xE1, 0x78, 0xE6, 0x97, 0x56, 0x10, 0x1A, 0x7E, 0x58, 0x05, 0xA1, 0x31,
 0x0A, 0x89, 0x5F, 0x8E, 0x8F, 0xA0, 0x55, 0x94, 0x63, 0xCB, 0xEF, 0x96, 0x37, 0xB0, 0x5D, 0xC7,
 0x76, 0x49, 0x75, 0xF2, 0xF2, 0xFA, 0x4D, 0xA2, 0x63, 0xAD, 0x2A, 0x28, 0xC6, 0x9E, 0x8E, 0x8B,
 0xAC, 0x84, 0xF2, 0x9A, 0xED, 0x8C, 0xFB, 0x4D, 0xB7, 0xD3, 0xF9, 0x5B, 0xF6, 0xE6, 0x84, 0x30,
 0x33, 0x35, 0xE6, 0xA1, 0xB7, 0xBD, 0x47, 0x64, 0xDC, 0x2A, 0xC5, 0xC7, 0x7F, 0x4D, 0x89, 0x65,
 0x1B, 0x5A, 0x5D, 0x72, 0xE7, 0xD3, 0x0E, 0xD8, 0x54, 0x43, 0x33, 0x5C, 0x4B, 0xAB, 0x7B, 0xBE,
 0x0D, 0x8E, 0x60, 0xD0, 0x70, 0xE3, 0xC0, 0x15, 0x48, 0x1C, 0x33, 0xD2, 0x50, 0xB0, 0x5C, 0xE0,
 0x33, 0xB2, 0x44, 0xD4, 0x6E, 0x83, 0xBF, 0x0A, 0x21, 0x07, 0x7F, 0xA5, 0x0E, 0xA4, 0xE0, 0x91,
 0xA2, 0x2F, 0xD2, 0x97, 0x4C, 0x61, 0x9E, 0xCE, 0xF0, 0x37, 0x35, 0x96, 0xAD, 0x42, 0xDD, 0x89,
 0x46, 0x42, 0x87, 0x90, 0x66, 0xCD, 0x3A, 0x34, 0xBD, 0x99, 0x68, 0x2D, 0x0D, 0xA3, 0x64, 0x43,
 0x0D, 0xC3, 0x91, 0xAA, 0x55, 0x8E, 0x3F, 0xD9, 0x28, 0xD6, 0x60, 0x57, 0xCD, 0x6A, 0x1C, 0x3B,
 0xD8, 0x3F, 0x95, 0x0D, 0x31, 0x4E, 0x72, 0xA3, 0x08, 0xFE, 0xAA, 0x47, 0x92, 0x18, 0x59, 0x69,
 0x34, 0x51, 0x20, 0xCE, 0x8F, 0x28, 0x19, 0xBC, 0x79, 0xDE, 0xAD, 0xC0, 0x5A, 0x4C, 0x42, 0xD5,
 0xE8, 0xA2, 0x40, 0x5C, 0x44, 0x43, 0x69, 0x94, 0xC1, 0xDF, 0x6D, 0x85, 0x7A, 0xE3, 0xBB, 0xE1,
 0x3C, 0x0C, 0x3D, 0x37, 0xD8, 0x2A, 0x45, 0xE5, 0xF9, 0xD9, 0x1F, 0xF3, 0x20, 0xB4, 0x47, 0xAB,
 0x16, 0x77, 0x69, 0xF0, 0xB3, 0x99, 0x01, 0x25, 0xE4, 0x90, 0x84, 0x0B, 0x42, 0x8A, 0xCB, 0x0D,
 0xD7, 0xB8, 0x81, 0xB8, 0x33, 0x1E, 0x3B, 0x2A, 0xDB, 0x33, 0xE7, 0x7E, 0x80, 0x75, 0xDB, 0xCC,
 0xB3, 0x01, 0xB1, 0x9F, 0xED, 0x38, 0xE9, 0x83, 0x15, 0x3B, 0x6A, 0x99, 0x43, 0x45, 0x5F, 0xDE,
 0x3C, 0x44, 0x19, 0x2B, 0x35, 0xE1, 0x01, 0x3B, 0x76, 0xB8, 0x52, 0xDE, 0xE3, 0x9E, 0xA8, 0xB8,
 0x23, 0x5C, 0xB0, 0x30, 0x2D, 0x24, 0xE9, 0x3A, 0x33, 0x27, 0xC4, 0xFC, 0x42, 0xAC, 0x83, 0xD2,
 0x32, 0xAC, 0xAC, 0x3C, 0x6C, 0xDB, 0xEE, 0x6C, 0x1E, 0xB6, 0xB0, 0x9C, 0x9A, 0xDD, 0x8B, 0xCE,
 0xA9, 0x41, 0x0A, 0x16, 0x7B, 0xBD, 0xA2, 0xA2, 0xE2, 0x78, 0xB6, 0x2C, 0x16, 0x82, 0x4C, 0xEC,
 0xC0, 0x31, 0x86, 0xC4, 0x29, 0x22, 0x99, 0x3B, 0x43, 0x4E, 0xD8, 0xE5, 0xB1, 0x2A, 0xBF, 0x76,
 0xA3, 0x94, 0xC5, 0xC9, 0xAB, 0xFF, 0xF8, 0x6F, 0x95, 0xE5, 0x48, 0x8F, 0x9B, 0x89, 0x4B, 0x01,
 0x71, 0xC0, 0xC1, 0xF2, 0x4A, 0x6F, 0x68, 0xB3, 0x00, 0x1A, 0x0A, 0x3B, 0xF0, 0x0D, 0x77, 0x4C,
 0x20, 0x16, 0x2C, 0x9B, 0xE2, 0xB0, 0x78, 0x60, 0x50, 0x89, 0x7D, 0x0C, 0xD5, 0xC7, 0xC5, 0x03,
 0x11, 0x16, 0x10, 0x9A, 0x5A, 0x9B, 0x1D, 0x6C, 0x50, 0x95, 0x48, 0xFA, 0x2D, 0x24, 0xA4, 0xAB,
 0xB4, 0x0E, 0x56, 0x98, 0x28, 0x3D, 0x27, 0x69, 0x5B, 0xCA, 0x42, 0xBF, 0x34, 0x34, 0x88, 0x21,
 0xDF, 0x68, 0x54, 0x36, 0x68, 0x1C, 0x8D, 0x8E, 0x3A, 0x47, 0xFD, 0xD2, 0xCA, 0x49, 0xC9, 0x65,
 0x6A, 0xE0, 0xA8, 0x08, 0x1D, 0x51, 0x58, 0x29, 0x34, 0x82, 0xC0, 0xB8, 0x51, 0x16, 0xED, 0x5E,
 0x60, 0xB3, 0x91, 0x9B, 0x31, 0x0C, 0x60, 0xEC, 0x16, 0x2A, 0x86, 0x5E, 0xDC, 0xD0, 0x7B, 0x4A,
 0xFA, 0x68, 0x49, 0xA7, 0x74, 0x01, 0x21, 0x5E, 0x35, 0xD9, 0x09, 0x0D, 0xA8, 0x9B, 0x48, 0x0A,
 0x56, 0x16, 0x95, 0x21, 0x59, 0x86, 0x2D, 0x8B, 0x98, 0x9E, 0xCF, 0xAA, 0xC1, 0x9C, 0x91, 0x63,
 0x4A, 0x91, 0xE5, 0x16, 0x7B, 0x36, 0xF1, 0x6E, 0x88, 0xAF, 0x10, 0x56, 0x4A, 0xA9, 0xFD, 0x27,
 0x7D, 0xAB, 0x02, 0x36, 0x03, 0xD2, 0xA3, 0x52, 0xF6, 0x49, 0x74, 0xBD, 0xAE, 0xD9, 0x2B, 0xF4,
 0x63, 0x86, 0xAE, 0x0D, 0x3E, 0x63, 0x0C, 0x1D, 0x62, 0x15, 0x64, 0x33, 0x8B, 0x8C, 0x8C, 0xB9,
 0x13, 0x96, 0x58, 0xA5, 0xD1, 0xC1, 0x7F, 0x45, 0x3D, 0xD2, 0x30, 0xF4, 0x1B, 0xCE, 0x0B, 0x5D,
 0xD0, 0xC0, 0xF1, 0x2F, 0x45, 0x9F, 0xA2, 0xD4, 0x30, 0x66, 0x33, 0x62, 0x40, 0x2B, 0x93, 0xE4,
 0xE9, 0xA1, 0xD2, 0x10, 0x43, 0x1D, 0xE7, 0x2B, 0x8D, 0xDB, 0x4B, 0x1D, 0x36, 0x2A, 0x1E, 0xD7,
 0xE2, 0xF9, 0x6C, 0xE4, 0x99, 0x73, 0x55, 0x55, 0x53, 0xCD, 0xF1, 0xB2, 0xF8, 0xCE, 0x84, 0xC8,
 0x02, 0xC7, 0xA6, 0xEE, 0x3F, 0x77, 0x5D, 0xD4, 0x68, 0x2B, 0xF4, 0x81, 0x4D, 0x45, 0x47, 0xD5,
 0x04, 0xB7, 0x51, 0x0C, 0x4B, 0x08, 0x36, 0x6F, 0xEE, 0x2A, 0x15, 0xA6, 0x14, 0xE1, 0x34, 0x8A,
 0xB4, 0x1A, 0xC4, 0x10, 0xDB, 0x12, 0xA8, 0xB6, 0x93, 0x4B, 0x38, 0x99, 0x4F, 0x55, 0x75, 0x94,
 0xE8, 0xAC, 0x0B, 0x49, 0x9F, 0x75, 0xE7, 0x8F, 0x87, 0x46, 0xBD, 0xD3, 0xEC, 0x34, 0x8F, 0xE0,
 0x7F, 0x8A, 0xF1, 0x4C, 0xB1, 0x71, 0x71, 0xF1, 0xE6, 0x58, 0x5E, 0x2A, 0x44, 0x97, 0x4F, 0x2B,
 0xE5, 0x05, 0xFB, 0x52, 0x5D, 0x54, 0xF7, 0xA4, 0xE4, 0xFC, 0x52, 0xB7, 0x5D, 0x92, 0x87, 0x73,
 0x4C, 0x7A, 0x7D, 0x43, 0x54, 0x58, 0xCB, 0xBA, 0x2A, 0x9E, 0x7A, 0x7F, 0xB6, 0x58, 0x11, 0xF2,
 0x7F, 0xDE, 0xDA, 0x25, 0x51, 0x7C, 0xD3, 0x96, 0xBE, 0xB6, 0x5C, 0x82, 0x7D, 0xDB, 0x46, 0x27,
 0x5F, 0xEB, 0x2D, 0x5E, 0xF5, 0x01, 0x85, 0x2E, 0x8C, 0x41, 0x7D, 0x18, 0x8C, 0xE6, 0x56, 0x86,
 0x52, 0x9B, 0x0D, 0x64, 0x30, 0xB2, 0x1D, 0xA7, 0xE5, 0x78, 0x8B, 0xF2, 0x4A, 0xA4, 0xD8, 0x92,
 0x33, 0x76, 0x5A, 0x6E, 0xF2, 0x9B, 0x52, 0x3B, 0x87, 0xC8, 0xF5, 0x1F, 0x41, 0xED, 0xB7, 0xED,
 0x70, 0x85, 0xAE, 0xB1, 0x59, 0xA2, 0xD8, 0xC0, 0x1E, 0xB7, 0xEB, 0xA8, 0x92, 0x29, 0xB1, 0x4A,
 0xB0, 0x78, 0xD8, 0xB3, 0xB0, 0x43, 0x73, 0xB2, 0xC1, 0xD0, 0x33, 0x1E, 0x18, 0xF9, 0xC4, 0x31,
 0xB0, 0x82, 0xDF, 0x68, 0x86, 0xA2, 0x74, 0xF8, 0x26, 0x83, 0x57, 0xE1, 0x84, 0x8A, 0xEE, 0xEB,
 0x99, 0x5D, 0x6A, 0xB3, 0xDA, 0x21, 0x3F, 0x56, 0xAB, 0xCD, 0xBA, 0xA4, 0xDC, 0x4F, 0x7A, 0x86,
 0xBA, 0xD1, 0x1A, 0x11, 0x5D, 0x04, 0xED, 0xB1, 0x4F, 0x56, 0x15, 0x98, 0x69, 0xF2, 0xBF, 0x67,
 0x6C, 0xFE, 0x78, 0xF3, 0xA9, 0x12, 0x9A, 0x00, 0xB8, 0x15, 0xB5, 0xFB, 0x41, 0x85, 0xAE, 0xF3,
 0xBB, 0xAC, 0x62, 0x8F, 0xD1, 0xEC, 0xA8, 0xAE, 0x57, 0x08, 0x37, 0x05, 0x29, 0x54, 0x6D, 0xAA,
 0x22, 0xFB, 0xAA, 0xC7, 0xF3, 0x64, 0x14, 0xE6, 0x2C, 0xFE, 0xD0, 0x3A, 0xF5, 0xA8, 0x38, 0xBA,
 0xB5, 0xA4, 0xD9, 0x94, 0xD2, 0xC8, 0x11, 0x4D, 0x62, 0xE6, 0x5B, 0x9F, 0x12, 0x33, 0x46, 0xCF,
 0xB5, 0x91, 0xE7, 0xAB, 0x44, 0x94, 0xCF, 0x54, 0xCD, 0xD0, 0x66, 0xCA, 0x53, 0x3E, 0xA8, 0x87,
 0x7C, 0xAA, 0xF7, 0x4E, 0x94, 0x6B, 0x2B, 0x05, 0x8D, 0x8B, 0x48, 0xCB, 0x9D, 0x05, 0xCC, 0xA6,
 0xAC, 0xDC, 0x01, 0xB2, 0x1C, 0x8B, 0x94, 0x8A, 0x2A, 0xF6, 0xCA, 0xA2, 0x08, 0x93, 0x9D, 0xC9,
 0x2A, 0x34, 0x76, 0x7B, 0x6A, 0x40, 0xD9, 0x8B, 0xE6, 0x6A, 0x00, 0x46, 0x95, 0xFE, 0xAA, 0x98,
 0xBB, 0x34, 0xC7, 0xDA, 0x3D, 0xE9, 0x94, 0x74, 0x69, 0x3A, 0x5E, 0xB0, 0xE5, 0x04, 0x58, 0xFE,
 0xFC, 0x97, 0xF2, 0x4E, 0xA5, 0xD4, 0x5D, 0xE8, 0x53, 0xC5, 0xEE, 0x98, 0x92, 0x79, 0xB7, 0xA3,
 0x8C, 0xB4, 0x85, 0xB3, 0x94, 0x74, 0x06, 0x8D, 0xAE, 0x5F, 0x9E, 0x69, 0x26, 0x51, 0x87, 0xD1,
 0xE4, 0x44, 0x5D, 0x95, 0xA9, 0xD2, 0x42, 0x3D, 0x4C, 0x6C, 0xCB, 0x22, 0x85, 0x73, 0xC1, 0x38,
 0xE6, 0xAD, 0x58, 0x3C, 0x20, 0xFD, 0xAA, 0x49, 0xA9, 0x7B, 0x71, 0x8A, 0xC2, 0xC7, 0x1A, 0xBA,
 0xF7, 0xED, 0x31, 0x3C, 0xD1, 0xE4, 0xCD, 0xA4, 0x27, 0x4B, 0x91, 0x42, 0x52, 0x95, 0xCE, 0x1D,
 0xCD, 0xB5, 0xA2, 0xC8, 0x40, 0x0E, 0xD8, 0x2A, 0x1B, 0xCD, 0x53, 0x54, 0xD1, 0x85, 0x94, 0x36,
 0x5F, 0x5B, 0xE2, 0xCB, 0x80, 0xAD, 0xBC, 0xD5, 0x95, 0x3B, 0x5C, 0x6A, 0xA3, 0x16, 0x90, 0xEE,
 0x37, 0x57, 0x34, 0x7B, 0xAA, 0x8C, 0x0A, 0x88, 0x8C, 0x52, 0x8C, 0x78, 0xB8, 0x2A, 0xD9, 0x6A,
 0x53, 0xE7, 0x38, 0x3F, 0x94, 0x9E, 0x86, 0x3B, 0x3F, 0x8C, 0x1F, 0xDC, 0x3B, 0xC7, 0x47, 0xE2,
 0xE4, 0x87, 0xE6, 0x78, 0x3F, 0xA6, 0x63, 0x04, 0xC1, 0x85, 0x8E, 0x8F, 0x76, 0xE9, 0xC9, 0x67,
 0xE8, 0xCE, 0x2D, 0xFB, 0x46, 0xB3, 0xAD, 0x0B, 0xDD, 0xF1, 0xC6, 0x5E, 0xEA, 0x1E, 0xBD, 0xCF,
 0xB4, 0x0C, 0x79, 0xEC, 0x42, 0x4F, 0xAC, 0x2F, 0xEA, 0x14, 0x2A, 0xBE, 0xA4, 0x0F, 0x1E, 0x7D,
 0xF7, 0xE4, 0xF1, 0xE3, 0x93, 0x1F, 0x1E, 0xB9, 0xC3, 0x60, 0xC6, 0xFF, 0xFF, 0x33, 0x5B, 0x8E,
 0xFD, 0xE9, 0x63, 0xEF, 0xA4, 0x0F, 0xC3, 0x3D, 0x12, 0x86, 0x60, 0x7A, 0xC1, 0xF9, 0x21, 0x45,
 0x9A, 0x22, 0xE4, 0x10, 0x28, 0xC9, 0xA1, 0x8D, 0x97, 0x3B, 0x2A, 0xF2, 0x44, 0x93, 0x00, 0x32,
 0xF8, 0xD0, 0xF0, 0x15, 0x4D, 0x68, 0x33, 0x56, 0x4C, 0xD3, 0x50, 0xA2, 0x53, 0x9D, 0x0C, 0xBD,
 0x65, 0x9A, 0x03, 0xCA, 0x14, 0x57, 0x18, 0x6F, 0x45, 0xAC, 0x3C, 0x84, 0x00, 0x46, 0xC1, 0x71,
 0x71, 0x15, 0xDA, 0x28, 0x1B, 0x25, 0x54, 0x80, 0x8D, 0x97, 0xA6, 0xF3, 0x45, 0xE8, 0x5E, 0x17,
 0x4A, 0x71, 0xBD, 0x90, 0x85, 0xCA, 0x9C, 0xAE, 0x12, 0xAC, 0x72, 0x18, 0x69, 0xD9, 0x90, 0x71,
 0x01, 0xA2, 0x6D, 0x51, 0xEC, 0xEC, 0x5A, 0x31, 0x26, 0x8A, 0x4D, 0xD2, 0xAB, 0x00, 0xD6, 0x07,
 0x9F, 0x2E, 0xDF, 0xFE, 0x5D, 0x7B, 0xF7, 0xFA, 0x4F, 0xA5, 0x86, 0xCA, 0x88, 0xC2, 0x18, 0x5D,
 0xA1, 0x67, 0x0A, 0xC6, 0xF4, 0x21, 0x64, 0xA2, 0x73, 0xCD, 0x50, 0x0C, 0x98, 0xED, 0x1D, 0xE2,
 0x8E, 0xC3, 0xC9, 0x85, 0xDE, 0xD5, 0xF1, 0x91, 0x16, 0x71, 0xD6, 0xD3, 0x35, 0x8C, 0xDF, 0xF4,
 0xE0, 0xC6, 0x70, 0xE6, 0x78, 0xD4, 0xA9, 0xC2, 0x6B, 0xD6, 0xB4, 0x94, 0xCD, 0x78, 0x60, 0x89,
 0x64, 0x2C, 0x05, 0xE2, 0xA4, 0x94, 0xF5, 0xC1, 0x35, 0x09, 0xCF, 0x0F, 0xD9, 0xAD, 0x12, 0xAD,
 0x15, 0xF7, 0x0D, 0x9E, 0xCC, 0xCC, 0xA1, 0xC8, 0x84, 0x8A, 0x14, 0x3F, 0xF2, 0x8D, 0x29, 0x41,
 0xA9, 0x54, 0xD2, 0xBC, 0xAC, 0xF5, 0x08, 0x52, 0x1F, 0x7C, 0x20, 0xB4, 0x20, 0x02, 0x32, 0x2A,
 0x29, 0xFE, 0x9C, 0xD7, 0xA8, 0x89, 0xFE, 0x23, 0x7B, 0xE6, 0x6B, 0x52, 0x2D, 0x83, 0x99, 0x79,
 0x05, 0xB9, 0x3F, 0x6C, 0xB5, 0xB4, 0xDE, 0xBB, 0xF7, 0x5A, 0xAB, 0x55, 0xA1, 0xB1, 0x37, 0xA3,
 0xEE, 0xC4, 0xF5, 0xDF, 0x3D, 0xD2, 0x07, 0xBF, 0x7C, 0x7A, 0xF5, 0xAC, 0x0E, 0x75, 0x61, 0x67,
 0xD9, 0xED, 0x75, 0x3A, 0x8D, 0xF3, 0x43, 0xD6, 0x64, 0x7D, 0x5C, 0x3D, 0xD0, 0x2B, 0xC5, 0xD5,
 0x3B, 0x05, 0x5C, 0x9D, 0x5E, 0x7F, 0x0B, 0x5C, 0x5D, 0x7D, 0xF0, 0xFA, 0x05, 0xC3, 0xF4, 0xB8,
 0xB7, 0x0D, 0x51, 0x60, 0xE0, 0x94, 0x26, 0x20, 0x67, 0xF9, 0xF8, 0xE4, 0x74, 0x73, 0x4C, 0x4F,
 0x80, 0xBB, 0x8F, 0x80, 0xE9, 0x14, 0x04, 0x75, 0xB2, 0x8D, 0x9C, 0x4E, 0xF5, 0x01, 0xE2, 0x81,
 0x88, 0xBE, 0xEC, 0x9F, 0x6E, 0x81, 0xE7, 0x31, 0x88, 0x08, 0x11, 0x01, 0x92, 0xE5, 0xD1, 0x36,
 0x32, 0x3A, 0xD1, 0x07, 0x97, 0x6F, 0x5E, 0xD6, 0xFB, 0xC0, 0x58, 0xEF, 0xC9, 0xC9, 0xE6, 0x78,
 0x8E, 0xF5, 0xC1, 0x3F, 0x90, 0x20, 0x20, 0x66, 0xD9, 0xEB, 0x6F, 0x41, 0x50, 0x5F, 0x1F, 0x00,
 0x3C, 0xE2, 0xD8, 0x18, 0x05, 0xD8, 0xF5, 0x6B, 0x4A, 0x0C, 0x22, 0xEA, 0x3E, 0xDE, 0x82, 0x2B,
 0xB0, 0xEA, 0x7F, 0xA0, 0x78, 0x00, 0xC9, 0xB2, 0xDB, 0xDF, 0xC6, 0xA6, 0x01, 0x11, 0x25, 0x09,
 0x7C, 0x0D, 0x5D, 0x6D, 0x73, 0x4C, 0x60, 0xD3, 0x4F, 0x4E, 0x96, 0x4F, 0x4E, 0xAA, 0x21, 0xC0,
 0x18, 0x89, 0xF1, 0xA6, 0x28, 0x8A, 0x16, 0x07, 0xD9, 0xA2, 0x00, 0xFA, 0xEF, 0x39, 0x0C, 0x8B,
 0xC2, 0xD5, 0xDA, 0xE1, 0x93, 0xC3, 0x81, 0x4C, 0xD8, 0x41, 0xB5, 0xC8, 0x29, 0x51, 0x12, 0x3D,
 0xA1, 0xA3, 0x0F, 0xFA, 0x15, 0x32, 0x54, 0xA2, 0x84, 0xA1, 0xB0, 0x09, 0xFA, 0x69, 0xDA, 0x44,
 0xCB, 0xC3, 0x84, 0x09, 0x2E, 0x71, 0xA4, 0x4B, 0x11, 0x64, 0xA3, 0xD0, 0xAC, 0xA0, 0xD5, 0x58,
 0xEA, 0x83, 0x93, 0xA3, 0xD2, 0x94, 0xB6, 0xB9, 0x32, 0x86, 0x74, 0x00, 0xEE, 0x92, 0x20, 0x58,
 0x5B, 0x1F, 0x31, 0xA8, 0x3E, 0x78, 0x1E, 0x1D, 0x6F, 0xA3, 0x95, 0x56, 0x6F, 0x0B, 0xB5, 0x48,
 0xE4, 0x30, 0xCD, 0xB4, 0x7A, 0x5C, 0x35, 0x71, 0xF1, 0x72, 0xB7, 0x8A, 0x29, 0xA3, 0x76, 0x1B,
 0xBD, 0x60, 0x01, 0xEE, 0x1B, 0x41, 0xB8, 0xB6, 0x56, 0x04, 0x20, 0x44, 0x68, 0x7E, 0xB4, 0x37,
 0x8D, 0x44, 0xA4, 0x7C, 0x03, 0xFA, 0x08, 0x8C, 0x70, 0xCE, 0x9E, 0x85, 0x5A, 0x5B, 0x23, 0x31,
 0x28, 0xD4, 0x03, 0xD1, 0xF1, 0xDE, 0xB4, 0x22, 0x91, 0xF3, 0x2D, 0xE8, 0x65, 0x46, 0x4C, 0xDB,
 0x70, 0x3E, 0x93, 0xD1, 0x08, 0x12, 0xD6, 0xFA, 0xBA, 0x49, 0x80, 0x83, 0x7E, 0xD8, 0xB9, 0x76,
 0x45, 0xCF, 0xD7, 0xAE, 0xCD, 0x53, 0xE8, 0x36, 0x2F, 0xD0, 0xD3, 0xD9, 0x9B, 0x4F, 0x52, 0x13,
 0x3A, 0x24, 0x62, 0x47, 0xFA, 0xE0, 0x47, 0x2F, 0xA2, 0x73, 0xF3, 0x02, 0xE3, 0x47, 0x32, 0xA6,
 0x73, 0xC0, 0xDB, 0x54, 0x3B, 0xAF, 0x7C, 0x63, 0x45, 0x37, 0x19, 0x6E, 0x53, 0x7C, 0x7D, 0x20,
 0x96, 0xF6, 0xB3, 0xED, 0x6E, 0xCE, 0x4C, 0x1F, 0x09, 0x21, 0xC4, 0xDD, 0x0E, 0x0B, 0x94, 0xA4,
 0xCF, 0xE1, 0x60, 0x3B, 0x24, 0x27, 0x38, 0x5E, 0x9D, 0xD9, 0xC6, 0xD7, 0x50, 0x6E, 0x19, 0x8B,
 0xE1, 0xDA, 0x6E, 0x01, 0x30, 0xFA, 0xE0, 0xD9, 0xAF, 0xCF, 0xD7, 0x0E, 0x52, 0x6C, 0x25, 0xB5,
 0x8A, 0x85, 0xC7, 0xF3, 0x11, 0xD8, 0x59, 0x66, 0xA2, 0x48, 0xED, 0x39, 0x55, 0x27, 0x8B, 0x14,
 0x7C, 0x09, 0x02, 0xE9, 0xC2, 0x93, 0x2E, 0xB1, 0x59, 0x8D, 0xC7, 0xFB, 0x8B, 0x60, 0x40, 0xC4,
 0xE7, 0xB1, 0x61, 0xAF, 0x9F, 0x57, 0x04, 0x20, 0xD5, 0x94, 0xF6, 0x0A, 0x8E, 0x76, 0xA5, 0x2E,
 0xD6, 0xED, 0xDE, 0x74, 0xC6, 0xB9, 0xDE, 0xB7, 0xE2, 0x80, 0x90, 0xA9, 0x67, 0xAD, 0x3F, 0x0D,
 0xC4, 0xE1, 0xF4, 0x01, 0x68, 0xED, 0x1D, 0x1C, 0xAC, 0x9D, 0x65, 0x04, 0x82, 0x7B, 0x4E, 0x2F,
 0xCF, 0xE6, 0xA1, 0xB7, 0x4D, 0x66, 0xB9, 0x9E, 0xBB, 0xEE, 0x6A, 0x9B, 0xB4, 0x72, 0xE9, 0x78,
 0x73, 0x6B, 0x73, 0x0C, 0x90, 0x53, 0x7E, 0x1A, 0x8D, 0x6C, 0x73, 0xF3, 0xAC, 0x04, 0x19, 0xE5,
 0xB5, 0x37, 0xAD, 0x08, 0x7F, 0xCF, 0x51, 0x9C, 0x98, 0xEB, 0x07, 0x08, 0x62, 0x82, 0x16, 0xAF,
 0x2E, 0xB5, 0xEB, 0xAB, 0x1F, 0xAF, 0x7F, 0xFA, 0xB0, 0x9B, 0xE8, 0x00, 0x7D, 0xEE, 0x29, 0x30,
 0x20, 0xB7, 0xFB, 0x8E, 0x09, 0x40, 0x44, 0x6F, 0x13, 0x3D, 0xF5, 0x98, 0xA2, 0x5E, 0x5C, 0xBF,
 0xDF, 0x95, 0x96, 0x7A, 0xFB, 0x53, 0x53, 0xEF, 0x6B, 0xD0, 0xD3, 0x67, 0x87, 0xDC, 0x10, 0x67,
 0x03, 0x5D, 0x31, 0x40, 0xD4, 0x97, 0xF6, 0x16, 0x8F, 0xF6, 0x36, 0x90, 0x8B, 0x48, 0xF9, 0x06,
 0x86, 0x71, 0x60, 0x15, 0x9F, 0x29, 0xD1, 0x9B, 0x38, 0x0F, 0x83, 0xD4, 0x07, 0x57, 0xCB, 0x99,
 0x17, 0xCC, 0xFD, 0x8A, 0x09, 0x55, 0xAD, 0x91, 0xCE, 0x56, 0x0A, 0x11, 0xA4, 0x30, 0x8D, 0x74,
 0xB8, 0x42, 0x70, 0x91, 0x44, 0x5A, 0x3F, 0xEB, 0xDF, 0xA9, 0x56, 0x10, 0xF9, 0x7D, 0x2A, 0x66,
 0xBC, 0x41, 0xDE, 0x19, 0x63, 0xDE, 0x79, 0x75, 0xB9, 0x9B, 0x50, 0x36, 0xDE, 0x5B, 0xC2, 0x19,
 0xEF, 0x35, 0xE1, 0x68, 0x7C, 0x0D, 0x5B, 0x48, 0x61, 0xC3, 0x41, 0x04, 0x07, 0x84, 0xB1, 0xF3,
 0x26, 0x03, 0x08, 0xC9, 0x73, 0xBA, 0xCB, 0x6D, 0x5C, 0x47, 0x90, 0x91, 0xF4, 0x9C, 0xA3, 0xD8,
 0x6F, 0x8E, 0xEF, 0xD4, 0x6B, 0x8E, 0x4A, 0xA9, 0xDD, 0xC6, 0x69, 0x90, 0x13, 0x93, 0xD8, 0x0E,
 0x6E, 0x65, 0x5E, 0x57, 0x21, 0x12, 0x2C, 0xD3, 0x89, 0x76, 0xC9, 0xCE, 0xB6, 0xD1, 0x4D, 0x6F,
 0x1B, 0xDD, 0xC8, 0x14, 0x25, 0xD5, 0x73, 0x72, 0x4F, 0x99, 0xA6, 0xDB, 0x3B, 0xBD, 0x4F, 0xF5,
 0x0C, 0x67, 0xEB, 0xC7, 0x34, 0x80, 0xD1, 0x07, 0xCF, 0xDF, 0xEF, 0x26, 0xA6, 0x61, 0x67, 0x15,
 0x63, 0xDA, 0x56, 0x11, 0x8C, 0x32, 0xB5, 0xEF, 0x52, 0x6C, 0xB1, 0x81, 0x36, 0x16, 0x48, 0xF8,
 0xAF, 0x3B, 0xD2, 0xC6, 0xA2, 0xBA, 0x36, 0xEE, 0x38, 0xC3, 0x2C, 0xBE, 0x06, 0xFD, 0xF8, 0xC6,
 0xE2, 0xF3, 0x78, 0x6A, 0xAC, 0xAD, 0x23, 0x0E, 0xA7, 0x0F, 0x3E, 0x18, 0x0B, 0xED, 0xD5, 0xBB,
 0x67, 0x3B, 0xD1, 0x95, 0xE8, 0x74, 0x3F, 0xFA, 0x8A, 0x58, 0xDE, 0xB7, 0xCE, 0x1C, 0xE2, 0xAE,
 0xEF, 0x54, 0x08, 0xA4, 0x0F, 0xDE, 0x12, 0x37, 0xD0, 0x2E, 0x3D, 0x9F, 0xBF, 0x76, 0x6E, 0x27,
 0x5A, 0xA3, 0x3D, 0xEF, 0x47, 0x65, 0x8C, 0xE9, 0x7D, 0xEB, 0x6B, 0x32, 0xB5, 0x7D, 0xDF, 0xF3,
 0xD7, 0x56, 0x19, 0x87, 0xD3, 0x07, 0xAF, 0x5B, 0xEF, 0xE8, 0xD1, 0x4E, 0xD4, 0x25, 0x7A, 0xDD,
 0x8F, 0xC6, 0x22, 0x9E, 0xF7, 0xAD, 0xB4, 0x9B, 0x91, 0x63, 0xCF, 0xD6, 0x56, 0x19, 0x85, 0xD2,
 0x07, 0x1F, 0x5B, 0x2F, 0xE1, 0xEF, 0x4E, 0xD4, 0xC5, 0x7A, 0xDC, 0x8F, 0xB2, 0x38, 0xB7, 0xFB,
 0x56, 0x95, 0x65, 0x2E, 0xD6, 0x56, 0x14, 0xC0, 0xE8, 0x83, 0x17, 0x97, 0xBF, 0x6A, 0xF5, 0x17,
 0xDE, 0xC2, 0xC5, 0x07, 0x2E, 0xB5, 0xAB, 0x1F, 0x1B, 0x3B, 0xD1, 0x18, 0x76, 0xBD, 0x1F, 0x7D,
 0x51, 0xA6, 0xF7, 0xAD, 0x2D, 0xBA, 0xAF, 0x66, 0x68, 0xAC, 0x1F, 0x0E, 0x05, 0x20, 0x3E, 0xFB,
 0x02, 0x47, 0xDA, 0x73, 0x63, 0x37, 0x01, 0x31, 0xEA, 0x77, 0x17, 0x45, 0x7B, 0xCC, 0xE4, 0xBE,
 0xF5, 0xE4, 0x10, 0xAB, 0x82, 0x8A, 0x92, 0x25, 0x86, 0xF5, 0x19, 0xB7, 0xA8, 0xE0, 0xD6, 0xCD,
 0x15, 0xD4, 0x1A, 0x57, 0x2F, 0xB4, 0x37, 0xE2, 0xB4, 0x02, 0x37, 0x1B, 0xCF, 0xD9, 0xE5, 0x0D,
 0x6D, 0x93, 0xF4, 0x24, 0x07, 0xB7, 0xBD, 0xE3, 0xE3, 0xED, 0x86, 0xB7, 0x79, 0xD3, 0xA8, 0xC7,
 0xC7, 0xF7, 0xA8, 0x93, 0x91, 0x61, 0x92, 0xCF, 0x16, 0x09, 0x37, 0x79, 0x18, 0x46, 0x82, 0xD5,
 0x07, 0x2F, 0xE1, 0x44, 0x7B, 0x41, 0x4F, 0x76, 0x55, 0x06, 0xCA, 0xFD, 0xEF, 0xC2, 0x93, 0x12,
 0xFC, 0xEE, 0xDB, 0x99, 0x28, 0x31, 0x50, 0x74, 0x7B, 0x63, 0x77, 0xA3, 0xBD, 0x05, 0x09, 0x70,
 0xAE, 0xBE, 0x0F, 0xEC, 0x7C, 0xB7, 0x0A, 0x8C, 0x89, 0xD8, 0x99, 0x0E, 0x25, 0xBE, 0x77, 0xA1,
 0x46, 0x79, 0x83, 0x11, 0x7F, 0x33, 0x67, 0x99, 0xA6, 0xF8, 0x46, 0x17, 0x3A, 0x9D, 0x46, 0xC2,
 0x56, 0x10, 0xDA, 0x8E, 0xA3, 0x0F, 0x5E, 0x91, 0x50, 0xBB, 0xC6, 0xC3, 0x8A, 0x3B, 0x5B, 0x24,
 0x2C, 0x62, 0x5B, 0x5B, 0xE8, 0x13, 0x63, 0xAA, 0x0F, 0xAE, 0xF1, 0x9D, 0xA5, 0x80, 0x0B, 0xCF,
 0xD6, 0x47, 0x46, 0x85, 0x48, 0x5C, 0xDF, 0x03, 0xA2, 0x22, 0x25, 0xF1, 0x77, 0xA1, 0xE9, 0x9A,
 0x38, 0x92, 0xAE, 0x0D, 0xAE, 0x68, 0x63, 0x0D, 0xAD, 0xAC, 0xBC, 0xBB, 0xCA, 0x5B, 0x6E, 0xE8,
 0x1E, 0x3B, 0xDC, 0x34, 0x97, 0x7C, 0xA3, 0x31, 0x68, 0x95, 0xED, 0xA0, 0x1D, 0x9C, 0x07, 0x33,
 0xC3, 0x15, 0xCD, 0xE8, 0xF6, 0xD2, 0x05, 0xDF, 0x2F, 0x38, 0xF4, 0x1C, 0x0B, 0x1A, 0x3E, 0xB3,
 0x6E, 0xF0, 0xED, 0x4E, 0x96, 0x76, 0x1D, 0xED, 0x7C, 0x43, 0x10, 0x30, 0x0B, 0x81, 0xA1, 0x44,
 0xB7, 0x13, 0x5F, 0xA0, 0x67, 0x7B, 0x14, 0xF1, 0x7D, 0x38, 0x05, 0xCA, 0xCD, 0xD9, 0xAC, 0xE7,
 0x93, 0x71, 0x24, 0x48, 0xD5, 0x1E, 0x4E, 0xE5, 0xD6, 0xBD, 0x0F, 0x64, 0x6C, 0x07, 0x40, 0xA3,
 0x06, 0x66, 0x71, 0x48, 0xB7, 0x3B, 0x31, 0x53, 0xAE, 0xB6, 0x95, 0x4E, 0xEE, 0x92, 0x6F, 0x04,
 0x56, 0x6E, 0x90, 0x5C, 0xAB, 0x62, 0x4C, 0x6F, 0x67, 0x4C, 0x62, 0x2C, 0x33, 0xFA, 0x87, 0xAD,
 0xD6, 0xA4, 0x8F, 0x1B, 0xB7, 0x34, 0xC1, 0xDA, 0xF9, 0xE1, 0xA4, 0x5F, 0xB6, 0xE7, 0xA8, 0x74,
 0xD7, 0x1D, 0x70, 0xBA, 0xF1, 0xA6, 0x3B, 0x94, 0xD2, 0x00, 0xA8, 0x69, 0x6A, 0xEF, 0x8C, 0xE0,
 0x4B, 0x53, 0xFB, 0x88, 0xF9, 0x7D, 0x87, 0x7B, 0xEF, 0x90, 0x76, 0xC3, 0xB2, 0xFC, 0xDC, 0xFD,
 0x77, 0xFD, 0xC4, 0xFE, 0xBB, 0x13, 0xB1, 0xFF, 0x4E, 0x9A, 0x69, 0x5F, 0x76, 0xBB, 0xDD, 0x2A,
 0x9C, 0x57, 0xDC, 0x82, 0x77, 0x27, 0x2C, 0x4D, 0x41, 0x98, 0x15, 0x59, 0xEA, 0x0B, 0x96, 0xFA,
 0x12, 0x4B, 0xA7, 0x77, 0xB9, 0xA9, 0xF0, 0x4E, 0x38, 0xE2, 0xEB, 0xB8, 0x5F, 0x09, 0x4B, 0x95,
 0xF6, 0x49, 0x52, 0xDB, 0xBE, 0xAB, 0x6D, 0x92, 0xB4, 0x49, 0x3A, 0x18, 0x1E, 0x17, 0xC6, 0x42,
 0x0A, 0xC2, 0x7C, 0xFE, 0xD5, 0x5D, 0xFA, 0xFC, 0x78, 0x0B, 0x9F, 0x1F, 0x67, 0x7C, 0x7E, 0x87,
 0xCE, 0x2E, 0x08, 0xFF, 0xC6, 0x1C, 0x5E, 0xB0, 0xB5, 0x86, 0xD3, 0x2B, 0xD9, 0xDA, 0xAD, 0x87,
 0x44, 0x96, 0xF0, 0xEA, 0x2E, 0x3D, 0x24, 0xC7, 0x6E, 0x37, 0x32, 0x52, 0x1E, 0x73, 0x06, 0xBB,
 0xC9, 0x49, 0xB4, 0x92, 0x92, 0xD5, 0xC9, 0x7B, 0xC7, 0x8D, 0x86, 0x47, 0x7D, 0x5E, 0x36, 0xDD,
 0x85, 0x7A, 0xAA, 0xEF, 0xC7, 0xCE, 0x6D, 0x72, 0x37, 0x45, 0x19, 0xBE, 0x11, 0x61, 0x26, 0x55,
 0xB8, 0x95, 0x0B, 0xB3, 0xCB, 0xB7, 0x7F, 0x5F, 0xAF, 0x16, 0x4B, 0xF7, 0xB4, 0xBB, 0x7A, 0x6C,
 0x33, 0x6B, 0x95, 0x05, 0xC6, 0x69, 0x87, 0x88, 0x83, 0x6F, 0x26, 0xE8, 0x7D, 0x8A, 0x38, 0x57,
 0x8C, 0x0D, 0xA5, 0xA0, 0x10, 0x81, 0xE5, 0x0D, 0xFA, 0x68, 0x20, 0xE4, 0x73, 0x96, 0x70, 0x2C,
 0xE2, 0x9A, 0xE6, 0x8D, 0x46, 0xF4, 0x73, 0x57, 0x8F, 0x31, 0x60, 0x04, 0x5F, 0xF0, 0x7A, 0xA7,
 0x1B, 0x91, 0xA4, 0x1A, 0xF2, 0xC5, 0x14, 0x46, 0xB4, 0x51, 0x13, 0xE3, 0x86, 0x76, 0x67, 0x22,
 0x38, 0x62, 0x22, 0x78, 0xF1, 0xE6, 0xA3, 0x4A, 0x06, 0xCC, 0xD7, 0x3A, 0x59, 0x11, 0x1C, 0x6D,
 0xFE, 0x6E, 0x85, 0x6E, 0x65, 0x69, 0x75, 0x62, 0x69, 0x1D, 0x8D, 0xE2, 0x2D, 0xA2, 0xDB, 0x84,
 0x2C, 0x85, 0x04, 0x8E, 0xD9, 0x43, 0xE0, 0xDA, 0x7B, 0xD9, 0x03, 0x2A, 0xD9, 0xC1, 0xF1, 0x3A,
 0x76, 0x60, 0x1D, 0x6D, 0x61, 0x06, 0xC7, 0x39, 0x66, 0x70, 0x57, 0x32, 0xE8, 0xEB, 0x83, 0xF7,
 0x9B, 0x98, 0x41, 0xBF, 0xA2, 0x19, 0x1C, 0x09, 0x33, 0x88, 0xF7, 0x0F, 0xF7, 0xAB, 0x0A, 0x4B,
 0xB2, 0x82, 0xC7, 0x23, 0x7C, 0x6C, 0xE6, 0x71, 0x35, 0x4F, 0xD8, 0x5D, 0xCC, 0x5D, 0xD8, 0xEE,
 0xFA, 0xF1, 0xF6, 0x57, 0xDB, 0xB5, 0xBC, 0xC5, 0x7A, 0x21, 0x57, 0xEE, 0xE8, 0x6B, 0x0F, 0xB7,
 0xEB, 0x8D, 0x5A, 0x71, 0x66, 0xA7, 0xB5, 0xC4, 0xCA, 0xDE, 0x0D, 0x3C, 0x5F, 0xCB, 0xBE, 0x39,
 0x24, 0xB1, 0x01, 0x51, 0xB4, 0xAE, 0x56, 0x04, 0x64, 0xB7, 0x5C, 0xBC, 0x79, 0xA9, 0x6D, 0xF0,
 0x5A, 0x07, 0x05, 0xB2, 0x2E, 0x7B, 0xF9, 0x85, 0xB6, 0xC1, 0xDB, 0x2F, 0x14, 0xD8, 0x72, 0xB6,
 0xA8, 0xE0, 0x8B, 0x48, 0xB4, 0xCD, 0xDE, 0x44, 0x52, 0xBA, 0x5B, 0x83, 0xB5, 0xDA, 0x3C, 0xA5,
 0x44, 0xE3, 0x32, 0xE6, 0xAD, 0x50, 0x63, 0x55, 0xDB, 0x62, 0x4F, 0x71, 0x4A, 0x06, 0xC0, 0xC1,
 0x97, 0x74, 0x37, 0x4B, 0x40, 0xAA, 0x6D, 0x4A, 0x4D, 0x13, 0xB6, 0x46, 0x65, 0xF8, 0xE9, 0x4C,
 0x0A, 0x66, 0x51, 0xE7, 0x6B, 0x06, 0xB3, 0xB8, 0xCE, 0x07, 0x63, 0xDA, 0xFB, 0xE0, 0xE5, 0x9F,
 0x0A, 0x96, 0x56, 0x9B, 0xB3, 0x74, 0x74, 0x57, 0x2C, 0x6D, 0x91, 0xAA, 0x22, 0xEB, 0x0A, 0xBD,
 0xD0, 0x70, 0x36, 0x36, 0x2E, 0x06, 0x0D, 0xB6, 0xC5, 0x62, 0xAE, 0x76, 0x0D, 0xAC, 0xEE, 0xD4,
 0xC0, 0x04, 0x01, 0xD5, 0x94, 0xD1, 0xCF, 0x2A, 0xE3, 0xF4, 0x6B, 0xB3, 0x2F, 0xC6, 0x51, 0x55,
 0xF3, 0x52, 0x70, 0x74, 0xF2, 0x35, 0x99, 0x97, 0x37, 0x0F, 0xF1, 0xEA, 0xC6, 0xC1, 0x8B, 0x81,
 0x63, 0xF0, 0xA2, 0x47, 0xBB, 0x37, 0xB0, 0x88, 0x82, 0x8D, 0xF5, 0x71, 0x74, 0xA7, 0xAF, 0x3C,
 0xBB, 0x8B, 0x08, 0xC6, 0x58, 0xDA, 0xC2, 0xC4, 0x7A, 0xFD, 0x1D, 0x9A, 0x98, 0xB4, 0xD0, 0xC4,
 0xF3, 0x20, 0x2F, 0x60, 0x74, 0xBE, 0x36, 0x10, 0x17, 0x34, 0xEB, 0xAC, 0x24, 0xA9, 0xB3, 0xF2,
 0xF9, 0x21, 0x14, 0x85, 0x59, 0x04, 0x39, 0x74, 0x9E, 0xB3, 0x2F, 0x27, 0xAA, 0x3B, 0x8C, 0xDF,
 0x74, 0x48, 0x97, 0xD5, 0xE2, 0x77, 0xEA, 0x46, 0x85, 0x66, 0xFA, 0x5D, 0xBB, 0xA5, 0x6F, 0x15,
 0x3C, 0x37, 0xF8, 0x2B, 0x38, 0x6E, 0x08, 0x5F, 0x03, 0xD4, 0x26, 0x3E, 0x19, 0x5D, 0xE8, 0xDF,
 0x45, 0x38, 0xB9, 0xB4, 0xB0, 0x89, 0xAE, 0x41, 0x48, 0x76, 0x1D, 0xCF, 0xC0, 0x62, 0xD5, 0x98,
 0x85, 0x40, 0x69, 0xFB, 0x8F, 0x19, 0x4E, 0xF2, 0x1A, 0xF8, 0xBE, 0x06, 0xA3, 0xDA, 0x4A, 0x33,
 0x7D, 0x3B, 0x2F, 0x7F, 0xB0, 0x06, 0x0F, 0xA3, 0x35, 0xC3, 0xFF, 0xF9, 0xEF, 0xB2, 0xA9, 0x19,
 0xFC, 0x7E, 0x66, 0x2C, 0x00, 0x30, 0x23, 0xDF, 0xBC, 0xD0, 0x81, 0x52, 0xDF, 0x0B, 0xA0, 0x14,
 0xB5, 0xC7, 0x76, 0x8E, 0xAA, 0xF2, 0xA4, 0x7D, 0xA8, 0x12, 0x77, 0xAA, 0xB1, 0x62, 0x6C, 0x72,
 0x1E, 0x98, 0xBE, 0x3D, 0x83, 0x52, 0xCD, 0xF2, 0xCC, 0xF9, 0x94, 0xB8, 0x61, 0xDB, 0xB0, 0xAC,
 0xAB, 0x1B, 0x38, 0x78, 0x8B, 0x33, 0xCC, 0x20, 0xF9, 0x7A, 0xED, 0xC5, 0x4F, 0xEF, 0x2E, 0xD9,
 0x3B, 0x2B, 0xDF, 0x82, 0xBC, 0x88, 0x55, 0x6B, 0x6A, 0xA3, 0xB9, 0xCB, 0xAA, 0xF7, 0x3A, 0xC1,
 0xB6, 0xEC, 0x3B, 0xA6, 0x37, 0x86, 0xAF, 0x0D, 0x8D, 0x80, 0xBC, 0xF6, 0x82, 0x50, 0xBB, 0xD0,
 0x22, 0x8C, 0x8E, 0x67, 0xD2, 0x77, 0xA2, 0xB4, 0x19, 0x5F, 0xBC, 0x25, 0x63, 0xFC, 0x17, 0xDF,
 0x81, 0xA6, 0x11, 0xD4, 0x81, 0x56, 0x3B, 0x3B, 0xED, 0xD6, 0xD0, 0xFE, 0xA2, 0x2E, 0x46, 0xF8,
 0x65, 0x52, 0x68, 0x57, 0x9F, 0xFB, 0x4E, 0x53, 0x33, 0x87, 0x0D, 0xF6, 0x9E, 0x51, 0x7A, 0x19,
 0xAF, 0x89, 0x17, 0x50, 0xB7, 0xC3, 0x09, 0x71, 0xEB, 0x31, 0x65, 0xE0, 0x0C, 0x33, 0xCF, 0x0D,
 0x12, 0x1F, 0x59, 0xB5, 0x47, 0xF1, 0xF5, 0x36, 0x14, 0xF4, 0xE1, 0x3C, 0xD0, 0x1E, 0x5E, 0x5C,
 0x68, 0x58, 0xE0, 0x26, 0xDE, 0x5F, 0x6A, 0x0E, 0xD3, 0xED, 0x9A, 0x5A, 0xEA, 0xC2, 0xCF, 0x10,
 0x1A, 0xA4, 0x37, 0x65, 0xDF, 0x6A, 0xC4, 0x49, 0xBD, 0xAA, 0x39, 0x02, 0xC0, 0x28, 0x52, 0x6F,
 0x24, 0x09, 0xAC, 0x5B, 0x46, 0x68, 0x34, 0x92, 0xEF, 0x4C, 0x85, 0x5E, 0x81, 0x92, 0xA6, 0x46,
 0x6F, 0xC9, 0x2F, 0x70, 0xBD, 0x6D, 0xB4, 0x41, 0x86, 0xC0, 0x6F, 0x04, 0x4D, 0x7C, 0x3F, 0xFD,
 0xF5, 0x58, 0x80, 0x6E, 0x75, 0x9B, 0x1A, 0xDE, 0x49, 0xC2, 0x4A, 0x44, 0x3E, 0x10, 0xD7, 0x84,
 0xD0, 0x8A, 0xD1, 0x2A, 0x50, 0x32, 0x74, 0xB7, 0x09, 0x15, 0x41, 0xEC, 0xF9, 0x40, 0xC6, 0x20,
 0xB1, 0x71, 0x93, 0x0F, 0xA0, 0x9B, 0x74, 0xF4, 0xDC, 0x64, 0x41, 0x51, 0xD2, 0xDA, 0xE1, 0x21,
 0xB8, 0x34, 0x04, 0x25, 0x02, 0x56, 0x31, 0xAE, 0xD7, 0xF8, 0x02, 0x26, 0x58, 0x54, 0xAD, 0xB3,
 0xAC, 0x1D, 0x00, 0x82, 0x76, 0xE8, 0x5D, 0x87, 0xBE, 0xED, 0x8E, 0x61, 0xE8, 0xD1, 0x88, 0xB1,
 0xD1, 0xDB, 0x88, 0x32, 0x75, 0x9F, 0x5E, 0xA7, 0x9D, 0xA4, 0x6F, 0xD4, 0xF9, 0xF5, 0x83, 0x5A,
 0xA3, 0xC6, 0x89, 0xA7, 0xE7, 0x60, 0x6E, 0x75, 0x76, 0xF0, 0x88, 0xD2, 0xD8, 0xD0, 0xCE, 0xCF,
 0x79, 0x37, 0xAC, 0x15, 0x5E, 0x84, 0x46, 0xF4, 0x4F, 0xEA, 0x56, 0x64, 0x8A, 0xBF, 0x7F, 0xFF,
 0x97, 0xB0, 0xD9, 0xDB, 0x43, 0xA0, 0xFA, 0x29, 0xCE, 0x20, 0x7C, 0xFF, 0x17, 0xFC, 0xFF, 0xF6,
 0x11, 0x9D, 0x36, 0xF8, 0xFE, 0x2F, 0xFC, 0x73, 0xFB, 0x08, 0x7A, 0x82, 0x63, 0xDA, 0xDF, 0xED,
 0xEF, 0x54, 0x0E, 0x59, 0xE9, 0x8D, 0x73, 0xA5, 0x17, 0x89, 0x6D, 0x6D, 0x9A, 0xC6, 0x05, 0x44,
 0xFD, 0x1E, 0xFB, 0x6F, 0xDD, 0xF4, 0x2C, 0x50, 0x4F, 0x08, 0x96, 0x2C, 0x94, 0xEE, 0x80, 0x4A,
 0x84, 0xA0, 0xA2, 0x97, 0x08, 0xDB, 0x23, 0xDA, 0x52, 0xE3, 0xAE, 0x12, 0x1B, 0x88, 0x68, 0x39,
 0x33, 0xFC, 0x80, 0xBC, 0x71, 0xC3, 0x7A, 0x98, 0x70, 0x8A, 0x1C, 0x89, 0x0F, 0x06, 0x09, 0x16,
 0xF0, 0x07, 0x70, 0xD0, 0xAE, 0xC6, 0x95, 0x16, 0x19, 0xDB, 0x83, 0xC8, 0x0E, 0x63, 0x4A, 0xD9,
 0xCD, 0x1C, 0x3B, 0xFC, 0x64, 0x3A, 0x5F, 0xEA, 0xF8, 0x5A, 0xD3, 0x74, 0xA8, 0xC8, 0x88, 0x08,
 0x1B, 0x3D, 0xC5, 0xFF, 0x81, 0x5C, 0xF0, 0x4F, 0xAE, 0x7E, 0x00, 0x2B, 0x2B, 0xE1, 0xEB, 0x74,
 0x0A, 0xE0, 0xF3, 0xB2, 0xA9, 0xB1, 0x83, 0x15, 0x78, 0x86, 0x6B, 0xE1, 0x39, 0xFE, 0x59, 0x09,
 0xED, 0xE1, 0x05, 0x7E, 0x04, 0xD7, 0x68, 0xCD, 0x8A, 0x97, 0xD8, 0x01, 0xB6, 0xA2, 0x35, 0x06,
 0x6D, 0xC5, 0x8E, 0xE0, 0x1A, 0xBE, 0xE2, 0x07, 0x6C, 0xB7, 0xA9, 0x0D, 0x6D, 0xD7, 0xA5, 0x07,
 0x25, 0xD4, 0xC7, 0xA9, 0xFE, 0x69, 0xB0, 0x04, 0x0E, 0x38, 0x69, 0xB7, 0x8F, 0x82, 0x55, 0x74,
 0xB6, 0xBA, 0x7D, 0x44, 0xF0, 0x1E, 0x25, 0x12, 0x8E, 0x57, 0xFC, 0x18, 0xAE, 0x03, 0x7D, 0x78,
 0x47, 0x10, 0x4C, 0x2F, 0xAC, 0xE2, 0x0B, 0xD0, 0x22, 0xC4, 0xFB, 0x9C, 0x78, 0x38, 0x5B, 0x45,
 0x67, 0x08, 0x4D, 0x61, 0x39, 0x1B, 0x70, 0xBA, 0x8A, 0x4F, 0xE1, 0x2E, 0x7D, 0x5D, 0x11, 0x12,
 0xC1, 0x78, 0xBA, 0x7D, 0xC4, 0x79, 0x82, 0x4B, 0xFC, 0x28, 0x2D, 0x6A, 0x8C, 0x09, 0x21, 0x8F,
 0x22, 0xCF, 0x59, 0x92, 0x96, 0xF2, 0x07, 0xF8, 0xC7, 0x95, 0x43, 0xF0, 0xF0, 0xF9, 0xEA, 0x8D,
 0x55, 0xAF, 0xF1, 0x05, 0xD9, 0x1A, 0xC6, 0x30, 0x19, 0xA6, 0xED, 0xB9, 0xA6, 0x63, 0x9B, 0xE8,
 0x28, 0xF5, 0x86, 0x76, 0x31, 0xE0, 0x71, 0x0C, 0x0D, 0x1A, 0x9A, 0xCB, 0x46, 0x9A, 0x8B, 0x5A,
 0x2C, 0x29, 0xD6, 0x1A, 0x6D, 0x6A, 0x87, 0xDC, 0xD6, 0x10, 0x05, 0x77, 0xC1, 0x6A, 0x38, 0xB0,
 0xB1, 0x02, 0x47, 0xC6, 0x5B, 0x0A, 0x91, 0xD0, 0xD6, 0x12, 0x16, 0x8A, 0x46, 0x0E, 0xB5, 0x9D,
 0x54, 0x94, 0x2D, 0xF0, 0x6A, 0xE1, 0xC0, 0x0F, 0xD3, 0x0E, 0x0C, 0xAA, 0xF2, 0xC3, 0x7A, 0xED,
 0x0A, 0x9F, 0xFB, 0xFF, 0xAD, 0x76, 0x80, 0x8D, 0x0E, 0x6A, 0xFF, 0x3A, 0xD3, 0x6A, 0x07, 0xB2,
 0x27, 0xDF, 0xA6, 0x5D, 0x8E, 0x69, 0x6C, 0x5C, 0x51, 0x63, 0x63, 0x49, 0x63, 0xE3, 0xBB, 0xD5,
 0x98, 0xBC, 0x10, 0xBC, 0x8D, 0xD6, 0xE4, 0x95, 0xD7, 0x02, 0xCD, 0x95, 0xC2, 0x73, 0xA5, 0x71,
 0x6D, 0x8D, 0x55, 0xDA, 0xDA, 0x44, 0x4D, 0x2C, 0xC5, 0x81, 0xF7, 0x10, 0xFF, 0xF5, 0xCF, 0xEF,
 0xDE, 0x62, 0xA8, 0x54, 0xAB, 0x2C, 0xD2, 0x58, 0xBA, 0x1C, 0x51, 0x60, 0xC0, 0xDC, 0x99, 0x08,
 0xDC, 0x89, 0x1C, 0x7A, 0x50, 0xD3, 0xEA, 0x14, 0x25, 0x66, 0xD0, 0x12, 0x43, 0xE0, 0x81, 0xB7,
 0x9A, 0xEF, 0x62, 0xB0, 0x15, 0xCE, 0x1B, 0x43, 0x15, 0xD8, 0x02, 0x02, 0x54, 0x52, 0x22, 0xC3,
 0x9C, 0x71, 0x18, 0x29, 0x27, 0xEC, 0xDC, 0x45, 0xA8, 0xBF, 0x06, 0x55, 0x83, 0x9A, 0x88, 0xE9,
 0x71, 0x6C, 0x0B, 0x4A, 0xA5, 0xC3, 0x23, 0x7F, 0x25, 0x01, 0xF1, 0x39, 0x6C, 0x85, 0x81, 0x8B,
 0x4C, 0x50, 0x09, 0x8D, 0x98, 0xBA, 0xCC, 0xC7, 0xB3, 0x5A, 0x07, 0xCF, 0x4A, 0x81, 0x87, 0x67,
 0x9E, 0x4A, 0x68, 0xF8, 0x44, 0x57, 0x2E, 0x96, 0x6A, 0xC4, 0xF0, 0xC9, 0x25, 0x15, 0x4F, 0x3C,
 0xD3, 0x55, 0xE3, 0x89, 0x4F, 0x8A, 0xE4, 0xE3, 0xA9, 0x28, 0x1B, 0x3E, 0x13, 0xA1, 0xB0, 0xE7,
 0x74, 0x35, 0xD2, 0x11, 0xFF, 0x6D, 0x5E, 0x7F, 0x8C, 0x0C, 0x88, 0x16, 0xF1, 0x9F, 0xBD, 0x78,
 0xC9, 0xF8, 0xA3, 0xA8, 0x16, 0x89, 0xA3, 0xCC, 0x06, 0xC4, 0x69, 0x1B, 0x21, 0xC4, 0x27, 0x18,
 0xC7, 0x93, 0xA0, 0x8D, 0x15, 0x6E, 0x24, 0xC6, 0xCC, 0xAD, 0xB6, 0x0B, 0x04, 0x50, 0x84, 0x8D,
 0xB3, 0x4E, 0xDA, 0x3C, 0x33, 0xB8, 0xD8, 0xE5, 0x3C, 0x74, 0xEC, 0x6E, 0x0E, 0x46, 0x9E, 0x61,
 0x92, 0x10, 0x78, 0x31, 0x0F, 0x1B, 0x1D, 0xC5, 0x48, 0xB8, 0x7A, 0xC7, 0xC7, 0xD9, 0x3C, 0xC3,
 0x3B, 0xE0, 0x5F, 0x4F, 0x43, 0x0C, 0x38, 0x1F, 0x15, 0x0F, 0xCD, 0x4C, 0x28, 0x04, 0xB5, 0x9A,
 0x58, 0xB2, 0xAB, 0x9D, 0x65, 0x2A, 0x6E, 0x80, 0xE0, 0x8B, 0x70, 0xDA, 0x53, 0x46, 0x63, 0xE2,
 0x9B, 0x20, 0x43, 0x18, 0x7C, 0x47, 0x9F, 0xFE, 0x62, 0xC8, 0xE8, 0x3E, 0x8A, 0x08, 0x13, 0xBB,
 0x86, 0x03, 0xD7, 0xD4, 0x25, 0xB6, 0xB6, 0xD3, 0xF2, 0x5C, 0xA2, 0xEE, 0x35, 0x51, 0xBF, 0xF3,
 0x8E, 0xF8, 0x19, 0x7F, 0x38, 0x3D, 0x06, 0xF3, 0x49, 0x38, 0xF7, 0x5D, 0x5E, 0xCF, 0x67, 0xEB,
 0x1B, 0xE5, 0x50, 0x72, 0x87, 0xB6, 0x79, 0x78, 0xA8, 0x3D, 0x0B, 0x43, 0x03, 0x14, 0x80, 0xEB,
 0x94, 0x13, 0x94, 0x8F, 0x66, 0xF0, 0x49, 0x09, 0xCF, 0x47, 0xA3, 0x64, 0x0F, 0x15, 0x13, 0xE6,
 0xB7, 0xF8, 0xA5, 0x34, 0xE1, 0xCE, 0x14, 0x55, 0xFB, 0xDF, 0x73, 0xE2, 0xAF, 0xAE, 0xA9, 0xC0,
 0x3C, 0xFF, 0x99, 0xE3, 0xD4, 0x6B, 0xED, 0x78, 0xD9, 0xB9, 0xC6, 0xC6, 0xE0, 0x6D, 0x40, 0x75,
 0x05, 0x7D, 0x80, 0x8E, 0x63, 0x9B, 0x67, 0xDC, 0x44, 0x7A, 0x87, 0x71, 0xD7, 0x05, 0x57, 0x46,
 0x7A, 0xD0, 0x0F, 0x2D, 0x3C, 0xF7, 0x0B, 0x59, 0xCD, 0x67, 0x20, 0xFE, 0x78, 0x18, 0x9F, 0x9A,
 0x58, 0xE0, 0xD2, 0x21, 0x6D, 0x68, 0x79, 0xC9, 0x07, 0x72, 0xDD, 0x23, 0x45, 0xA3, 0x58, 0x05,
 0xD4, 0x3A, 0xD1, 0x13, 0xB3, 0x1F, 0x92, 0xB9, 0x7D, 0xA0, 0x3E, 0x53, 0x4C, 0x81, 0x70, 0x02,
 0xB9, 0xF0, 0x44, 0xF2, 0x4A, 0xF5, 0x90, 0x9A, 0x9E, 0xB8, 0x6D, 0x3C, 0x88, 0x23, 0xC3, 0x7C,
 0x66, 0x19, 0x21, 0x49, 0x06, 0x87, 0xC8, 0x16, 0xC4, 0xCD, 0xA9, 0x17, 0x92, 0x54, 0xC4, 0xB0,
 0x71, 0x6F, 0x86, 0xE1, 0x7C, 0x8C, 0xAD, 0xF1, 0x5E, 0xDD, 0x5F, 0xE1, 0xE3, 0x6B, 0xF8, 0x7F,
 0x66, 0x0E, 0xA2, 0xDA, 0xB8, 0x39, 0x63, 0x21, 0x51, 0x3C, 0x88, 0xAD, 0x44, 0x96, 0x43, 0x22,
 0x2C, 0xF0, 0xFB, 0xA2, 0xA7, 0x87, 0x0F, 0xE9, 0xD1, 0x83, 0x48, 0x69, 0x22, 0x7A, 0x5C, 0x68,
 0xF1, 0x8D, 0x94, 0x82, 0xB3, 0xB8, 0x53, 0x38, 0x04, 0x72, 0x09, 0x03, 0xF3, 0xAD, 0x48, 0xBD,
 0x33, 0xA8, 0x36, 0xD1, 0x16, 0xFE, 0x3F, 0xEA, 0x7F, 0x45, 0x51, 0xFF, 0xFE, 0x42, 0x7C, 0x81,
 0x6D, 0xA7, 0x3C, 0x80, 0xC1, 0xA9, 0xA7, 0x05, 0x0F, 0x6A, 0x50, 0xED, 0x28, 0xE7, 0xFD, 0x78,
 0xE8, 0x8E, 0xED, 0x6B, 0x62, 0x5B, 0x8C, 0xE8, 0xD8, 0xB2, 0x50, 0x46, 0x38, 0x7D, 0x8F, 0x13,
 0xDC, 0x38, 0xDB, 0x5D, 0xAF, 0xB1, 0xB5, 0x05, 0x1A, 0x8F, 0x6F, 0xE3, 0x92, 0x64, 0xE2, 0x2D,
 0x8A, 0x20, 0x7D, 0x88, 0x3A, 0x37, 0x24, 0x05, 0x1C, 0x41, 0xF3, 0xED, 0x3C, 0xA5, 0x5D, 0x8B,
 0x6D, 0x3F, 0x3C, 0x19, 0x40, 0x03, 0x71, 0x05, 0x40, 0x43, 0x9F, 0x7A, 0x8D, 0x84, 0x96, 0xB8,
 0x65, 0x58, 0x05, 0x59, 0x85, 0x88, 0x69, 0x99, 0x97, 0xC4, 0xCC, 0x42, 0xE9, 0x1A, 0x41, 0x56,
 0xBE, 0x0C, 0x10, 0xC9, 0xD3, 0x0B, 0xCD, 0x9D, 0x3B, 0x0E, 0xD8, 0x20, 0xB2, 0x00, 0x36, 0x28,
 0xDF, 0x55, 0x86, 0xE8, 0xFF, 0xDC, 0x78, 0x16, 0x51, 0x9E, 0x90, 0xC0, 0xA3, 0x47, 0x49, 0x6C,
 0xB8, 0xC8, 0xC0, 0xCA, 0xF8, 0xA8, 0x37, 0xD6, 0xFE, 0xD2, 0x73, 0x47, 0xF6, 0x38, 0xCE, 0xB3,
 0x9C, 0x24, 0x48, 0xD6, 0x0F, 0x13, 0x82, 0x97, 0x6A, 0x1C, 0x20, 0xC4, 0xB6, 0xA8, 0x80, 0xE8,
 0x8B, 0x39, 0x33, 0xB3, 0xB1, 0x4F, 0xA9, 0xD5, 0xD7, 0x09, 0x7F, 0x65, 0x5F, 0x03, 0xE4, 0x8F,
 0xC6, 0x1C, 0x5F, 0x10, 0xF5, 0x4E, 0xD4, 0x95, 0x8C, 0x71, 0x9C, 0xC0, 0x88, 0x8C, 0xA5, 0xE8,
 0xC6, 0x1F, 0xC5, 0x87, 0x2F, 0xAF, 0xE2, 0x2F, 0xD0, 0x92, 0x3F, 0x02, 0x4A, 0x3B, 0x07, 0x34,
 0xF8, 0x82, 0x2D, 0x29, 0xB5, 0x67, 0x6B, 0x03, 0xDA, 0x30, 0x07, 0x09, 0xED, 0x20, 0x8B, 0xA4,
 0x90, 0x72, 0xF1, 0xF6, 0x62, 0x85, 0x40, 0x28, 0xBA, 0xC5, 0x10, 0x45, 0x41, 0x7B, 0x85, 0xC3,
 0x22, 0x54, 0xA9, 0x9D, 0x8F, 0x0A, 0x84, 0xCC, 0x11, 0xEB, 0x6C, 0x63, 0x1F, 0x1B, 0xA2, 0x23,
 0x72, 0xEE, 0x63, 0xC9, 0xEB, 0xB9, 0x3D, 0x69, 0xA9, 0x4D, 0xD2, 0x99, 0x7E, 0x06, 0x5A, 0xAB,
 0x2B, 0xA8, 0x87, 0xA6, 0xAF, 0xF0, 0x29, 0x81, 0x88, 0x87, 0xE8, 0x42, 0xB2, 0x7C, 0x15, 0x6E,
 0x1D, 0x4D, 0x5F, 0xCB, 0x76, 0xC6, 0x92, 0x6C, 0x9C, 0x61, 0x63, 0x43, 0xBE, 0xA3, 0x9C, 0xD3,
 0xD5, 0xE4, 0xEF, 0x0B, 0xCA, 0x99, 0x61, 0xCB, 0x74, 0x53, 0x80, 0x93, 0x2D, 0xEB, 0xA6, 0x91,
 0xCE, 0x87, 0x53, 0x3B, 0x54, 0x20, 0xAC, 0x75, 0x6B, 0xEB, 0x64, 0x2E, 0xD9, 0xCB, 0x59, 0xA4,
 0xA4, 0x45, 0x3D, 0x20, 0x4A, 0x4C, 0xC7, 0xD3, 0xEF, 0x71, 0x78, 0xCE, 0xD3, 0x1B, 0xC3, 0xC7,
 0x49, 0x76, 0x54, 0x70, 0x6A, 0xF1, 0x87, 0xA1, 0x60, 0xAB, 0x96, 0x14, 0x45, 0x72, 0xDD, 0x52,
 0xAC, 0x15, 0x26, 0xC7, 0x00, 0xF2, 0x62, 0xD9, 0xEF, 0x3E, 0x01, 0xB8, 0x00, 0x27, 0x35, 0xB4,
 0xEF, 0xFF, 0xA2, 0x28, 0x6E, 0xB5, 0x11, 0x44, 0x99, 0x60, 0x42, 0x2C, 0xBA, 0x24, 0x11, 0xE2,
 0x27, 0x39, 0x71, 0xC1, 0x27, 0xB1, 0x4E, 0x79, 0xFB, 0x7B, 0x64, 0x21, 0x51, 0x92, 0x2A, 0x1D,
 0xA6, 0xD0, 0xE5, 0xEC, 0xE2, 0x11, 0x0A, 0x2B, 0xEC, 0x15, 0x93, 0x52, 0xF8, 0x63, 0x11, 0xC8,
 0x69, 0x43, 0x35, 0x04, 0xDD, 0xFC, 0x08, 0x75, 0x4F, 0xCA, 0x4C, 0x1B, 0x7C, 0x80, 0x05, 0x1A,
 0xB0, 0x44, 0xA8, 0x64, 0x3A, 0xC2, 0x61, 0x14, 0x13, 0x53, 0x42, 0xC2, 0x8C, 0x19, 0xCE, 0x4B,
 0xF9, 0x5A, 0x2F, 0xAF, 0x1F, 0x22, 0x59, 0xFC, 0x11, 0xC0, 0xB0, 0xA8, 0xF1, 0x20, 0x12, 0x43,
 0x16, 0x07, 0x76, 0x20, 0x21, 0x48, 0x88, 0x28, 0x4F, 0x4C, 0xC9, 0xED, 0xD6, 0xB5, 0x38, 0x52,
 0xE5, 0x8E, 0xEA, 0x34, 0x39, 0xD3, 0xD2, 0x34, 0x4B, 0xFB, 0xFD, 0x8D, 0x9A, 0xCC, 0xBF, 0xF8,
 0x0C, 0x8C, 0x14, 0xF1, 0x1A, 0xEB, 0x90, 0x93, 0x19, 0x5C, 0x96, 0x90, 0x72, 0x87, 0x65, 0xB6,
 0xF8, 0x41, 0x78, 0xA3, 0xF8, 0xA0, 0x98, 0xCD, 0x0C, 0x2F, 0xE5, 0x5A, 0x30, 0x62, 0x30, 0x71,
 0x96, 0x1C, 0xED, 0x49, 0xE2, 0x51, 0xD6, 0x81, 0xB9, 0xE2, 0x62, 0xD6, 0xC5, 0xDC, 0xF5, 0xC6,
 0x26, 0x8B, 0xC2, 0x89, 0x57, 0xFA, 0x1C, 0x02, 0x95, 0x57, 0x0C, 0x70, 0x19, 0x3D, 0x77, 0x52,
 0x0A, 0x19, 0x3F, 0xA3, 0x22, 0xE1, 0xA0, 0x0F, 0xA0, 0x54, 0x5B, 0x17, 0xA1, 0x4D, 0x13, 0xA0,
 0x88, 0xB5, 0x1C, 0x36, 0xB1, 0x4B, 0x5D, 0x82, 0x97, 0x53, 0x4F, 0x11, 0xBC, 0xB4, 0x31, 0x5D,
 0x82, 0xA6, 0x7E, 0x5F, 0x0E, 0x2C, 0x3F, 0xED, 0x22, 0xD3, 0x6E, 0xDC, 0x54, 0x00, 0x8E, 0x1F,
 0xD1, 0x91, 0x40, 0x45, 0x36, 0x2B, 0x02, 0x8C, 0x5E, 0x8A, 0x52, 0x93, 0xF4, 0x1B, 0x84, 0xDE,
 0x8C, 0x6D, 0xCE, 0x4F, 0x85, 0xA1, 0x05, 0x9D, 0x25, 0x6D, 0xE3, 0xFD, 0x3A, 0x2F, 0xAE, 0x64,
 0xD9, 0x26, 0x97, 0x42, 0xE4, 0x4D, 0xFE, 0xB5, 0x64, 0x65, 0x4C, 0xA7, 0x59, 0x95, 0x3D, 0xA0,
 0xA5, 0xB4, 0x03, 0xDF, 0x64, 0xC9, 0x20, 0x7A, 0xA0, 0x05, 0x63, 0x15, 0x1E, 0xFE, 0xCE, 0xFA,
 0xC4, 0xE4, 0x9D, 0xB0, 0xA9, 0x46, 0x29, 0x2D, 0xDE, 0x2C, 0x4D, 0x4A, 0x3C, 0x15, 0xC5, 0xFC,
 0x3B, 0xC0, 0x2C, 0xC0, 0x5F, 0x90, 0xF0, 0x40, 0x93, 0xED, 0x2D, 0x27, 0x28, 0xC7, 0x62, 0xE2,
 0x51, 0x30, 0x49, 0xBC, 0x94, 0xC9, 0xD8, 0xD3, 0x50, 0x4F, 0x3F, 0x9B, 0x43, 0x48, 0x5E, 0x2F,
 0xC0, 0xF9, 0xC0, 0xDB, 0x17, 0xF5, 0xC6, 0x6D, 0x11, 0x3B, 0x4C, 0x5C, 0xB1, 0xED, 0x54, 0x25,
 0x82, 0xA6, 0x09, 0x35, 0xB6, 0x84, 0x7C, 0xD4, 0xE8, 0x64, 0x87, 0xB9, 0x72, 0xC5, 0xE0, 0x26,
 0x4F, 0xB0, 0x17, 0x59, 0xD1, 0xB2, 0xFA, 0x36, 0x81, 0x20, 0x4E, 0x00, 0x19, 0x62, 0x53, 0x25,
 0xAC, 0x64, 0x17, 0xA2, 0x81, 0xA0, 0x5D, 0xF6, 0xC1, 0x1C, 0xDA, 0x93, 0xD5, 0x7F, 0xAA, 0x5C,
 0x64, 0x02, 0x88, 0x9C, 0x29, 0x07, 0x05, 0x3E, 0x45, 0x65, 0x1A, 0xEE, 0x8D, 0x11, 0xC8, 0x4E,
 0x63, 0x02, 0x41, 0x21, 0xE1, 0x7E, 0x53, 0xD7, 0x59, 0x03, 0x9D, 0x3B, 0x00, 0x3B, 0x6B, 0xD3,
 0x6D, 0x27, 0x38, 0x8E, 0x41, 0x1B, 0xA0, 0x27, 0x89, 0xDB, 0xEC, 0x43, 0xD1, 0xE2, 0x3E, 0x3B,
 0x63, 0x0D, 0xA2, 0x5E, 0xF0, 0xD3, 0xCC, 0x6D, 0x63, 0x36, 0x23, 0xAE, 0x75, 0x39, 0xB1, 0x1D,
 0xAB, 0xCE, 0x40, 0xA3, 0x07, 0x6D, 0x7C, 0x8D, 0x7E, 0xE6, 0x98, 0x3E, 0xD4, 0xC1, 0xB1, 0x82,
 0x37, 0x5F, 0xB2, 0x6B, 0xF5, 0x5A, 0xCF, 0x12, 0xCF, 0xE4, 0xF0, 0x66, 0x6D, 0xCB, 0x37, 0x16,
 0x6F, 0xF0, 0x99, 0x3F, 0x6A, 0x0E, 0xCD, 0x4E, 0xB3, 0xC3, 0x1B, 0x84, 0x50, 0x6C, 0x09, 0x91,
 0x23, 0x5E, 0x7C, 0x36, 0xEA, 0x97, 0x0F, 0x6F, 0x63, 0xBC, 0xA1, 0xF7, 0x82, 0x5D, 0xAA, 0xD7,
 0xE8, 0x43, 0x83, 0x87, 0x7F, 0xCC, 0x70, 0xA9, 0x59, 0xA4, 0x19, 0x49, 0x8C, 0xF8, 0x3C, 0x20,
 0x8A, 0x8A, 0x35, 0xFF, 0x41, 0x46, 0x0A, 0x97, 0x5D, 0xC8, 0x13, 0x68, 0xEE, 0x75, 0x15, 0xA8,
 0x78, 0x5A, 0x10, 0xC1, 0x91, 0x93, 0x97, 0x30, 0xBC, 0xFD, 0x27, 0x31, 0x7C, 0xD0, 0xC7, 0x81,
 0x56, 0xD7, 0x3B, 0xFA, 0x41, 0x9D, 0x5E, 0x7F, 0x07, 0xEC, 0x4C, 0xEA, 0x8D, 0x83, 0x6E, 0xA3,
 0xD1, 0x0E, 0x40, 0x67, 0xA4, 0xDE, 0xEA, 0x89, 0x26, 0xF0, 0x87, 0xB6, 0x61, 0x9D, 0xE4, 0xDF,
 0x7F, 0xED, 0xCD, 0xFD, 0xA0, 0xA8, 0xC1, 0x3B, 0xDB, 0xC5, 0x4C, 0x5C, 0xD4, 0xE4, 0x1A, 0x06,
 0x2F, 0xAE, 0x95, 0x69, 0xA2, 0xD3, 0x87, 0x1C, 0xC5, 0x48, 0x93, 0x3E, 0xFB, 0x05, 0x25, 0xBF,
 0x54, 0xEC, 0xF3, 0x7A, 0x93, 0xE0, 0x4C, 0x79, 0x5D, 0xAC, 0x5D, 0xDD, 0xCA, 0xC6, 0x11, 0x57,
 0x74, 0x7C, 0xAE, 0x21, 0xA3, 0xFF, 0x54, 0xC0, 0xE2, 0x35, 0x52, 0x66, 0x0E, 0xBD, 0x4A, 0x19,
 0xAA, 0xAC, 0xAF, 0x0A, 0xEB, 0xD1, 0xE4, 0x44, 0x73, 0x7A, 0x8C, 0x9D, 0xAC, 0x3D, 0x2F, 0xE7,
 0xE0, 0xE3, 0x53, 0x11, 0x51, 0xD9, 0x35, 0x1C, 0x70, 0x46, 0xA1, 0x1F, 0x06, 0xA0, 0x45, 0xF9,
 0x08, 0x6E, 0x4B, 0x19, 0x8C, 0x8F, 0x56, 0x4B, 0x00, 0xA4, 0x57, 0x89, 0x4B, 0xB0, 0xD2, 0x28,
 0xB8, 0xB0, 0x5E, 0x48, 0xBF, 0xFC, 0x9A, 0xA2, 0x00, 0xAC, 0x59, 0xCE, 0x15, 0x51, 0x06, 0xDA,
 0x35, 0xA2, 0xA0, 0x87, 0x40, 0x7C, 0xD8, 0x26, 0x85, 0xBC, 0x9C, 0x61, 0x7D, 0x76, 0x48, 0x9F,
 0x8A, 0x85, 0x79, 0x43, 0xF9, 0xEC, 0x30, 0xFE, 0x56, 0x32, 0x10, 0xF1, 0x51, 0x81, 0x58, 0x84,
 0xA4, 0x58, 0xDE, 0x44, 0x96, 0xB7, 0x98, 0xCE, 0x28, 0x81, 0x90, 0xBF, 0x7D, 0xC0, 0xC4, 0x45,
 0x2A, 0x8A, 0x8B, 0x70, 0x71, 0x21, 0x40, 0x3C, 0xC2, 0x2D, 0x9F, 0x5B, 0x89, 0xEC, 0xFF, 0xD7,
 0xE7, 0x31, 0x67, 0x8B, 0x61, 0x21, 0x9D, 0x7C, 0xEE, 0x42, 0x62, 0xAF, 0x18, 0x20, 0xF1, 0x81,
 0x24, 0xC6, 0xD6, 0x62, 0x58, 0x8D, 0x2D, 0x31, 0xF7, 0x81, 0x00, 0x31, 0x5B, 0xEA, 0x19, 0x12,
 0xC1, 0x4A, 0xF4, 0xB2, 0x32, 0xCD, 0x70, 0x2D, 0x2D, 0xFA, 0x4C, 0x76, 0x44, 0x2C, 0x7B, 0xD3,
 0x57, 0x69, 0xB9, 0xC9, 0x9A, 0x49, 0x4C, 0x46, 0x73, 0x2C, 0xA5, 0xA0, 0x51, 0x4B, 0x09, 0x3A,
 0xA2, 0xA3, 0x10, 0x5A, 0x34, 0x62, 0x45, 0x63, 0x74, 0x5A, 0x49, 0x58, 0x51, 0xEB, 0xD8, 0x71,
 0x62, 0x04, 0x62, 0x8E, 0xE6, 0x38, 0x3D, 0xA7, 0xC7, 0x06, 0x2F, 0x8C, 0xD9, 0xD4, 0x10, 0x45,
 0x6E, 0x10, 0xB1, 0x94, 0x68, 0x13, 0x39, 0x08, 0x83, 0xCF, 0x23, 0xB3, 0x94, 0x14, 0xB6, 0xE6,
 0xA9, 0xBF, 0x77, 0x08, 0xCE, 0x87, 0xF0, 0x7D, 0x8C, 0xB8, 0x07, 0xD1, 0xF3, 0x35, 0xC7, 0x5B,
 0x10, 0x5C, 0xBF, 0x14, 0x8F, 0x9B, 0x68, 0x43, 0x02, 0x31, 0x95, 0xB0, 0x59, 0x2D, 0x8C, 0x41,
 0xE1, 0xC4, 0x0E, 0x60, 0x10, 0x8E, 0x9F, 0xB3, 0x24, 0x0F, 0xF5, 0x28, 0x21, 0x96, 0xB2, 0x97,
 0x9D, 0xED, 0x4F, 0x88, 0x93, 0xC1, 0xC4, 0xB2, 0x7C, 0xC8, 0x79, 0xCC, 0x04, 0xA2, 0xA2, 0x79,
 0xB4, 0x35, 0x44, 0x18, 0xDD, 0xFE, 0x6A, 0xA5, 0xA8, 0x66, 0xA0, 0x54, 0x90, 0x11, 0x58, 0x2C,
 0xCB, 0x98, 0xD7, 0x8C, 0x34, 0x55, 0x93, 0x95, 0x05, 0x1A, 0xC5, 0x39, 0x7B, 0x65, 0x94, 0xCF,
 0xD7, 0x0A, 0x93, 0x38, 0x4B, 0xAC, 0xEC, 0x77, 0x7E, 0x28, 0x76, 0x16, 0xB0, 0x33, 0x2C, 0x18,
 0x07, 0x0F, 0xCE, 0x0F, 0x27, 0xE1, 0xD4, 0x19, 0x3C, 0xF8, 0x5F, 0x94, 0x18, 0xA6, 0xBF, 0xBA,
 0xAB, 0x00, 0x00
};


//File: index_ov3660.html.gz, Size: 8887
#define index_ov3660_html_gz_len 8887
const uint8_t index_ov3660_html_gz[] = {
 0x1F, 0x8B, 0x08, 0x08, 0xA3, 0xFA, 0x69, 0x5E, 0x00, 0x03, 0x69, 0x6E, 0x64, 0x65, 0x78, 0x5F,
 0x6F, 0x76, 0x33, 0x36, 0x36, 0x30, 0x2E, 0x68, 0x74, 0x6D, 0x6C, 0x00, 0xED, 0x3D, 0x69, 0x73,
 0xDB, 0x46, 0xB2, 0xDF, 0xFD, 0x2B, 0x60, 0x24, 0x6B, 0x51, 0x65, 0x91, 0xE2, 0xAD, 0x23, 0x12,
 0xFD, 0x6C, 0x59, 0xB1, 0x53, 0x1B, 0x67, 0xBD, 0x71, 0xE2, 0x24, 0xB5, 0xB5, 0xE5, 0x80, 0xC4,
 0x90, 0x44, 0x0C, 0x02, 0x5C, 0x00, 0xD4, 0x91, 0x94, 0x7E, 0xC7, 0xFB, 0x41, 0xEF, 0x8F, 0xBD,
 0xEE, 0x39, 0x70, 0x71, 0x00, 0x0C, 0x00, 0x11, 0x52, 0xF2, 0x1E, 0x5D, 0x65, 0xE1, 0x98, 0xEE,
 0xE9, 0x7B, 0x7A, 0x7A, 0x06, 0xC0, 0xD9, 0x53, 0xD3, 0x9D, 0x05, 0xB7, 0x6B, 0xA2, 0x2D, 0x83,
 0x95, 0x3D, 0x79, 0x72, 0xC6, 0xFE, 0x68, 0xF0, 0x3B, 0x5B, 0x12, 0xC3, 0x64, 0x87, 0xF4, 0x74,
 0x45, 0x02, 0x43, 0x9B, 0x2D, 0x0D, 0xCF, 0x27, 0xC1, 0xB9, 0xBE, 0x09, 0xE6, 0xED, 0x63, 0x3D,
 0x7D, 0xDB, 0x31, 0x56, 0xE4, 0x5C, 0xBF, 0xB2, 0xC8, 0xF5, 0xDA, 0xF5, 0x02, 0x5D, 0x9B, 0xB9,
 0x4E, 0x40, 0x1C, 0x68, 0x7E, 0x6D, 0x99, 0xC1, 0xF2, 0xDC, 0x24, 0x57, 0xD6, 0x8C, 0xB4, 0xE9,
 0xC9, 0x81, 0xE5, 0x58, 0x81, 0x65, 0xD8, 0x6D, 0x7F, 0x66, 0xD8, 0xE4, 0xBC, 0x17, 0xC7, 0x15,
 0x58, 0x81, 0x4D, 0x26, 0x97, 0x1F, 0xDE, 0x0F, 0xFA, 0xDA, 0x3F, 0x3E, 0x0E, 0xC6, 0xE3, 0xEE,
 0xD9, 0x21, 0xBB, 0x16, 0xB5, 0xF1, 0x83, 0xDB, 0xF8, 0x39, 0xFE, 0xA6, 0xAE, 0x79, 0xAB, 0xFD,
 0x91, 0xB8, 0x84, 0xBF, 0x39, 0x10, 0xD1, 0x9E, 0x1B, 0x2B, 0xCB, 0xBE, 0x3D, 0xD5, 0x5E, 0x7A,
 0xD0, 0xE7, 0xC1, 0x5B, 0x62, 0x5F, 0x91, 0xC0, 0x9A, 0x19, 0x07, 0xBE, 0xE1, 0xF8, 0x6D, 0x9F,
 0x78, 0xD6, 0xFC, 0xAB, 0x2D, 0xC0, 0xA9, 0x31, 0xFB, 0xBC, 0xF0, 0xDC, 0x8D, 0x63, 0x9E, 0x6A,
 0x5F, 0xF4, 0x8E, 0xF1, 0xDF, 0x76, 0xA3, 0x99, 0x6B, 0xBB, 0x1E, 0xDC, 0xBF, 0xFC, 0x1A, 0xFF,
 0x6D, 0xDF, 0xA7, 0xBD, 0xFB, 0xD6, 0xEF, 0xE4, 0x54, 0xEB, 0x8D, 0xD7, 0x37, 0x89, 0xFB, 0x77,
 0x4F, 0x12, 0xA7, 0xCB, 0x7E, 0x16, 0xF5, 0x1C, 0xFE, 0x38, 0x1F, 0xDE, 0x27, 0xB3, 0xC0, 0x72,
 0x9D, 0xCE, 0xCA, 0xB0, 0x1C, 0x09, 0x26, 0xD3, 0xF2, 0xD7, 0xB6, 0x01, 0x32, 0x98, 0xDB, 0x24,
 0x17, 0xCF, 0x17, 0x2B, 0xE2, 0x6C, 0x0E, 0x0A, 0xB0, 0x21, 0x92, 0xB6, 0x69, 0x79, 0xAC, 0xD5,
 0x29, 0xCA, 0x61, 0xB3, 0x72, 0x0A, 0xD1, 0xE6, 0xD1, 0xE5, 0xB8, 0x0E, 0x91, 0x08, 0x10, 0x3B,
 0xBA, 0xF6, 0x8C, 0x35, 0x36, 0xC0, 0xBF, 0xDB, 0x4D, 0x56, 0x96, 0xC3, 0x8C, 0xEA, 0x54, 0x1B,
 0x0C, 0xBB, 0xEB, 0x9B, 0x02, 0x55, 0x0E, 0xC6, 0xF8, 0x6F, 0xBB, 0xD1, 0xDA, 0x30, 0x4D, 0xCB,
 0x59, 0x9C, 0x6A, 0xC7, 0x52, 0x14, 0xAE, 0x67, 0x12, 0xAF, 0xED, 0x19, 0xA6, 0xB5, 0xF1, 0x4F,
 0xB5, 0xA1, 0xAC, 0xCD, 0xCA, 0xF0, 0x16, 0x40, 0x4B, 0xE0, 0x02, 0xB1, 0xED, 0x9E, 0x94, 0x12,
 0xDE, 0xC4, 0xB3, 0x16, 0xCB, 0x00, 0x54, 0xBA, 0xD5, 0x26, 0x2D, 0x34, 0xEE, 0x42, 0x45, 0xFA,
 0xCC, 0x95, 0x9B, 0x5C, 0x6A, 0x86, 0x6D, 0x2D, 0x9C, 0xB6, 0x15, 0x90, 0x15, 0xB0, 0xE3, 0x07,
 0x1E, 0x09, 0x66, 0xCB, 0x3C, 0x52, 0xE6, 0xD6, 0x62, 0xE3, 0x11, 0x09, 0x21, 0xA1, 0xDC, 0x72,
 0x18, 0x86, 0x9B, 0xDB, 0xB7, 0xDA, 0xD7, 0x64, 0xFA, 0xD9, 0x0A, 0xDA, 0x5C, 0x26, 0x53, 0x32,
 0x77, 0x3D, 0x22, 0x6D, 0x29, 0x5A, 0xD8, 0xEE, 0xEC, 0x73, 0xDB, 0x0F, 0x0C, 0x2F, 0x50, 0x41,
 0x68, 0xCC, 0x03, 0xE2, 0x15, 0xE3, 0x23, 0x68, 0x15, 0xC5, 0xD8, 0xB2, 0xBB, 0xE5, 0x0D, 0x2C,
 0xC7, 0xB6, 0x1C, 0xA2, 0x4E, 0x5E, 0x56, 0xBF, 0x49, 0x74, 0xAC, 0x95, 0x82, 0x62, 0xAC, 0xD5,
 0x22, 0xCF, 0x4A, 0x28, 0xAF, 0xDB, 0x9D, 0x71, 0xBF, 0xE9, 0x75, 0xBB, 0x7F, 0xDB, 0xBE, 0xB9,
 0x24, 0xCC, 0x4C, 0x8D, 0x4D, 0xE0, 0xD6, 0xF7, 0x88, 0x2D, 0xB7, 0x4A, 0xF1, 0xF1, 0x5F, 0x2B,
 0x62, 0x5A, 0x86, 0xD6, 0x8A, 0xB9, 0xF3, 0x71, 0x17, 0x6C, 0x6A, 0x5F, 0x33, 0x1C, 0x53, 0x6B,
 0xB9, 0x9E, 0x05, 0x8E, 0x60, 0xD0, 0x70, 0x63, 0xC3, 0x15, 0x18, 0x38, 0xD6, 0x64, 0x5F, 0xC2,
 0x72, 0x8E, 0xCF, 0xC4, 0x25, 0x22, 0x77, 0x1B, 0xFC, 0x29, 0x84, 0x1C, 0xFC, 0x15, 0x3A, 0x90,
 0x84, 0x47, 0x8A, 0x3E, 0x4F, 0x5F, 0x71, 0x0A, 0xB3, 0x74, 0x86, 0xBF, 0x95, 0x71, 0xD3, 0xCE,
 0xD5, 0x9D, 0x68, 0x24, 0x74, 0x08, 0xC3, 0xEC, 0xAC, 0x05, 0x4D, 0xAF, 0x96, 0x5A, 0x5B, 0xC3,
 0x28, 0xB9, 0x2F, 0x87, 0xE1, 0x48, 0xE5, 0x2A, 0xC7, 0x5F, 0xDC, 0x28, 0x4A, 0xB0, 0x2B, 0x67,
 0x35, 0x8A, 0x1D, 0xEC, 0x9F, 0xCC, 0x86, 0x18, 0x27, 0x99, 0x51, 0x04, 0x7F, 0xEA, 0x91, 0x24,
 0x42, 0x56, 0x18, 0x4D, 0x24, 0x88, 0xB3, 0x23, 0xCA, 0x16, 0xDE, 0x2C, 0xEF, 0x96, 0x60, 0xCD,
 0x27, 0x41, 0x35, 0xBA, 0x48, 0x10, 0xE7, 0xD1, 0x50, 0x18, 0x65, 0xF0, 0x77, 0xA7, 0x90, 0x6F,
 0x7C, 0x31, 0xDD, 0x04, 0x81, 0xEB, 0xF8, 0xB5, 0x86, 0xA8, 0x2C, 0x3F, 0xFB, 0x6D, 0xE3, 0x07,
 0xD6, 0xFC, 0xB6, 0xCD, 0x5D, 0x1A, 0xFC, 0x6C, 0x6D, 0x40, 0x0A, 0x39, 0x25, 0xC1, 0x35, 0x21,
 0xF9, 0xE9, 0x86, 0x63, 0x5C, 0x41, 0xDC, 0x59, 0x2C, 0x6C, 0x99, 0xED, 0xCD, 0x36, 0x9E, 0x8F,
 0x79, 0xDB, 0xDA, 0xB5, 0x00, 0xB1, 0xB7, 0xDD, 0x71, 0xD2, 0x07, 0x15, 0x3B, 0x6A, 0xCF, 0xA6,
 0x92, 0xBE, 0xDC, 0x4D, 0x80, 0x32, 0x96, 0x6A, 0xC2, 0x05, 0x76, 0xAC, 0xE0, 0x56, 0x7A, 0x8F,
 0x7B, 0xA2, 0xE4, 0x8E, 0x70, 0xC1, 0xDC, 0x61, 0x21, 0x49, 0xD7, 0xE9, 0x6C, 0x49, 0x66, 0x9F,
 0x89, 0xF9, 0xBC, 0x30, 0x0D, 0x2B, 0x4A, 0x0F, 0x3B, 0x96, 0xB3, 0xDE, 0x04, 0x6D, 0x4C, 0xA7,
 0xD6, 0x3B, 0xD1, 0x39, 0x35, 0x48, 0xC1, 0x62, 0xBF, 0x9F, 0x97, 0x54, 0x8C, 0xD6, 0x37, 0xF9,
 0x42, 0x88, 0x13, 0x3B, 0xB1, 0x8D, 0x29, 0xB1, 0xF3, 0x48, 0xE6, 0xCE, 0x90, 0x11, 0x76, 0x79,
 0xAC, 0xCA, 0xCE, 0xDD, 0x28, 0x65, 0xD1, 0xE0, 0x35, 0x3C, 0xFA, 0x9B, 0xB2, 0x1C, 0xE9, 0xF1,
 0x41, 0xE2, 0x92, 0x4F, 0x6C, 0x70, 0xB0, 0xAC, 0xD4, 0x1B, 0xDA, 0x5C, 0x03, 0x0D, 0xB9, 0x1D,
 0x78, 0x86, 0xB3, 0x20, 0x10, 0x0B, 0x6E, 0x0E, 0xC4, 0x61, 0xFE, 0xC4, 0x40, 0x89, 0x7D, 0x0C,
 0xD5, 0xA3, 0xFC, 0x89, 0x08, 0x0B, 0x08, 0x07, 0x5A, 0x87, 0x1D, 0x54, 0xC8, 0x4A, 0x62, 0xFA,
 0xCD, 0x25, 0xA4, 0x27, 0xB5, 0x0E, 0x96, 0x98, 0x48, 0x3D, 0x27, 0x69, 0x5B, 0xD2, 0x44, 0xBF,
 0x30, 0x34, 0x88, 0x29, 0xDF, 0x7C, 0x5E, 0x34, 0x69, 0x9C, 0xCF, 0x07, 0xDD, 0xC1, 0xB0, 0x30,
 0x73, 0x92, 0x72, 0x99, 0x9A, 0x38, 0x4A, 0x42, 0x47, 0x18, 0x56, 0x72, 0x8D, 0xC0, 0x37, 0xAE,
 0xA4, 0x49, 0xBB, 0xEB, 0x5B, 0x6C, 0xE6, 0x66, 0x4C, 0x7D, 0x98, 0xBB, 0x05, 0x92, 0xA9, 0x17,
 0x37, 0xF4, 0xBE, 0x94, 0x3E, 0x9A, 0xD2, 0x49, 0x5D, 0x40, 0x88, 0x57, 0x4E, 0x76, 0x42, 0x03,
 0xF2, 0x26, 0x31, 0x05, 0x4B, 0x93, 0xCA, 0x80, 0xDC, 0x04, 0x6D, 0x93, 0xCC, 0x5C, 0x8F, 0x65,
 0x83, 0x19, 0x33, 0xC7, 0x94, 0x22, 0x8B, 0x2D, 0xF6, 0x74, 0xE9, 0x5E, 0x11, 0x4F, 0x22, 0xAC,
 0x94, 0x52, 0x87, 0x27, 0x43, 0x53, 0x01, 0x9B, 0x01, 0xC3, 0xA3, 0x54, 0xF6, 0x49, 0x74, 0xFD,
 0xDE, 0xAC, 0x9F, 0xEB, 0xC7, 0x0C, 0x5D, 0x07, 0x7C, 0xC6, 0x98, 0xDA, 0xC4, 0xCC, 0x19, 0xCD,
 0x4C, 0x32, 0x37, 0x36, 0x76, 0x50, 0x60, 0x95, 0x46, 0x17, 0xFF, 0xE5, 0xF5, 0x48, 0xC3, 0xD0,
 0xBF, 0xB0, 0x2E, 0x74, 0x4E, 0x03, 0xC7, 0xBF, 0x25, 0x7D, 0x8A, 0x54, 0xC3, 0x58, 0xAF, 0x89,
 0x01, 0xAD, 0x66, 0x24, 0x4B, 0x0F, 0x4A, 0x53, 0x0C, 0x79, 0x9C, 0x57, 0x9A, 0xB7, 0x17, 0x3A,
 0x6C, 0x98, 0x3C, 0x96, 0xE2, 0xF9, 0x74, 0xEE, 0xCE, 0x36, 0xB2, 0xAC, 0x46, 0xCD, 0xF1, 0xB6,
 0xF1, 0x9D, 0x0A, 0x91, 0xF9, 0xB6, 0x45, 0xDD, 0x7F, 0xE3, 0x38, 0xA8, 0xD1, 0x76, 0xE0, 0x01,
 0x9B, 0x92, 0x8E, 0xD4, 0x04, 0x57, 0x29, 0x86, 0x25, 0x04, 0x9B, 0x55, 0xBB, 0x4A, 0x85, 0x29,
 0x49, 0x38, 0x0D, 0x23, 0xAD, 0x06, 0x31, 0xC4, 0x32, 0x05, 0xAA, 0x7A, 0x72, 0x09, 0x96, 0x9B,
 0x95, 0x2C, 0x8F, 0x12, 0x9D, 0xF5, 0x60, 0xD0, 0x67, 0xDD, 0x79, 0x8B, 0xA9, 0xD1, 0xEA, 0x1E,
 0x74, 0x0F, 0x06, 0xF0, 0x9F, 0x64, 0x3E, 0x93, 0x6F, 0x5C, 0x5C, 0xBC, 0x19, 0x96, 0x97, 0x0A,
 0xD1, 0xC5, 0x65, 0xA5, 0xAC, 0x60, 0x5F, 0xA8, 0x0B, 0x75, 0x4F, 0x4A, 0xD6, 0x97, 0x7A, 0x9D,
 0x82, 0x71, 0x38, 0xC3, 0xA4, 0xCB, 0x1B, 0xA2, 0xC4, 0x5A, 0xCA, 0xAA, 0x78, 0xE5, 0xFE, 0xDE,
 0x66, 0x49, 0xC8, 0xFF, 0x79, 0x6B, 0x8F, 0x89, 0xE2, 0x2F, 0x6D, 0xE9, 0xA5, 0xE5, 0xE2, 0x3F,
 0xB4, 0x6D, 0x74, 0xB3, 0xB5, 0xDE, 0xE6, 0x59, 0x1F, 0x50, 0xE8, 0xC0, 0x1C, 0xD4, 0x83, 0xC9,
 0x68, 0x66, 0x66, 0x18, 0x6B, 0x53, 0x41, 0x06, 0x73, 0xCB, 0xB6, 0xDB, 0xB6, 0x7B, 0x5D, 0x9C,
 0x89, 0xE4, 0x5B, 0xF2, 0x96, 0x9D, 0x16, 0x9B, 0x7C, 0x55, 0x6A, 0x37, 0x10, 0xB9, 0xFE, 0x14,
 0xD4, 0xFE, 0xB5, 0x1D, 0x2E, 0xD7, 0x35, 0xAA, 0x0D, 0x14, 0x15, 0xEC, 0xB1, 0x5E, 0x47, 0x4A,
 0xA6, 0xC4, 0x32, 0xC1, 0xFC, 0x69, 0xCF, 0xB5, 0x15, 0xCC, 0x96, 0x15, 0xA6, 0x9E, 0xD1, 0xC4,
 0xC8, 0x23, 0xB6, 0x81, 0x19, 0x7C, 0xA5, 0x0A, 0x45, 0xE1, 0xF4, 0x2D, 0x0E, 0xAE, 0xC2, 0x09,
 0x15, 0xDD, 0xE3, 0xA9, 0x2E, 0x75, 0x58, 0xEE, 0x90, 0x1D, 0xAB, 0xE5, 0x66, 0x5D, 0x90, 0xEE,
 0x27, 0x3D, 0x43, 0xDE, 0xA8, 0x44, 0x44, 0x17, 0x41, 0x7B, 0xE1, 0x91, 0x5B, 0x05, 0x66, 0x0E,
 0xF8, 0xDF, 0x53, 0x56, 0x3F, 0xAE, 0x5E, 0x2A, 0xA1, 0x03, 0x00, 0xB7, 0xA2, 0xCE, 0xD0, 0x57,
 0xE8, 0x3A, 0xBB, 0x4B, 0x15, 0x7B, 0x0C, 0xAB, 0xA3, 0xBA, 0xAE, 0x10, 0x6E, 0x72, 0x86, 0x50,
 0xB9, 0xA9, 0x8A, 0xD1, 0x57, 0x3E, 0x9F, 0x27, 0xF3, 0x20, 0x63, 0xF1, 0x87, 0xE6, 0xA9, 0x83,
 0xFC, 0xE8, 0xD6, 0x8E, 0x55, 0x53, 0x0A, 0x23, 0x47, 0x58, 0xC4, 0xCC, 0xB6, 0x3E, 0x29, 0x66,
 0x8C, 0x9E, 0xA5, 0x91, 0x67, 0xAB, 0x44, 0xA4, 0xCF, 0x54, 0xCD, 0xD0, 0x66, 0xC5, 0x87, 0x7C,
 0x50, 0x0F, 0xF9, 0xB9, 0xD5, 0x1F, 0x4B, 0xD7, 0x56, 0x72, 0x1A, 0xE7, 0x91, 0x96, 0x59, 0x05,
 0xDC, 0x1E, 0xB2, 0x32, 0x27, 0xC8, 0xF1, 0x58, 0x24, 0x55, 0x54, 0xBE, 0x57, 0xE6, 0x45, 0x98,
 0xED, 0x4A, 0x56, 0xAE, 0xB1, 0x5B, 0x2B, 0x03, 0xD2, 0x5E, 0x34, 0x57, 0x03, 0x30, 0xCA, 0xF4,
 0xA7, 0x62, 0xEE, 0xB1, 0x1A, 0x6B, 0x6F, 0xDC, 0x2D, 0xE8, 0x72, 0x66, 0xBB, 0x7E, 0xCD, 0x02,
 0x58, 0x76, 0xFD, 0x4B, 0x7A, 0x47, 0x69, 0xE8, 0xCE, 0xF5, 0xA9, 0x7C, 0x77, 0x4C, 0xC9, 0xBC,
 0xD7, 0x95, 0x46, 0xDA, 0xDC, 0x2A, 0x25, 0xAD, 0xA0, 0xD1, 0xF5, 0xCB, 0x53, 0x6D, 0x46, 0xE4,
 0x61, 0x34, 0x59, 0xA8, 0x53, 0x29, 0x95, 0xE6, 0xEA, 0x61, 0x69, 0x99, 0x26, 0xC9, 0xAD, 0x05,
 0xE3, 0x9C, 0x57, 0x31, 0x79, 0x40, 0xFA, 0x65, 0x45, 0xA9, 0x9D, 0x38, 0x45, 0xEE, 0xB6, 0x86,
 0xDE, 0xAE, 0x3D, 0x86, 0x0F, 0x34, 0x59, 0x95, 0xF4, 0x64, 0x2A, 0x92, 0x4B, 0xAA, 0xD4, 0xB9,
 0xC3, 0x5A, 0x2B, 0x8A, 0x0C, 0xE4, 0x80, 0xAD, 0xB6, 0xA3, 0x79, 0x8A, 0x2A, 0xBA, 0x90, 0xD2,
 0xE1, 0x6B, 0x4B, 0x7C, 0x19, 0xB0, 0x9D, 0xB5, 0xBA, 0x72, 0x8F, 0x4B, 0x6D, 0xD4, 0x02, 0xD2,
 0xFD, 0x66, 0x8A, 0xE6, 0x81, 0x32, 0xA3, 0x1C, 0x22, 0xC3, 0x21, 0x46, 0x6C, 0xAE, 0x4A, 0xB6,
 0x2A, 0xEB, 0x1C, 0xE1, 0xF9, 0xD9, 0x61, 0x6C, 0x3B, 0xDC, 0xD9, 0x61, 0xB4, 0x73, 0xEF, 0x0C,
 0xF7, 0xC4, 0xC5, 0x77, 0xCD, 0xF1, 0x8E, 0x66, 0xB6, 0xE1, 0xFB, 0xE7, 0x3A, 0xEE, 0xED, 0xD2,
 0x93, 0x9B, 0xE8, 0xCE, 0x4C, 0xEB, 0x4A, 0xB3, 0xCC, 0x73, 0xDD, 0x76, 0x17, 0x6E, 0xEA, 0x1E,
 0xBD, 0xCF, 0xD4, 0x0C, 0x03, 0xD9, 0xB9, 0x9E, 0x58, 0x60, 0xD4, 0x29, 0x54, 0x74, 0x49, 0x9F,
 0x3C, 0xFB, 0xE2, 0xE4, 0xE8, 0x68, 0xFC, 0xD5, 0x33, 0x67, 0xEA, 0xAF, 0xF9, 0xFF, 0x3F, 0xB0,
 0xF5, 0x58, 0xB6, 0xA9, 0x0F, 0xC6, 0xB6, 0x20, 0x00, 0xDB, 0xF3, 0xCF, 0x0E, 0x29, 0xD2, 0x14,
 0x21, 0x87, 0x40, 0x49, 0x06, 0x6D, 0x3C, 0xDF, 0x91, 0x91, 0x27, 0x9A, 0xF8, 0x30, 0x84, 0x4F,
 0x0D, 0x4F, 0xD2, 0x84, 0x36, 0x63, 0xD9, 0x34, 0x8D, 0x25, 0x3A, 0x55, 0xCA, 0xD4, 0xBD, 0x49,
 0x73, 0x40, 0x99, 0xE2, 0x1A, 0xE3, 0xAD, 0x88, 0x99, 0x85, 0x10, 0xC0, 0x28, 0x38, 0xAE, 0xAE,
 0x42, 0x1B, 0x69, 0xA3, 0x84, 0x0A, 0xB0, 0xF1, 0xCD, 0xCC, 0xFE, 0x2C, 0x94, 0xAF, 0x0B, 0xA5,
 0x38, 0x6E, 0xC0, 0x62, 0x65, 0x46, 0x57, 0x09, 0x56, 0x39, 0x4C, 0x6C, 0xDD, 0x90, 0x71, 0x01,
 0xA2, 0x6D, 0x53, 0xEC, 0xEC, 0x5A, 0x3E, 0x26, 0x8A, 0x2D, 0xA6, 0x57, 0x01, 0xAC, 0x4F, 0x7E,
 0xBE, 0xF8, 0xF6, 0xEF, 0xDA, 0xBB, 0xB7, 0xBF, 0x4B, 0x35, 0x54, 0x44, 0x14, 0x06, 0x69, 0x85,
 0x9E, 0x29, 0x18, 0xD3, 0x87, 0x90, 0x89, 0xCE, 0x35, 0x43, 0x31, 0xE0, 0x70, 0x6F, 0x13, 0x67,
 0x11, 0x2C, 0xCF, 0xF5, 0x9E, 0x8E, 0x7B, 0x5A, 0xC4, 0x59, 0x5F, 0xD7, 0x30, 0x80, 0xD3, 0x83,
 0x2B, 0xC3, 0xDE, 0xE0, 0x51, 0x57, 0x85, 0xD7, 0x6D, 0xD3, 0x92, 0x36, 0xE3, 0x91, 0x25, 0x94,
 0x71, 0x2C, 0x12, 0x27, 0xA5, 0xAC, 0x4F, 0x3E, 0x90, 0xE0, 0xEC, 0x90, 0xDD, 0x2A, 0xD0, 0x5A,
 0x7E, 0xDF, 0xE0, 0xC9, 0xCC, 0x1C, 0xF2, 0x4C, 0x28, 0x4F, 0xF1, 0x73, 0xCF, 0x58, 0x11, 0x94,
 0x8A, 0x92, 0xE6, 0xE3, 0x5A, 0x0F, 0x21, 0xF5, 0xC9, 0xF7, 0x84, 0x66, 0x44, 0x40, 0x86, 0x92,
 0xE2, 0xCF, 0x78, 0x92, 0x9A, 0xE8, 0x3F, 0xB4, 0x67, 0xBE, 0x28, 0xD5, 0x36, 0x98, 0x99, 0x2B,
 0xC8, 0xFD, 0x69, 0xBB, 0xAD, 0x0D, 0xDE, 0xBD, 0xD7, 0xDA, 0x6D, 0x85, 0xC6, 0xEE, 0x9A, 0xBA,
 0x13, 0xD7, 0x7F, 0xEF, 0x48, 0x9F, 0xFC, 0xF3, 0xE7, 0x37, 0x2F, 0x5B, 0xFD, 0xEE, 0xF0, 0xF8,
 0xA6, 0x37, 0x1A, 0x0F, 0xF7, 0xCF, 0x0E, 0x59, 0x93, 0xF2, 0xB8, 0xC6, 0xFA, 0xE4, 0x3D, 0x12,
 0xD2, 0x3A, 0x1E, 0x0F, 0xEB, 0xE2, 0x1A, 0x21, 0xAE, 0xB7, 0xAF, 0x5B, 0x47, 0xFD, 0xEE, 0x4D,
 0xAF, 0x7F, 0xDC, 0xAD, 0x81, 0x6A, 0xA8, 0x4F, 0xBE, 0x06, 0x4C, 0xBD, 0x13, 0x44, 0xD5, 0x2D,
 0x87, 0x0A, 0x45, 0xDB, 0xAF, 0x28, 0xDA, 0x81, 0x3E, 0xF9, 0x11, 0x45, 0x0B, 0x39, 0x37, 0xF2,
 0xD0, 0xAD, 0xC3, 0x43, 0x1F, 0x5C, 0x86, 0xE2, 0x02, 0x51, 0x00, 0x13, 0xFD, 0x3A, 0xA2, 0xED,
 0xE9, 0x13, 0x14, 0x07, 0x62, 0x02, 0xE9, 0xD6, 0x40, 0x04, 0xB1, 0x83, 0xD2, 0x04, 0xE4, 0xDC,
 0x1C, 0x8D, 0x8F, 0xAB, 0x63, 0x3A, 0x01, 0xEE, 0x3E, 0x02, 0xA6, 0x63, 0x10, 0xD4, 0xB8, 0x8E,
 0x9C, 0x8E, 0xF5, 0x09, 0xE2, 0x19, 0x0F, 0xBB, 0x37, 0xC3, 0x3A, 0x36, 0x03, 0x5E, 0xF1, 0x16,
 0x11, 0x01, 0x92, 0x9B, 0x41, 0x1D, 0x19, 0x81, 0x4B, 0x5C, 0x7C, 0xF3, 0x75, 0x6B, 0x08, 0x8C,
 0xF5, 0x4F, 0xC6, 0xD5, 0xF1, 0x80, 0x3B, 0xFC, 0x13, 0x09, 0x02, 0x62, 0x6E, 0xFA, 0xC3, 0x1A,
 0x04, 0x81, 0x33, 0x00, 0x3C, 0xE2, 0xA8, 0x8C, 0x02, 0xEC, 0xFA, 0x2D, 0x25, 0x06, 0x11, 0xF5,
 0x8E, 0x6A, 0x70, 0x05, 0x56, 0xFD, 0x4F, 0x14, 0x0F, 0x20, 0xB9, 0xE9, 0x0D, 0xEB, 0xD8, 0x34,
 0x20, 0xA2, 0x24, 0x81, 0xAF, 0xA1, 0xAB, 0x55, 0xC7, 0x04, 0x36, 0x7D, 0x32, 0xBE, 0x39, 0x19,
 0xAB, 0x21, 0xC0, 0xE1, 0x07, 0x43, 0x79, 0xDE, 0x00, 0x95, 0x3F, 0x7E, 0xE5, 0x8D, 0x4D, 0xFF,
 0xD9, 0xC0, 0x94, 0x33, 0xB8, 0x2D, 0x3D, 0x32, 0x71, 0x38, 0x90, 0x09, 0x3B, 0x50, 0x1B, 0x94,
 0x62, 0x94, 0x84, 0xBB, 0x9F, 0xF4, 0xC9, 0x50, 0x61, 0xF0, 0x4F, 0x64, 0x87, 0x14, 0x36, 0x41,
 0x3F, 0xCD, 0x48, 0xD0, 0xF2, 0x30, 0x17, 0x01, 0x97, 0x18, 0xE8, 0xB1, 0x08, 0x52, 0x69, 0xD4,
 0x93, 0xD0, 0x6A, 0xDC, 0xE8, 0x93, 0xF1, 0xA0, 0x30, 0x5B, 0xA8, 0xAE, 0x8C, 0x29, 0x2D, 0x6E,
 0x38, 0xC4, 0xF7, 0x4B, 0xEB, 0x23, 0x02, 0xD5, 0x27, 0xAF, 0xC2, 0xE3, 0x3A, 0x5A, 0x69, 0x17,
 0x71, 0x4A, 0x61, 0x33, 0xD4, 0x12, 0x23, 0x87, 0x69, 0xA6, 0x3D, 0xE0, 0xAA, 0x89, 0x34, 0x73,
 0xBF, 0x8A, 0xD9, 0xA5, 0x5E, 0x70, 0x6E, 0xE3, 0x19, 0x7E, 0x50, 0x5A, 0x2B, 0x02, 0x10, 0x22,
 0x34, 0x3F, 0x7A, 0x30, 0x8D, 0x84, 0xA4, 0xFC, 0x05, 0xF4, 0xE1, 0x1B, 0xC1, 0x86, 0xED, 0x33,
 0x2B, 0xAD, 0x91, 0x08, 0x14, 0xF2, 0x81, 0xF0, 0xB8, 0x96, 0x56, 0xEA, 0x84, 0xAF, 0x18, 0x39,
 0x5C, 0x2F, 0x22, 0x84, 0x0D, 0x77, 0xA4, 0x97, 0x22, 0x6A, 0x6B, 0xE9, 0x65, 0x69, 0x78, 0xEB,
 0x4A, 0xE1, 0x2B, 0x84, 0x04, 0xAD, 0x88, 0xC3, 0x07, 0x73, 0x95, 0x88, 0x98, 0xBF, 0x80, 0xAF,
 0x98, 0xC4, 0x71, 0x2D, 0xBF, 0xFC, 0xD4, 0x93, 0xC3, 0xE9, 0x93, 0xD7, 0xA4, 0xFD, 0x1D, 0x1E,
 0xD5, 0x51, 0xC7, 0xCB, 0x4D, 0xE0, 0xD6, 0x50, 0x88, 0xA0, 0x85, 0xA9, 0xA3, 0xCB, 0xB5, 0x71,
 0xBC, 0x23, 0x6D, 0x1C, 0xEF, 0x50, 0x1B, 0x06, 0xF9, 0x64, 0x93, 0x2B, 0x62, 0x97, 0x56, 0x87,
 0x00, 0xD4, 0x27, 0x97, 0x37, 0x6B, 0xD7, 0xC7, 0xA7, 0x77, 0xBE, 0xC5, 0xF3, 0x5A, 0x4E, 0x32,
 0xAA, 0xA1, 0x93, 0x90, 0x20, 0xEE, 0x23, 0x23, 0xAE, 0x95, 0xD1, 0x8E, 0xB4, 0x52, 0x44, 0x6B,
 0x1D, 0xAD, 0x2C, 0x0C, 0xCB, 0x99, 0x11, 0xCB, 0xC6, 0x27, 0x09, 0xCA, 0x2A, 0x26, 0x06, 0xAB,
 0x4F, 0xDE, 0x44, 0x27, 0x75, 0x14, 0xD3, 0xAD, 0xA1, 0x97, 0x38, 0x3D, 0x49, 0x7F, 0x19, 0xC1,
 0xAC, 0x7C, 0x47, 0xBA, 0xE9, 0xF5, 0x76, 0x39, 0xAA, 0xAC, 0xC9, 0xCC, 0x32, 0xEC, 0x4F, 0x64,
 0x3E, 0x87, 0x69, 0x50, 0xF9, 0xA1, 0x25, 0x01, 0x0E, 0xE3, 0x0B, 0x3B, 0xD7, 0x2E, 0xE9, 0x79,
 0xE9, 0x62, 0x5A, 0x0A, 0x5D, 0xF5, 0x8A, 0x5A, 0x7A, 0x4E, 0xC8, 0x97, 0x95, 0x09, 0xAD, 0x61,
 0xB2, 0x23, 0x7D, 0xF2, 0x9D, 0x1B, 0xD2, 0x59, 0x7D, 0xDA, 0xFA, 0x1D, 0x59, 0xD0, 0x55, 0xDB,
 0x3A, 0x73, 0xE8, 0x37, 0x9E, 0x71, 0x4B, 0x5F, 0x0B, 0x50, 0x67, 0x4A, 0xFF, 0x3D, 0x31, 0xB5,
 0x1F, 0x2C, 0xA7, 0x3A, 0x33, 0x43, 0x24, 0x84, 0x10, 0xA7, 0x1E, 0x96, 0x11, 0x4C, 0x91, 0xE0,
 0xA0, 0x1E, 0x92, 0x31, 0x16, 0x98, 0xD7, 0x96, 0xF1, 0x18, 0x26, 0xF1, 0xC6, 0xF5, 0xB4, 0xFC,
 0x80, 0x72, 0x3D, 0x85, 0x71, 0xF9, 0xA7, 0x57, 0xDA, 0x25, 0xDD, 0x67, 0x5C, 0x3A, 0x5C, 0xB1,
 0x2D, 0x50, 0x2A, 0x86, 0x1E, 0xAD, 0x23, 0x60, 0x9F, 0x5B, 0x0B, 0x3C, 0x72, 0x07, 0x52, 0x5D,
 0xE4, 0x91, 0xB0, 0x27, 0x08, 0xA4, 0x3B, 0x46, 0xF4, 0x18, 0xB7, 0x6A, 0x3C, 0xEE, 0x30, 0x15,
 0x9B, 0x5D, 0x97, 0x4F, 0xC3, 0x66, 0xD7, 0xA0, 0x26, 0xF3, 0x0A, 0xB7, 0xA0, 0x9B, 0x1A, 0xE8,
 0xAB, 0x11, 0x45, 0x61, 0xAF, 0x0F, 0xA3, 0x28, 0xCA, 0xEF, 0x43, 0x2B, 0x0A, 0xAC, 0xE5, 0x13,
 0x8E, 0xA3, 0x55, 0x9C, 0x8A, 0x02, 0xEA, 0x93, 0x77, 0x86, 0xB3, 0x81, 0x41, 0xA6, 0x29, 0x85,
 0x85, 0x1D, 0x3F, 0x98, 0x7B, 0x71, 0xBE, 0x1F, 0x5A, 0x75, 0x40, 0xC8, 0xCA, 0x35, 0xCB, 0x4F,
 0x77, 0x38, 0x1C, 0x0B, 0x89, 0xEF, 0xE0, 0xA8, 0x74, 0x62, 0x20, 0x30, 0xEC, 0x38, 0x23, 0x60,
 0x53, 0xA9, 0xEA, 0xC9, 0xC0, 0x87, 0x8D, 0xE3, 0xDC, 0xD6, 0xC9, 0x04, 0x2E, 0x6C, 0x77, 0x63,
 0x56, 0xC7, 0x00, 0x69, 0xC0, 0x3F, 0xE6, 0x73, 0x6B, 0x56, 0x3D, 0x91, 0x80, 0x24, 0xE0, 0xAD,
 0xBB, 0x52, 0x84, 0xDF, 0xF1, 0xC0, 0x4B, 0x66, 0x15, 0x66, 0x72, 0x33, 0xD0, 0xE2, 0xE5, 0x45,
 0xA3, 0x03, 0x2F, 0xF4, 0xF9, 0x40, 0x91, 0x01, 0xB9, 0x7D, 0xE8, 0xA0, 0x00, 0x44, 0x7C, 0xA2,
 0xC6, 0x53, 0x45, 0x59, 0x0C, 0x32, 0x8C, 0xE8, 0x62, 0xFA, 0xFD, 0x50, 0xF3, 0xBB, 0x88, 0xA2,
 0xE4, 0xEC, 0xAE, 0x37, 0x1A, 0x8C, 0xC3, 0xE9, 0xDD, 0xA0, 0x7F, 0xBF, 0x13, 0x3C, 0x44, 0xBE,
 0x5B, 0xFD, 0xF4, 0xAB, 0xA8, 0x06, 0xA2, 0xD1, 0x77, 0xB8, 0xCE, 0x50, 0x22, 0x60, 0xD7, 0x77,
 0xA4, 0xFE, 0xC3, 0x79, 0x52, 0xFF, 0x11, 0xB8, 0xD2, 0xA2, 0x42, 0xC4, 0x5B, 0x60, 0xC4, 0x7B,
 0x73, 0xD1, 0x8C, 0x86, 0x16, 0x0F, 0x16, 0xEA, 0x16, 0x0F, 0x1A, 0xEA, 0x34, 0xBE, 0x43, 0x4D,
 0x48, 0xA1, 0x62, 0x06, 0xCB, 0x01, 0x59, 0x2D, 0xAB, 0x4E, 0x90, 0xEB, 0xDD, 0xD4, 0x89, 0x72,
 0x82, 0x8C, 0x64, 0x90, 0x1B, 0x47, 0xAB, 0x22, 0xA3, 0xFB, 0x5D, 0xD6, 0x1D, 0x16, 0x51, 0x5B,
 0xC7, 0x69, 0x3C, 0xE3, 0xFA, 0xD3, 0x62, 0x65, 0x94, 0x56, 0x06, 0x87, 0x03, 0x5D, 0xBC, 0x7B,
 0xD9, 0x64, 0xBA, 0x20, 0xFA, 0x7D, 0x18, 0x3F, 0x0A, 0xB9, 0x7E, 0xE8, 0x58, 0x67, 0x13, 0xA7,
 0x7C, 0xB0, 0x43, 0x20, 0x7D, 0xF2, 0x2D, 0x71, 0x7C, 0xED, 0xC2, 0xF5, 0xF8, 0xBB, 0x18, 0x1B,
 0xD1, 0x1A, 0xED, 0xF9, 0x61, 0x54, 0xC6, 0x98, 0x7E, 0x68, 0x7D, 0x2D, 0x57, 0x96, 0xE7, 0xB9,
 0x5E, 0x69, 0x95, 0x71, 0x38, 0x98, 0x56, 0xB4, 0xDF, 0xD1, 0xA3, 0x46, 0xD4, 0x25, 0x7A, 0x7D,
 0x18, 0x8D, 0x85, 0x3C, 0x3F, 0xB4, 0xD2, 0xAE, 0xE6, 0xB6, 0xB5, 0x2E, 0xAD, 0x32, 0x0A, 0xA5,
 0x4F, 0x3E, 0xB6, 0xBF, 0x86, 0xBF, 0x8D, 0xA8, 0x8B, 0xF5, 0xF8, 0x30, 0xCA, 0xE2, 0xDC, 0x3E,
 0xB4, 0xAA, 0xA6, 0xEB, 0xF2, 0xE1, 0x10, 0x60, 0xF4, 0xC9, 0xAB, 0xF7, 0xCD, 0xE4, 0x7E, 0xD8,
 0x99, 0xA2, 0x86, 0x6A, 0xE9, 0x83, 0x32, 0xF5, 0xD0, 0xDA, 0xB8, 0xAE, 0xA0, 0x8D, 0x6B, 0x24,
 0xFC, 0xA7, 0x86, 0xB4, 0x71, 0xAD, 0xAE, 0x8D, 0x7B, 0xF6, 0x97, 0xEB, 0xC7, 0xA0, 0x1F, 0xFA,
 0xB0, 0xDF, 0xD4, 0x28, 0x3F, 0x1C, 0x09, 0x40, 0xDC, 0x34, 0x06, 0x47, 0xDA, 0x2B, 0xA3, 0x99,
 0x01, 0x29, 0xEC, 0xB7, 0x09, 0x17, 0x8A, 0x98, 0x7C, 0x68, 0x3D, 0xD9, 0xC4, 0xAC, 0x90, 0xE4,
 0x99, 0x9F, 0xF0, 0xC9, 0x39, 0x7C, 0xA2, 0xFC, 0x16, 0xB2, 0xBD, 0xCB, 0xD7, 0xDA, 0x37, 0xE2,
 0xF4, 0xA1, 0x0A, 0x43, 0x49, 0x9A, 0x92, 0xF3, 0xA6, 0xFE, 0x68, 0x57, 0xDB, 0x32, 0x00, 0xF3,
 0x0E, 0x75, 0x33, 0x37, 0x66, 0xE4, 0x93, 0x49, 0x82, 0x2A, 0xEB, 0xFE, 0x31, 0x58, 0x7D, 0xF2,
 0x35, 0x9C, 0x68, 0xAF, 0xE9, 0x49, 0x53, 0xE9, 0x78, 0xBC, 0xFF, 0x26, 0x3C, 0x2A, 0xC1, 0xEF,
 0x43, 0x3B, 0x15, 0x25, 0x06, 0x26, 0x3F, 0xEE, 0xC2, 0xA9, 0xF4, 0xDC, 0x53, 0x02, 0x9C, 0xAB,
 0xEF, 0x7B, 0x76, 0xDE, 0xAC, 0x02, 0x23, 0x22, 0x1A, 0xD3, 0x61, 0x8C, 0xEF, 0x26, 0xD4, 0x18,
 0x7F, 0xF8, 0x91, 0xBF, 0x36, 0xB8, 0x48, 0x53, 0xFC, 0x21, 0x3C, 0xBA, 0xDD, 0x88, 0x04, 0x6D,
 0x3F, 0xB0, 0x6C, 0x5B, 0x9F, 0xBC, 0x21, 0x81, 0xF6, 0x01, 0x0F, 0x15, 0x9F, 0xBA, 0x8B, 0x61,
 0x11, 0xCF, 0xDC, 0x06, 0x1E, 0x31, 0x56, 0xFA, 0xE4, 0x03, 0xBE, 0x50, 0x19, 0x70, 0xE1, 0x59,
 0x79, 0x64, 0x54, 0x88, 0xC4, 0xF1, 0x5C, 0x20, 0x2A, 0x54, 0x12, 0x7F, 0x51, 0xA3, 0xAE, 0x89,
 0xA3, 0xD8, 0xB5, 0xC9, 0x25, 0x6D, 0xAC, 0xA1, 0x95, 0x15, 0x77, 0x17, 0x7F, 0x1C, 0x30, 0xDF,
 0x39, 0xE8, 0x03, 0xC0, 0xF8, 0x44, 0x6F, 0xF2, 0x7D, 0xEB, 0xA0, 0x56, 0xF6, 0x7C, 0xFF, 0xE4,
 0xCC, 0x5F, 0x1B, 0x8E, 0x68, 0x46, 0x1F, 0x7E, 0xBF, 0xE6, 0x4F, 0x33, 0x4F, 0x5D, 0xDB, 0xFC,
 0x2A, 0xB6, 0xF0, 0xFF, 0x21, 0x7C, 0x2C, 0x17, 0x41, 0xC0, 0x2E, 0x04, 0x86, 0x02, 0xE5, 0x2E,
 0x3D, 0x81, 0x9E, 0x3D, 0x41, 0x8D, 0x6F, 0xEB, 0xCA, 0xD1, 0x6E, 0xC6, 0x93, 0xC4, 0x1E, 0x59,
 0x84, 0x92, 0x94, 0x3D, 0x61, 0x2E, 0x7D, 0xAE, 0xF8, 0x7B, 0xB2, 0xB0, 0x7C, 0xA0, 0x51, 0x03,
 0xBB, 0x38, 0xA4, 0xCF, 0x62, 0x32, 0x5B, 0x56, 0x7B, 0xCE, 0x37, 0xDE, 0x25, 0x7F, 0x4D, 0x81,
 0xF4, 0xF1, 0xED, 0x52, 0xA9, 0x63, 0xFA, 0x59, 0xEB, 0x24, 0xC6, 0x22, 0xAB, 0x7F, 0xDA, 0x6E,
 0x2F, 0x87, 0xF8, 0x54, 0xA9, 0x26, 0x58, 0x3B, 0x3B, 0x5C, 0x0E, 0x8B, 0x9E, 0xDA, 0x2B, 0x7C,
 0x24, 0x18, 0x38, 0xAD, 0xFC, 0x44, 0x30, 0x4A, 0x69, 0x02, 0xD4, 0x1C, 0x68, 0xEF, 0x0C, 0xFF,
 0xF3, 0x81, 0xF6, 0x11, 0x87, 0xF8, 0x06, 0x1F, 0x0C, 0x46, 0xDA, 0x0D, 0xD3, 0xF4, 0x32, 0x1F,
 0x0E, 0x1E, 0x26, 0x1E, 0x0E, 0x1E, 0x8B, 0x87, 0x83, 0xA3, 0x95, 0xAA, 0xEE, 0xCD, 0xA0, 0xDB,
 0x3D, 0x56, 0x61, 0x5D, 0xF1, 0x01, 0xE1, 0x7B, 0xE1, 0x69, 0x05, 0xD2, 0x54, 0xE4, 0x69, 0x28,
 0x78, 0x8A, 0x6D, 0xD8, 0xBF, 0x99, 0xCF, 0x1F, 0x1B, 0x47, 0x7C, 0xC9, 0xB0, 0x3A, 0x4B, 0xDD,
 0x7E, 0xD3, 0x4F, 0x71, 0x53, 0xE3, 0xBE, 0xAF, 0x87, 0xB8, 0x69, 0x93, 0x74, 0x34, 0x1C, 0xE5,
 0x06, 0x43, 0x0A, 0xC2, 0x9C, 0xFE, 0xCD, 0x7D, 0x3A, 0xFD, 0xA2, 0x86, 0xD3, 0x2F, 0xB6, 0x9C,
 0xBE, 0x41, 0x6F, 0x17, 0x84, 0xFF, 0xD5, 0x3C, 0x5E, 0xF0, 0x55, 0xC2, 0xEB, 0xA5, 0x7C, 0x75,
 0xBB, 0xF7, 0xEA, 0xF7, 0x85, 0x4E, 0x12, 0x1A, 0xC3, 0x9B, 0xFB, 0x74, 0x92, 0x0C, 0xD3, 0xAD,
 0x64, 0xA7, 0x3C, 0xEC, 0x4C, 0x9A, 0x19, 0x97, 0x68, 0x36, 0x15, 0x57, 0x28, 0xEF, 0x1D, 0x1F,
 0xD7, 0x1D, 0x0C, 0x79, 0xEA, 0x74, 0x1F, 0xEA, 0x51, 0x7F, 0x61, 0x44, 0x66, 0x93, 0xFB, 0x49,
 0xCC, 0xD6, 0xB1, 0x14, 0x57, 0x39, 0x31, 0x7B, 0xFF, 0xED, 0xB7, 0xE5, 0x72, 0xB1, 0x78, 0x2F,
 0x8F, 0x24, 0x17, 0xCB, 0x2D, 0x53, 0xDF, 0xAE, 0xE1, 0x06, 0x52, 0x5D, 0xC9, 0x74, 0x23, 0x70,
 0x7D, 0xF2, 0x8A, 0x1E, 0x6B, 0x31, 0x89, 0x95, 0x32, 0x5E, 0xE5, 0x59, 0x27, 0x05, 0x8C, 0xD5,
 0xB1, 0x23, 0x12, 0xD2, 0xBA, 0x51, 0xC4, 0x95, 0x53, 0xBB, 0x8E, 0xB1, 0xA7, 0xCE, 0x54, 0x6D,
 0x9F, 0xA0, 0x4D, 0x8A, 0x52, 0xE1, 0xD5, 0xC6, 0xAE, 0xAC, 0x36, 0x0E, 0xAB, 0x4F, 0xDE, 0xC1,
 0x64, 0xDC, 0x5A, 0xDB, 0x16, 0xCC, 0x3C, 0x5A, 0x5D, 0xAD, 0xAD, 0x0D, 0x7A, 0xFB, 0x0D, 0x8E,
 0x91, 0x82, 0x8C, 0x92, 0x6F, 0xCB, 0xE9, 0x45, 0x0F, 0xB3, 0x0D, 0xEE, 0xE9, 0x75, 0x39, 0x75,
 0x15, 0xE2, 0xB9, 0x6E, 0x50, 0x59, 0x1B, 0x02, 0x18, 0x12, 0x15, 0x38, 0xD2, 0x22, 0x9D, 0xA8,
 0xAB, 0x22, 0xB6, 0xB5, 0x36, 0xC2, 0xA6, 0xA6, 0x0E, 0xA5, 0x8D, 0xB4, 0xB8, 0x3F, 0x45, 0x75,
 0x07, 0xAA, 0x04, 0x6B, 0x4F, 0x9F, 0xF4, 0x4B, 0x60, 0x28, 0xDE, 0x87, 0xCA, 0x5A, 0xD5, 0x77,
 0x22, 0xFF, 0xB6, 0x7A, 0xEC, 0xE3, 0xB0, 0x90, 0x76, 0xDF, 0x42, 0xAA, 0xBB, 0xD2, 0x5E, 0x43,
 0x5F, 0xD4, 0x89, 0x7A, 0xA3, 0x26, 0x9D, 0x48, 0x90, 0x51, 0xDD, 0x89, 0x7A, 0x8F, 0xC3, 0x87,
 0x50, 0x1F, 0x6B, 0x8F, 0x54, 0xD6, 0x07, 0x87, 0xD5, 0x27, 0xEF, 0x3D, 0x82, 0xCA, 0xA8, 0xE4,
 0x3D, 0x21, 0x92, 0x6A, 0xCE, 0x73, 0x0F, 0x8E, 0xD2, 0xEB, 0x8C, 0xEA, 0xE1, 0xE8, 0x97, 0x73,
 0x36, 0x09, 0x86, 0x81, 0x3C, 0x08, 0x0C, 0x1E, 0xA7, 0x0B, 0x13, 0xDB, 0x1C, 0x55, 0x77, 0x62,
 0x01, 0x8D, 0xB3, 0x67, 0x38, 0xAC, 0x6C, 0x38, 0x31, 0x44, 0x8F, 0x2A, 0xEE, 0xD6, 0xC4, 0x70,
 0x1F, 0xC6, 0x34, 0xE9, 0x97, 0x32, 0xE9, 0x66, 0x4C, 0x67, 0x8D, 0x2F, 0x17, 0x24, 0x6A, 0x7B,
 0x3E, 0x29, 0xB2, 0x78, 0xA4, 0x61, 0xB0, 0x10, 0x69, 0xE8, 0xEB, 0x05, 0xE9, 0x5E, 0xF7, 0x46,
 0x73, 0x5E, 0x41, 0xC0, 0xF6, 0x32, 0x4B, 0xF9, 0xAD, 0x01, 0x31, 0xE6, 0x64, 0x29, 0x70, 0xC8,
 0xEB, 0x63, 0xCB, 0x7F, 0x29, 0x61, 0x95, 0xC7, 0x0A, 0x0E, 0xCC, 0x55, 0x18, 0x0E, 0xDD, 0xCD,
 0xE6, 0xBF, 0x21, 0x15, 0x35, 0xC6, 0xEE, 0x06, 0x13, 0xE0, 0xD8, 0xB2, 0x11, 0x55, 0x00, 0x0B,
 0x9A, 0x01, 0x9B, 0xF1, 0x95, 0x58, 0x09, 0xCA, 0x6C, 0x72, 0x3F, 0xF3, 0xFC, 0x6B, 0xCB, 0x29,
 0x3F, 0xCF, 0xFF, 0xC9, 0x72, 0x4C, 0xF7, 0xBA, 0xDC, 0x54, 0x3F, 0xDE, 0xD1, 0x9F, 0x60, 0xAA,
 0x4F, 0x07, 0x4B, 0x5C, 0x2C, 0x6C, 0x7B, 0x44, 0xED, 0xA5, 0x33, 0x69, 0x21, 0x33, 0xE8, 0x1B,
 0x5C, 0x6A, 0x03, 0x14, 0xBE, 0x46, 0x97, 0x1E, 0x77, 0xED, 0x2F, 0x3F, 0x9F, 0xC6, 0x93, 0x5D,
 0x4E, 0x81, 0x9A, 0xC3, 0x0C, 0x25, 0x85, 0xC7, 0x07, 0xAF, 0xA5, 0xFE, 0xB2, 0xCD, 0xCF, 0xED,
 0x83, 0xF3, 0x73, 0x1F, 0x01, 0x99, 0x38, 0x66, 0x65, 0xCB, 0x42, 0xD8, 0xC8, 0xAE, 0x2E, 0x1D,
 0xB3, 0x51, 0xAB, 0x62, 0xBD, 0x57, 0xD6, 0x41, 0xBF, 0x7B, 0x74, 0xF2, 0xB8, 0xCC, 0x0A, 0x19,
 0xAA, 0x61, 0x54, 0xBD, 0xD1, 0xF0, 0xE8, 0xF1, 0xD8, 0x95, 0x3B, 0x9F, 0xB3, 0x15, 0xAE, 0x6A,
 0xA6, 0xC5, 0xC1, 0x6F, 0xE8, 0xA3, 0xB4, 0x3E, 0x69, 0x36, 0x5E, 0x85, 0x9D, 0xAB, 0xE9, 0x62,
 0x20, 0xD1, 0xC5, 0xF8, 0x71, 0x99, 0x16, 0xE7, 0x48, 0xD5, 0xBA, 0x24, 0x1C, 0xDD, 0x13, 0x43,
 0xF7, 0x61, 0x5A, 0x81, 0x1B, 0x18, 0x76, 0x65, 0xCB, 0x62, 0xD0, 0x60, 0x58, 0x3F, 0xE0, 0x81,
 0xF6, 0x01, 0xF8, 0x6C, 0xD4, 0xB8, 0x44, 0xFF, 0xD5, 0x03, 0xD7, 0xA0, 0xFB, 0xC8, 0xC6, 0x43,
 0xC6, 0x52, 0xAD, 0xD0, 0x35, 0x1E, 0x3E, 0x1E, 0xFB, 0x72, 0x37, 0x01, 0x5E, 0xAD, 0x1C, 0xBA,
 0x18, 0x38, 0x86, 0x2E, 0x7A, 0xD4, 0xBC, 0x89, 0x85, 0x14, 0xD4, 0x18, 0x1C, 0x87, 0x0F, 0xBF,
 0x7E, 0xFD, 0x8B, 0x84, 0xA7, 0x5A, 0x46, 0x36, 0x78, 0x2C, 0x41, 0x6C, 0x66, 0x28, 0xBF, 0x88,
 0x8D, 0x22, 0x8B, 0x67, 0xF3, 0x0C, 0x16, 0xE6, 0x70, 0xEC, 0xA0, 0xD1, 0x0A, 0x86, 0xE8, 0xFC,
 0xDE, 0x97, 0xEC, 0x42, 0xAE, 0x1E, 0x53, 0xBD, 0x62, 0x6A, 0x39, 0x4E, 0x55, 0x35, 0x71, 0x58,
 0x7D, 0xF2, 0x8A, 0x1D, 0x34, 0xBB, 0xB8, 0xCA, 0x3B, 0xBF, 0xFF, 0x95, 0x55, 0xC1, 0x55, 0xD3,
 0x6A, 0x4A, 0x15, 0x31, 0xBC, 0xF0, 0x4B, 0x11, 0x3A, 0xDF, 0xAD, 0x18, 0x7D, 0x39, 0xE2, 0xF1,
 0x94, 0x34, 0x16, 0xC6, 0x0A, 0x9F, 0x30, 0x2E, 0x5B, 0xD4, 0x78, 0x83, 0x60, 0xE5, 0x6A, 0x1A,
 0xC9, 0x9E, 0x1E, 0x77, 0x55, 0x63, 0x92, 0x7C, 0xB5, 0x24, 0x10, 0xDE, 0x9E, 0x5A, 0x86, 0x8F,
 0x4F, 0xE3, 0xC3, 0xB1, 0xF6, 0x0A, 0x8E, 0xB5, 0xF7, 0xF6, 0x26, 0x7C, 0x37, 0xAE, 0xCC, 0x21,
 0xE2, 0x3B, 0x9B, 0x22, 0x0C, 0x59, 0xDB, 0xD7, 0xE9, 0x86, 0x2E, 0xFE, 0x14, 0x16, 0x1C, 0xE3,
 0x3E, 0xA6, 0xD1, 0xF0, 0xB8, 0xAB, 0x6B, 0x2C, 0x2B, 0xE6, 0xCF, 0x90, 0xF8, 0x9F, 0xE9, 0x06,
 0xA7, 0x5E, 0x48, 0xA0, 0xCC, 0x01, 0xE2, 0xF4, 0x86, 0x04, 0x52, 0xFB, 0xAD, 0xB3, 0xEF, 0x68,
 0x5B, 0x22, 0x3D, 0x21, 0x8E, 0xAE, 0xD4, 0x10, 0x12, 0x2F, 0xC3, 0x64, 0xED, 0x55, 0x9E, 0x86,
 0x91, 0x0B, 0xA2, 0x27, 0x15, 0x04, 0xEE, 0xF3, 0xBA, 0x5F, 0x9E, 0xFA, 0x82, 0xA7, 0x9E, 0x1A,
 0x4F, 0xFD, 0x1A, 0x3C, 0xF5, 0x1B, 0xE2, 0x69, 0x20, 0x78, 0xEA, 0xAB, 0xF1, 0x34, 0xA8, 0xC1,
 0xD3, 0xA0, 0x21, 0x9E, 0x86, 0x82, 0xA7, 0x81, 0x1A, 0x4F, 0xC3, 0x1A, 0x3C, 0x0D, 0x1B, 0xE2,
 0x69, 0x24, 0x78, 0x1A, 0xAA, 0xF1, 0x34, 0xAA, 0xC1, 0xD3, 0xA8, 0x21, 0x9E, 0xC6, 0x82, 0xA7,
 0x91, 0x1A, 0x4F, 0xE3, 0x1A, 0x3C, 0x8D, 0x1B, 0xE2, 0xE9, 0x48, 0xF0, 0x34, 0x56, 0xE3, 0xE9,
 0xA8, 0x06, 0x4F, 0x47, 0x0D, 0xF1, 0x74, 0x2C, 0x78, 0x3A, 0x52, 0xE3, 0xE9, 0xB8, 0x06, 0x4F,
 0xC7, 0x0D, 0xF1, 0x74, 0x22, 0x78, 0x3A, 0x56, 0xE3, 0xE9, 0xA4, 0x06, 0x4F, 0x27, 0x0D, 0xF1,
 0x84, 0x8B, 0x72, 0x8C, 0xA9, 0x13, 0xC5, 0x41, 0xB7, 0x5B, 0x83, 0x2B, 0xA3, 0x29, 0xAE, 0xC2,
 0x54, 0xA2, 0xA7, 0x9A, 0x4B, 0xD4, 0x49, 0x26, 0xA6, 0x4D, 0xB1, 0x15, 0x65, 0x13, 0x8A, 0xE9,
 0x44, 0xAF, 0x4E, 0x3E, 0x31, 0x6B, 0x8A, 0xAD, 0x30, 0xA1, 0xE8, 0x29, 0x66, 0x14, 0xBD, 0x3A,
 0x29, 0x85, 0xD9, 0x14, 0x5B, 0x61, 0x4E, 0xD1, 0x53, 0x4C, 0x2A, 0x7A, 0x75, 0xB2, 0x0A, 0xD2,
 0x14, 0x5B, 0x61, 0x5A, 0xD1, 0x53, 0xCC, 0x2B, 0x7A, 0x75, 0x12, 0x8B, 0x79, 0x53, 0x6C, 0x85,
 0x99, 0x45, 0x4F, 0x31, 0xB5, 0xE8, 0xD5, 0xC8, 0x2D, 0x4E, 0xE4, 0x13, 0xB1, 0x7B, 0x65, 0x8B,
 0x04, 0x7C, 0x8A, 0x1C, 0x4D, 0xDA, 0x94, 0x1E, 0x3D, 0xE1, 0x40, 0xF8, 0x6C, 0x14, 0x13, 0xC8,
 0x85, 0xEB, 0xCC, 0xAD, 0x45, 0x58, 0x64, 0x78, 0x34, 0x4F, 0x49, 0xF8, 0xB1, 0xB7, 0xF2, 0x2A,
 0x17, 0x1A, 0x3E, 0xBC, 0xBE, 0x2C, 0x57, 0x66, 0x88, 0xF7, 0xF2, 0x27, 0x2A, 0x32, 0x00, 0xD9,
 0xFD, 0xF8, 0x27, 0x02, 0x94, 0xEA, 0x0A, 0x14, 0xA8, 0x4C, 0x45, 0x61, 0x14, 0xAF, 0x28, 0x8C,
 0x95, 0x2B, 0x0A, 0x8C, 0xB8, 0xDD, 0xD4, 0x12, 0x00, 0xF7, 0x80, 0x7D, 0xD7, 0x40, 0x9D, 0xE9,
 0x41, 0x75, 0xA6, 0x47, 0x65, 0x98, 0x1E, 0x54, 0x61, 0xBA, 0xC2, 0xD3, 0x8D, 0x8A, 0x72, 0x02,
 0x7A, 0xBF, 0xB6, 0x6E, 0x88, 0xA9, 0xFD, 0xA2, 0x2E, 0xAA, 0x5E, 0x75, 0x51, 0x1D, 0x95, 0x11,
 0x55, 0x6F, 0x87, 0xF6, 0x31, 0x12, 0x7C, 0xFF, 0xA8, 0xCE, 0xF7, 0xA8, 0x3A, 0xDF, 0x83, 0x32,
 0x7C, 0x8F, 0x76, 0xC8, 0xF7, 0x50, 0xF0, 0xFD, 0x51, 0x9D, 0xEF, 0x61, 0x75, 0xBE, 0x87, 0x65,
 0xF8, 0x1E, 0xEE, 0x90, 0xEF, 0x3E, 0x04, 0x9B, 0x1F, 0x3F, 0x6A, 0x3F, 0x2C, 0x3D, 0xE2, 0x2F,
 0x8B, 0x2B, 0x71, 0x0C, 0xA2, 0xEA, 0xD8, 0x3E, 0x6A, 0x60, 0xEE, 0x86, 0x14, 0x0E, 0xE2, 0x3C,
 0x15, 0xE6, 0xCD, 0x0C, 0x42, 0xE5, 0xC3, 0x41, 0x72, 0x9E, 0xE4, 0x33, 0xB7, 0x9E, 0x2A, 0x53,
 0xBB, 0x8B, 0x61, 0xC7, 0xFA, 0xE4, 0xED, 0xA6, 0xC4, 0xF8, 0x76, 0x5C, 0xDD, 0x9E, 0xD5, 0x2B,
 0xE6, 0x8C, 0xAE, 0x9D, 0xD9, 0xF3, 0x09, 0xE5, 0x19, 0xF2, 0x32, 0x5F, 0x41, 0xED, 0xD5, 0xAB,
 0x10, 0xA3, 0x06, 0xAA, 0xE4, 0x18, 0xE9, 0x8F, 0x18, 0x3B, 0x3F, 0x22, 0x43, 0x1A, 0x64, 0x2C,
 0x25, 0x06, 0xA3, 0xA3, 0x92, 0xDA, 0x3C, 0xAE, 0x18, 0x9D, 0x90, 0xC6, 0x9D, 0xA9, 0x13, 0xA7,
 0x1E, 0x28, 0x80, 0x8F, 0x15, 0x04, 0x30, 0xAE, 0x2E, 0x80, 0x52, 0x99, 0x0B, 0xD2, 0xB8, 0x3B,
 0x01, 0x74, 0x99, 0x00, 0x3E, 0x44, 0x6F, 0xA6, 0xCE, 0x31, 0xE8, 0x1A, 0x15, 0xA8, 0x51, 0x03,
 0x6B, 0x24, 0x18, 0x69, 0x7B, 0xC2, 0xA2, 0x81, 0xA3, 0x72, 0x0A, 0xED, 0x97, 0xCD, 0xAF, 0xE4,
 0xC5, 0x4F, 0x85, 0xFC, 0x7B, 0x97, 0x09, 0x56, 0xBF, 0x2B, 0x2C, 0xBA, 0xBC, 0x00, 0xBA, 0xD5,
 0x05, 0xD0, 0x2B, 0x25, 0x80, 0xEE, 0xE3, 0x4A, 0xC6, 0xC7, 0xDB, 0x1F, 0x13, 0x2E, 0x96, 0x56,
 0x59, 0xF7, 0x8F, 0x8D, 0x66, 0xFD, 0x32, 0xC2, 0xDA, 0xA9, 0xF7, 0x0F, 0x22, 0xCE, 0xB5, 0x5F,
 0xB4, 0xE4, 0xD6, 0xD7, 0xBC, 0x38, 0x50, 0xBD, 0x08, 0x38, 0x6A, 0x60, 0xBD, 0x0A, 0x29, 0x3C,
 0x91, 0x70, 0x56, 0x32, 0xC0, 0x9F, 0x54, 0x77, 0x87, 0x52, 0x1A, 0x46, 0x5A, 0x77, 0xA7, 0xE2,
 0x51, 0x42, 0x10, 0xEC, 0x43, 0xE6, 0x2A, 0x2A, 0xAE, 0x5E, 0x39, 0x1C, 0x35, 0xB0, 0xD4, 0x85,
 0x14, 0x1E, 0x4B, 0x38, 0x2B, 0xA9, 0xE2, 0xB2, 0x29, 0xE9, 0x71, 0xC5, 0xA9, 0x65, 0x6F, 0x97,
 0x39, 0x29, 0x56, 0xBB, 0x63, 0x82, 0x88, 0x7F, 0x65, 0x22, 0x4F, 0xC1, 0xD5, 0x2B, 0xDE, 0xA3,
 0x9A, 0xEB, 0xB3, 0xBB, 0x8B, 0xE4, 0x47, 0xB2, 0x4F, 0x90, 0x17, 0xDB, 0x41, 0xD9, 0x5C, 0xB6,
 0x5B, 0x71, 0xE0, 0xDB, 0x69, 0x2A, 0x0B, 0xBD, 0x43, 0xD6, 0xB3, 0xCD, 0x7D, 0x8E, 0x09, 0x54,
 0x5F, 0x79, 0x1B, 0x35, 0xB0, 0x3D, 0x04, 0x29, 0xEC, 0xEB, 0x93, 0x8F, 0x25, 0x99, 0xAA, 0x53,
 0x3F, 0xA8, 0xBC, 0x3F, 0xA4, 0xB9, 0xD2, 0xFB, 0x6C, 0x75, 0x53, 0xBE, 0xF4, 0x7E, 0xF1, 0xEE,
 0xE7, 0x72, 0xA5, 0xF7, 0x78, 0x2F, 0xCD, 0x95, 0xDE, 0xAB, 0xD9, 0x4C, 0xA9, 0x8D, 0xB2, 0xC0,
 0x18, 0xBE, 0x3F, 0x62, 0x66, 0xF9, 0xB4, 0x4B, 0x10, 0x8C, 0xF6, 0x5E, 0x9C, 0x86, 0x22, 0x8A,
 0x3D, 0xB1, 0x9F, 0x6C, 0x9F, 0x67, 0x3D, 0x83, 0x9C, 0xB0, 0xA0, 0xB6, 0x11, 0x76, 0xFB, 0x75,
 0x28, 0x9D, 0x31, 0xFF, 0x10, 0x57, 0x8D, 0x47, 0xEB, 0xB3, 0x5E, 0x1A, 0xD0, 0x39, 0x2A, 0x89,
 0x7B, 0xE7, 0x8F, 0xDC, 0x4F, 0x52, 0x8A, 0xEA, 0x51, 0xFD, 0xF4, 0xF0, 0x5C, 0xB9, 0x4E, 0x4E,
 0xC1, 0xCA, 0x44, 0xF3, 0x41, 0xBC, 0xD4, 0xA2, 0x1E, 0xCD, 0x19, 0x79, 0xBB, 0x89, 0xE6, 0x88,
 0x3B, 0xC1, 0x7B, 0x89, 0xAC, 0x86, 0xC1, 0x96, 0x13, 0x80, 0x7C, 0x13, 0x85, 0x82, 0x00, 0xB2,
 0x24, 0x70, 0x2F, 0x22, 0xE8, 0x53, 0x09, 0xF4, 0x53, 0xDA, 0xCF, 0x08, 0xFC, 0xB4, 0x7D, 0xD5,
 0xB8, 0x3F, 0x68, 0xA0, 0x36, 0x81, 0xE2, 0x4A, 0x70, 0x54, 0x52, 0xA7, 0xE5, 0x16, 0x07, 0x13,
 0x3A, 0x2D, 0x67, 0xD4, 0x3B, 0x5B, 0x1D, 0x04, 0xE4, 0x03, 0x2A, 0x80, 0x81, 0xB2, 0x4A, 0xAB,
 0x4F, 0x33, 0x07, 0x0D, 0xE4, 0x27, 0x28, 0xAD, 0x04, 0x47, 0x25, 0x55, 0x5A, 0x6E, 0xE9, 0x33,
 0xA1, 0x52, 0xF5, 0xF9, 0x25, 0x27, 0x72, 0x67, 0x2A, 0x1D, 0x52, 0x01, 0x0C, 0x95, 0x55, 0x5A,
 0x7D, 0xD6, 0x31, 0x68, 0x60, 0xF7, 0x2E, 0x4A, 0x2B, 0xC1, 0x51, 0x49, 0x95, 0x96, 0x5B, 0xB2,
 0x4B, 0xA8, 0x54, 0x7D, 0x3E, 0xC9, 0x89, 0xDC, 0x99, 0x4A, 0x47, 0x54, 0x00, 0x23, 0x65, 0x95,
 0x56, 0xAF, 0x14, 0x0C, 0x1A, 0x28, 0x06, 0xA1, 0xB4, 0x12, 0x1C, 0x95, 0x54, 0x69, 0xB9, 0xD5,
 0xE7, 0x84, 0x4A, 0xD5, 0xD7, 0x39, 0x38, 0x91, 0x3B, 0x53, 0xE9, 0x98, 0x0A, 0x60, 0xAC, 0xAC,
 0xD2, 0xEA, 0xFB, 0xAB, 0x06, 0x0D, 0xEC, 0xDD, 0x46, 0x69, 0x25, 0x38, 0x2A, 0xA9, 0xD2, 0x72,
 0xA5, 0xDB, 0x84, 0x4A, 0xD5, 0x57, 0x6E, 0x38, 0x91, 0x3B, 0x53, 0xE9, 0x11, 0x15, 0xC0, 0x91,
 0xB2, 0x4A, 0xAB, 0x6F, 0x5D, 0x1F, 0x34, 0x50, 0xCF, 0x43, 0x69, 0x25, 0x38, 0x2A, 0xA9, 0xD2,
 0x72, 0x15, 0x9C, 0x84, 0x4A, 0xD5, 0xF7, 0x4E, 0x71, 0x22, 0x77, 0xA6, 0xD2, 0x63, 0x2A, 0x80,
 0x63, 0x65, 0x95, 0x56, 0xDF, 0xB9, 0x3F, 0x68, 0x60, 0xE7, 0x3E, 0x4A, 0x2B, 0xC1, 0x51, 0x49,
 0x95, 0x96, 0xAB, 0xCD, 0x26, 0x54, 0xAA, 0xBE, 0xDD, 0x89, 0x13, 0xB9, 0x33, 0x95, 0x9E, 0x50,
 0x01, 0x9C, 0x28, 0xAB, 0xB4, 0xFA, 0x96, 0x81, 0x41, 0x03, 0x9B, 0x5F, 0x50, 0x5A, 0xDD, 0x38,
 0x47, 0x25, 0x55, 0x5A, 0x6E, 0x81, 0x71, 0x90, 0xB1, 0xF5, 0x45, 0x41, 0xA5, 0x59, 0x0B, 0x8C,
 0x8F, 0xA0, 0x7E, 0x67, 0x5C, 0x4F, 0x2B, 0x7C, 0xFA, 0xE5, 0xE5, 0x4F, 0xAF, 0xB2, 0x0B, 0xFB,
 0x99, 0x55, 0xBC, 0x44, 0x5F, 0x8F, 0xBD, 0x8C, 0x17, 0x97, 0x17, 0x12, 0x0E, 0x5A, 0x66, 0x2F,
 0x4D, 0xD4, 0xB6, 0x98, 0xCF, 0xB7, 0x34, 0x06, 0x5C, 0xC2, 0xD2, 0x06, 0xC3, 0xAE, 0x3C, 0x69,
 0x29, 0xB0, 0x34, 0x4E, 0xE5, 0x6E, 0x82, 0x07, 0x22, 0x87, 0xB9, 0x38, 0xF2, 0xFE, 0xBD, 0xD2,
 0x9A, 0x0E, 0x03, 0x48, 0x86, 0x8F, 0x61, 0xF7, 0x44, 0x31, 0x7E, 0x80, 0x0C, 0xB2, 0x36, 0xC6,
 0xDF, 0x63, 0x00, 0x41, 0x1A, 0x07, 0x8C, 0xA9, 0x37, 0xCA, 0x4C, 0xA5, 0xAB, 0x00, 0xA5, 0x98,
 0xCA, 0xAA, 0xEC, 0xDC, 0x33, 0x53, 0x43, 0xC6, 0x54, 0x8E, 0x93, 0xA6, 0x98, 0x4A, 0xCF, 0x83,
 0x4B, 0x31, 0x95, 0x35, 0x11, 0x8E, 0x98, 0x7A, 0x0C, 0x81, 0x8E, 0xCC, 0x8C, 0xC5, 0xAC, 0x42,
 0xA8, 0xBB, 0xBC, 0x38, 0x7C, 0xF9, 0xE6, 0x42, 0xA3, 0x4B, 0x9A, 0xAE, 0x5D, 0x32, 0xE2, 0x25,
 0x3B, 0xFD, 0x53, 0xC5, 0x3C, 0x4A, 0x7A, 0x2C, 0xEA, 0xBD, 0xB9, 0x50, 0x0D, 0x78, 0x1C, 0xB2,
 0x4C, 0xC8, 0x1B, 0x75, 0x07, 0x55, 0x2A, 0x84, 0x21, 0x91, 0x3B, 0x0A, 0x7A, 0x14, 0x7D, 0x3F,
 0x92, 0xC1, 0x65, 0x39, 0x19, 0x94, 0xAA, 0x92, 0x26, 0x65, 0x50, 0x22, 0xEC, 0x0B, 0x22, 0x77,
 0x29, 0x03, 0x8C, 0x92, 0x97, 0x17, 0xDA, 0xFB, 0xBF, 0x6B, 0x97, 0x37, 0x6B, 0xD7, 0xDF, 0x78,
 0xA4, 0x30, 0xAA, 0x70, 0xB8, 0x64, 0x5C, 0x19, 0x8F, 0x46, 0x03, 0xD5, 0xC0, 0x32, 0xCA, 0x1E,
 0x02, 0xE6, 0xDD, 0x7B, 0x8C, 0x97, 0x94, 0xD0, 0x61, 0xC8, 0xE0, 0xF7, 0x04, 0x34, 0xAD, 0x14,
 0x37, 0x39, 0x60, 0x92, 0xC3, 0x5E, 0x17, 0xB7, 0x57, 0x2B, 0x32, 0x28, 0xCF, 0x28, 0x07, 0xF7,
 0x3A, 0x1C, 0x50, 0x2A, 0x47, 0x21, 0x7B, 0x1F, 0x7F, 0xF8, 0xA0, 0xC6, 0x58, 0xBA, 0x8E, 0x56,
 0x4E, 0x75, 0x59, 0x8F, 0x8C, 0xDE, 0xD3, 0xA0, 0x20, 0xBD, 0x71, 0x76, 0x08, 0xA1, 0x77, 0x1B,
 0x26, 0x43, 0x92, 0x67, 0x73, 0x6B, 0x01, 0x76, 0x2C, 0xEF, 0x83, 0x8A, 0x96, 0xBD, 0xEC, 0x14,
 0xBF, 0x51, 0xD9, 0x9E, 0x41, 0xF4, 0x07, 0x93, 0x40, 0xA7, 0x13, 0x02, 0x5F, 0x19, 0x0B, 0x12,
 0x5D, 0xD7, 0x58, 0x6C, 0xCF, 0x8B, 0xD9, 0x06, 0x43, 0x68, 0x5C, 0x11, 0xFE, 0x41, 0x4D, 0x6D,
 0xE9, 0x91, 0xF9, 0xB9, 0xFE, 0x45, 0x88, 0x93, 0x3F, 0x95, 0x87, 0x4D, 0x74, 0xCD, 0x74, 0xAF,
 0x1D, 0xDB, 0x35, 0x70, 0x3C, 0x30, 0xD6, 0x01, 0x50, 0xDA, 0xF9, 0x6D, 0x8D, 0x2F, 0xBE, 0x32,
 0xF0, 0x21, 0x2E, 0x23, 0xA7, 0x9F, 0x98, 0x55, 0xCC, 0x6C, 0xD7, 0x17, 0xB3, 0x39, 0x3C, 0x0C,
 0x3F, 0xC0, 0xF9, 0x3F, 0xFF, 0x5D, 0xB4, 0x83, 0xC0, 0x5A, 0x2D, 0x62, 0x02, 0xD0, 0x35, 0xDF,
 0x9B, 0x9D, 0xEB, 0x40, 0xA9, 0xE7, 0xFA, 0xBE, 0xEB, 0x59, 0x0B, 0x2B, 0x43, 0x3B, 0x59, 0xD2,
 0x3E, 0x94, 0x89, 0x3B, 0xD5, 0x58, 0xA2, 0xF8, 0x33, 0x7F, 0xE6, 0x59, 0xEB, 0x60, 0xF2, 0xC4,
 0x74, 0x67, 0x9B, 0x15, 0x71, 0x82, 0x8E, 0x61, 0x9A, 0x97, 0x57, 0x70, 0xF0, 0x2D, 0x7E, 0xAC,
 0x0D, 0x24, 0xDF, 0xDA, 0x7B, 0xFD, 0x8F, 0x77, 0x38, 0x3A, 0xE3, 0x35, 0x90, 0x17, 0x31, 0xF7,
 0x0E, 0xB4, 0xF9, 0xC6, 0x61, 0x03, 0x64, 0x8B, 0x60, 0xDB, 0x7D, 0xED, 0x0F, 0xC0, 0x78, 0x65,
 0x78, 0xDA, 0xD4, 0xF0, 0xC9, 0x5B, 0xD7, 0x0F, 0xB4, 0x73, 0x2D, 0xC4, 0x68, 0xBB, 0x33, 0xBA,
 0x9D, 0xA3, 0xC3, 0xF8, 0xE2, 0x2D, 0x19, 0xE3, 0x3F, 0x7A, 0x36, 0x34, 0x0D, 0xA1, 0x9E, 0x6B,
 0x7B, 0xA7, 0xC7, 0xBD, 0x3D, 0xB4, 0xDD, 0xB0, 0x8B, 0x39, 0x81, 0xE8, 0x0F, 0xED, 0x5A, 0x1B,
 0xCF, 0x3E, 0xD0, 0x66, 0xD3, 0xFD, 0x3F, 0x28, 0xF5, 0xF4, 0x32, 0x5E, 0xDB, 0xE7, 0xCC, 0x74,
 0x82, 0x25, 0x71, 0x5A, 0x11, 0x65, 0x1E, 0xF1, 0xD7, 0xAE, 0xE3, 0x13, 0x46, 0x1C, 0xFB, 0x59,
 0xF3, 0xE8, 0x7A, 0xC7, 0x0F, 0x8C, 0x60, 0xE3, 0x6B, 0x4F, 0xCF, 0xCF, 0xB5, 0x7E, 0xB7, 0x1B,
 0x6F, 0xA6, 0x41, 0x37, 0xE9, 0x76, 0x07, 0x5A, 0xEA, 0xC2, 0x0F, 0xE4, 0x26, 0xD8, 0xFF, 0x2A,
 0x84, 0xB9, 0xD3, 0x88, 0xED, 0x93, 0x04, 0x92, 0x10, 0x00, 0x5F, 0x27, 0xD7, 0xDA, 0x4F, 0x12,
 0xD8, 0x32, 0x8D, 0xC0, 0xD8, 0xFF, 0x23, 0xA1, 0x2F, 0xE8, 0x15, 0x28, 0x39, 0xD0, 0xE8, 0xAD,
 0xAF, 0x62, 0xB7, 0xEE, 0xF6, 0x3B, 0x20, 0x43, 0xE0, 0x37, 0x84, 0x26, 0x9E, 0x97, 0xA4, 0x98,
 0x42, 0xB7, 0x7B, 0x07, 0x1A, 0xDE, 0x49, 0xC2, 0xC6, 0x88, 0x7C, 0x22, 0xAE, 0x09, 0xA1, 0xE5,
 0xA3, 0x95, 0xA0, 0x64, 0xE8, 0xEE, 0x12, 0x2A, 0x82, 0x38, 0xF4, 0x3D, 0x59, 0x80, 0xC4, 0x16,
 0x07, 0x3C, 0x2C, 0x1D, 0xD0, 0x98, 0x74, 0xC0, 0xC2, 0x59, 0x4C, 0x6B, 0xE0, 0xD0, 0xBE, 0x6B,
 0x13, 0xB0, 0x89, 0x45, 0x6B, 0x8F, 0x7F, 0x0A, 0x14, 0xEC, 0x69, 0xAF, 0x7B, 0xB3, 0xF7, 0x1C,
 0xC0, 0x3B, 0x81, 0xFB, 0x21, 0xF0, 0x2C, 0x67, 0xD1, 0xEA, 0x8D, 0xF7, 0x23, 0x5C, 0xF4, 0x36,
 0x22, 0x4C, 0xDD, 0xA7, 0xD7, 0x69, 0x17, 0xE9, 0x1B, 0x2D, 0x7E, 0xFD, 0xF9, 0xDE, 0xFE, 0x1E,
 0x27, 0x9D, 0x9E, 0x83, 0xB1, 0xB5, 0xD8, 0xC1, 0x33, 0x4A, 0xE1, 0xBE, 0x76, 0x76, 0xC6, 0xBB,
 0x61, 0xAD, 0xF0, 0x22, 0x34, 0xA2, 0x7F, 0x52, 0xB7, 0x42, 0x43, 0xFC, 0xF5, 0xCB, 0x3F, 0x84,
 0xC5, 0xDE, 0x1D, 0x02, 0xD5, 0x2F, 0x30, 0x2E, 0x7F, 0xF9, 0x07, 0xFC, 0x7F, 0xF7, 0x8C, 0x86,
 0xE2, 0x2F, 0xFF, 0xC0, 0x3F, 0x77, 0xCF, 0xA0, 0x27, 0x38, 0xA6, 0xFD, 0xDD, 0xFD, 0x4A, 0xA5,
 0xB0, 0x2D, 0xBB, 0x45, 0xA6, 0xEC, 0x42, 0xA1, 0x95, 0xA6, 0x69, 0x91, 0x43, 0xD4, 0xAF, 0x91,
 0xF7, 0xB6, 0x66, 0xAE, 0x09, 0xCA, 0x09, 0xC0, 0x8E, 0x85, 0xCA, 0x6D, 0x50, 0x89, 0x10, 0x54,
 0x57, 0xA8, 0xDC, 0x9A, 0xD3, 0x96, 0x1A, 0x77, 0x94, 0xC8, 0x3C, 0x44, 0xCB, 0xB5, 0xE1, 0xF9,
 0xE4, 0x1B, 0x27, 0x68, 0x05, 0x09, 0x97, 0xC8, 0x90, 0xF8, 0x64, 0x92, 0x60, 0x01, 0x7F, 0x00,
 0x07, 0xED, 0xF6, 0xB8, 0xD2, 0x42, 0x53, 0x7B, 0x12, 0x5A, 0x61, 0x44, 0x29, 0xBB, 0x99, 0x61,
 0x85, 0x3F, 0xCF, 0xEC, 0xCF, 0xAD, 0x1B, 0xF8, 0x2F, 0x1D, 0x28, 0xB6, 0x44, 0x84, 0x8D, 0x5E,
 0xE0, 0x7F, 0x20, 0x17, 0xFC, 0x93, 0xA9, 0x1F, 0xC0, 0xFA, 0xDE, 0xB6, 0x5B, 0xEC, 0xB3, 0x5F,
 0xA0, 0x9A, 0x0D, 0x04, 0x21, 0xFF, 0x16, 0xC3, 0x81, 0xEB, 0x06, 0x9F, 0x0E, 0xB4, 0xB5, 0x07,
 0x84, 0xD1, 0x2F, 0x7D, 0xC0, 0x31, 0x20, 0x22, 0x0E, 0xFB, 0x5B, 0x48, 0xC1, 0xDA, 0xB6, 0x5F,
 0x30, 0xAC, 0x40, 0x02, 0x3B, 0x00, 0x4D, 0x6D, 0xD0, 0x62, 0xE0, 0xFF, 0xBB, 0x67, 0xD0, 0x09,
 0x1C, 0xC2, 0xFF, 0x77, 0xCF, 0xB0, 0x2B, 0xD4, 0x25, 0xF6, 0x78, 0xF7, 0x0C, 0x7A, 0x84, 0x13,
 0xF8, 0x1F, 0xDA, 0x60, 0xBF, 0xD8, 0x0A, 0xFF, 0xC2, 0x1D, 0xDA, 0x3F, 0xDE, 0xA4, 0x07, 0xEC,
 0x02, 0x3F, 0xCD, 0x63, 0x90, 0xBD, 0xE9, 0xBE, 0x45, 0xDF, 0x3C, 0xFE, 0xE9, 0x06, 0xD8, 0xA1,
 0x07, 0xB7, 0xE0, 0xF8, 0x8E, 0x89, 0xE7, 0xF8, 0xE7, 0x56, 0x98, 0x27, 0x5E, 0xE0, 0x47, 0x70,
 0x8D, 0xBE, 0x9D, 0x15, 0x2F, 0xB1, 0x03, 0x6C, 0x45, 0xDF, 0xA5, 0x49, 0x5B, 0xB1, 0x23, 0xB8,
 0xC6, 0xDF, 0xC0, 0x78, 0xA0, 0xF1, 0x77, 0xFC, 0x15, 0x0A, 0x27, 0x7A, 0x07, 0xDF, 0x0B, 0xFF,
 0x06, 0x19, 0x64, 0xA4, 0xA1, 0x54, 0xC2, 0xB3, 0xDB, 0xBB, 0x67, 0x04, 0xEF, 0x51, 0x22, 0xE1,
 0xF8, 0x96, 0x1F, 0xC3, 0x75, 0xA0, 0x0F, 0xEF, 0x08, 0x82, 0xE9, 0x85, 0xDB, 0xE8, 0x02, 0xB4,
 0x08, 0xF0, 0x3E, 0x27, 0x1E, 0xCE, 0x6E, 0xC3, 0x33, 0x84, 0xA6, 0xB0, 0x9C, 0x0D, 0x38, 0xBD,
 0x8D, 0x4E, 0xE1, 0x2E, 0xF2, 0x82, 0x0A, 0xE0, 0x3C, 0xDD, 0x3D, 0xE3, 0x3C, 0xA1, 0x16, 0xD9,
 0x51, 0x5A, 0xD4, 0x18, 0xF4, 0x02, 0x1E, 0x24, 0x5F, 0xB1, 0x1C, 0x24, 0x36, 0x3C, 0x42, 0x00,
 0xB8, 0xB4, 0x09, 0x1E, 0xBE, 0xBA, 0xFD, 0xC6, 0x6C, 0xED, 0xF1, 0x4F, 0xB7, 0xEE, 0x61, 0x88,
 0x8E, 0xC3, 0x74, 0x5C, 0x67, 0x66, 0x5B, 0x33, 0x8C, 0x04, 0xAD, 0x7D, 0xED, 0x7C, 0xC2, 0xC3,
 0x34, 0x7A, 0x2C, 0x34, 0x8F, 0x7B, 0x61, 0x26, 0x6A, 0x8F, 0x7F, 0x7C, 0x74, 0x6F, 0xBF, 0x43,
 0x1D, 0x8D, 0x3B, 0x13, 0xA2, 0xE0, 0x31, 0x46, 0x0D, 0x07, 0x36, 0x96, 0xE0, 0xD8, 0x0A, 0x07,
 0xB9, 0x48, 0x68, 0xEB, 0x18, 0x16, 0x8A, 0x26, 0x3E, 0x92, 0x74, 0x53, 0x83, 0x48, 0x4E, 0xD8,
 0x12, 0x11, 0xEA, 0x69, 0x3A, 0x42, 0x81, 0xAA, 0xBC, 0xA0, 0xB5, 0x77, 0xE9, 0x79, 0xAE, 0xF7,
 0xAF, 0xBD, 0xE7, 0xD8, 0xE8, 0xF9, 0xDE, 0xBF, 0x4F, 0xB5, 0xBD, 0xE7, 0xF1, 0x50, 0x75, 0x97,
 0x8E, 0x29, 0x4C, 0x63, 0x0B, 0x45, 0x8D, 0x2D, 0x62, 0x1A, 0x5B, 0xDC, 0xAF, 0xC6, 0xE2, 0x9F,
 0x8C, 0xAD, 0xA3, 0xB5, 0xF8, 0x27, 0x5A, 0x73, 0x34, 0x57, 0x08, 0xCF, 0x95, 0xC6, 0xB5, 0xB5,
 0x90, 0x69, 0xAB, 0x8A, 0x9A, 0xD8, 0x18, 0x0E, 0xDE, 0x43, 0xBC, 0xB7, 0x3F, 0xBC, 0xFB, 0x16,
 0xC7, 0x02, 0xB9, 0xCA, 0x42, 0x8D, 0xA5, 0xB3, 0x2D, 0x09, 0x06, 0x4C, 0x0E, 0x12, 0x23, 0x53,
 0x22, 0x49, 0x78, 0xBE, 0xA7, 0xB5, 0x28, 0x4A, 0x4C, 0x11, 0x0A, 0x0C, 0x81, 0x8F, 0x2C, 0x6A,
 0xBE, 0x8B, 0xA3, 0x89, 0x70, 0xDE, 0x08, 0x2A, 0xC7, 0x16, 0x10, 0x40, 0x49, 0x89, 0x0C, 0xF3,
 0x96, 0xC3, 0xC4, 0x06, 0xBD, 0xC6, 0x5D, 0x84, 0xFA, 0xAB, 0xAF, 0x1A, 0xD4, 0x44, 0x4C, 0x8F,
 0x62, 0x9B, 0x5F, 0x28, 0x1D, 0x1E, 0xF9, 0x95, 0x04, 0xC4, 0x3F, 0x05, 0x22, 0x31, 0x70, 0x3E,
 0x62, 0x94, 0xC0, 0x72, 0x2B, 0xC1, 0x42, 0x47, 0x1A, 0x25, 0x1C, 0xF4, 0xF3, 0x11, 0x19, 0x18,
 0xD4, 0xA8, 0xA0, 0xDF, 0x6B, 0x90, 0x60, 0x10, 0x63, 0x9A, 0x12, 0x12, 0xF1, 0xAD, 0x81, 0x6C,
 0x3C, 0x6A, 0xC4, 0x88, 0x37, 0xFC, 0x4B, 0xF0, 0xF0, 0x31, 0x54, 0x09, 0x0D, 0x7F, 0x3B, 0x7D,
 0x26, 0x16, 0x35, 0x62, 0xF8, 0x0B, 0xE1, 0x65, 0x3C, 0xF1, 0x31, 0x5B, 0x8D, 0x27, 0xFE, 0x1E,
 0xF3, 0x6C, 0x3C, 0x8A, 0xB2, 0xE1, 0xEF, 0x0E, 0x97, 0x59, 0x1D, 0x4B, 0x11, 0x72, 0x1D, 0x83,
 0x35, 0x01, 0x60, 0x5E, 0x96, 0x7E, 0xD1, 0x3B, 0xED, 0x46, 0x18, 0x78, 0x46, 0x91, 0x87, 0x81,
 0x37, 0x49, 0x63, 0x10, 0xD1, 0xE1, 0x01, 0x72, 0xBB, 0x87, 0x88, 0x42, 0x90, 0xA3, 0xAB, 0x45,
 0x21, 0x48, 0xBB, 0x45, 0xF8, 0x09, 0x61, 0x32, 0xC2, 0x0F, 0x2D, 0x68, 0xB0, 0x2F, 0x18, 0xE7,
 0xC9, 0x3F, 0xFC, 0x20, 0xB0, 0x4C, 0x89, 0x88, 0x03, 0xD2, 0x79, 0x25, 0x4B, 0xE2, 0xDF, 0xBE,
 0x4D, 0x19, 0x12, 0x2D, 0x96, 0xDC, 0xFA, 0x6A, 0xA1, 0xEB, 0xD6, 0xCF, 0xC0, 0x40, 0xE7, 0x0E,
 0x6A, 0xB9, 0x19, 0xFF, 0x58, 0xAC, 0x04, 0x09, 0xCC, 0x39, 0x94, 0x50, 0xF0, 0x2F, 0x66, 0xCA,
 0x18, 0xA1, 0x1F, 0x54, 0x54, 0x62, 0x45, 0x7C, 0x3C, 0x51, 0x46, 0x07, 0x9D, 0xDE, 0xE4, 0x29,
 0x85, 0x7F, 0xA2, 0x2E, 0x4B, 0x23, 0x6B, 0xD5, 0x21, 0x57, 0x7C, 0x8E, 0x4D, 0x32, 0xEC, 0x56,
 0x9C, 0x15, 0x3E, 0xCC, 0x10, 0xBD, 0xF8, 0x28, 0xE6, 0xE2, 0xC4, 0x96, 0xA6, 0xA2, 0xC4, 0xEE,
 0x18, 0x01, 0x24, 0x47, 0xD3, 0x4D, 0x40, 0xFC, 0x0E, 0xD6, 0x0F, 0x42, 0xE1, 0x6C, 0xDD, 0xEA,
 0x38, 0x40, 0x00, 0x45, 0xB8, 0x1F, 0x8F, 0x55, 0x2C, 0x70, 0x6C, 0xE1, 0x62, 0x97, 0xB3, 0xD0,
 0xB1, 0xBB, 0x19, 0x18, 0x79, 0x7A, 0x9B, 0x84, 0xC0, 0x8B, 0x59, 0xD8, 0x68, 0x8D, 0x28, 0x86,
 0xAB, 0x3F, 0x1A, 0x6D, 0x27, 0xB9, 0xBC, 0x03, 0xB6, 0xAC, 0x84, 0x02, 0xE9, 0x60, 0x89, 0x3E,
 0x2A, 0x7B, 0xCD, 0x60, 0x16, 0xAA, 0xED, 0x89, 0x35, 0xA5, 0xBD, 0xD3, 0xAD, 0x7A, 0x06, 0x40,
 0x70, 0xAB, 0xD2, 0x5E, 0x30, 0x1A, 0x4F, 0xA3, 0x62, 0x89, 0xA6, 0x4D, 0x3D, 0x62, 0x7C, 0xFE,
 0x2A, 0x81, 0x8C, 0x56, 0xFF, 0x43, 0x4C, 0xEC, 0x1A, 0x16, 0x05, 0x53, 0x97, 0xD8, 0x13, 0x37,
 0x6D, 0xD7, 0x21, 0xF2, 0x5E, 0x13, 0xD5, 0x11, 0xDE, 0x11, 0x3F, 0x33, 0xC9, 0xDC, 0xD8, 0xD8,
 0x41, 0x04, 0xE6, 0x91, 0x60, 0xE3, 0x39, 0xBC, 0x5A, 0xB2, 0x3D, 0xB9, 0x92, 0x96, 0xE9, 0x1A,
 0xB4, 0xCD, 0xC3, 0x43, 0xED, 0x65, 0x10, 0x18, 0xA0, 0x00, 0x5C, 0x66, 0x5D, 0xA2, 0x7C, 0x34,
 0x83, 0x17, 0x7C, 0x5D, 0x0F, 0x8D, 0x12, 0xEB, 0xCF, 0x1E, 0x70, 0x4D, 0xBD, 0xD1, 0x07, 0x10,
 0xE1, 0xA4, 0x14, 0x55, 0xE7, 0x3F, 0x1B, 0xE2, 0xDD, 0x7E, 0xA0, 0x02, 0x73, 0xBD, 0x97, 0xE0,
 0x8B, 0x7B, 0x9D, 0x68, 0xA9, 0x64, 0x8F, 0xD5, 0x37, 0x3B, 0x80, 0xEA, 0x12, 0xFA, 0x00, 0x1D,
 0x47, 0x36, 0xCF, 0xB8, 0x09, 0xF5, 0xAE, 0x9D, 0x9F, 0x9F, 0x73, 0x65, 0xA4, 0x0B, 0xAA, 0xD0,
 0xC2, 0x75, 0x3E, 0x93, 0xDB, 0xCD, 0x1A, 0xC4, 0x1F, 0x95, 0x48, 0x53, 0x45, 0x5B, 0x2E, 0x1D,
 0xD2, 0x81, 0x96, 0x17, 0xBC, 0x4C, 0xD6, 0x1B, 0x48, 0x1A, 0x45, 0x2A, 0xA0, 0xD6, 0x89, 0x9E,
 0xF8, 0xD5, 0x56, 0xA3, 0xBB, 0x27, 0xF2, 0x33, 0x49, 0x79, 0x99, 0x13, 0xC8, 0x85, 0x27, 0x86,
 0xAE, 0x54, 0x0F, 0x4F, 0x92, 0xA8, 0xEE, 0xF6, 0x9F, 0x44, 0x91, 0x61, 0xB3, 0x36, 0x8D, 0x80,
 0x24, 0x83, 0x43, 0x68, 0x0B, 0xE2, 0xE6, 0xCA, 0x0D, 0x48, 0x2A, 0x62, 0x58, 0x8E, 0x15, 0x58,
 0x86, 0xFD, 0x31, 0xB2, 0xC6, 0x9D, 0xBA, 0xBF, 0xC4, 0xC7, 0x4B, 0xF8, 0xFF, 0x56, 0x85, 0x57,
 0xAD, 0x2A, 0xB9, 0x65, 0x21, 0x61, 0x3C, 0x88, 0xAC, 0x24, 0x2E, 0x87, 0x44, 0x58, 0xE0, 0xF7,
 0x45, 0x4F, 0x4F, 0x9F, 0xD2, 0xA3, 0x27, 0xA1, 0xD2, 0x44, 0xF4, 0x38, 0xD7, 0xA2, 0x1B, 0x29,
 0x05, 0x6F, 0xE3, 0x4E, 0xE1, 0x10, 0xC8, 0x63, 0x18, 0x98, 0x6F, 0x85, 0xEA, 0x5D, 0xC3, 0x54,
 0x17, 0x6D, 0xE1, 0xFF, 0xA3, 0xFE, 0x23, 0x8A, 0xFA, 0xBB, 0x0B, 0xF1, 0x39, 0xB6, 0x9D, 0xF2,
 0x00, 0x06, 0x27, 0x5F, 0x74, 0x79, 0xBE, 0x77, 0xA0, 0xC9, 0x57, 0x55, 0x52, 0x69, 0xC5, 0xD2,
 0x32, 0x19, 0xC9, 0x91, 0x5D, 0xA1, 0x84, 0x70, 0x61, 0x14, 0x97, 0x0E, 0x71, 0x1D, 0xB1, 0xB5,
 0xC7, 0x56, 0x6D, 0x69, 0x34, 0xBE, 0x8B, 0x12, 0x92, 0xA5, 0x7B, 0x9D, 0x07, 0xE9, 0x41, 0xCC,
 0xB9, 0x22, 0x29, 0xE0, 0x10, 0xDA, 0xB4, 0x7C, 0x63, 0x6A, 0x17, 0x77, 0xCD, 0xDB, 0x99, 0x7C,
 0x28, 0x80, 0x06, 0xE2, 0x0A, 0x80, 0x06, 0x1E, 0xF5, 0x99, 0x18, 0x5A, 0xE2, 0x14, 0x61, 0x15,
 0x64, 0xE5, 0x22, 0x9E, 0x1B, 0xE0, 0xC4, 0x49, 0xCC, 0x2C, 0x90, 0x96, 0x08, 0xB1, 0xF1, 0xCB,
 0x00, 0x91, 0x3C, 0x3D, 0xD7, 0x9C, 0x8D, 0x6D, 0x83, 0x05, 0x22, 0x0B, 0x60, 0x81, 0xF1, 0xBB,
 0xD2, 0x00, 0xFD, 0xE7, 0x8D, 0x66, 0x21, 0xE5, 0x09, 0x09, 0x3C, 0x7B, 0x96, 0xC4, 0x86, 0xCB,
 0xB7, 0x2C, 0x35, 0x0F, 0x7B, 0x63, 0xED, 0xD9, 0xDB, 0x74, 0xA3, 0x51, 0x96, 0x93, 0x04, 0x43,
 0xF5, 0xD3, 0x84, 0xE0, 0x63, 0x19, 0x0E, 0x10, 0x62, 0x99, 0x54, 0x40, 0xB8, 0x49, 0x43, 0xDF,
 0x5A, 0xE9, 0x7A, 0x41, 0xAD, 0xBE, 0x45, 0xF8, 0x1E, 0x9D, 0x7D, 0x90, 0x3F, 0x1A, 0x73, 0x74,
 0x41, 0x64, 0x3B, 0x61, 0x57, 0x71, 0x8C, 0x8B, 0x04, 0x46, 0x64, 0x2C, 0x45, 0x37, 0xFE, 0x68,
 0x07, 0xD0, 0x14, 0x77, 0xC8, 0xC4, 0x06, 0xEF, 0xED, 0xD1, 0x9F, 0x76, 0xBC, 0xDD, 0x30, 0x97,
 0x82, 0xEB, 0xE9, 0xA7, 0x05, 0x34, 0x97, 0x31, 0x46, 0xD1, 0x5D, 0x4F, 0x91, 0x25, 0x4A, 0x02,
 0x1C, 0xE6, 0xA1, 0x9A, 0x1B, 0x33, 0xF2, 0xC9, 0x23, 0x33, 0x77, 0xE1, 0x58, 0xBF, 0x13, 0x19,
 0x42, 0xE6, 0x50, 0x2D, 0xE2, 0x78, 0xAE, 0x98, 0x66, 0x23, 0x72, 0xEE, 0x2B, 0xC9, 0xEB, 0x99,
 0x3D, 0x69, 0x3A, 0xB8, 0xD5, 0x27, 0x0B, 0x37, 0x1F, 0xF8, 0x56, 0x70, 0xBB, 0xDD, 0xCF, 0x44,
 0x6B, 0xF7, 0x04, 0xF5, 0xD0, 0xF4, 0x0D, 0x6E, 0xD0, 0x09, 0x79, 0x08, 0x2F, 0x24, 0x93, 0x50,
 0xE1, 0x9E, 0xE1, 0x0A, 0x58, 0xDC, 0x5E, 0xD8, 0x50, 0x19, 0x8D, 0x93, 0x91, 0x41, 0xDE, 0xD3,
 0xC8, 0xD1, 0xC3, 0x61, 0x43, 0x1A, 0xDF, 0x6B, 0x0E, 0x1A, 0x39, 0x38, 0xD9, 0xC6, 0x97, 0x34,
 0xD2, 0xCD, 0x74, 0x65, 0x05, 0x12, 0x84, 0x7B, 0xBD, 0xBD, 0x32, 0xE3, 0x4F, 0xDC, 0x5B, 0x59,
 0xC4, 0xA3, 0xA9, 0x39, 0x20, 0x4A, 0xAC, 0xE8, 0xCD, 0xD8, 0x06, 0xCF, 0x17, 0x30, 0xFD, 0xC6,
 0x75, 0x3A, 0x54, 0x70, 0x6A, 0x81, 0x9C, 0xA1, 0x60, 0xFB, 0x3A, 0x28, 0x8A, 0xE4, 0xCE, 0x0E,
 0xB1, 0x9B, 0x22, 0x99, 0xC9, 0xC7, 0x37, 0x14, 0xFC, 0xEA, 0x11, 0x80, 0xF3, 0xB1, 0x9A, 0xA8,
 0x7D, 0xF9, 0x07, 0x45, 0x71, 0xA7, 0xCD, 0x21, 0x5A, 0xF8, 0x4B, 0x62, 0xD2, 0xCA, 0x57, 0xB0,
 0xF1, 0x4F, 0x35, 0x5C, 0x14, 0x4F, 0xEC, 0xE4, 0xB8, 0xFB, 0x35, 0xB4, 0x90, 0x70, 0xB0, 0x29,
 0x9C, 0x6C, 0xD0, 0x0D, 0x3F, 0xF9, 0xF3, 0x0C, 0x96, 0x9E, 0x4B, 0x0A, 0x4B, 0xF8, 0x63, 0x91,
 0xC4, 0xEE, 0x40, 0x4E, 0x03, 0xDD, 0x7C, 0x07, 0xD9, 0x4B, 0xCA, 0x4C, 0xF7, 0xF9, 0x34, 0x09,
 0x34, 0x60, 0x8A, 0x90, 0xC7, 0x74, 0x84, 0x93, 0x21, 0x26, 0xA6, 0x84, 0x84, 0x19, 0x33, 0x9C,
 0x97, 0xE2, 0xDD, 0x30, 0x3C, 0x0B, 0x08, 0x65, 0xF1, 0x9B, 0x0F, 0x93, 0x9B, 0xFD, 0x27, 0xA1,
 0x18, 0xB6, 0x71, 0x60, 0x07, 0x31, 0x04, 0x09, 0x11, 0x65, 0x89, 0x89, 0x1B, 0x4D, 0x72, 0x5E,
 0x96, 0x23, 0x33, 0xF6, 0x8B, 0x8D, 0x99, 0x74, 0xC0, 0xA4, 0x3D, 0xFF, 0x8B, 0x1A, 0xCD, 0xBF,
 0x0F, 0xD8, 0x20, 0x1B, 0x8B, 0x79, 0xFB, 0x65, 0x08, 0xDA, 0x9A, 0x24, 0x16, 0x12, 0x73, 0x6F,
 0xE9, 0xB2, 0xF8, 0x41, 0x80, 0xA3, 0xF8, 0x20, 0x29, 0xDD, 0x9A, 0x26, 0xC6, 0x73, 0xBA, 0x90,
 0x41, 0x89, 0x6C, 0x62, 0x73, 0x3C, 0x21, 0x1E, 0x69, 0x3E, 0x97, 0x29, 0x2E, 0x66, 0x5F, 0xCC,
 0x61, 0xAF, 0x2C, 0x72, 0x9D, 0x5B, 0x37, 0xA5, 0x7B, 0xB5, 0xA8, 0xBC, 0x22, 0x80, 0x8B, 0x70,
 0x6F, 0x5E, 0x21, 0x64, 0xB4, 0x8F, 0x2F, 0x86, 0x83, 0x6E, 0xD2, 0x53, 0x5B, 0x5C, 0xA5, 0x4D,
 0x13, 0xA0, 0x88, 0xB5, 0x18, 0x56, 0xEC, 0xDB, 0x4E, 0x93, 0x1F, 0x1F, 0x7C, 0xF2, 0xE0, 0xE9,
 0x28, 0xC7, 0x1A, 0xC7, 0xA0, 0xA9, 0xE7, 0x17, 0x03, 0xC7, 0x77, 0x04, 0xC6, 0x69, 0x37, 0xAE,
 0x14, 0x80, 0xA3, 0x6D, 0x8C, 0x31, 0x50, 0x31, 0x9E, 0xE5, 0x01, 0x42, 0x1B, 0xB6, 0x4D, 0x75,
 0x2F, 0xA6, 0x5F, 0x3F, 0x70, 0xD7, 0x1F, 0x28, 0x21, 0xA9, 0x40, 0x74, 0x4D, 0x17, 0x07, 0x3A,
 0x78, 0xBF, 0xC5, 0xD3, 0xA4, 0xB8, 0x6C, 0x93, 0xEB, 0xA9, 0x1F, 0x70, 0xE5, 0x40, 0x63, 0x78,
 0xF6, 0x92, 0x39, 0x2E, 0x5D, 0x54, 0x90, 0xF6, 0x80, 0x96, 0xD2, 0xF1, 0xBD, 0x19, 0x1B, 0x0E,
 0xC2, 0x4D, 0x7F, 0x18, 0xAD, 0xF0, 0xF0, 0x57, 0xD6, 0x27, 0x0E, 0xDF, 0x09, 0x9B, 0xDA, 0x2F,
 0xA4, 0xC5, 0x5D, 0xA7, 0x49, 0x89, 0x4A, 0x4A, 0xCC, 0xBF, 0x7D, 0x1C, 0x07, 0xD8, 0xD0, 0x87,
 0x11, 0x33, 0x66, 0x6F, 0x19, 0x61, 0x39, 0x12, 0x13, 0x8F, 0x83, 0x49, 0xE2, 0x63, 0x63, 0x19,
 0xDB, 0x31, 0xFA, 0xE2, 0xD3, 0x6C, 0x0A, 0xC3, 0xD7, 0x6B, 0x70, 0x3E, 0xF0, 0xF6, 0xEB, 0xD6,
 0xFE, 0x5D, 0x1E, 0x3B, 0x4C, 0x5C, 0x91, 0xED, 0xA8, 0x12, 0x41, 0x07, 0x0A, 0x39, 0xB6, 0x84,
 0x7C, 0xE4, 0xE8, 0xE2, 0x0E, 0x73, 0xE9, 0x88, 0x69, 0x4A, 0x96, 0x60, 0xCF, 0xB7, 0x45, 0xCB,
 0x32, 0xD5, 0x04, 0x82, 0x68, 0x08, 0xD8, 0x22, 0x36, 0x95, 0xA8, 0xC6, 0xEC, 0x42, 0x34, 0x10,
 0xB4, 0xC7, 0x7D, 0x30, 0x83, 0xF6, 0x64, 0x1E, 0x9F, 0x4A, 0x18, 0x99, 0x00, 0x42, 0x67, 0xCA,
 0x59, 0xC2, 0x99, 0x19, 0xCE, 0x95, 0x91, 0x58, 0xC2, 0x99, 0x01, 0x41, 0x01, 0xE1, 0x7E, 0xD3,
 0xD2, 0x59, 0x03, 0x9D, 0x3B, 0x00, 0x3B, 0xEB, 0xD0, 0x87, 0x61, 0x70, 0x46, 0x82, 0x36, 0x40,
 0x4F, 0x12, 0xB7, 0x97, 0x84, 0xBE, 0x80, 0x90, 0xDF, 0x67, 0x67, 0xAC, 0x41, 0xD8, 0xCB, 0xD4,
 0x35, 0x6F, 0x3B, 0xC6, 0x7A, 0x4D, 0x1C, 0xF3, 0x62, 0x69, 0xD9, 0x66, 0x8B, 0x81, 0xC6, 0xD6,
 0x31, 0x30, 0x2C, 0x12, 0xBA, 0xF5, 0x8D, 0x63, 0x05, 0x6F, 0xBE, 0x60, 0xD7, 0x5A, 0x7B, 0x7D,
 0x53, 0xEC, 0x5C, 0xE4, 0xCD, 0x3A, 0xA6, 0x67, 0x5C, 0x7F, 0x83, 0xFB, 0xA2, 0xA9, 0x39, 0x1C,
 0x74, 0x0F, 0xBA, 0xBC, 0x41, 0x00, 0xE9, 0x96, 0x10, 0x39, 0xE2, 0xC5, 0xFD, 0xA3, 0x3F, 0x7E,
 0xFF, 0x6D, 0x84, 0x37, 0x70, 0x5F, 0xB3, 0x4B, 0xAD, 0x3D, 0xBA, 0xB1, 0xFA, 0xF0, 0xB7, 0x35,
 0xEE, 0x57, 0x11, 0xC3, 0x4C, 0x4C, 0x8C, 0xB8, 0x67, 0x1A, 0x45, 0xC5, 0x9A, 0x7F, 0x15, 0x47,
 0x0A, 0x97, 0x1D, 0x18, 0x27, 0xD0, 0xDC, 0x5B, 0x32, 0x50, 0xB1, 0xA3, 0x1A, 0xC1, 0x91, 0x93,
 0xAF, 0x61, 0xA2, 0xFA, 0x0B, 0x31, 0x3C, 0xD0, 0xC7, 0x73, 0xAD, 0xA5, 0x77, 0xF5, 0xE7, 0x2D,
 0x7A, 0xFD, 0x1D, 0xB0, 0xB3, 0x6C, 0xED, 0x3F, 0xEF, 0xED, 0xEF, 0x77, 0x7C, 0xD0, 0x19, 0x69,
 0xB5, 0xFB, 0xA2, 0x09, 0xFC, 0xA1, 0x6D, 0x58, 0x27, 0xD9, 0xF7, 0xDF, 0xBA, 0x1B, 0xCF, 0xCF,
 0x6B, 0xF0, 0xCE, 0x72, 0x70, 0x24, 0xCE, 0x6B, 0xF2, 0x01, 0xA6, 0x2F, 0x8E, 0xB9, 0xD5, 0x44,
 0xA7, 0x1B, 0xC1, 0xC5, 0x9C, 0x91, 0xEE, 0x8F, 0x85, 0xA4, 0x3F, 0x96, 0xEE, 0xF3, 0x8C, 0x93,
 0x60, 0xC5, 0xBB, 0x25, 0x96, 0xA5, 0xEE, 0xE2, 0xC6, 0x11, 0xE5, 0x74, 0xBC, 0x6A, 0xB0, 0xA5,
 0xFF, 0x54, 0xC0, 0xE2, 0x59, 0xD2, 0x56, 0x2D, 0x5C, 0x25, 0x11, 0x95, 0x66, 0x58, 0xB9, 0x19,
 0x69, 0xB2, 0x60, 0x9C, 0x9E, 0x2D, 0x27, 0xB3, 0xCF, 0x8B, 0x0D, 0xF8, 0xF8, 0x4A, 0x44, 0x54,
 0x76, 0x0D, 0xA7, 0x9C, 0x61, 0xE8, 0x87, 0x29, 0x68, 0xDE, 0x78, 0x04, 0xB7, 0x63, 0x23, 0x18,
 0x9F, 0xAF, 0x16, 0x00, 0xD0, 0x49, 0x6A, 0x38, 0x8A, 0x69, 0x08, 0xB5, 0x4D, 0xB6, 0x24, 0x44,
 0x40, 0xBB, 0xFD, 0x30, 0x62, 0x21, 0x10, 0x9F, 0x75, 0x45, 0xBA, 0xDB, 0x9E, 0x5D, 0xA7, 0x03,
 0xD6, 0xD6, 0xAC, 0xFA, 0x2E, 0xA6, 0x2D, 0xF1, 0x70, 0x4E, 0xC4, 0x0F, 0xC9, 0x67, 0x9E, 0xC4,
 0x99, 0x17, 0x55, 0x82, 0x02, 0x88, 0x4F, 0x34, 0xC7, 0x8F, 0xB3, 0x4F, 0x14, 0xD9, 0x27, 0x9C,
 0x7D, 0x04, 0x88, 0x26, 0x9C, 0xC5, 0x25, 0x8B, 0xD0, 0x18, 0x7F, 0x7A, 0x15, 0x71, 0x76, 0x3D,
 0xCD, 0xA5, 0x93, 0x97, 0x12, 0x62, 0xEC, 0xE5, 0x03, 0x40, 0xFB, 0x15, 0xF8, 0x43, 0x9C, 0xAD,
 0xEB, 0xA9, 0x1A, 0x5B, 0xA2, 0x14, 0x81, 0x00, 0x11, 0x5B, 0xF2, 0x82, 0x85, 0x60, 0xE5, 0x35,
 0x09, 0xF8, 0x23, 0x7C, 0x86, 0x63, 0x6A, 0x73, 0xCF, 0x58, 0x11, 0xFC, 0x62, 0x7B, 0x48, 0xAC,
 0x49, 0xEF, 0x17, 0xE6, 0x7E, 0xAC, 0x59, 0x8C, 0xC9, 0xB0, 0xE4, 0x51, 0x08, 0x1A, 0xB6, 0x8C,
 0x41, 0x87, 0x74, 0xE4, 0x42, 0x8B, 0x46, 0x2C, 0x83, 0x0B, 0x4F, 0x95, 0x84, 0x15, 0xB6, 0x8E,
 0x1C, 0x21, 0x42, 0x20, 0x4A, 0x26, 0xA3, 0x74, 0xA9, 0x8C, 0xCD, 0x24, 0x18, 0xB3, 0xA9, 0xF9,
 0x42, 0xBC, 0x41, 0xC8, 0x52, 0xA2, 0x4D, 0xE8, 0x20, 0x0C, 0x3E, 0x8B, 0xCC, 0x42, 0x52, 0xD8,
 0x42, 0xA2, 0xFE, 0xDE, 0x26, 0x58, 0x9E, 0xE0, 0x2F, 0x65, 0xBC, 0xF8, 0xE6, 0x6B, 0xCD, 0xF5,
 0x34, 0xDB, 0xBD, 0x26, 0xB8, 0x28, 0x28, 0x36, 0x90, 0x69, 0x53, 0x02, 0x01, 0x8E, 0xB0, 0x22,
 0x13, 0xEE, 0x8F, 0x09, 0x96, 0x96, 0x0F, 0x73, 0x62, 0x7C, 0x75, 0x28, 0x79, 0xAA, 0x87, 0xA3,
 0x53, 0x21, 0x7B, 0xDB, 0x25, 0xF4, 0x84, 0x38, 0x19, 0x4C, 0x24, 0xCB, 0xA7, 0x9C, 0xC7, 0xAD,
 0xC0, 0x92, 0x57, 0xD6, 0x2A, 0x21, 0xC2, 0xF0, 0xF6, 0xA3, 0x95, 0xA2, 0x9C, 0x81, 0x42, 0x41,
 0x86, 0x60, 0x91, 0x2C, 0x23, 0x5E, 0xB7, 0xA4, 0x29, 0xAB, 0x1D, 0xE6, 0x68, 0x14, 0x4B, 0xE1,
 0xD2, 0x68, 0x9E, 0xAD, 0x15, 0x26, 0x71, 0x36, 0xCA, 0xB1, 0xDF, 0xD9, 0xA1, 0x78, 0x14, 0x8A,
 0x9D, 0x61, 0xF6, 0x36, 0x79, 0x72, 0x76, 0xB8, 0x0C, 0x56, 0xF6, 0xE4, 0xC9, 0xFF, 0x02, 0x49,
 0x60, 0xC8, 0xA8, 0x55, 0x0C, 0x01, 0x00
};


//File: index_ov5640.html.gz, Size: 9124
#define index_ov5640_html_gz_len 9124
const uint8_t index_ov5640_html_gz[] = {
 0x1F, 0x8B, 0x08, 0x08, 0xD9, 0x6C, 0x6A, 0x5E, 0x00, 0x03, 0x69, 0x6E, 0x64, 0x65, 0x78, 0x5F,
 0x6F, 0x76, 0x35, 0x36, 0x34, 0x30, 0x2E, 0x68, 0x74, 0x6D, 0x6C, 0x00, 0xED, 0x3D, 0x6B, 0x77,
 0xDB, 0xB6, 0x92, 0xDF, 0xF3, 0x2B, 0x18, 0xF5, 0x6E, 0x24, 0x9F, 0x58, 0xB6, 0xA8, 0x97, 0x1F,
 0xB1, 0x95, 0x4D, 0x1C, 0x27, 0xE9, 0xB9, 0x4D, 0x6F, 0x1A, 0xA7, 0x69, 0x7B, 0xBA, 0x3D, 0x29,
 0x25, 0x41, 0x12, 0x1B, 0x8A, 0xD4, 0x25, 0x29, 0xCB, 0x6E, 0x8E, 0x7F, 0xC7, 0xFE, 0xA0, 0xFD,
 0x63, 0x3B, 0x03, 0x80, 0x24, 0x48, 0x81, 0x24, 0x48, 0x4A, 0xB2, 0xDB, 0x5D, 0xE5, 0x9C, 0x98,
 0x0F, 0xCC, 0x60, 0xDE, 0x18, 0x0C, 0x40, 0xF2, 0xEC, 0xF1, 0xD8, 0x19, 0xF9, 0xB7, 0x0B, 0xA2,
 0xCD, 0xFC, 0xB9, 0x35, 0x78, 0x74, 0xC6, 0xFE, 0x68, 0xF0, 0x3B, 0x9B, 0x11, 0x63, 0xCC, 0x0E,
 0xE9, 0xE9, 0x9C, 0xF8, 0x86, 0x36, 0x9A, 0x19, 0xAE, 0x47, 0xFC, 0xF3, 0xDA, 0xD2, 0x9F, 0x34,
 0x8F, 0x6B, 0xC9, 0xDB, 0xB6, 0x31, 0x27, 0xE7, 0xB5, 0x6B, 0x93, 0xAC, 0x16, 0x8E, 0xEB, 0xD7,
 0xB4, 0x91, 0x63, 0xFB, 0xC4, 0x86, 0xE6, 0x2B, 0x73, 0xEC, 0xCF, 0xCE, 0xC7, 0xE4, 0xDA, 0x1C,
 0x91, 0x26, 0x3D, 0xD9, 0x37, 0x6D, 0xD3, 0x37, 0x0D, 0xAB, 0xE9, 0x8D, 0x0C, 0x8B, 0x9C, 0xEB,
 0x22, 0x2E, 0xDF, 0xF4, 0x2D, 0x32, 0xB8, 0xBC, 0x7A, 0xDF, 0x69, 0x6B, 0xFF, 0xFA, 0xD4, 0xEB,
 0x77, 0x5B, 0x67, 0x87, 0xEC, 0x5A, 0xD4, 0xC6, 0xF3, 0x6F, 0xC5, 0x73, 0xFC, 0x0D, 0x9D, 0xF1,
 0xAD, 0xF6, 0x35, 0x76, 0x09, 0x7F, 0x13, 0x20, 0xA2, 0x39, 0x31, 0xE6, 0xA6, 0x75, 0x7B, 0xAA,
 0xBD, 0x70, 0xA1, 0xCF, 0xFD, 0xB7, 0xC4, 0xBA, 0x26, 0xBE, 0x39, 0x32, 0xF6, 0x3D, 0xC3, 0xF6,
 0x9A, 0x1E, 0x71, 0xCD, 0xC9, 0xB3, 0x35, 0xC0, 0xA1, 0x31, 0xFA, 0x32, 0x75, 0x9D, 0xA5, 0x3D,
 0x3E, 0xD5, 0xBE, 0xD1, 0x8F, 0xF1, 0xDF, 0x7A, 0xA3, 0x91, 0x63, 0x39, 0x2E, 0xDC, 0xBF, 0x7C,
 0x8D, 0xFF, 0xD6, 0xEF, 0xD3, 0xDE, 0x3D, 0xF3, 0x4F, 0x72, 0xAA, 0xE9, 0xFD, 0xC5, 0x4D, 0xEC,
 0xFE, 0xDD, 0xA3, 0xD8, 0xE9, 0xAC, 0x9D, 0x46, 0x3D, 0x87, 0x3F, 0xCE, 0x86, 0xF7, 0xC8, 0xC8,
 0x37, 0x1D, 0xFB, 0x60, 0x6E, 0x98, 0xB6, 0x04, 0xD3, 0xD8, 0xF4, 0x16, 0x96, 0x01, 0x32, 0x98,
 0x58, 0x24, 0x13, 0xCF, 0x37, 0x73, 0x62, 0x2F, 0xF7, 0x73, 0xB0, 0x21, 0x92, 0xE6, 0xD8, 0x74,
 0x59, 0xAB, 0x53, 0x94, 0xC3, 0x72, 0x6E, 0xE7, 0xA2, 0xCD, 0xA2, 0xCB, 0x76, 0x6C, 0x22, 0x11,
 0x20, 0x76, 0xB4, 0x72, 0x8D, 0x05, 0x36, 0xC0, 0xBF, 0xEB, 0x4D, 0xE6, 0xA6, 0xCD, 0x8C, 0xEA,
 0x54, 0xEB, 0x74, 0x5B, 0x8B, 0x9B, 0x1C, 0x55, 0x76, 0xFA, 0xF8, 0x6F, 0xBD, 0xD1, 0xC2, 0x18,
 0x8F, 0x4D, 0x7B, 0x7A, 0xAA, 0x1D, 0x4B, 0x51, 0x38, 0xEE, 0x98, 0xB8, 0x4D, 0xD7, 0x18, 0x9B,
 0x4B, 0xEF, 0x54, 0xEB, 0xCA, 0xDA, 0xCC, 0x0D, 0x77, 0x0A, 0xB4, 0xF8, 0x0E, 0x10, 0xDB, 0xD4,
 0xA5, 0x94, 0xF0, 0x26, 0xAE, 0x39, 0x9D, 0xF9, 0xA0, 0xD2, 0xB5, 0x36, 0x49, 0xA1, 0x71, 0x17,
 0xCA, 0xD3, 0x67, 0xA6, 0xDC, 0xE4, 0x52, 0x33, 0x2C, 0x73, 0x6A, 0x37, 0x4D, 0x9F, 0xCC, 0x81,
 0x1D, 0xCF, 0x77, 0x89, 0x3F, 0x9A, 0x65, 0x91, 0x32, 0x31, 0xA7, 0x4B, 0x97, 0x48, 0x08, 0x09,
 0xE5, 0x96, 0xC1, 0x30, 0xDC, 0x5C, 0xBF, 0xD5, 0x5C, 0x91, 0xE1, 0x17, 0xD3, 0x6F, 0x72, 0x99,
 0x0C, 0xC9, 0xC4, 0x71, 0x89, 0xB4, 0x65, 0xD0, 0xC2, 0x72, 0x46, 0x5F, 0x9A, 0x9E, 0x6F, 0xB8,
 0xBE, 0x0A, 0x42, 0x63, 0xE2, 0x13, 0x37, 0x1F, 0x1F, 0x41, 0xAB, 0xC8, 0xC7, 0x96, 0xDE, 0x2D,
 0x6F, 0x60, 0xDA, 0x96, 0x69, 0x13, 0x75, 0xF2, 0xD2, 0xFA, 0x8D, 0xA3, 0x63, 0xAD, 0x14, 0x14,
 0x63, 0xCE, 0xA7, 0x59, 0x56, 0x42, 0x79, 0x5D, 0xEF, 0x8C, 0xFB, 0x8D, 0xDE, 0x6A, 0xFD, 0xC7,
 0xFA, 0xCD, 0x19, 0x61, 0x66, 0x6A, 0x2C, 0x7D, 0xA7, 0xBA, 0x47, 0xAC, 0xB9, 0x55, 0x82, 0x8F,
 0xFF, 0x9C, 0x93, 0xB1, 0x69, 0x68, 0x0D, 0xC1, 0x9D, 0x8F, 0x5B, 0x60, 0x53, 0x7B, 0x9A, 0x61,
 0x8F, 0xB5, 0x86, 0xE3, 0x9A, 0xE0, 0x08, 0x06, 0x0D, 0x37, 0x16, 0x5C, 0x81, 0x81, 0x63, 0x41,
 0xF6, 0x24, 0x2C, 0x67, 0xF8, 0x8C, 0x28, 0x11, 0xB9, 0xDB, 0xE0, 0x4F, 0x21, 0xE4, 0xE0, 0x2F,
 0xD7, 0x81, 0x24, 0x3C, 0x52, 0xF4, 0x59, 0xFA, 0x12, 0x29, 0x4C, 0xD3, 0x19, 0xFE, 0xE6, 0xC6,
 0x4D, 0x33, 0x53, 0x77, 0x41, 0xA3, 0x40, 0x87, 0x30, 0xCC, 0x8E, 0x1A, 0xD0, 0xF4, 0x7A, 0xA6,
 0x35, 0x35, 0x8C, 0x92, 0x7B, 0x72, 0x18, 0x8E, 0x54, 0xAE, 0x72, 0xFC, 0x89, 0x46, 0x51, 0x80,
 0x5D, 0x39, 0xAB, 0x51, 0xEC, 0x60, 0xFF, 0x64, 0x36, 0xC4, 0x38, 0x49, 0x8D, 0x22, 0xF8, 0x53,
 0x8F, 0x24, 0x11, 0xB2, 0xDC, 0x68, 0x22, 0x41, 0x9C, 0x1E, 0x51, 0xD6, 0xF0, 0xA6, 0x79, 0xB7,
 0x04, 0x6B, 0x36, 0x09, 0xAA, 0xD1, 0x45, 0x82, 0x38, 0x8B, 0x86, 0xDC, 0x28, 0x83, 0xBF, 0x3B,
 0x85, 0x7C, 0xE3, 0x9B, 0xE1, 0xD2, 0xF7, 0x1D, 0xDB, 0xAB, 0x34, 0x44, 0xA5, 0xF9, 0xD9, 0x1F,
 0x4B, 0xCF, 0x37, 0x27, 0xB7, 0x4D, 0xEE, 0xD2, 0xE0, 0x67, 0x0B, 0x03, 0x52, 0xC8, 0x21, 0xF1,
 0x57, 0x84, 0x64, 0xA7, 0x1B, 0xB6, 0x71, 0x0D, 0x71, 0x67, 0x3A, 0xB5, 0x64, 0xB6, 0x37, 0x5A,
 0xBA, 0x1E, 0xE6, 0x6D, 0x0B, 0xC7, 0x04, 0xC4, 0xEE, 0x7A, 0xC7, 0x71, 0x1F, 0x54, 0xEC, 0xA8,
 0x39, 0x1A, 0x4A, 0xFA, 0x72, 0x96, 0x3E, 0xCA, 0x58, 0xAA, 0x09, 0x07, 0xD8, 0x31, 0xFD, 0x5B,
 0xE9, 0x3D, 0xEE, 0x89, 0x92, 0x3B, 0x81, 0x0B, 0x66, 0x0E, 0x0B, 0x71, 0xBA, 0x4E, 0x47, 0x33,
 0x32, 0xFA, 0x42, 0xC6, 0x4F, 0x73, 0xD3, 0xB0, 0xBC, 0xF4, 0xF0, 0xC0, 0xB4, 0x17, 0x4B, 0xBF,
 0x89, 0xE9, 0xD4, 0x62, 0x2B, 0x3A, 0xA7, 0x06, 0x19, 0xB0, 0xD8, 0x6E, 0x67, 0x25, 0x15, 0xBD,
 0xC5, 0x4D, 0xB6, 0x10, 0x44, 0x62, 0x07, 0x96, 0x31, 0x24, 0x56, 0x16, 0xC9, 0xDC, 0x19, 0x52,
 0xC2, 0x2E, 0x8F, 0x55, 0xE9, 0xB9, 0x1B, 0xA5, 0x2C, 0x1A, 0xBC, 0xBA, 0x47, 0xFF, 0xA1, 0x2C,
 0x47, 0x7A, 0xBC, 0x1F, 0xBB, 0xE4, 0x11, 0x0B, 0x1C, 0x2C, 0x71, 0x6D, 0x61, 0xA4, 0x26, 0xE3,
 0xD0, 0x62, 0x05, 0x54, 0x65, 0x76, 0xE9, 0x1A, 0xF6, 0x94, 0x40, 0x74, 0xB8, 0xD9, 0x0F, 0x0E,
 0xB3, 0xA7, 0x0A, 0x4A, 0x02, 0xC1, 0xE0, 0xDD, 0xCB, 0x9E, 0x9A, 0xB0, 0x10, 0xB1, 0xAF, 0x1D,
 0xB0, 0x83, 0x12, 0x79, 0x8A, 0xA0, 0xF1, 0x4C, 0x42, 0x74, 0xA9, 0xBD, 0xB0, 0x54, 0x45, 0xEA,
 0x4B, 0x71, 0x6B, 0x93, 0xA6, 0xFE, 0xB9, 0xC1, 0x22, 0x98, 0x04, 0x4E, 0x26, 0x79, 0xD3, 0xC8,
 0xC9, 0xA4, 0xD3, 0xEA, 0x74, 0x73, 0x73, 0x29, 0x29, 0x97, 0x89, 0xA9, 0xA4, 0x24, 0x98, 0x84,
 0x81, 0x26, 0x5F, 0x17, 0xA7, 0x33, 0xE7, 0x9A, 0xB8, 0x12, 0x45, 0x24, 0xC8, 0xED, 0x9E, 0x74,
 0xC7, 0x0A, 0xD8, 0x0C, 0x18, 0x0A, 0xAE, 0x65, 0x81, 0x36, 0x8E, 0xAE, 0xAD, 0x8F, 0xDA, 0x99,
 0x16, 0xCA, 0xD0, 0x1D, 0x80, 0x35, 0x18, 0x43, 0x8B, 0x8C, 0x33, 0x22, 0xF7, 0x98, 0x4C, 0x8C,
 0xA5, 0xE5, 0xE7, 0xC8, 0xDB, 0x68, 0xE1, 0xBF, 0xAC, 0x1E, 0xA9, 0x7B, 0xFD, 0x8A, 0x35, 0x90,
 0x73, 0xEA, 0x12, 0xBF, 0x49, 0xFA, 0x0C, 0x86, 0x55, 0x63, 0xB1, 0x20, 0x06, 0xB4, 0x1A, 0x91,
 0xB4, 0xD9, 0xAA, 0x52, 0x3A, 0x2D, 0x8F, 0x69, 0x4A, 0x73, 0xD4, 0x5C, 0x53, 0x0C, 0x13, 0xA5,
 0x42, 0x3C, 0x9F, 0x4E, 0x9C, 0xD1, 0x52, 0x36, 0x82, 0xAB, 0x99, 0xD4, 0x3A, 0xBE, 0xD3, 0x40,
 0x64, 0x9E, 0x65, 0x52, 0xC3, 0x5E, 0xDA, 0x36, 0x6A, 0xB4, 0xE9, 0xBB, 0xC0, 0xA6, 0xA4, 0x23,
 0x35, 0xC1, 0x95, 0xF2, 0xCE, 0x98, 0x60, 0xD3, 0xEA, 0x34, 0x09, 0x07, 0x94, 0x04, 0x8A, 0x30,
 0x86, 0x68, 0x9E, 0x03, 0x4C, 0x05, 0xA8, 0xAA, 0xC9, 0xC5, 0x9F, 0x2D, 0xE7, 0xB2, 0x9C, 0x21,
 0xE8, 0x4C, 0x87, 0x01, 0x8E, 0x75, 0xE7, 0x4E, 0x87, 0x46, 0xA3, 0xB5, 0xDF, 0xDA, 0xEF, 0xC0,
 0x7F, 0x92, 0xDC, 0x3D, 0xDB, 0xB8, 0xB8, 0x78, 0x53, 0x2C, 0x2F, 0x11, 0x7C, 0xF2, 0x4B, 0x28,
 0x69, 0x61, 0x2C, 0x57, 0x17, 0xEA, 0x9E, 0x14, 0xAF, 0xA5, 0xE8, 0x07, 0x39, 0x23, 0x4C, 0x8A,
 0x49, 0x17, 0x37, 0x44, 0x89, 0xB5, 0x14, 0x55, 0xF1, 0xDC, 0xF9, 0xB3, 0xC9, 0x86, 0xD7, 0xFF,
 0xF3, 0xD6, 0x2E, 0x88, 0xE2, 0x6F, 0x6D, 0xE9, 0x85, 0xE5, 0xE2, 0xDD, 0xB7, 0x6D, 0xB4, 0xD2,
 0xB5, 0xDE, 0xE4, 0xF9, 0x0C, 0x50, 0x68, 0x43, 0xC6, 0xE9, 0xC2, 0xC4, 0x2B, 0x35, 0xE7, 0x11,
 0xDA, 0x94, 0x90, 0xC1, 0xC4, 0xB4, 0xAC, 0xA6, 0xE5, 0xAC, 0xF2, 0x33, 0x91, 0x6C, 0x4B, 0x5E,
 0xB3, 0xD3, 0x7C, 0x93, 0x2F, 0x4B, 0xED, 0x12, 0x22, 0xD7, 0x5F, 0x82, 0xDA, 0xBF, 0xB7, 0xC3,
 0x65, 0xBA, 0x46, 0xB9, 0x81, 0xA2, 0x84, 0x3D, 0x56, 0xEB, 0x48, 0xC9, 0x94, 0x58, 0x26, 0x98,
 0x39, 0xAB, 0xF3, 0x56, 0xA6, 0x3F, 0x9A, 0x95, 0x98, 0x54, 0x2D, 0x1C, 0xCF, 0x64, 0xCB, 0x37,
 0x2E, 0xB1, 0x0C, 0xCC, 0xE0, 0x4B, 0xCD, 0xC6, 0x73, 0x27, 0x26, 0x22, 0xB8, 0x0A, 0x27, 0x54,
 0x74, 0x0F, 0xA7, 0x92, 0x72, 0xC0, 0x72, 0x87, 0xF4, 0x58, 0x2D, 0x37, 0xEB, 0x9C, 0x74, 0x3F,
 0xEE, 0x19, 0xF2, 0x46, 0x05, 0x22, 0x7A, 0x10, 0xB4, 0xA7, 0x2E, 0xB9, 0x55, 0x60, 0x66, 0x9F,
 0xFF, 0x3D, 0x65, 0xB5, 0xD2, 0xF2, 0x45, 0x00, 0x3A, 0x00, 0x70, 0x2B, 0x3A, 0xE8, 0x7A, 0x0A,
 0x5D, 0xA7, 0x77, 0xA9, 0x62, 0x8F, 0x61, 0x25, 0xB0, 0x56, 0x53, 0x08, 0x37, 0x19, 0x43, 0xA8,
 0xDC, 0x54, 0x83, 0xD1, 0x57, 0x7A, 0xD3, 0x22, 0x13, 0x3F, 0x65, 0xA1, 0x83, 0xE6, 0xA9, 0x9D,
 0xEC, 0xE8, 0xD6, 0x14, 0xEA, 0x04, 0xB9, 0x91, 0x23, 0x2C, 0xD8, 0xA5, 0x5B, 0x9F, 0x14, 0x33,
 0x46, 0xCF, 0xC2, 0xC8, 0xD3, 0x55, 0x12, 0xA4, 0xCF, 0x54, 0xCD, 0xD0, 0x66, 0xCE, 0x87, 0x7C,
 0x50, 0x0F, 0xF9, 0xB9, 0xD1, 0xEE, 0x4B, 0xD7, 0x11, 0x32, 0x1A, 0x67, 0x91, 0xC6, 0x2A, 0x5E,
 0x4A, 0x43, 0x56, 0xEA, 0x04, 0x59, 0x8C, 0x45, 0x52, 0x45, 0x65, 0x7B, 0x65, 0x56, 0x84, 0x59,
 0xAF, 0xD1, 0x64, 0x1A, 0xBB, 0x39, 0x37, 0x20, 0xED, 0x45, 0x73, 0x35, 0x00, 0xA3, 0x4C, 0x7F,
 0x2A, 0xE6, 0x2E, 0xD4, 0x13, 0xF5, 0x7E, 0x2B, 0xA7, 0xCB, 0x91, 0xE5, 0x78, 0xD9, 0x7E, 0x65,
 0x0C, 0x41, 0x7E, 0x4B, 0x5F, 0xD2, 0x11, 0xAF, 0x6A, 0x4A, 0x2B, 0x4F, 0xD4, 0xB8, 0xA5, 0x77,
 0x94, 0x86, 0xEE, 0x4C, 0x9F, 0xCA, 0x76, 0xC7, 0x84, 0xCC, 0xF5, 0x96, 0x34, 0xD2, 0x66, 0xD6,
 0xDF, 0x7C, 0x72, 0x03, 0xF3, 0x4D, 0x5C, 0xAB, 0x3B, 0xD5, 0x46, 0x44, 0x1E, 0x46, 0x63, 0x83,
 0x9C, 0xAE, 0x52, 0x04, 0xCC, 0xD4, 0xC3, 0xCC, 0x1C, 0x8F, 0x49, 0x66, 0x95, 0x13, 0xE7, 0xBC,
 0xD9, 0xA1, 0xD2, 0x90, 0x96, 0xD3, 0x0A, 0x68, 0xB2, 0x9D, 0xAE, 0xCA, 0xCC, 0xE1, 0x2A, 0x25,
 0xF4, 0xC5, 0x24, 0x24, 0x6D, 0x22, 0x54, 0x61, 0xE5, 0x21, 0x12, 0x15, 0x31, 0x26, 0x23, 0xC7,
 0x65, 0x8B, 0xB8, 0x29, 0x13, 0xFF, 0x72, 0x33, 0x2B, 0x44, 0x2E, 0x2B, 0xDD, 0x6D, 0x25, 0x74,
 0x64, 0x6E, 0x74, 0xD0, 0xB7, 0x1D, 0x57, 0xF8, 0x70, 0x9C, 0x56, 0x49, 0x8F, 0x27, 0x6C, 0x99,
 0xA4, 0x4A, 0x43, 0x60, 0xA8, 0x46, 0x14, 0x19, 0xC8, 0x01, 0x5B, 0xAD, 0x2B, 0x34, 0x41, 0x15,
 0x5D, 0x5A, 0x39, 0xE0, 0xAB, 0x4D, 0x7C, 0x61, 0xB0, 0x99, 0xB6, 0xDE, 0xB2, 0xC1, 0xC5, 0x37,
 0x6A, 0x01, 0xC9, 0x7E, 0x53, 0x45, 0x73, 0x4F, 0xF9, 0x63, 0x06, 0x91, 0xE1, 0x40, 0x1C, 0x6C,
 0xB7, 0x8A, 0xB7, 0x2A, 0x1B, 0x42, 0xCE, 0x0E, 0x85, 0xFD, 0x71, 0x67, 0x87, 0xD1, 0x56, 0xBE,
 0x33, 0xDC, 0x24, 0x27, 0x6E, 0xA3, 0xE3, 0xFD, 0x8C, 0x2C, 0xC3, 0xF3, 0xCE, 0x6B, 0xB8, 0xD9,
 0xAB, 0x16, 0xDF, 0x55, 0x77, 0x36, 0x36, 0xAF, 0x35, 0x73, 0x7C, 0x5E, 0xB3, 0x9C, 0xA9, 0x93,
 0xB8, 0x47, 0xEF, 0x33, 0x2D, 0xC3, 0x68, 0x7F, 0x5E, 0x8B, 0xAD, 0x38, 0xD6, 0x28, 0x54, 0x74,
 0xA9, 0x36, 0x78, 0xF2, 0xCD, 0xC9, 0xD1, 0x51, 0xFF, 0xD9, 0x13, 0x7B, 0xE8, 0x2D, 0xF8, 0xFF,
 0x1F, 0xD9, 0x02, 0xAD, 0x47, 0x7C, 0x1F, 0x6C, 0xCE, 0x3B, 0x3B, 0xA4, 0xD8, 0x12, 0x14, 0x1C,
 0x02, 0x09, 0x29, 0x44, 0xF1, 0x6C, 0x50, 0x46, 0x57, 0xD0, 0xC4, 0x83, 0x04, 0x67, 0x68, 0xB8,
 0x92, 0x26, 0xB4, 0x19, 0x9B, 0x6B, 0xD0, 0x18, 0x52, 0xA3, 0xCA, 0x18, 0x3A, 0x37, 0x49, 0xD2,
 0x29, 0x37, 0x5C, 0x53, 0xBC, 0x15, 0x19, 0xA7, 0x21, 0x04, 0x30, 0x0A, 0x8E, 0xEB, 0xAC, 0xD0,
 0x46, 0xDA, 0x28, 0x26, 0x7B, 0x6C, 0x7C, 0x33, 0xB2, 0xBE, 0x04, 0x4A, 0xAF, 0x05, 0xDA, 0xB0,
 0x1D, 0x9F, 0x8D, 0x24, 0x29, 0x5D, 0xC5, 0x58, 0xE5, 0x30, 0xC2, 0x6A, 0x21, 0xE3, 0x02, 0x44,
 0xDB, 0xA4, 0xD8, 0xD9, 0xB5, 0x6C, 0x4C, 0x14, 0x9B, 0xA0, 0xD0, 0x00, 0xB8, 0x36, 0xF8, 0xF9,
 0xE2, 0xBB, 0x7F, 0x6A, 0xEF, 0xDE, 0xFE, 0x29, 0xD5, 0x50, 0x1E, 0x51, 0x18, 0x9C, 0x15, 0x7A,
 0xA6, 0x60, 0x4C, 0x1F, 0x81, 0x4C, 0x6A, 0x5C, 0x33, 0x14, 0x03, 0x26, 0x43, 0x16, 0xB1, 0xA7,
 0xFE, 0xEC, 0xBC, 0xA6, 0xD7, 0x70, 0x77, 0x4B, 0x70, 0xD6, 0xAE, 0x69, 0x18, 0xB8, 0xE9, 0xC1,
 0xB5, 0x61, 0x2D, 0xF1, 0xA8, 0xA5, 0xC2, 0xEB, 0xBA, 0x69, 0x49, 0x9B, 0xF1, 0x88, 0x12, 0xCA,
 0x58, 0x88, 0xC0, 0x71, 0x29, 0xD7, 0x06, 0x57, 0xC4, 0x3F, 0x3B, 0x64, 0xB7, 0x72, 0xB4, 0x96,
 0xDD, 0x37, 0xB8, 0x30, 0x33, 0x87, 0x2C, 0x13, 0xCA, 0x52, 0xFC, 0xC4, 0x35, 0xE6, 0x04, 0xA5,
 0xA2, 0xA4, 0x79, 0x51, 0xEB, 0x21, 0x64, 0x6D, 0xF0, 0x81, 0xD0, 0x2C, 0x03, 0xC8, 0x50, 0x52,
 0xFC, 0x19, 0x4F, 0xE1, 0x63, 0xFD, 0x87, 0xF6, 0xCC, 0x97, 0xEC, 0x9A, 0x06, 0x33, 0x73, 0x05,
 0xB9, 0x3F, 0x6E, 0x36, 0xB5, 0xDE, 0xBB, 0xF7, 0x5A, 0xB3, 0xA9, 0xD0, 0xD8, 0x59, 0x50, 0x77,
 0x0A, 0xF4, 0x0F, 0x16, 0xC2, 0xA8, 0x21, 0x54, 0x3F, 0xEC, 0xA8, 0x36, 0xF8, 0xE1, 0xEA, 0xE7,
 0x37, 0x2F, 0x1A, 0xED, 0x5E, 0xBF, 0x75, 0xA3, 0x9F, 0xB4, 0x5B, 0x7B, 0x67, 0x87, 0x0C, 0xAE,
 0x78, 0x07, 0x60, 0x60, 0xEF, 0xB5, 0xD7, 0x6F, 0x5F, 0x35, 0xF4, 0xD6, 0x71, 0x55, 0x64, 0xFA,
 0x49, 0x6D, 0xF0, 0xD3, 0x0F, 0x11, 0x65, 0xFD, 0x56, 0x15, 0x64, 0xC7, 0xC0, 0x26, 0xD0, 0xC5,
 0x50, 0x75, 0xBB, 0x85, 0x50, 0xA1, 0xC8, 0x3B, 0xE5, 0x44, 0xAE, 0x1F, 0x41, 0xBF, 0x94, 0x87,
 0x56, 0xF7, 0xF8, 0x46, 0xEF, 0xF5, 0xBB, 0x15, 0x78, 0xE8, 0xA3, 0x74, 0x81, 0x90, 0xC6, 0x71,
 0xBF, 0x5B, 0x15, 0x57, 0x0F, 0x71, 0x81, 0x40, 0x8E, 0xDA, 0x20, 0x8F, 0xF6, 0x71, 0x15, 0xD1,
 0x76, 0x6B, 0x03, 0xAA, 0xF2, 0x13, 0x44, 0xD5, 0x2A, 0x86, 0x0A, 0x45, 0xDB, 0x2E, 0x29, 0xDA,
 0x4E, 0x6D, 0xF0, 0x23, 0x8A, 0x16, 0x2D, 0x03, 0x78, 0xA8, 0x64, 0x1E, 0x6D, 0x88, 0x52, 0x14,
 0x57, 0x1B, 0xED, 0xB6, 0xD5, 0xAE, 0x22, 0x5A, 0xBD, 0x36, 0x40, 0x71, 0x20, 0xA6, 0xA3, 0x4A,
 0x0E, 0x00, 0xDE, 0x44, 0x69, 0x02, 0x72, 0x6E, 0x8E, 0xFA, 0xC7, 0xE5, 0x31, 0x81, 0x27, 0x5D,
 0x7D, 0x02, 0x4C, 0xC7, 0x20, 0xA8, 0x4A, 0x6E, 0x04, 0x5E, 0x84, 0x78, 0xFA, 0xDD, 0xD6, 0x4D,
 0xB7, 0x8A, 0xCD, 0x80, 0x57, 0xBC, 0x45, 0x44, 0x80, 0xE4, 0xA6, 0x53, 0x45, 0x46, 0xE0, 0x12,
 0x17, 0xDF, 0xBE, 0x6E, 0x74, 0x81, 0xB1, 0xF6, 0x49, 0xBF, 0x3C, 0x1E, 0x70, 0x87, 0x1F, 0x90,
 0x20, 0x20, 0xE6, 0xA6, 0x5D, 0x2C, 0x3A, 0xC4, 0x11, 0x81, 0x33, 0x00, 0x3C, 0xE2, 0x28, 0x8D,
 0x02, 0xEC, 0xFA, 0x2D, 0x25, 0x06, 0x11, 0xE9, 0x47, 0x15, 0xB8, 0x02, 0xAB, 0xFE, 0x01, 0xC5,
 0x03, 0x48, 0x30, 0xE8, 0x55, 0x30, 0x45, 0x40, 0x44, 0x49, 0xD2, 0xFB, 0xD4, 0xD5, 0xCA, 0x63,
 0x02, 0x9B, 0x3E, 0xE9, 0xDF, 0x9C, 0xF4, 0xD5, 0x10, 0xE0, 0x88, 0x8F, 0xA3, 0x54, 0x56, 0x4E,
 0x90, 0x9D, 0x32, 0x64, 0xA5, 0x03, 0xFF, 0x5E, 0x1A, 0x16, 0xCC, 0x6F, 0x0A, 0x27, 0x03, 0x1C,
 0x0E, 0x64, 0xC2, 0x0E, 0xD4, 0xF2, 0x00, 0x81, 0x92, 0x70, 0xA3, 0x59, 0x6D, 0xD0, 0x55, 0xC8,
 0xB7, 0x62, 0x09, 0x39, 0x85, 0x8D, 0xD1, 0x4F, 0x93, 0x40, 0xB4, 0x3C, 0x4C, 0xFF, 0xC0, 0x25,
 0x3A, 0x35, 0x21, 0x82, 0x94, 0x4A, 0x34, 0x24, 0xB4, 0x1A, 0x37, 0xB5, 0x41, 0xBF, 0x93, 0x9B,
 0xA0, 0x95, 0x57, 0xC6, 0x90, 0xD6, 0x68, 0x6C, 0xE2, 0x79, 0x85, 0xF5, 0x11, 0x81, 0xD6, 0x06,
 0x2F, 0xC3, 0xE3, 0x2A, 0x5A, 0x69, 0xE6, 0x71, 0x4A, 0x61, 0x53, 0xD4, 0x22, 0x90, 0xC3, 0x34,
 0xD3, 0xEC, 0x70, 0xD5, 0x44, 0x9A, 0xD9, 0xAC, 0x62, 0xB6, 0xA9, 0x17, 0x9C, 0x4E, 0xBA, 0x86,
 0xE7, 0x17, 0xD6, 0x4A, 0x00, 0x08, 0x11, 0x9A, 0x1F, 0xDD, 0x9B, 0x46, 0x42, 0x52, 0xFE, 0x06,
 0xFA, 0xF0, 0x0C, 0x7F, 0xC9, 0xAA, 0x85, 0x85, 0x35, 0x12, 0x81, 0x42, 0x3E, 0x10, 0x1E, 0x57,
 0xD2, 0x4A, 0x95, 0xF0, 0x25, 0x90, 0xC3, 0xF5, 0x12, 0x84, 0xB0, 0xEE, 0x96, 0xF4, 0x92, 0x47,
 0x6D, 0x25, 0xBD, 0xCC, 0x0C, 0x77, 0x51, 0x2A, 0x7C, 0x85, 0x90, 0xA0, 0x95, 0xE0, 0xF0, 0xDE,
 0x5C, 0x25, 0x22, 0xE6, 0x6F, 0xE0, 0x2B, 0x63, 0x62, 0x3B, 0xA6, 0x57, 0x7C, 0xB6, 0xCF, 0xE1,
 0x6A, 0x83, 0x57, 0xA4, 0xF9, 0x3D, 0x1E, 0x55, 0x51, 0xC7, 0x8B, 0xA5, 0xEF, 0x54, 0x50, 0x48,
 0x40, 0x0B, 0x53, 0x47, 0x8B, 0x6B, 0xE3, 0x78, 0x4B, 0xDA, 0x38, 0xDE, 0xA2, 0x36, 0x0C, 0xF2,
 0xD9, 0x22, 0xD7, 0xC4, 0x2A, 0xAC, 0x8E, 0x00, 0xB0, 0x36, 0xB8, 0xBC, 0x59, 0x38, 0x1E, 0x3E,
 0x3A, 0xF5, 0x1D, 0x9E, 0x57, 0x72, 0x92, 0x5E, 0x05, 0x9D, 0x84, 0x04, 0x71, 0x1F, 0xE9, 0x71,
 0xAD, 0xF4, 0xB6, 0xA4, 0x95, 0x3C, 0x5A, 0xAB, 0x68, 0x65, 0x6A, 0x98, 0xF6, 0x88, 0x98, 0x16,
 0x3E, 0xC6, 0x51, 0x54, 0x31, 0x02, 0x6C, 0x6D, 0xF0, 0x26, 0x3A, 0xA9, 0xA2, 0x98, 0x56, 0x05,
 0xBD, 0x88, 0xF4, 0xC4, 0xFD, 0xA5, 0x07, 0xB3, 0xF2, 0x2D, 0xE9, 0x46, 0xD7, 0xB7, 0x39, 0xAA,
 0x2C, 0xC8, 0xC8, 0x34, 0xAC, 0xCF, 0x64, 0x32, 0x81, 0x69, 0x50, 0xF1, 0xA1, 0x25, 0x06, 0x0E,
 0xE3, 0x0B, 0x3B, 0xD7, 0x2E, 0xE9, 0x79, 0xE1, 0xFA, 0x65, 0x02, 0x5D, 0xF9, 0x22, 0x66, 0x72,
 0x4E, 0x28, 0x2D, 0x4B, 0x7E, 0xEF, 0x84, 0x74, 0x96, 0x9F, 0xB6, 0x7E, 0x4F, 0xA6, 0x74, 0x1B,
 0x41, 0x95, 0x39, 0xF4, 0x1B, 0xD7, 0xB8, 0xA5, 0xEF, 0x64, 0xA8, 0x32, 0xA5, 0xFF, 0x40, 0xC6,
 0xDA, 0x47, 0xD3, 0x2E, 0xCF, 0x4C, 0x17, 0x09, 0x21, 0xC4, 0xAE, 0x86, 0xA5, 0x07, 0x53, 0x24,
 0x38, 0xA8, 0x86, 0xA4, 0x8F, 0x35, 0xFD, 0x85, 0x69, 0x3C, 0x84, 0x49, 0xBC, 0xB1, 0x1A, 0x16,
 0x1F, 0x50, 0x56, 0x43, 0x18, 0x97, 0x7F, 0x7A, 0xA9, 0x5D, 0xD2, 0x8D, 0xEF, 0x85, 0xC3, 0x15,
 0xDB, 0x93, 0xA7, 0x62, 0xE8, 0xD1, 0xD2, 0x0D, 0xF6, 0xB9, 0xB6, 0xA6, 0x26, 0x77, 0x20, 0xD5,
 0x75, 0x35, 0x09, 0x7B, 0x01, 0x81, 0x74, 0x0B, 0x53, 0x4D, 0xE0, 0x56, 0x8D, 0xC7, 0x2D, 0xA6,
 0x62, 0xA3, 0x55, 0xF1, 0x34, 0x6C, 0xB4, 0x02, 0x35, 0x8D, 0xAF, 0xF1, 0x99, 0x88, 0xB1, 0x06,
 0xFA, 0xDA, 0x89, 0xA2, 0xB0, 0xD7, 0xFB, 0x51, 0x14, 0xE5, 0xF7, 0xBE, 0x15, 0x05, 0xD6, 0xF2,
 0x19, 0xC7, 0xD1, 0x32, 0x4E, 0x45, 0x01, 0x6B, 0x83, 0x77, 0x86, 0xBD, 0x84, 0x41, 0x66, 0x57,
 0x0A, 0x0B, 0x3B, 0xBE, 0x37, 0xF7, 0xE2, 0x7C, 0xDF, 0xB7, 0xEA, 0x80, 0x90, 0xB9, 0x33, 0x2E,
 0x3E, 0xDD, 0xE1, 0x70, 0x2C, 0x24, 0xBE, 0x83, 0xA3, 0xC2, 0x89, 0x41, 0x80, 0x61, 0xCB, 0x19,
 0x01, 0x9B, 0x4A, 0x95, 0x4F, 0x06, 0xAE, 0x96, 0xB6, 0x7D, 0x5B, 0x25, 0x13, 0xB8, 0xB0, 0x9C,
 0xE5, 0xB8, 0x3C, 0x06, 0x48, 0x03, 0xFE, 0x35, 0x99, 0x98, 0xA3, 0xF2, 0x89, 0x04, 0x24, 0x01,
 0x6F, 0x9D, 0xB9, 0x22, 0xFC, 0x96, 0x07, 0x5E, 0x32, 0x2A, 0x31, 0x93, 0x1B, 0x81, 0x16, 0x2F,
 0x2F, 0x76, 0x3A, 0xF0, 0x42, 0x9F, 0xF7, 0x14, 0x19, 0x90, 0xDB, 0xFB, 0x0E, 0x0A, 0x40, 0xC4,
 0x67, 0x6A, 0x3C, 0x65, 0x94, 0xC5, 0x20, 0xC3, 0x88, 0x1E, 0x4C, 0xBF, 0xEF, 0x6B, 0x7E, 0x17,
 0x51, 0x14, 0x9F, 0xDD, 0xE1, 0xD2, 0x73, 0x38, 0xBD, 0xEB, 0xB4, 0x37, 0x3B, 0xC1, 0x43, 0xE4,
 0xDB, 0xD5, 0x4F, 0xBB, 0x8C, 0x6A, 0x20, 0x1A, 0x7D, 0x8F, 0xEB, 0x0C, 0x05, 0x02, 0x76, 0x75,
 0x47, 0x6A, 0xDF, 0x9F, 0x27, 0xB5, 0x1F, 0x80, 0x2B, 0x4D, 0x4B, 0x44, 0xBC, 0x29, 0x46, 0xBC,
 0x37, 0x17, 0xBB, 0xD1, 0xD0, 0xF4, 0xDE, 0x42, 0xDD, 0xF4, 0x5E, 0x43, 0x9D, 0xC6, 0x37, 0x05,
 0x06, 0x52, 0x28, 0x99, 0xC1, 0x72, 0x40, 0x56, 0xCB, 0xAA, 0x12, 0xE4, 0xF4, 0x9B, 0x2A, 0x51,
 0x2E, 0x20, 0x23, 0x1E, 0xE4, 0xFA, 0xD1, 0xAA, 0x48, 0x6F, 0xB3, 0xCB, 0xBA, 0xDD, 0x3C, 0x6A,
 0xAB, 0x38, 0x8D, 0x6B, 0xAC, 0x3E, 0x4F, 0xE7, 0x46, 0x61, 0x65, 0x70, 0x38, 0xD0, 0xC5, 0xBB,
 0x17, 0xBB, 0x4C, 0x17, 0x82, 0x7E, 0xEF, 0xC7, 0x8F, 0x42, 0xAE, 0xEF, 0x3B, 0xD6, 0x59, 0xC4,
 0x2E, 0x1E, 0xEC, 0x10, 0xA8, 0x36, 0xF8, 0x8E, 0xD8, 0x9E, 0x76, 0xE1, 0xB8, 0xFC, 0x45, 0x98,
 0x3B, 0xD1, 0x1A, 0xED, 0xF9, 0x7E, 0x54, 0xC6, 0x98, 0xBE, 0x6F, 0x7D, 0xCD, 0xE6, 0xA6, 0xEB,
 0x3A, 0x6E, 0x61, 0x95, 0x71, 0x38, 0x98, 0x56, 0x34, 0xDF, 0xD1, 0xA3, 0x9D, 0xA8, 0x2B, 0xE8,
 0xF5, 0x7E, 0x34, 0x16, 0xF2, 0x7C, 0xDF, 0x4A, 0xBB, 0x9E, 0x58, 0xE6, 0xA2, 0xB0, 0xCA, 0x28,
 0x54, 0x6D, 0xF0, 0xA9, 0xF9, 0x1A, 0xFE, 0xEE, 0x44, 0x5D, 0xAC, 0xC7, 0xFB, 0x51, 0x16, 0xE7,
 0xF6, 0xBE, 0x55, 0x35, 0x5C, 0x14, 0x0F, 0x87, 0x00, 0x53, 0x1B, 0xBC, 0x7C, 0xBF, 0x9B, 0xDC,
 0x0F, 0x3B, 0x53, 0xD4, 0x50, 0x25, 0x7D, 0x50, 0xA6, 0xEE, 0x5B, 0x1B, 0xAB, 0x12, 0xDA, 0x58,
 0x21, 0xE1, 0x3F, 0xED, 0x48, 0x1B, 0x2B, 0x75, 0x6D, 0x6C, 0xD8, 0x5F, 0x56, 0x0F, 0x41, 0x3F,
 0xF4, 0xE9, 0xD3, 0xA1, 0x51, 0x7C, 0x38, 0x0A, 0x00, 0x71, 0xD3, 0x18, 0x1C, 0x69, 0x2F, 0x8D,
 0xDD, 0x0C, 0x48, 0x61, 0xBF, 0xBB, 0x70, 0xA1, 0x88, 0xC9, 0xFB, 0xD6, 0xD3, 0xC4, 0x18, 0x91,
 0xCF, 0x63, 0xE2, 0x97, 0x59, 0x5B, 0x16, 0x60, 0x6B, 0x83, 0xD7, 0x70, 0xA2, 0xBD, 0xA2, 0x27,
 0xBB, 0x4A, 0xF9, 0xC4, 0xFE, 0x77, 0xA1, 0xB5, 0x18, 0xBF, 0x0F, 0x42, 0x71, 0x90, 0x60, 0x3B,
 0x53, 0xBB, 0xD4, 0xE3, 0x4C, 0x31, 0x70, 0xAE, 0xBE, 0x0F, 0xEC, 0x7C, 0xB7, 0x0A, 0x8C, 0x88,
 0xD8, 0x99, 0x0E, 0x05, 0xBE, 0x37, 0xA8, 0x46, 0xC5, 0xA7, 0x1A, 0xF9, 0x9B, 0x81, 0xF3, 0x74,
 0xC5, 0x9F, 0xAE, 0xA3, 0x9B, 0x5A, 0x88, 0xDF, 0xF4, 0x7C, 0xD3, 0xB2, 0x60, 0x2A, 0x4C, 0x7C,
 0xED, 0x0A, 0x0F, 0x15, 0x1F, 0xA7, 0x13, 0xB0, 0x04, 0x0F, 0xD1, 0xFA, 0x2E, 0x31, 0xE6, 0xB5,
 0xC1, 0x15, 0xBE, 0x33, 0x19, 0x70, 0xE1, 0x59, 0x71, 0x64, 0x54, 0x8C, 0xC4, 0x76, 0x1D, 0x20,
 0x2A, 0x54, 0x13, 0x7F, 0x3F, 0x65, 0x4D, 0x0B, 0x8E, 0x84, 0x6B, 0x83, 0x4B, 0xDA, 0x58, 0x43,
 0x3B, 0xCB, 0xEF, 0x4E, 0xF9, 0x39, 0x3F, 0xFA, 0x44, 0x2F, 0x3E, 0xA2, 0x1B, 0x7F, 0xA3, 0x3A,
 0xE8, 0x95, 0xBD, 0xD5, 0x60, 0x70, 0x46, 0xDF, 0x0E, 0xCB, 0x9B, 0xD1, 0x87, 0xD9, 0x57, 0xFC,
 0xE9, 0xE4, 0xA1, 0x63, 0x8D, 0x9F, 0x09, 0xAB, 0xCB, 0x57, 0xE1, 0xE3, 0xB6, 0x08, 0x02, 0x86,
 0x11, 0x60, 0xC8, 0x51, 0xFE, 0xCC, 0x0D, 0xD0, 0xB3, 0x27, 0xA2, 0xF1, 0x1D, 0x65, 0x19, 0xCA,
 0x4D, 0x79, 0x34, 0xD8, 0x25, 0xD3, 0x50, 0x90, 0xB2, 0x27, 0xC6, 0xA5, 0x0F, 0x0A, 0x7F, 0x20,
 0x53, 0xD3, 0x03, 0x1A, 0x35, 0x30, 0x8B, 0x43, 0xFA, 0x8C, 0x25, 0x33, 0x66, 0xB5, 0xE7, 0x77,
 0xC5, 0x2E, 0xF9, 0xCB, 0x19, 0xA4, 0x8F, 0x63, 0x17, 0xCA, 0x4F, 0x92, 0x0F, 0x4F, 0xC7, 0x31,
 0xE6, 0x19, 0xFD, 0xE3, 0x66, 0x73, 0xD6, 0xC5, 0xA7, 0x45, 0xB5, 0x80, 0xB5, 0xB3, 0xC3, 0x59,
 0x37, 0xEF, 0xD1, 0xB0, 0xDC, 0x47, 0x7D, 0x81, 0xD3, 0xD2, 0x4F, 0xFA, 0xA2, 0x94, 0x06, 0x40,
 0xCD, 0xBE, 0xF6, 0xCE, 0xF0, 0xBE, 0xEC, 0x6B, 0x9F, 0xB0, 0x00, 0xB7, 0xC3, 0x07, 0x7E, 0x91,
 0x76, 0x63, 0x3C, 0x76, 0x53, 0x1F, 0xFA, 0xED, 0xC6, 0x1E, 0xFA, 0xED, 0x07, 0x0F, 0xFD, 0xF6,
 0xA3, 0xDD, 0x6E, 0x37, 0x9D, 0x56, 0xEB, 0x58, 0x85, 0x75, 0xC5, 0x07, 0x7F, 0x37, 0xC2, 0xD3,
 0x1C, 0xA4, 0xA9, 0xC8, 0x53, 0x37, 0xE0, 0x49, 0xD8, 0x15, 0x7E, 0x33, 0x99, 0x3C, 0x34, 0x8E,
 0xF8, 0xBA, 0x54, 0x79, 0x96, 0x5A, 0xED, 0x5D, 0x3F, 0x9D, 0x4D, 0x8D, 0x7B, 0x53, 0x0F, 0x67,
 0xD3, 0x26, 0xC9, 0x68, 0xD8, 0xCB, 0x0C, 0x86, 0x14, 0x84, 0x39, 0xFD, 0x9B, 0x4D, 0x3A, 0xFD,
 0xB4, 0x82, 0xD3, 0x4F, 0xD7, 0x9C, 0x7E, 0x87, 0xDE, 0x1E, 0x10, 0xFE, 0x77, 0xF3, 0xF8, 0x80,
 0xAF, 0x02, 0x5E, 0x2F, 0xE5, 0xAB, 0xD5, 0xDA, 0xA8, 0xDF, 0xE7, 0x3A, 0x49, 0x68, 0x0C, 0x6F,
 0x36, 0xE9, 0x24, 0x29, 0xA6, 0x5B, 0xCA, 0x4E, 0x79, 0xD8, 0x19, 0xEC, 0x66, 0x5C, 0xA2, 0xD9,
 0x94, 0xA8, 0x50, 0xDE, 0x3B, 0x3E, 0x13, 0xDA, 0xE9, 0xF2, 0xD4, 0x69, 0x13, 0xEA, 0x51, 0x7F,
 0x11, 0x44, 0x6A, 0x93, 0xCD, 0x24, 0x66, 0x0B, 0x21, 0xC3, 0x55, 0x4E, 0xCC, 0xDE, 0x7F, 0xF7,
 0x5D, 0xB1, 0x5C, 0x4C, 0xEC, 0xE5, 0x81, 0xE4, 0x62, 0x99, 0xB5, 0xD0, 0xDB, 0x05, 0xDC, 0x40,
 0xAA, 0x4B, 0x99, 0x6E, 0x04, 0x5E, 0x1B, 0xBC, 0xA4, 0xC7, 0x9A, 0x20, 0xB1, 0x42, 0xC6, 0xAB,
 0x3C, 0xED, 0xA4, 0x80, 0x42, 0xB1, 0x34, 0x22, 0x21, 0xA9, 0x1B, 0x45, 0x5C, 0x19, 0x05, 0x52,
 0x81, 0x3D, 0x75, 0xA6, 0x2A, 0xFB, 0x04, 0x6D, 0x92, 0x97, 0x0A, 0x2F, 0x5C, 0x52, 0x5A, 0x6D,
 0x1C, 0xB6, 0x36, 0x78, 0xEF, 0x12, 0xED, 0x95, 0x79, 0xAD, 0xCE, 0x9B, 0xB0, 0x51, 0x30, 0x44,
 0xA2, 0x26, 0xE5, 0xE4, 0x0E, 0x3E, 0xE9, 0xAE, 0x40, 0x5C, 0x6C, 0x57, 0xDD, 0x4E, 0x27, 0xC1,
 0x0A, 0x69, 0x57, 0xBB, 0x1A, 0x86, 0x4E, 0x6D, 0xD0, 0xA9, 0x86, 0xA1, 0x5B, 0x1B, 0x74, 0xAB,
 0x61, 0xE8, 0x81, 0x1C, 0x0E, 0x7A, 0xD5, 0x70, 0xF4, 0x6B, 0x83, 0x7E, 0x35, 0x0C, 0x47, 0x20,
 0xCB, 0xAA, 0x54, 0x40, 0xE6, 0x72, 0x5C, 0x00, 0x43, 0xFE, 0x26, 0x47, 0xD6, 0xAA, 0xBA, 0xF3,
 0xCC, 0x97, 0x56, 0x69, 0xE7, 0xE1, 0xB0, 0xB5, 0xC1, 0xBB, 0xA5, 0xE5, 0x9B, 0x0B, 0xCB, 0x84,
 0x69, 0x7B, 0xA3, 0xAB, 0x35, 0xB5, 0x76, 0xAF, 0xBD, 0xB7, 0xC3, 0x0C, 0x33, 0xA0, 0x43, 0xED,
 0x1D, 0x52, 0x9D, 0x20, 0x09, 0xD3, 0x8F, 0xC5, 0x77, 0x0A, 0x3C, 0x88, 0x70, 0xE6, 0x3A, 0x8E,
 0x5F, 0x5A, 0x1D, 0x01, 0x30, 0xA4, 0xF9, 0x70, 0x54, 0x3A, 0x9A, 0x45, 0x68, 0xCA, 0x18, 0x7A,
 0xCA, 0x26, 0xE7, 0x8A, 0xE1, 0x4C, 0x2F, 0x16, 0xCE, 0x76, 0xE7, 0x3E, 0xDE, 0x6D, 0xF9, 0x94,
 0x81, 0xC3, 0xC2, 0x6C, 0xF5, 0x16, 0x66, 0x88, 0x73, 0x54, 0x98, 0xD6, 0x68, 0x81, 0xFB, 0xE8,
 0xBD, 0x5D, 0x7A, 0x4F, 0x40, 0x46, 0xC1, 0x37, 0xB0, 0x89, 0xDE, 0xF3, 0x30, 0x9C, 0x87, 0xEA,
 0x83, 0x58, 0xE3, 0x5E, 0x79, 0x8D, 0x04, 0xD0, 0x90, 0x0F, 0xE0, 0x7B, 0xF0, 0x2A, 0xF9, 0x91,
 0x80, 0xAC, 0x9C, 0x23, 0x55, 0x77, 0x1A, 0xA9, 0x2B, 0x56, 0xCC, 0x0B, 0xDA, 0x95, 0x47, 0xF5,
 0xCE, 0x43, 0x1C, 0x0B, 0x17, 0xF8, 0xEA, 0x44, 0xA2, 0xB6, 0xBD, 0x92, 0x22, 0x13, 0x93, 0x48,
 0x06, 0xCB, 0x8D, 0x86, 0x6D, 0x2B, 0xDF, 0x69, 0xE6, 0x1F, 0x10, 0xB0, 0xBE, 0xDA, 0x54, 0x7C,
 0x15, 0x5E, 0x60, 0x4E, 0x36, 0x11, 0x08, 0x79, 0x7D, 0x70, 0xB3, 0x00, 0x24, 0xAC, 0xF4, 0x34,
 0x80, 0x03, 0x73, 0x15, 0x86, 0x91, 0xB8, 0xA3, 0x17, 0x88, 0xC4, 0xE2, 0x8C, 0x20, 0xC4, 0x57,
 0x72, 0xB4, 0xBB, 0xF7, 0xF4, 0xBF, 0x2B, 0x0F, 0x1E, 0x15, 0x5D, 0xBF, 0x60, 0x1A, 0x2C, 0xC1,
 0x80, 0xEF, 0x0B, 0xD4, 0x8B, 0x24, 0xF4, 0x9B, 0x0B, 0x1F, 0xC2, 0x5A, 0x21, 0x35, 0x38, 0x3A,
 0x74, 0x13, 0x9F, 0xCD, 0xF3, 0x0B, 0x2C, 0xFF, 0xA5, 0x36, 0xD9, 0x4C, 0x75, 0x67, 0x65, 0xDA,
 0xC5, 0xAB, 0x3B, 0x3F, 0x99, 0xF6, 0xD8, 0x59, 0x15, 0x2B, 0xF0, 0x88, 0x1D, 0xFD, 0x05, 0x0A,
 0x3C, 0x34, 0x3D, 0xC0, 0x15, 0xE2, 0xA6, 0x4B, 0xD4, 0xDE, 0x67, 0x93, 0x14, 0x32, 0x83, 0xBE,
 0xC1, 0x05, 0x56, 0x40, 0xE1, 0x69, 0x74, 0xBD, 0x79, 0xDB, 0x99, 0xDA, 0xCF, 0xA7, 0x62, 0xAE,
 0xC6, 0x29, 0x50, 0xCB, 0xD5, 0xBA, 0x92, 0x72, 0xF3, 0xBD, 0x57, 0xD0, 0x7F, 0x59, 0xE7, 0xE7,
 0xF6, 0xDE, 0xF9, 0xD9, 0xC4, 0x00, 0x44, 0xEC, 0x71, 0x69, 0xCB, 0x42, 0xD8, 0xC8, 0xAE, 0x2E,
 0xED, 0xF1, 0x4E, 0xAD, 0x8A, 0xF5, 0x5E, 0x5A, 0x07, 0xED, 0x7E, 0xBB, 0xF3, 0xB0, 0xCC, 0x0A,
 0x19, 0xAA, 0x60, 0x54, 0xFA, 0x49, 0xEF, 0x01, 0x4D, 0x69, 0x9C, 0xC9, 0x84, 0xAD, 0x6B, 0x96,
 0x33, 0x2D, 0x0E, 0x7E, 0x43, 0x9F, 0xD2, 0xF5, 0xC8, 0x6E, 0xE3, 0x55, 0xD8, 0x79, 0xC1, 0xD2,
 0x8C, 0xA0, 0x8B, 0xFE, 0xC3, 0x32, 0x2D, 0xCE, 0x91, 0xAA, 0x75, 0x49, 0x38, 0xEA, 0x3E, 0x1C,
 0xD3, 0xF2, 0x1D, 0xDF, 0xB0, 0x4A, 0x5B, 0x16, 0x83, 0x06, 0xC3, 0xFA, 0x88, 0x07, 0xDA, 0x15,
 0xF0, 0xB9, 0x53, 0xE3, 0x0A, 0xFA, 0x2F, 0x1F, 0xB8, 0x8E, 0xBB, 0x1B, 0x52, 0x46, 0x05, 0x96,
 0x7E, 0x59, 0x67, 0xA9, 0x52, 0xE8, 0xEA, 0x6F, 0x68, 0x91, 0x7C, 0x23, 0xA1, 0x6B, 0xE9, 0xE3,
 0xD5, 0xD2, 0xA1, 0x8B, 0x81, 0x63, 0xE8, 0xA2, 0x47, 0xBB, 0x37, 0xB1, 0x90, 0x82, 0xF2, 0x36,
 0xD6, 0x3B, 0xD9, 0xE4, 0x16, 0x98, 0x4D, 0x44, 0x30, 0xC6, 0x53, 0x25, 0x23, 0xDB, 0x94, 0xDF,
 0x54, 0x36, 0xB2, 0x91, 0xA1, 0xFC, 0x8E, 0x37, 0x8A, 0x4C, 0xCC, 0xE6, 0x19, 0x2C, 0xCC, 0xE1,
 0xD8, 0xC1, 0x4E, 0x2B, 0x36, 0x41, 0xE7, 0x1B, 0x5F, 0xA8, 0x0D, 0xB9, 0x7A, 0x48, 0xF5, 0x99,
 0xA1, 0x69, 0xDB, 0x65, 0xD5, 0xC4, 0x61, 0x6B, 0x83, 0x97, 0xEC, 0x60, 0xB7, 0x4B, 0xEA, 0xBC,
 0xF3, 0xCD, 0xAF, 0xA7, 0x07, 0x5C, 0xED, 0x5A, 0x4D, 0x89, 0x22, 0x86, 0x1B, 0x7E, 0xF7, 0xA3,
 0xC6, 0xF7, 0xA8, 0x46, 0xDF, 0x01, 0x79, 0x38, 0x25, 0x8D, 0xA9, 0x31, 0xC7, 0x87, 0x97, 0x8B,
 0x16, 0x35, 0xDE, 0x20, 0x58, 0xB1, 0x9A, 0x46, 0xBC, 0xA7, 0x87, 0x5D, 0xD5, 0x18, 0xC4, 0xDF,
 0x5A, 0x09, 0x84, 0x37, 0x87, 0xA6, 0xE1, 0xE1, 0x83, 0xFE, 0x70, 0xAC, 0xBD, 0x84, 0x63, 0xED,
 0xBD, 0xB5, 0x0C, 0x5F, 0xBB, 0x2B, 0x73, 0x08, 0x71, 0x3F, 0x5B, 0x84, 0x21, 0xED, 0xA9, 0x05,
 0xBA, 0x8D, 0x8F, 0x3F, 0xE0, 0x05, 0xC7, 0xB8, 0x7B, 0xAD, 0xD7, 0x3D, 0x6E, 0xD5, 0x34, 0x96,
 0x15, 0xF3, 0xC7, 0xFA, 0xBD, 0x2F, 0x74, 0x5B, 0x9B, 0x1E, 0x12, 0x28, 0x73, 0x00, 0x91, 0xDE,
 0x90, 0x40, 0x6A, 0xBF, 0x55, 0x76, 0x9B, 0xAD, 0x4B, 0x44, 0x0F, 0xC4, 0xD1, 0x92, 0x1A, 0x42,
 0xEC, 0x3D, 0x9B, 0xAC, 0x7D, 0xFC, 0x05, 0x05, 0xED, 0x9E, 0xEC, 0xFD, 0xA7, 0x72, 0x41, 0xE8,
 0x52, 0x41, 0xE0, 0xEE, 0xBE, 0xCD, 0xF2, 0xD4, 0x0E, 0x78, 0xD2, 0xD5, 0x78, 0x6A, 0x57, 0xE0,
 0xA9, 0xBD, 0x23, 0x9E, 0x3A, 0x01, 0x4F, 0x6D, 0x35, 0x9E, 0x3A, 0x15, 0x78, 0xEA, 0xEC, 0x88,
 0xA7, 0x6E, 0xC0, 0x53, 0x47, 0x8D, 0xA7, 0x6E, 0x05, 0x9E, 0xBA, 0x3B, 0xE2, 0xA9, 0x17, 0xF0,
 0xD4, 0x55, 0xE3, 0xA9, 0x57, 0x81, 0xA7, 0xDE, 0x8E, 0x78, 0xEA, 0x07, 0x3C, 0xF5, 0xD4, 0x78,
 0xEA, 0x57, 0xE0, 0xA9, 0xBF, 0x23, 0x9E, 0x8E, 0x02, 0x9E, 0xFA, 0x6A, 0x3C, 0x1D, 0x55, 0xE0,
 0xE9, 0x68, 0x47, 0x3C, 0x1D, 0x07, 0x3C, 0x1D, 0xA9, 0xF1, 0x74, 0x5C, 0x81, 0xA7, 0xE3, 0x1D,
 0xF1, 0x74, 0x12, 0xF0, 0x74, 0xAC, 0xC6, 0xD3, 0x49, 0x05, 0x9E, 0x4E, 0x76, 0xC4, 0x13, 0xEE,
 0xA6, 0x62, 0x4C, 0x9D, 0x28, 0x0E, 0xBA, 0xAD, 0x0A, 0x5C, 0x19, 0xBB, 0xE2, 0x2A, 0x4C, 0x25,
 0x74, 0xD5, 0x5C, 0xA2, 0x4A, 0x32, 0x31, 0xDC, 0x15, 0x5B, 0x51, 0x36, 0xA1, 0x98, 0x4E, 0xE8,
 0x55, 0xF2, 0x89, 0xD1, 0xAE, 0xD8, 0x0A, 0x13, 0x0A, 0x5D, 0x31, 0xA3, 0xD0, 0xAB, 0xA4, 0x14,
 0xE3, 0x5D, 0xB1, 0x15, 0xE6, 0x14, 0xBA, 0x62, 0x52, 0xA1, 0x57, 0xC9, 0x2A, 0xC8, 0xAE, 0xD8,
 0x0A, 0xD3, 0x0A, 0x5D, 0x31, 0xAF, 0xD0, 0xAB, 0x24, 0x16, 0x93, 0x5D, 0xB1, 0x15, 0x66, 0x16,
 0xBA, 0x62, 0x6A, 0xA1, 0x57, 0xC8, 0x2D, 0x4E, 0xE4, 0x13, 0xB1, 0x8D, 0xB2, 0x45, 0x7C, 0x3E,
 0x45, 0x8E, 0x26, 0x6D, 0x4A, 0x0F, 0x1C, 0x71, 0x20, 0x7C, 0x22, 0x8E, 0x09, 0xE4, 0xC2, 0xB1,
 0x27, 0xE6, 0x34, 0x2C, 0x32, 0x3C, 0x98, 0x67, 0x63, 0x3C, 0xE1, 0x85, 0xBF, 0xCA, 0x85, 0x86,
 0xAB, 0x57, 0x97, 0xC5, 0xCA, 0x0C, 0x62, 0x2F, 0x7F, 0xA1, 0x22, 0x03, 0x90, 0xDD, 0x16, 0xBF,
 0x3E, 0xA0, 0x54, 0x57, 0xA0, 0x40, 0x45, 0x2A, 0x0A, 0x3D, 0xB1, 0xA2, 0xD0, 0x57, 0xAE, 0x28,
 0x30, 0xE2, 0xB6, 0x53, 0x4B, 0x00, 0xDC, 0x1D, 0xF6, 0xC9, 0x04, 0x75, 0xA6, 0x3B, 0xE5, 0x99,
 0xEE, 0x15, 0x61, 0xBA, 0x53, 0x86, 0xE9, 0x12, 0xCF, 0xB4, 0x2A, 0xCA, 0x09, 0xE8, 0x7D, 0x6D,
 0xDE, 0x90, 0xB1, 0xF6, 0x8B, 0xBA, 0xA8, 0xF4, 0xF2, 0xA2, 0x3A, 0x2A, 0x22, 0x2A, 0x7D, 0x8B,
 0xF6, 0xD1, 0x0B, 0xF8, 0xFE, 0x51, 0x9D, 0xEF, 0x5E, 0x79, 0xBE, 0x3B, 0x45, 0xF8, 0xEE, 0x6D,
 0x91, 0xEF, 0x6E, 0xC0, 0xF7, 0x27, 0x75, 0xBE, 0xBB, 0xE5, 0xF9, 0xEE, 0x16, 0xE1, 0xBB, 0xBB,
 0x45, 0xBE, 0xDB, 0x10, 0x6C, 0x7E, 0xFC, 0xA4, 0x7D, 0x9C, 0xB9, 0xC4, 0x9B, 0xE5, 0x57, 0xE2,
 0x18, 0x44, 0xD9, 0xB1, 0xBD, 0xB7, 0x83, 0xB9, 0x1B, 0x52, 0xD8, 0x11, 0x79, 0xCA, 0xCD, 0x9B,
 0x19, 0x84, 0xCA, 0x37, 0x89, 0xE4, 0x3C, 0xC9, 0x67, 0x6E, 0xBA, 0x2A, 0x53, 0xDB, 0x8B, 0x61,
 0xC7, 0xB5, 0xC1, 0xDB, 0x65, 0x81, 0xF1, 0xED, 0xB8, 0xBC, 0x3D, 0xAB, 0x57, 0xCC, 0x19, 0x5D,
 0x5B, 0xB3, 0xE7, 0x13, 0xCA, 0x33, 0xE4, 0x65, 0x9E, 0x82, 0xDA, 0xCB, 0x57, 0x21, 0x7A, 0x3B,
 0xA8, 0x92, 0x63, 0xA4, 0x3F, 0x62, 0xEC, 0xFC, 0x88, 0x0C, 0x69, 0x90, 0xB1, 0x14, 0x18, 0x8C,
 0x8E, 0x0A, 0x6A, 0xF3, 0xB8, 0x64, 0x74, 0x42, 0x1A, 0xB7, 0xA6, 0x4E, 0x9C, 0x7A, 0xA0, 0x00,
 0x3E, 0x95, 0x10, 0x40, 0xBF, 0xBC, 0x00, 0x0A, 0x65, 0x2E, 0x48, 0xE3, 0xF6, 0x04, 0xD0, 0x62,
 0x02, 0xB8, 0x8A, 0x5E, 0x7A, 0x9D, 0x61, 0xD0, 0x15, 0x2A, 0x50, 0xBD, 0x1D, 0xAC, 0x91, 0x60,
 0xA4, 0xD5, 0x03, 0x8B, 0x06, 0x8E, 0x8A, 0x29, 0xB4, 0x5D, 0x34, 0xBF, 0x92, 0x17, 0x3F, 0x15,
 0xF2, 0xEF, 0x6D, 0x26, 0x58, 0xED, 0x56, 0x60, 0xD1, 0xC5, 0x05, 0xD0, 0x2A, 0x2F, 0x00, 0xBD,
 0x90, 0x00, 0x5A, 0x0F, 0x2B, 0x19, 0xEF, 0xAF, 0x7F, 0xA7, 0x38, 0x5F, 0x5A, 0x45, 0xDD, 0x5F,
 0x18, 0xCD, 0xDA, 0x45, 0x84, 0xB5, 0x55, 0xEF, 0xEF, 0x44, 0x9C, 0x6B, 0xBF, 0x68, 0xF1, 0xAD,
 0xAF, 0x59, 0x71, 0xA0, 0x7C, 0x11, 0xB0, 0xB7, 0x83, 0xF5, 0x2A, 0xA4, 0xF0, 0x44, 0xC2, 0x59,
 0xC1, 0x00, 0x7F, 0x52, 0xDE, 0x1D, 0x0A, 0x69, 0x18, 0x69, 0xDD, 0x9E, 0x8A, 0x7B, 0x31, 0x41,
 0xB0, 0x6F, 0xA4, 0xAB, 0xA8, 0xB8, 0x7C, 0xE5, 0xB0, 0xB7, 0x83, 0xA5, 0x2E, 0xA4, 0xF0, 0x58,
 0xC2, 0x59, 0x41, 0x15, 0x17, 0x4D, 0x49, 0x8F, 0x4B, 0x4E, 0x2D, 0xF5, 0x6D, 0xE6, 0xA4, 0x58,
 0xED, 0x16, 0x04, 0x21, 0x7E, 0xC0, 0x22, 0x4B, 0xC1, 0xE5, 0x2B, 0xDE, 0xBD, 0x8A, 0xEB, 0xB3,
 0xDB, 0x8B, 0xE4, 0x47, 0xB2, 0xAF, 0x9B, 0xE7, 0xDB, 0x41, 0xD1, 0x5C, 0xB6, 0x55, 0x72, 0xE0,
 0xDB, 0x6A, 0x2A, 0x0B, 0xBD, 0x43, 0xD6, 0xB3, 0xCE, 0x7D, 0x86, 0x09, 0x94, 0x5F, 0x79, 0xEB,
 0xED, 0x60, 0x7B, 0x08, 0x52, 0xD8, 0xAE, 0x0D, 0x3E, 0x15, 0x64, 0xAA, 0x4A, 0xFD, 0xA0, 0xF4,
 0xFE, 0x90, 0xDD, 0x95, 0xDE, 0x47, 0xF3, 0x9B, 0xE2, 0xA5, 0xF7, 0x8B, 0x77, 0x3F, 0x17, 0x2B,
 0xBD, 0x8B, 0xBD, 0xEC, 0xAE, 0xF4, 0x5E, 0xCE, 0x66, 0x0A, 0x6D, 0x94, 0x05, 0xC6, 0xF0, 0x55,
 0x48, 0x23, 0xD3, 0xA3, 0x5D, 0x82, 0x60, 0xB4, 0xF7, 0xC1, 0x69, 0x28, 0x22, 0xE1, 0x19, 0xE5,
 0x78, 0xFB, 0x2C, 0xEB, 0xE9, 0x64, 0x84, 0x85, 0x52, 0xCF, 0xF0, 0xE2, 0x0B, 0x75, 0xFA, 0xFC,
 0x1B, 0x5F, 0x15, 0x9E, 0x05, 0x4E, 0x7B, 0xD7, 0xC8, 0xC1, 0x51, 0x41, 0xDC, 0x5B, 0x7F, 0xC5,
 0xC0, 0x20, 0xA1, 0x28, 0x9D, 0xEA, 0x47, 0xC7, 0x73, 0xE5, 0x3A, 0x39, 0x05, 0x2B, 0x12, 0xCD,
 0x3B, 0x62, 0xA9, 0x45, 0x3D, 0x9A, 0x33, 0xF2, 0xB6, 0x13, 0xCD, 0x11, 0x77, 0x8C, 0xF7, 0x02,
 0x59, 0x0D, 0x83, 0x2D, 0x26, 0x00, 0xF9, 0x26, 0x0A, 0x05, 0x01, 0xA4, 0x49, 0x60, 0x23, 0x22,
 0x68, 0x53, 0x09, 0xB4, 0x13, 0xDA, 0x4F, 0x09, 0xFC, 0xB4, 0x7D, 0xD9, 0xB8, 0xDF, 0xD9, 0x41,
 0x6D, 0x02, 0xC5, 0x15, 0xE3, 0xA8, 0xA0, 0x4E, 0x8B, 0x2D, 0x0E, 0xC6, 0x74, 0x5A, 0xCC, 0xA8,
 0xB7, 0xB6, 0x3A, 0x08, 0xC8, 0x3B, 0x54, 0x00, 0x1D, 0x65, 0x95, 0x96, 0x9F, 0x66, 0x76, 0x76,
 0x90, 0x9F, 0xA0, 0xB4, 0x62, 0x1C, 0x15, 0x54, 0x69, 0xB1, 0xA5, 0xCF, 0x98, 0x4A, 0xD5, 0xE7,
 0x97, 0x9C, 0xC8, 0xAD, 0xA9, 0xB4, 0x4B, 0x05, 0xD0, 0x55, 0x56, 0x69, 0xF9, 0x59, 0x47, 0x67,
 0x07, 0xBB, 0x77, 0x51, 0x5A, 0x31, 0x8E, 0x0A, 0xAA, 0xB4, 0xD8, 0x92, 0x5D, 0x4C, 0xA5, 0xEA,
 0xF3, 0x49, 0x4E, 0xE4, 0xD6, 0x54, 0xDA, 0xA3, 0x02, 0xE8, 0x29, 0xAB, 0xB4, 0x7C, 0xA5, 0xA0,
 0xB3, 0x83, 0x62, 0x10, 0x4A, 0x2B, 0xC6, 0x51, 0x41, 0x95, 0x16, 0x5B, 0x7D, 0x8E, 0xA9, 0x54,
 0x7D, 0x9D, 0x83, 0x13, 0xB9, 0x35, 0x95, 0xF6, 0xA9, 0x00, 0xFA, 0xCA, 0x2A, 0x2D, 0xBF, 0xBF,
 0xAA, 0xB3, 0x83, 0xBD, 0xDB, 0x28, 0xAD, 0x18, 0x47, 0x05, 0x55, 0x5A, 0xAC, 0x74, 0x1B, 0x53,
 0xA9, 0xFA, 0xCA, 0x0D, 0x27, 0x72, 0x6B, 0x2A, 0x3D, 0xA2, 0x02, 0x38, 0x52, 0x56, 0x69, 0xF9,
 0xAD, 0xEB, 0x9D, 0x1D, 0xD4, 0xF3, 0x50, 0x5A, 0x31, 0x8E, 0x0A, 0xAA, 0xB4, 0x58, 0x05, 0x27,
 0xA6, 0x52, 0xF5, 0xBD, 0x53, 0x9C, 0xC8, 0xAD, 0xA9, 0xF4, 0x98, 0x0A, 0xE0, 0x58, 0x59, 0xA5,
 0xE5, 0x77, 0xEE, 0x77, 0x76, 0xB0, 0x73, 0x1F, 0xA5, 0x15, 0xE3, 0xA8, 0xA0, 0x4A, 0x8B, 0xD5,
 0x66, 0x63, 0x2A, 0x55, 0xDF, 0xEE, 0xC4, 0x89, 0xDC, 0x9A, 0x4A, 0x4F, 0xA8, 0x00, 0x4E, 0x94,
 0x55, 0x5A, 0x7E, 0xCB, 0x40, 0x67, 0x07, 0x9B, 0x5F, 0x50, 0x5A, 0x2D, 0x91, 0xA3, 0x82, 0x2A,
 0x2D, 0xB6, 0xC0, 0xD8, 0x49, 0xD9, 0xFA, 0xA2, 0xA0, 0xD2, 0xB4, 0x05, 0xC6, 0x07, 0x50, 0xBF,
 0x33, 0x56, 0xC3, 0x12, 0x1F, 0xFC, 0x79, 0xF1, 0xD3, 0xCB, 0xF4, 0xC2, 0x7E, 0x6A, 0x15, 0x2F,
 0xD6, 0xD7, 0x43, 0x2F, 0xE3, 0x89, 0xF2, 0x42, 0xC2, 0x41, 0xCB, 0xEC, 0x25, 0x91, 0xDA, 0x1A,
 0xF3, 0xD9, 0x96, 0xC6, 0x80, 0x0B, 0x58, 0x5A, 0xA7, 0xDB, 0x92, 0x27, 0x2D, 0x39, 0x96, 0xC6,
 0xA9, 0xDC, 0x4E, 0xF0, 0x40, 0xE4, 0x30, 0x17, 0x47, 0xDE, 0x3F, 0x28, 0xAD, 0xE9, 0x30, 0x80,
 0x78, 0xF8, 0xE8, 0xB6, 0x4E, 0x14, 0xE3, 0x07, 0xC8, 0x20, 0x6D, 0x63, 0xFC, 0x06, 0x03, 0x08,
 0xD2, 0xD8, 0x61, 0x4C, 0xBD, 0x51, 0x66, 0x2A, 0x59, 0x05, 0x28, 0xC4, 0x54, 0x5A, 0x65, 0x67,
 0xC3, 0x4C, 0x75, 0x19, 0x53, 0x19, 0x4E, 0x9A, 0x60, 0x2A, 0x39, 0x0F, 0x2E, 0xC4, 0x54, 0xDA,
 0x44, 0x38, 0x62, 0xEA, 0x21, 0x04, 0x3A, 0x32, 0x32, 0xA6, 0xA3, 0x12, 0xA1, 0xEE, 0xF2, 0xE2,
 0xF0, 0xC5, 0x9B, 0x0B, 0x8D, 0x2E, 0x69, 0x3A, 0x56, 0xC1, 0x88, 0x17, 0xEF, 0xF4, 0x2F, 0x15,
 0xF3, 0x28, 0xE9, 0x42, 0xD4, 0x7B, 0x73, 0xA1, 0x1A, 0xF0, 0x38, 0x64, 0x91, 0x90, 0xD7, 0x6B,
 0x75, 0xCA, 0x54, 0x08, 0x43, 0x22, 0xB7, 0x14, 0xF4, 0x28, 0xFA, 0x76, 0x24, 0x83, 0xCB, 0x62,
 0x32, 0x28, 0x54, 0x25, 0x8D, 0xCB, 0xA0, 0x40, 0xD8, 0x0F, 0x88, 0xDC, 0xA6, 0x0C, 0x30, 0x4A,
 0x5E, 0x5E, 0x68, 0xEF, 0xFF, 0xA9, 0x5D, 0xDE, 0x2C, 0x1C, 0x6F, 0xE9, 0x92, 0xDC, 0xA8, 0xC2,
 0xE1, 0xE2, 0x71, 0xA5, 0xDF, 0xEB, 0x75, 0x54, 0x03, 0x4B, 0x2F, 0x7D, 0x08, 0x98, 0xB4, 0x36,
 0x18, 0x2F, 0x29, 0xA1, 0xDD, 0x90, 0xC1, 0x0F, 0x04, 0x34, 0xAD, 0x14, 0x37, 0x39, 0x60, 0x9C,
 0x43, 0xBD, 0x85, 0xDB, 0xAB, 0x15, 0x19, 0x94, 0x67, 0x94, 0x9D, 0x8D, 0x0E, 0x07, 0x94, 0xCA,
 0x5E, 0xC8, 0xDE, 0xA7, 0x8F, 0x57, 0x6A, 0x8C, 0x25, 0xEB, 0x68, 0xC5, 0x54, 0x97, 0xF6, 0xC8,
 0x68, 0xC1, 0x41, 0x41, 0xDE, 0xE8, 0xEC, 0x10, 0x62, 0xEC, 0xBA, 0x6C, 0x52, 0x44, 0x76, 0x36,
 0x31, 0xA7, 0x60, 0xB0, 0x72, 0x59, 0x52, 0x19, 0xB2, 0xB7, 0x9A, 0xE2, 0x17, 0x48, 0x9B, 0x23,
 0x08, 0xF3, 0xA0, 0x7B, 0xF4, 0xAE, 0x40, 0xB2, 0x73, 0x63, 0x4A, 0xA2, 0xEB, 0x1A, 0x0B, 0xE2,
 0x59, 0xC1, 0xD9, 0x60, 0x08, 0x8D, 0x6B, 0xC2, 0x3F, 0x97, 0xAA, 0xCD, 0x5C, 0x32, 0x39, 0xAF,
 0x7D, 0x13, 0xE2, 0xE4, 0x8F, 0xDF, 0x61, 0x93, 0x9A, 0x36, 0x76, 0x56, 0xB6, 0xE5, 0x18, 0x18,
 0xF8, 0x8D, 0x85, 0x0F, 0x94, 0x1E, 0xFC, 0xB1, 0xC0, 0x37, 0x5C, 0x19, 0xF8, 0xB4, 0x96, 0x91,
 0xD1, 0x8F, 0xA0, 0xFE, 0x91, 0xE5, 0x78, 0xC1, 0xB4, 0x0D, 0x0F, 0xC3, 0xCF, 0xAB, 0xFE, 0xCF,
 0x7F, 0xE7, 0x6D, 0x15, 0x30, 0xE7, 0x53, 0x41, 0x00, 0x35, 0xCD, 0x73, 0x47, 0xE7, 0x35, 0xA0,
 0xD4, 0x75, 0x3C, 0xCF, 0x71, 0xCD, 0xA9, 0x99, 0x32, 0x36, 0xA7, 0x49, 0xFB, 0x50, 0x26, 0xEE,
 0x44, 0x63, 0xC9, 0xB0, 0x7F, 0xE6, 0x8D, 0x5C, 0x73, 0xE1, 0x0F, 0x1E, 0x8D, 0x9D, 0xD1, 0x72,
 0x4E, 0x6C, 0xFF, 0xC0, 0x18, 0x8F, 0x2F, 0xAF, 0xE1, 0xE0, 0x3B, 0xFC, 0x16, 0x1F, 0x48, 0xBE,
 0x51, 0x7F, 0xF5, 0xAF, 0x77, 0x38, 0x0C, 0xE3, 0x35, 0x90, 0x17, 0x19, 0xD7, 0xF7, 0xB5, 0xC9,
 0xD2, 0x66, 0x23, 0x61, 0x83, 0x60, 0xDB, 0x3D, 0xED, 0x2B, 0x60, 0xBC, 0x36, 0x5C, 0x6D, 0x68,
 0x78, 0xE4, 0xAD, 0xE3, 0xF9, 0xDA, 0xB9, 0x16, 0x62, 0xB4, 0x9C, 0x11, 0xDD, 0xB7, 0x71, 0xC0,
 0xF8, 0xE2, 0x2D, 0x19, 0xE3, 0x3F, 0xBA, 0x16, 0x34, 0x0D, 0xA1, 0x9E, 0x6A, 0xF5, 0xD3, 0x63,
 0xBD, 0x8E, 0xF6, 0x17, 0x76, 0x31, 0x21, 0x10, 0xE6, 0xA1, 0x5D, 0x63, 0xE9, 0x5A, 0xFB, 0xDA,
 0x68, 0xB8, 0xF7, 0x95, 0x52, 0x4F, 0x2F, 0xE3, 0xB5, 0x3D, 0xCE, 0xCC, 0x81, 0x3F, 0x23, 0x76,
 0x23, 0xA2, 0xCC, 0x25, 0xDE, 0xC2, 0xB1, 0x3D, 0xC2, 0x88, 0x63, 0x3F, 0x73, 0x12, 0x5D, 0x3F,
 0xF0, 0x7C, 0xC3, 0x5F, 0x7A, 0xDA, 0xE3, 0xF3, 0x73, 0xAD, 0xDD, 0x6A, 0x89, 0xCD, 0x34, 0xE8,
 0x26, 0xD9, 0x6E, 0x5F, 0x4B, 0x5C, 0xF8, 0x48, 0x6E, 0xFC, 0xBD, 0x67, 0x21, 0xCC, 0x9D, 0x46,
 0x2C, 0x8F, 0xC4, 0x90, 0x84, 0x00, 0xF8, 0xDE, 0xB8, 0xC6, 0x5E, 0x9C, 0xC0, 0xC6, 0xD8, 0xF0,
 0x8D, 0xBD, 0xAF, 0x31, 0x7D, 0x41, 0xAF, 0x40, 0xC9, 0xBE, 0x46, 0x6F, 0x3D, 0x13, 0x6E, 0xDD,
 0xED, 0x1D, 0x80, 0x0C, 0x81, 0xDF, 0x10, 0x9A, 0xB8, 0x6E, 0x9C, 0x62, 0x0A, 0xDD, 0xD4, 0xF7,
 0x35, 0xBC, 0x13, 0x87, 0x15, 0x88, 0x7C, 0x14, 0x5C, 0x0B, 0x84, 0x96, 0x8D, 0x56, 0x82, 0x92,
 0xA1, 0xBB, 0x8B, 0xA9, 0x08, 0x02, 0xCE, 0x07, 0x32, 0x05, 0x89, 0x4D, 0xF7, 0x79, 0xFC, 0xD9,
 0xA7, 0xC1, 0x67, 0x9F, 0xC5, 0x2D, 0x41, 0x6B, 0x87, 0x87, 0xE0, 0xD2, 0x9E, 0x63, 0x11, 0xB0,
 0x8A, 0x69, 0xA3, 0xCE, 0xBF, 0xF5, 0x0A, 0x16, 0x55, 0x6F, 0xDD, 0xD4, 0x9F, 0x02, 0x82, 0x03,
 0xDF, 0xB9, 0xF2, 0x5D, 0xD3, 0x9E, 0x36, 0xF4, 0xFE, 0x5E, 0x84, 0x8D, 0xDE, 0x46, 0x94, 0x89,
 0xFB, 0xF4, 0x3A, 0xED, 0x24, 0x79, 0xA3, 0xC1, 0xAF, 0x3F, 0xAD, 0xEF, 0xD5, 0x39, 0xF1, 0xF4,
 0x1C, 0xCC, 0xAD, 0xC1, 0x0E, 0x9E, 0x50, 0x1A, 0xF7, 0xB4, 0xB3, 0x33, 0xDE, 0x0D, 0x6B, 0x85,
 0x17, 0xA1, 0x11, 0xFD, 0x93, 0xB8, 0x15, 0x9A, 0xE2, 0xEF, 0xFF, 0xF8, 0x1A, 0xD8, 0xEC, 0xDD,
 0x21, 0x50, 0xFD, 0x1C, 0x43, 0xF0, 0x3F, 0xBE, 0xC2, 0xFF, 0x77, 0x4F, 0x68, 0xD4, 0xFD, 0xC7,
 0x57, 0xFC, 0x73, 0xF7, 0x04, 0x7A, 0x82, 0x63, 0xDA, 0xDF, 0xDD, 0xEF, 0x54, 0x0E, 0xEB, 0xD2,
 0x9B, 0xA6, 0x4A, 0x2F, 0x14, 0x5B, 0x61, 0x9A, 0xA6, 0x19, 0x44, 0xFD, 0x1E, 0xF9, 0x6F, 0x63,
 0xE4, 0x8C, 0x41, 0x3D, 0x3E, 0x58, 0x72, 0xA0, 0x74, 0x0B, 0x54, 0x12, 0x08, 0xAA, 0x15, 0x28,
 0xDD, 0x9C, 0xD0, 0x96, 0x1A, 0x77, 0x95, 0xC8, 0x40, 0x82, 0x96, 0x0B, 0xC3, 0xF5, 0xC8, 0xB7,
 0xB6, 0xDF, 0xF0, 0x63, 0x4E, 0x91, 0x22, 0xF1, 0xC1, 0x20, 0xC6, 0x02, 0xFE, 0x00, 0x0E, 0xDA,
 0xD5, 0xB9, 0xD2, 0x42, 0x63, 0xE3, 0x7F, 0x13, 0x66, 0xF3, 0xA6, 0x90, 0xD9, 0x34, 0xA8, 0xD8,
 0xC2, 0x3E, 0xF7, 0x8A, 0x98, 0x10, 0x90, 0x25, 0x18, 0x10, 0x75, 0x88, 0x48, 0x64, 0xEC, 0x62,
 0x8A, 0x43, 0xFC, 0x3C, 0xB2, 0xBE, 0x34, 0x6E, 0xE0, 0xBF, 0x64, 0xCC, 0x5A, 0xD3, 0x15, 0x36,
 0x7A, 0x8E, 0xFF, 0x81, 0x82, 0xF0, 0x4F, 0xAA, 0xA1, 0x00, 0xD6, 0xF7, 0x96, 0xD5, 0x60, 0x1F,
 0x98, 0x03, 0x1B, 0x59, 0x42, 0x3C, 0xF4, 0x6E, 0x31, 0x32, 0x39, 0x8E, 0xFF, 0x79, 0x5F, 0x5B,
 0xB8, 0x40, 0x18, 0xFD, 0x96, 0x0A, 0x1C, 0x03, 0x22, 0x62, 0xB3, 0xBF, 0xB9, 0x14, 0x2C, 0x2C,
 0xEB, 0x39, 0xC3, 0x0A, 0x24, 0xB0, 0x03, 0x30, 0x99, 0x25, 0x9A, 0x2E, 0xFC, 0x7F, 0xF7, 0x04,
 0x3A, 0x81, 0x43, 0xF8, 0xFF, 0xEE, 0x09, 0x76, 0x85, 0x46, 0x85, 0x3D, 0xDE, 0x3D, 0x81, 0x1E,
 0xE1, 0x04, 0xFE, 0x87, 0x36, 0xD8, 0x2F, 0xB6, 0xC2, 0xBF, 0x70, 0x87, 0xF6, 0x8F, 0x37, 0xE9,
 0x01, 0xBB, 0xC0, 0x4F, 0xB3, 0x18, 0x64, 0x6F, 0xD7, 0x6F, 0xD0, 0xB7, 0x9D, 0x7F, 0xBE, 0x01,
 0x76, 0xE8, 0xC1, 0x2D, 0xC4, 0x20, 0x7B, 0x8C, 0xE7, 0xF8, 0xE7, 0x36, 0x50, 0x30, 0x5E, 0xE0,
 0x47, 0x70, 0x8D, 0xBE, 0x11, 0x16, 0x2F, 0xB1, 0x03, 0x6C, 0x45, 0xDF, 0xDF, 0x49, 0x5B, 0xB1,
 0x23, 0xB8, 0xC6, 0xDF, 0xFA, 0xB8, 0xAF, 0xF1, 0xF7, 0x0A, 0xE6, 0x0A, 0x27, 0x7A, 0xEF, 0xDF,
 0x73, 0xEF, 0x06, 0x19, 0x64, 0xA4, 0xA1, 0x54, 0xC2, 0xB3, 0xDB, 0xBB, 0x27, 0x04, 0xEF, 0x51,
 0x22, 0xE1, 0xF8, 0x96, 0x1F, 0xC3, 0x75, 0xA0, 0x0F, 0xEF, 0x04, 0x04, 0xD3, 0x0B, 0xB7, 0xD1,
 0x05, 0x68, 0xE1, 0xE3, 0x7D, 0x4E, 0x3C, 0x9C, 0xDD, 0x86, 0x67, 0x08, 0x4D, 0x61, 0x39, 0x1B,
 0x70, 0x7A, 0x1B, 0x9D, 0xC2, 0x5D, 0xE4, 0x05, 0x15, 0xC0, 0x79, 0xBA, 0x7B, 0xC2, 0x79, 0x42,
 0x2D, 0xB2, 0xA3, 0xB8, 0xA8, 0xE1, 0x7F, 0xF4, 0x23, 0x9F, 0x07, 0xEC, 0x4F, 0x81, 0x77, 0x12,
 0x6B, 0x4F, 0x3B, 0x1F, 0xF0, 0xB8, 0x8F, 0x01, 0x00, 0x3C, 0x0A, 0xAE, 0x13, 0xEB, 0xC0, 0xF0,
 0xC1, 0x21, 0x20, 0x6F, 0x22, 0xDE, 0x01, 0x46, 0x94, 0xD0, 0xCD, 0xD7, 0x6E, 0x1D, 0xD8, 0xE0,
 0x16, 0x14, 0xE1, 0xDE, 0x29, 0x0F, 0x1B, 0x88, 0x88, 0x71, 0xB9, 0x86, 0x8B, 0x5D, 0x4E, 0x43,
 0xC7, 0xEE, 0xA6, 0x60, 0xE4, 0xA1, 0x30, 0x0E, 0x81, 0x17, 0xD3, 0xB0, 0xD1, 0x51, 0x43, 0xC0,
 0xD5, 0xEE, 0xF5, 0x22, 0x6C, 0x89, 0x48, 0xC7, 0xE6, 0x94, 0x28, 0x90, 0x03, 0xCC, 0xCF, 0xA3,
 0xA1, 0x70, 0x04, 0xE6, 0xA0, 0xD5, 0x83, 0x09, 0x65, 0xFD, 0x74, 0x2D, 0xC2, 0x01, 0x04, 0x2F,
 0x20, 0x68, 0xCF, 0x19, 0x8D, 0xA7, 0x51, 0xF8, 0xD4, 0xB4, 0x21, 0x24, 0x3B, 0x5F, 0x9E, 0xC5,
 0x90, 0xD1, 0xD4, 0x3F, 0xC4, 0xC4, 0xAE, 0x61, 0xA2, 0x90, 0xB8, 0xC4, 0xB6, 0xDB, 0x35, 0x1D,
 0x9B, 0xC8, 0x7B, 0x8D, 0xC5, 0x4B, 0xDE, 0x11, 0x3F, 0x1B, 0x93, 0x89, 0xB1, 0xB4, 0xFC, 0x08,
 0xCC, 0x25, 0x90, 0xE8, 0xDA, 0x3C, 0x6C, 0xB1, 0x24, 0x3F, 0x77, 0xE8, 0xCE, 0x18, 0x2A, 0x82,
 0x51, 0xE1, 0x71, 0x72, 0x54, 0x00, 0xAB, 0x74, 0xFD, 0x46, 0xFD, 0xD2, 0x75, 0x1D, 0xF7, 0xD7,
 0xFA, 0x53, 0x6C, 0xF4, 0xB4, 0xFE, 0xDB, 0xA9, 0x46, 0xE3, 0xE9, 0x5E, 0x3C, 0xB8, 0x0B, 0xE1,
 0xF3, 0xF0, 0x50, 0x7B, 0xE1, 0xFB, 0x06, 0x28, 0x00, 0x6B, 0x2C, 0x33, 0x94, 0x8F, 0x66, 0xF0,
 0x24, 0xD0, 0x71, 0xD1, 0x28, 0xD9, 0xF7, 0xEE, 0x41, 0x22, 0x98, 0x58, 0x7A, 0x00, 0x12, 0x24,
 0x99, 0x14, 0xD5, 0xC1, 0xBF, 0x97, 0xC4, 0xBD, 0xBD, 0xA2, 0x02, 0x73, 0xDC, 0x17, 0x10, 0x2A,
 0xEB, 0x07, 0xD1, 0x3C, 0xA9, 0xCE, 0x72, 0x9E, 0x03, 0x40, 0x75, 0x09, 0x7D, 0x80, 0x8E, 0x23,
 0x9B, 0x67, 0xDC, 0x84, 0x7A, 0x87, 0x71, 0xEE, 0x9C, 0x2B, 0x23, 0x99, 0x64, 0x41, 0x0B, 0xC7,
 0xFE, 0x42, 0x6E, 0x97, 0x0B, 0x10, 0x7F, 0x94, 0x36, 0x25, 0x12, 0x39, 0x2E, 0x1D, 0x72, 0x00,
 0x2D, 0x2F, 0xF8, 0xC0, 0xA9, 0x77, 0x24, 0x8D, 0x22, 0x15, 0x50, 0xEB, 0x44, 0x4F, 0x7C, 0xB6,
 0xD6, 0xE8, 0xEE, 0x91, 0xFC, 0x4C, 0x92, 0x72, 0x72, 0x02, 0xB9, 0xF0, 0xC0, 0xB5, 0xA9, 0x63,
 0x27, 0x7A, 0x48, 0xA4, 0x83, 0x90, 0x0C, 0x46, 0x91, 0x61, 0xB9, 0x80, 0xE4, 0x93, 0xC4, 0x83,
 0x43, 0x68, 0x0B, 0xC1, 0xCD, 0xB9, 0xE3, 0x93, 0x44, 0xC4, 0x30, 0x6D, 0xD3, 0x37, 0x0D, 0xEB,
 0x53, 0x64, 0x8D, 0x5B, 0x75, 0x7F, 0x89, 0x8F, 0x17, 0xF0, 0xFF, 0xB5, 0x9C, 0x4F, 0x2D, 0x4F,
 0x59, 0xB3, 0x90, 0x30, 0x1E, 0x44, 0x56, 0x22, 0xCA, 0x21, 0x16, 0x16, 0xF8, 0xFD, 0xA0, 0xA7,
 0xC7, 0x8F, 0xE9, 0xD1, 0xA3, 0x50, 0x69, 0x41, 0xF4, 0x38, 0xD7, 0xA2, 0x1B, 0x09, 0x05, 0xAF,
 0xE3, 0x4E, 0xE0, 0x08, 0x90, 0x0B, 0x18, 0x12, 0x81, 0x7F, 0x01, 0xE9, 0x0D, 0xDA, 0xC2, 0xFF,
 0x47, 0xFD, 0x07, 0x14, 0xF5, 0xB7, 0x17, 0xE2, 0x33, 0x6C, 0x3B, 0xE1, 0x01, 0x0C, 0x4E, 0x9E,
 0x4F, 0x3F, 0x85, 0x44, 0x5B, 0x9E, 0x24, 0x87, 0xA1, 0x3B, 0x9C, 0xEC, 0xC3, 0x64, 0xE6, 0x92,
 0x85, 0xE7, 0x97, 0xB7, 0xDF, 0x8E, 0x1B, 0xF5, 0xF0, 0x8D, 0x46, 0xF5, 0x3D, 0x8C, 0x4B, 0x96,
 0x39, 0xFA, 0x12, 0x86, 0xA5, 0xC8, 0xF2, 0x20, 0xA5, 0xC1, 0xEC, 0x1F, 0x27, 0xD6, 0xE6, 0x88,
 0x9B, 0xEA, 0xAB, 0x0F, 0x2F, 0xDE, 0x7D, 0x7E, 0xF1, 0xF1, 0xE3, 0x07, 0x6D, 0x09, 0x36, 0xAB,
 0xF7, 0x3F, 0x63, 0xDA, 0x02, 0x93, 0x00, 0xF7, 0x33, 0xD0, 0xE7, 0x7D, 0xA6, 0x48, 0x5B, 0xBF,
 0xFE, 0xF6, 0x6B, 0xFB, 0x37, 0x00, 0xFD, 0xFA, 0x5F, 0x76, 0x9D, 0x31, 0x82, 0xA8, 0x9E, 0x02,
 0x2E, 0x3C, 0xFE, 0x5A, 0x7F, 0x1A, 0x18, 0x7C, 0x23, 0x9D, 0xC2, 0xF0, 0xF5, 0xBA, 0xF5, 0x3D,
 0x60, 0xF5, 0x6E, 0x1F, 0x50, 0xB1, 0x74, 0x10, 0xC6, 0x9C, 0x06, 0x96, 0x2A, 0x4C, 0xE8, 0x40,
 0x7F, 0x06, 0x7F, 0xCE, 0x34, 0xFD, 0x08, 0xFE, 0x3E, 0x7D, 0x1A, 0x99, 0x48, 0xC9, 0xEE, 0xEA,
 0x4F, 0x4D, 0xDA, 0x19, 0xCC, 0x4E, 0x1A, 0xE6, 0x19, 0x48, 0xF2, 0x79, 0x7D, 0xBF, 0x7E, 0x5A,
 0xAF, 0xC3, 0xB5, 0xA0, 0xFB, 0xBB, 0x18, 0x3B, 0x77, 0xCF, 0x42, 0x0E, 0xD9, 0xE8, 0x0A, 0x37,
 0x22, 0xF1, 0x8B, 0x59, 0xDD, 0x4B, 0x56, 0xE5, 0x3A, 0x4F, 0xD7, 0x09, 0x7B, 0x9B, 0xF5, 0x94,
 0x0E, 0x88, 0x22, 0x4C, 0x86, 0x82, 0x58, 0x68, 0x08, 0x7D, 0x2D, 0x15, 0x35, 0x1D, 0x6E, 0xC7,
 0x63, 0x17, 0xB4, 0x4D, 0xAD, 0x65, 0x6F, 0xCD, 0x85, 0xD5, 0x70, 0x60, 0x63, 0x09, 0x8E, 0xB5,
 0xE9, 0x66, 0x26, 0x12, 0xDA, 0x5A, 0xC0, 0xB2, 0x96, 0xF0, 0xB4, 0xEE, 0x2F, 0xD7, 0x61, 0x1A,
 0x9B, 0x2A, 0x6A, 0x6C, 0x2A, 0x68, 0x6C, 0xBA, 0x59, 0x8D, 0x71, 0xD4, 0x95, 0xB5, 0x16, 0xE0,
 0xC9, 0xD1, 0x5C, 0x2E, 0x3C, 0x57, 0x1A, 0xD7, 0xD6, 0x54, 0xA6, 0xAD, 0x32, 0x6A, 0x62, 0xB1,
 0x0B, 0x26, 0x45, 0xC4, 0x7D, 0xFB, 0xF1, 0xDD, 0x77, 0x18, 0x6D, 0xE4, 0x2A, 0x0B, 0x35, 0x96,
 0x4C, 0xAE, 0x24, 0x18, 0x30, 0x28, 0xC6, 0x2A, 0x1F, 0x89, 0xB0, 0xA9, 0x45, 0x15, 0x84, 0x1C,
 0x43, 0xE0, 0x05, 0x03, 0x35, 0xDF, 0xC5, 0x22, 0x41, 0xE0, 0xBC, 0x11, 0x54, 0x86, 0x2D, 0x20,
 0x80, 0x92, 0x12, 0x19, 0xE6, 0x35, 0x87, 0x11, 0x6A, 0x19, 0x3B, 0x77, 0x11, 0xEA, 0xAF, 0x9E,
 0x6A, 0x50, 0x0B, 0xA6, 0xEA, 0x51, 0x6C, 0xF3, 0x72, 0xA5, 0xC3, 0x27, 0xF4, 0x4A, 0x02, 0xE2,
 0x5F, 0x95, 0x93, 0x18, 0x38, 0x2F, 0x04, 0x14, 0xC0, 0x72, 0x2B, 0xC1, 0x42, 0x0B, 0x08, 0x4A,
 0x38, 0xE8, 0x97, 0xC8, 0x52, 0x30, 0xA8, 0x51, 0x41, 0x3F, 0xFD, 0x25, 0xC1, 0x10, 0x94, 0x2A,
 0x94, 0x90, 0x04, 0x9F, 0xAD, 0x4A, 0xC7, 0xA3, 0x46, 0x4C, 0xF0, 0xB1, 0x28, 0x09, 0x1E, 0x5E,
 0x1A, 0x51, 0x42, 0xC3, 0x3F, 0x74, 0x94, 0x8A, 0x45, 0x8D, 0x18, 0xFE, 0x6D, 0x21, 0x19, 0x4F,
 0xBC, 0x14, 0xA3, 0xC6, 0x13, 0xFF, 0x24, 0x4E, 0x3A, 0x1E, 0x45, 0xD9, 0xF0, 0xCF, 0xD0, 0xC8,
 0xAC, 0x8E, 0x55, 0x7E, 0x32, 0x1D, 0x83, 0x35, 0x01, 0x60, 0x9E, 0xAA, 0x3E, 0xD7, 0xC5, 0xCC,
 0x9A, 0x17, 0x8A, 0xB2, 0x30, 0xF0, 0x26, 0x49, 0x0C, 0x41, 0x74, 0xB8, 0x87, 0x92, 0xDD, 0x7D,
 0x44, 0xA1, 0xF7, 0x96, 0xA5, 0x16, 0x85, 0x16, 0x96, 0x15, 0x84, 0x9F, 0x10, 0x26, 0x25, 0xFC,
 0xD0, 0x25, 0x33, 0x5A, 0x6F, 0xCD, 0x94, 0x3F, 0x6D, 0xC1, 0xF0, 0xAE, 0x2B, 0x11, 0x71, 0xCC,
 0x97, 0x96, 0x92, 0x25, 0x41, 0x3B, 0x8E, 0x46, 0x34, 0x24, 0xBA, 0x1C, 0x77, 0xEB, 0xA9, 0x85,
 0xAE, 0x5B, 0x2F, 0x05, 0x03, 0x2D, 0x09, 0xAB, 0xE5, 0x66, 0xD0, 0x32, 0x05, 0xC9, 0xC2, 0x55,
 0x4B, 0xEF, 0xA0, 0x5D, 0x1A, 0x23, 0x58, 0x7F, 0x56, 0x63, 0x25, 0xF8, 0xEA, 0xB8, 0x8C, 0x0E,
 0x5A, 0xB5, 0xCE, 0x52, 0x0A, 0xFF, 0xBA, 0x73, 0x9A, 0x46, 0x16, 0xAA, 0x43, 0x6E, 0xF0, 0xFD,
 0x63, 0xC9, 0xB0, 0x5B, 0xB2, 0xD8, 0xBF, 0x7B, 0xE7, 0x30, 0xAE, 0x89, 0x82, 0x6B, 0x84, 0x2B,
 0xF3, 0x3C, 0xBB, 0x8B, 0xC0, 0x32, 0xBC, 0x63, 0x64, 0xD8, 0xD7, 0x46, 0xCC, 0x3B, 0x46, 0x30,
 0xFD, 0xF5, 0x09, 0x47, 0xDD, 0xA8, 0xB1, 0x06, 0x35, 0x4E, 0x23, 0x3B, 0x3B, 0xA0, 0x5B, 0xD6,
 0xB0, 0x10, 0x62, 0x92, 0x15, 0x3B, 0x89, 0xDD, 0x9E, 0x11, 0xFA, 0x9A, 0x10, 0x7E, 0x9F, 0x9D,
 0xB1, 0x06, 0x61, 0x2F, 0x43, 0x67, 0x7C, 0x7B, 0x60, 0x2C, 0x16, 0x10, 0xBC, 0x2E, 0x66, 0xA6,
 0x35, 0x6E, 0x30, 0x50, 0xC1, 0x44, 0x70, 0x6F, 0x02, 0xA1, 0xAB, 0x56, 0x1C, 0x2B, 0x30, 0x7C,
 0xC1, 0xAE, 0x35, 0xEA, 0xED, 0x71, 0xB0, 0x66, 0xC4, 0x9B, 0x1D, 0x8C, 0x5D, 0x63, 0xF5, 0x2D,
 0x6E, 0x6A, 0x68, 0x60, 0xA7, 0xFB, 0xAD, 0xFD, 0x16, 0x6F, 0xE0, 0xBB, 0xB7, 0x61, 0x96, 0x89,
 0x78, 0x71, 0xF1, 0xF7, 0xC7, 0x0F, 0xDF, 0x45, 0x78, 0x7D, 0xE7, 0x15, 0xBB, 0xD4, 0xA8, 0xD3,
 0x5D, 0x11, 0x87, 0x7F, 0x2C, 0x70, 0x2A, 0x10, 0x28, 0x45, 0x10, 0x23, 0x6E, 0x78, 0x40, 0x51,
 0xB1, 0xE6, 0xCF, 0x44, 0xA4, 0x70, 0xD9, 0x26, 0x2B, 0x0D, 0x30, 0x91, 0x86, 0x0C, 0x34, 0xD8,
 0x0E, 0x81, 0xE0, 0xC8, 0xC9, 0xEB, 0xA5, 0x65, 0xFD, 0x42, 0x0C, 0x17, 0xF4, 0xF1, 0x54, 0x6B,
 0xD4, 0x5A, 0xB5, 0xA7, 0x0D, 0x7A, 0xFD, 0x1D, 0xB0, 0x33, 0x6B, 0xEC, 0x3D, 0xD5, 0xF7, 0xF6,
 0x0E, 0x3C, 0xD0, 0x19, 0x69, 0x34, 0xDB, 0x41, 0x13, 0xF8, 0x43, 0xDB, 0xB0, 0x4E, 0xD2, 0xEF,
 0xBF, 0x75, 0x96, 0xAE, 0x97, 0xD5, 0xE0, 0x9D, 0x69, 0x63, 0x11, 0x27, 0xAB, 0xC9, 0x15, 0x01,
 0xC1, 0x8E, 0xD7, 0x9A, 0xD4, 0xE8, 0x2E, 0x0E, 0x5E, 0xFE, 0xD0, 0xE8, 0xE2, 0xB6, 0xD6, 0x10,
 0x2B, 0x3A, 0x7C, 0x19, 0x91, 0xA0, 0xA1, 0x37, 0x02, 0x8F, 0xBF, 0x13, 0x8D, 0x03, 0x5C, 0x16,
 0x0C, 0xE0, 0x7B, 0xF0, 0x80, 0x03, 0x97, 0xCC, 0x9D, 0x6B, 0xB2, 0xA6, 0x7F, 0x6C, 0x1E, 0x1A,
 0xFF, 0xCC, 0x1C, 0xB3, 0x32, 0x4D, 0x64, 0xB7, 0x58, 0x15, 0xC2, 0x0D, 0x22, 0xB8, 0x85, 0x02,
 0xF7, 0x53, 0x34, 0xEA, 0x6C, 0xF7, 0x0A, 0x1D, 0x15, 0xEE, 0x22, 0xB7, 0x99, 0x39, 0xAB, 0x2C,
 0x48, 0xD6, 0x7B, 0x02, 0x38, 0x84, 0x1E, 0x9B, 0x9E, 0x31, 0xB4, 0xF2, 0xBB, 0xE6, 0xED, 0xC6,
 0xBC, 0xFC, 0x0D, 0x0D, 0x82, 0x2B, 0x00, 0xEA, 0xBB, 0xB4, 0x4E, 0x28, 0xA0, 0x25, 0x76, 0x1E,
 0xD6, 0x80, 0xAC, 0x4C, 0xC4, 0x13, 0x03, 0x26, 0x4F, 0x71, 0xCC, 0xAC, 0x78, 0x5C, 0xA0, 0xAC,
 0x2C, 0x5E, 0x06, 0x88, 0xF8, 0x29, 0x98, 0x33, 0x58, 0xA8, 0xF6, 0x9C, 0xB2, 0xA0, 0x9D, 0xC6,
 0xEE, 0x86, 0xB9, 0x8D, 0x58, 0x30, 0x7D, 0xC4, 0xE2, 0xDF, 0x5F, 0xB0, 0x82, 0x1B, 0x52, 0x1E,
 0x93, 0xC0, 0x93, 0x27, 0x71, 0x6C, 0xB8, 0x8D, 0x85, 0x0D, 0x20, 0x61, 0x6F, 0xAC, 0x3D, 0x7B,
 0x7D, 0x78, 0xB4, 0xB2, 0xC0, 0x49, 0x82, 0xA1, 0xE0, 0x71, 0x4C, 0xF0, 0xC2, 0x18, 0x01, 0x84,
 0x98, 0x63, 0x2A, 0x20, 0xDC, 0x95, 0x56, 0x5B, 0x5B, 0xEF, 0x7F, 0x4E, 0xAD, 0xBE, 0x41, 0xF8,
 0xA6, 0xC4, 0x3D, 0x90, 0x3F, 0x1A, 0x73, 0x74, 0x21, 0x3E, 0x87, 0x4E, 0x60, 0x9C, 0xC6, 0x30,
 0x22, 0x63, 0x09, 0xBA, 0xF1, 0x77, 0x78, 0x48, 0x31, 0x4E, 0x0D, 0xD3, 0xBE, 0x20, 0x26, 0xA6,
 0x7F, 0x7B, 0xC2, 0x5D, 0xDA, 0x3D, 0x20, 0xC2, 0x0D, 0x83, 0xC2, 0x72, 0xC6, 0xFA, 0x7A, 0xC8,
 0xE1, 0x21, 0x6D, 0x9A, 0x82, 0x86, 0x76, 0xB1, 0x8E, 0x26, 0x93, 0xFA, 0xD5, 0xF0, 0x33, 0x62,
 0x93, 0x09, 0x85, 0xA2, 0x5B, 0x0D, 0x51, 0x1C, 0xB4, 0x57, 0x38, 0xCC, 0x42, 0x35, 0x31, 0x46,
 0xE4, 0xB3, 0x0B, 0x71, 0x6C, 0x6A, 0x9B, 0x7F, 0x12, 0x19, 0x42, 0xE6, 0x8C, 0x0D, 0x62, 0xBB,
 0x4E, 0x90, 0x48, 0x22, 0x72, 0xEE, 0x67, 0xF1, 0xEB, 0xF1, 0x21, 0x3A, 0x70, 0xBD, 0x70, 0x69,
 0x5D, 0xB4, 0x05, 0x56, 0xFA, 0x8F, 0x26, 0xC0, 0x91, 0xB1, 0x6D, 0xA8, 0x12, 0xAE, 0x63, 0x19,
 0x3C, 0x6C, 0x22, 0xD6, 0xAB, 0x2B, 0x16, 0xC1, 0x33, 0x70, 0xB2, 0xCD, 0x7D, 0x49, 0xA4, 0xCB,
 0xE1, 0xDC, 0xF4, 0x25, 0x08, 0xEB, 0x7A, 0x5D, 0x8A, 0x2B, 0xA5, 0x9E, 0x2E, 0x7A, 0x22, 0x8B,
 0x66, 0x74, 0xA9, 0x11, 0x10, 0xC5, 0xB6, 0x0A, 0x8C, 0xD8, 0x6E, 0xF5, 0xE7, 0x30, 0xE2, 0xE2,
 0x06, 0x00, 0x54, 0x75, 0x62, 0x0B, 0x10, 0x43, 0xC1, 0xF6, 0xAE, 0x51, 0x14, 0xF1, 0xDD, 0x6B,
 0xC1, 0x8E, 0xB1, 0xF8, 0xCA, 0xA4, 0xB8, 0xF7, 0xE5, 0x77, 0x97, 0x00, 0x9C, 0x87, 0xF3, 0x59,
 0xED, 0x1F, 0x5F, 0x29, 0x8A, 0x3B, 0x6D, 0x02, 0x91, 0xC0, 0x9B, 0x91, 0x31, 0x9D, 0x7B, 0xF9,
 0x4B, 0xEF, 0x54, 0xC3, 0x6D, 0x3F, 0xB1, 0xDD, 0x6A, 0x77, 0xBF, 0x87, 0x16, 0x12, 0x0E, 0x24,
 0xD1, 0x7A, 0x2B, 0x67, 0x7B, 0x6D, 0xDD, 0xF5, 0x91, 0xC2, 0x0A, 0x2B, 0x87, 0x55, 0x5A, 0x65,
 0x95, 0x2D, 0x4E, 0x26, 0xA3, 0x14, 0xCF, 0x31, 0x1F, 0xA9, 0xF4, 0x4D, 0x77, 0x5D, 0xAA, 0x74,
 0x29, 0xC9, 0x2E, 0xF1, 0xC7, 0xC2, 0x98, 0x25, 0x8C, 0xF9, 0x09, 0x3F, 0xDA, 0xE3, 0x72, 0x02,
 0x13, 0x19, 0x07, 0xF1, 0x96, 0x19, 0x11, 0xAE, 0x3E, 0x33, 0x3D, 0xC6, 0x4C, 0x80, 0x49, 0x9B,
 0x0B, 0x3B, 0x7F, 0x4B, 0x22, 0x5F, 0x76, 0x09, 0x95, 0xF5, 0x87, 0x07, 0x79, 0x7B, 0x28, 0x02,
 0x19, 0x0E, 0xEC, 0x40, 0x40, 0x10, 0x13, 0x51, 0x21, 0x15, 0x65, 0xC8, 0x8C, 0xFD, 0x84, 0x01,
 0x9B, 0x8E, 0xD6, 0xB4, 0xE7, 0x5F, 0xA9, 0x55, 0xFF, 0xB6, 0xCF, 0x46, 0x78, 0x21, 0x68, 0xEE,
 0x15, 0x21, 0x68, 0x6D, 0x55, 0x3E, 0x97, 0x98, 0x8D, 0xAD, 0x4F, 0x06, 0x3F, 0x88, 0xC5, 0x14,
 0xDF, 0xB9, 0xD6, 0x5A, 0x5B, 0x97, 0x17, 0x17, 0xD1, 0x42, 0x06, 0x25, 0xB2, 0x11, 0x16, 0xD5,
 0x03, 0xF1, 0x48, 0x17, 0xD0, 0x52, 0xC5, 0xC5, 0xEC, 0x8B, 0x45, 0x14, 0x9C, 0x16, 0x64, 0xCE,
 0x9F, 0xE8, 0x86, 0x59, 0x2A, 0xAF, 0x08, 0xE0, 0x22, 0xDC, 0x20, 0x9D, 0x0B, 0x19, 0x6D, 0xA6,
 0x16, 0x70, 0xD0, 0xF9, 0x98, 0xDA, 0xFA, 0x03, 0x9F, 0xBA, 0x09, 0xA0, 0x88, 0x35, 0x1F, 0x36,
 0x78, 0x4A, 0x26, 0x49, 0xBE, 0x38, 0x7A, 0x65, 0xC1, 0xD3, 0x61, 0x92, 0x35, 0x16, 0xA0, 0xA9,
 0xE7, 0xE7, 0x03, 0x8B, 0xDB, 0xB2, 0xEB, 0x82, 0xB0, 0x3D, 0xDF, 0x59, 0x5C, 0xD1, 0xAB, 0x89,
 0xA8, 0xB0, 0xA2, 0xC5, 0xAC, 0x03, 0xBC, 0x1F, 0xCC, 0x93, 0x44, 0x46, 0xE3, 0xF5, 0xFF, 0x2B,
 0xAC, 0x74, 0x69, 0x0C, 0x4F, 0x3D, 0x9E, 0xED, 0xD2, 0x22, 0x98, 0xB4, 0x07, 0x3A, 0xE7, 0xF4,
 0xDC, 0x11, 0x1B, 0x3C, 0xC2, 0x6D, 0xD0, 0x18, 0x3A, 0xF0, 0xF0, 0x77, 0xD6, 0x27, 0xA6, 0x12,
 0x31, 0x05, 0xEF, 0xE5, 0xD2, 0xE2, 0x2C, 0x92, 0xA4, 0x44, 0x01, 0x9E, 0x39, 0x9B, 0x87, 0xA3,
 0x06, 0x1B, 0x28, 0x31, 0x7C, 0x09, 0xCA, 0x4F, 0x89, 0x91, 0x91, 0x98, 0x78, 0x50, 0x8A, 0x13,
 0x2F, 0x8C, 0x7C, 0x6C, 0x0F, 0xFD, 0xF3, 0xCF, 0xA3, 0x21, 0x0C, 0x76, 0x38, 0x01, 0x04, 0xD7,
 0x5B, 0x35, 0xF6, 0xEE, 0xB2, 0xD8, 0x61, 0xE2, 0x8A, 0x14, 0xA9, 0x4A, 0x04, 0x8D, 0xDA, 0x72,
 0x6C, 0x31, 0xF9, 0xC8, 0xD1, 0x89, 0xD6, 0x7B, 0x69, 0x07, 0x13, 0x96, 0x34, 0xC1, 0x9E, 0xAF,
 0x8B, 0x96, 0xE5, 0xAC, 0x31, 0x04, 0x51, 0x3C, 0x5E, 0x23, 0x36, 0x91, 0x94, 0x0A, 0x76, 0x11,
 0x34, 0x08, 0x68, 0x17, 0x1D, 0x22, 0x85, 0xF6, 0xF8, 0x58, 0x99, 0x48, 0xFF, 0x02, 0x95, 0x5F,
 0x2C, 0x81, 0x88, 0x79, 0xA0, 0x72, 0x76, 0x0D, 0x33, 0xDC, 0xD0, 0x36, 0x21, 0xE3, 0xCD, 0xF2,
 0x19, 0xB8, 0x2D, 0x38, 0x1A, 0x4F, 0x8F, 0x73, 0x00, 0x68, 0x4E, 0xCC, 0x1E, 0x84, 0xA1, 0xB0,
 0x6C, 0xC3, 0xAE, 0xAF, 0x09, 0x89, 0x77, 0x66, 0x7C, 0x81, 0x66, 0x23, 0xD6, 0x4C, 0x40, 0x02,
 0x78, 0xD7, 0xD3, 0x05, 0x89, 0x20, 0xA0, 0xDD, 0x5E, 0xA8, 0x17, 0x04, 0xE2, 0x99, 0x68, 0xA4,
 0x95, 0xF4, 0xD9, 0xC4, 0xFA, 0x4C, 0x22, 0xA1, 0xB0, 0xF4, 0x19, 0xC4, 0xFA, 0xEC, 0xE1, 0x4E,
 0xD0, 0x42, 0xF0, 0xC4, 0x56, 0x24, 0x48, 0x92, 0x2D, 0x75, 0x22, 0x4A, 0x3D, 0x98, 0x49, 0xE5,
 0x40, 0x7C, 0xA6, 0xA9, 0x88, 0x28, 0x32, 0xA2, 0x28, 0x32, 0xC2, 0x45, 0x86, 0x00, 0x51, 0xE2,
 0x9E, 0x3F, 0xAD, 0x0B, 0xE3, 0xCA, 0x4F, 0x2F, 0x23, 0xCE, 0x56, 0xC3, 0x4C, 0x3A, 0xF9, 0x94,
 0x49, 0x60, 0x2F, 0x1B, 0x00, 0xDA, 0xCF, 0x61, 0xDC, 0x16, 0xD9, 0x5A, 0x0D, 0xD5, 0xD8, 0x0A,
 0xA6, 0x5C, 0x08, 0x10, 0xB1, 0x25, 0x9F, 0x98, 0x05, 0xAC, 0xBC, 0x22, 0x3E, 0x7F, 0xAE, 0xD3,
 0xB0, 0xC7, 0xDA, 0xC4, 0x35, 0xE6, 0xC4, 0x83, 0x09, 0x59, 0x48, 0xEC, 0x98, 0xDE, 0xCF, 0x1D,
 0xA2, 0x58, 0x33, 0x81, 0xC9, 0x70, 0x6A, 0x97, 0x0B, 0x1A, 0xB6, 0x14, 0xA0, 0x43, 0x3A, 0x32,
 0xA1, 0x83, 0x46, 0x6C, 0x6C, 0x0B, 0x4F, 0x95, 0x84, 0x15, 0xB6, 0x8E, 0x9C, 0x27, 0x42, 0xC0,
 0x26, 0x4A, 0x03, 0xAD, 0x97, 0x2C, 0x27, 0xB0, 0x84, 0x87, 0x31, 0x9B, 0x48, 0x6B, 0xC4, 0x06,
 0x21, 0x4B, 0xB1, 0x36, 0xA1, 0x83, 0x30, 0xF8, 0x34, 0x32, 0x73, 0x49, 0x61, 0xE5, 0xEA, 0xDA,
 0x7B, 0x8B, 0xE0, 0x34, 0x8F, 0xBF, 0xA9, 0xF3, 0xE2, 0xDB, 0xD7, 0x9A, 0xE3, 0x6A, 0x96, 0xB3,
 0x22, 0xB8, 0x59, 0x34, 0x58, 0x0A, 0xD6, 0x86, 0x04, 0x12, 0x4B, 0xC2, 0x26, 0xD3, 0x18, 0x87,
 0xFC, 0x99, 0xE9, 0x41, 0xEA, 0x8E, 0xEF, 0x93, 0x25, 0x8F, 0x6B, 0x61, 0x31, 0x34, 0x97, 0xBD,
 0xF5, 0xAD, 0x55, 0x31, 0x71, 0x32, 0x98, 0x48, 0x96, 0x8F, 0x39, 0x8F, 0x6B, 0xC1, 0x28, 0x6B,
 0xFA, 0x5E, 0x40, 0x84, 0xE1, 0xED, 0x07, 0x2B, 0x45, 0x39, 0x03, 0xB9, 0x82, 0x0C, 0xC1, 0x22,
 0x59, 0x46, 0xBC, 0xAE, 0x49, 0x53, 0x56, 0x23, 0xC9, 0xD0, 0x28, 0x96, 0x0B, 0xA5, 0x71, 0x3E,
 0x5D, 0x2B, 0x4C, 0xE2, 0x2C, 0x55, 0x67, 0xBF, 0xB3, 0xC3, 0xE0, 0xB1, 0x39, 0x76, 0x86, 0x8B,
 0x05, 0x83, 0x47, 0x67, 0x87, 0x33, 0x7F, 0x6E, 0x0D, 0x1E, 0xFD, 0x2F, 0x5E, 0x72, 0x0B, 0x89,
 0x42, 0x10, 0x01, 0x00
};
