# Supplementary material for: Design of a hazard prediction system with intelligent multimodal fusion based on artificial intelligence & internet of things technology: taking a crib as an example
Source: PeerJ Comput Sci. 2024 Oct 29;10:e2404. doi: 10.7717/peerj-cs.2404 (PMC11623082; doi:10.7717/peerj-cs.2404)
Supplement: Supplemental Information 2 [file peerj-cs-10-2404-s002.zip › Algorithm/Real_time_State_Monitoring_Algorithm/camera_pins.h]

#if defined(CAMERA_MODEL_WROVER_KIT)
#define PWDN_GPIO_NUM    -1
#define RESET_GPIO_NUM   -1
#define XCLK_GPIO_NUM    21
#define SIOD_GPIO_NUM    26
#define SIOC_GPIO_NUM    27

#define Y9_GPIO_NUM      35
#define Y8_GPIO_NUM      34
#define Y7_GPIO_NUM      39
#define Y6_GPIO_NUM      36
#define Y5_GPIO_NUM      19
#define Y4_GPIO_NUM      18
#define Y3_GPIO_NUM       5
#define Y2_GPIO_NUM       4
#define VSYNC_GPIO_NUM   25
#define HREF_GPIO_NUM    23
#define PCLK_GPIO_NUM    22

#elif defined(CAMERA_MODEL_ESP_EYE)
#define PWDN_GPIO_NUM    -1
#define RESET_GPIO_NUM   -1
#define XCLK_GPIO_NUM    4
#define SIOD_GPIO_NUM    18
#define SIOC_GPIO_NUM    23

#define Y9_GPIO_NUM      36
#define Y8_GPIO_NUM      37
#define Y7_GPIO_NUM      38
#define Y6_GPIO_NUM      39
#define Y5_GPIO_NUM      35
#define Y4_GPIO_NUM      14
#define Y3_GPIO_NUM      13
#define Y2_GPIO_NUM      34
#define VSYNC_GPIO_NUM   5
#define HREF_GPIO_NUM    27
#define PCLK_GPIO_NUM    25

#define LED_GPIO_NUM     22

#elif defined(CAMERA_MODEL_M5STACK_PSRAM)
#define PWDN_GPIO_NUM     -1
#define RESET_GPIO_NUM    15
#define XCLK_GPIO_NUM     27
#define SIOD_GPIO_NUM     25
#define SIOC_GPIO_NUM     23

#define Y9_GPIO_NUM       19
#define Y8_GPIO_NUM       36
#define Y7_GPIO_NUM       18
#define Y6_GPIO_NUM       39
#define Y5_GPIO_NUM        5
#define Y4_GPIO_NUM       34
#define Y3_GPIO_NUM       35
#define Y2_GPIO_NUM       32
#define VSYNC_GPIO_NUM    22
#define HREF_GPIO_NUM     26
#define PCLK_GPIO_NUM     21

#elif defined(CAMERA_MODEL_M5STACK_V2_PSRAM)
#define PWDN_GPIO_NUM     -1
#define RESET_GPIO_NUM    15
#define XCLK_GPIO_NUM     27
#define SIOD_GPIO_NUM     22
#define SIOC_GPIO_NUM     23

#define Y9_GPIO_NUM       19
#define Y8_GPIO_NUM       36
#define Y7_GPIO_NUM       18
#define Y6_GPIO_NUM       39
#define Y5_GPIO_NUM        5
#define Y4_GPIO_NUM       34
#define Y3_GPIO_NUM       35
#define Y2_GPIO_NUM       32
#define VSYNC_GPIO_NUM    25
#define HREF_GPIO_NUM     26
#define PCLK_GPIO_NUM     21

#elif defined(CAMERA_MODEL_M5STACK_WIDE)
#define PWDN_GPIO_NUM     -1
#define RESET_GPIO_NUM    15
#define XCLK_GPIO_NUM     27
#define SIOD_GPIO_NUM     22
#define SIOC_GPIO_NUM     23

#define Y9_GPIO_NUM       19
#define Y8_GPIO_NUM       36
#define Y7_GPIO_NUM       18
#define Y6_GPIO_NUM       39
#define Y5_GPIO_NUM        5
#define Y4_GPIO_NUM       34
#define Y3_GPIO_NUM       35
#define Y2_GPIO_NUM       32
#define VSYNC_GPIO_NUM    25
#define HREF_GPIO_NUM     26
#define PCLK_GPIO_NUM     21

#define LED_GPIO_NUM       2

#elif defined(CAMERA_MODEL_M5STACK_ESP32CAM)
#define PWDN_GPIO_NUM     -1
#define RESET_GPIO_NUM    15
#define XCLK_GPIO_NUM     27
#define SIOD_GPIO_NUM     25
#define SIOC_GPIO_NUM     23

#define Y9_GPIO_NUM       19
#define Y8_GPIO_NUM       36
#define Y7_GPIO_NUM       18
#define Y6_GPIO_NUM       39
#define Y5_GPIO_NUM        5
#define Y4_GPIO_NUM       34
#define Y3_GPIO_NUM       35
#define Y2_GPIO_NUM       17
#define VSYNC_GPIO_NUM    22
#define HREF_GPIO_NUM     26
#define PCLK_GPIO_NUM     21

#elif defined(CAMERA_MODEL_M5STACK_UNITCAM)
#define PWDN_GPIO_NUM     -1
#define RESET_GPIO_NUM    15
#define XCLK_GPIO_NUM     27
#define SIOD_GPIO_NUM     25
#define SIOC_GPIO_NUM     23

#define Y9_GPIO_NUM       19
#define Y8_GPIO_NUM       36
#define Y7_GPIO_NUM       18
#define Y6_GPIO_NUM       39
#define Y5_GPIO_NUM        5
#define Y4_GPIO_NUM       34
#define Y3_GPIO_NUM       35
#define Y2_GPIO_NUM       32
#define VSYNC_GPIO_NUM    22
#define HREF_GPIO_NUM     26
#define PCLK_GPIO_NUM     21

#elif defined(CAMERA_MODEL_AI_THINKER)
#define PWDN_GPIO_NUM     32
#define RESET_GPIO_NUM    -1
#define XCLK_GPIO_NUM      0
#define SIOD_GPIO_NUM     26
#define SIOC_GPIO_NUM     27

#define Y9_GPIO_NUM       35
#define Y8_GPIO_NUM       34
#define Y7_GPIO_NUM       39
#define Y6_GPIO_NUM       36
#define Y5_GPIO_NUM       21
#define Y4_GPIO_NUM       19
#define Y3_GPIO_NUM       18
#define Y2_GPIO_NUM        5
#define VSYNC_GPIO_NUM    25
#define HREF_GPIO_NUM     23
#define PCLK_GPIO_NUM     22

// 4 for flash led or 33 for normal led
#define LED_GPIO_NUM       4

#elif defined(CAMERA_MODEL_TTGO_T_JOURNAL)
#define PWDN_GPIO_NUM      0
#define RESET_GPIO_NUM    15
#define XCLK_GPIO_NUM     27
#define SIOD_GPIO_NUM     25
#define SIOC_GPIO_NUM     23

#define Y9_GPIO_NUM       19
#define Y8_GPIO_NUM       36
#define Y7_GPIO_NUM       18
#define Y6_GPIO_NUM       39
#define Y5_GPIO_NUM        5
#define Y4_GPIO_NUM       34
#define Y3_GPIO_NUM       35
#define Y2_GPIO_NUM       17
#define VSYNC_GPIO_NUM    22
#define HREF_GPIO_NUM     26
#define PCLK_GPIO_NUM     21

#elif defined(CAMERA_MODEL_XIAO_ESP32S3)
#define PWDN_GPIO_NUM     -1
#define RESET_GPIO_NUM    -1
#define XCLK_GPIO_NUM     10
#define SIOD_GPIO_NUM     40
#define SIOC_GPIO_NUM     39

#define Y9_GPIO_NUM       48
#define Y8_GPIO_NUM       11
#define Y7_GPIO_NUM       12
#define Y6_GPIO_NUM       14
#define Y5_GPIO_NUM       16
#define Y4_GPIO_NUM       18
#define Y3_GPIO_NUM       17
#define Y2_GPIO_NUM       15
#define VSYNC_GPIO_NUM    38
#define HREF_GPIO_NUM     47
#define PCLK_GPIO_NUM     13

#elif defined(CAMERA_MODEL_ESP32_CAM_BOARD)
// The 18 pin header on the board has Y5 and Y3 swapped
#define USE_BOARD_HEADER 0 
#define PWDN_GPIO_NUM    32
#define RESET_GPIO_NUM   33
#define XCLK_GPIO_NUM     4
#define SIOD_GPIO_NUM    18
#define SIOC_GPIO_NUM    23

#define Y9_GPIO_NUM      36
#define Y8_GPIO_NUM      19
#define Y7_GPIO_NUM      21
#define Y6_GPIO_NUM      39
#if USE_BOARD_HEADER
#define Y5_GPIO_NUM      13
#else
#define Y5_GPIO_NUM      35
#endif
#define Y4_GPIO_NUM      14
#if USE_BOARD_HEADER
#define Y3_GPIO_NUM      35
#else
#define Y3_GPIO_NUM      13
#endif
#define Y2_GPIO_NUM      34
#define VSYNC_GPIO_NUM    5
#define HREF_GPIO_NUM    27
#define PCLK_GPIO_NUM    25

#elif defined(CAMERA_MODEL_ESP32S3_CAM_LCD)
#define PWDN_GPIO_NUM     -1
#define RESET_GPIO_NUM    -1
#define XCLK_GPIO_NUM     40
#define SIOD_GPIO_NUM     17
#define SIOC_GPIO_NUM     18

#define Y9_GPIO_NUM       39
#define Y8_GPIO_NUM       41
#define Y7_GPIO_NUM       42
#define Y6_GPIO_NUM       12
#define Y5_GPIO_NUM       3
#define Y4_GPIO_NUM       14
#define Y3_GPIO_NUM       47
#define Y2_GPIO_NUM       13
#define VSYNC_GPIO_NUM    21
#define HREF_GPIO_NUM     38
#define PCLK_GPIO_NUM     11

#elif defined(CAMERA_MODEL_ESP32S2_CAM_BOARD)
// The 18 pin header on the board has Y5 and Y3 swapped
#define USE_BOARD_HEADER 0
#define PWDN_GPIO_NUM     1
#define RESET_GPIO_NUM    2
#define XCLK_GPIO_NUM     42
#define SIOD_GPIO_NUM     41
#define SIOC_GPIO_NUM     18

#define Y9_GPIO_NUM       16
#define Y8_GPIO_NUM       39
#define Y7_GPIO_NUM       40
#define Y6_GPIO_NUM       15
#if USE_BOARD_HEADER
#define Y5_GPIO_NUM       12
#else
#define Y5_GPIO_NUM       13
#endif
#define Y4_GPIO_NUM       5
#if USE_BOARD_HEADER
#define Y3_GPIO_NUM       13
#else
#define Y3_GPIO_NUM       12
#endif
#define Y2_GPIO_NUM       14
#define VSYNC_GPIO_NUM    38
#define HREF_GPIO_NUM     4
#define PCLK_GPIO_NUM     3

#elif defined(CAMERA_MODEL_ESP32S3_EYE)
#define PWDN_GPIO_NUM -1
#define RESET_GPIO_NUM -1
#define XCLK_GPIO_NUM 15
#define SIOD_GPIO_NUM 4
#define SIOC_GPIO_NUM 5

#define Y2_GPIO_NUM 11
#define Y3_GPIO_NUM 9
#define Y4_GPIO_NUM 8
#define Y5_GPIO_NUM 10
#define Y6_GPIO_NUM 12
#define Y7_GPIO_NUM 18
#define Y8_GPIO_NUM 17
#define Y9_GPIO_NUM 16

#define VSYNC_GPIO_NUM 6
#define HREF_GPIO_NUM 7
#define PCLK_GPIO_NUM 13

#elif defined(CAMERA_MODEL_DFRobot_FireBeetle2_ESP32S3) || defined(CAMERA_MODEL_DFRobot_Romeo_ESP32S3)
#define PWDN_GPIO_NUM     -1
#define RESET_GPIO_NUM    -1
#define XCLK_GPIO_NUM     45
#define SIOD_GPIO_NUM     1
#define SIOC_GPIO_NUM     2

#define Y9_GPIO_NUM       48
#define Y8_GPIO_NUM       46
#define Y7_GPIO_NUM       8
#define Y6_GPIO_NUM       7
#define Y5_GPIO_NUM       4
#define Y4_GPIO_NUM       41
#define Y3_GPIO_NUM       40
#define Y2_GPIO_NUM       39
#define VSYNC_GPIO_NUM    6
#define HREF_GPIO_NUM     42
#define PCLK_GPIO_NUM     5

#else
#error "Camera model not selected"
#endif
