# Supplementary material for: Design of a hazard prediction system with intelligent multimodal fusion based on artificial intelligence & internet of things technology: taking a crib as an example
Source: PeerJ Comput Sci. 2024 Oct 29;10:e2404. doi: 10.7717/peerj-cs.2404 (PMC11623082; doi:10.7717/peerj-cs.2404)
Supplement: Supplemental Information 2 [file peerj-cs-10-2404-s002.zip › Algorithm/Real_time_State_Monitoring_Algorithm/partitions.csv]

# Name	Type	SubType	Offset	Size	Flags
nvs	data	nvs	0x9000	0x5000
otadata	data	ota	0xe000	0x2000
app0	app	ota_0	0x10000	0x3d0000
fr	data		0x3e0000	0x20000
