# Supplementary material for: Design of a hazard prediction system with intelligent multimodal fusion based on artificial intelligence & internet of things technology: taking a crib as an example
Source: PeerJ Comput Sci. 2024 Oct 29;10:e2404. doi: 10.7717/peerj-cs.2404 (PMC11623082; doi:10.7717/peerj-cs.2404)
Supplement: Supplemental Information 2 [file peerj-cs-10-2404-s002.zip › Algorithm/Turn-over Detection Algorithm/Turn-over Detection Algorithm.py]

#Last revised version on April 14, 2024, authored by Zhao Jianan
import cv2
import time
import playsound
import openpyxl
def detect_faces(window_name, camera_id, excel_path):
    cv2.namedWindow(window_name)
    cap = cv2.VideoCapture(camera_id)
    classifier = cv2.CascadeClassifier('haarcascade_frontalface_alt2.xml')
    classifier.load(r'D:\SmartCrib\Roll-Over-Detection\haarcascade_frontalface_alt2.xml')
    color = (0, 255, 0)
    status = ''
    start_time = time.time()
    last_face_time = start_time  # The last time a face was detected
    duration_data = []
    status_data = []
    data_count = 0
    buzzer_triggered = False
    # Create an Excel workbook and select the activity table
    wb = openpyxl.Workbook()
    sheet = wb.active
    sheet.cell(row=1, column=1, value='Timestamp')
    sheet.cell(row=1, column=2, value='RunTime')
    sheet.cell(row=1, column=3, value='BabyStatus')
    sheet.cell(row=1, column=4, value='Buzzer')
    while cap.isOpened() and data_count < 10000:
        ok, frame = cap.read()
        if not ok:
            break
        gray = cv2.cvtColor(frame, cv2.COLOR_BGR2GRAY)
        face_rects = classifier.detectMultiScale(gray, scaleFactor=1.2, minNeighbors=3, minSize=(32, 32))
        if len(face_rects) > 0:
            current_time = time.time()
            last_face_time = current_time
            duration = round(current_time - start_time, 2)
            status = 'Normal'
            # Add timestamp and runtime to the list
            duration_data.append(current_time)
            status_data.append(status)
            if buzzer_triggered:
                buzzer_triggered = False
            for face_rect in face_rects:
                x, y, w, h = face_rect
                cv2.rectangle(frame, (x, y), (x + w, y + h), color, 2)
        else:
            current_time = time.time()
            duration = round(current_time - start_time, 2)
            status = 'Turn over'
            # Add timestamp and runtime to the list
            duration_data.append(current_time)
            status_data.append(status)
            # If no face is detected for more than 5 seconds and the buzzer has not been triggered, the buzzer will be triggered
            if (current_time - last_face_time) >= 5 and not buzzer_triggered:
                playsound.playsound(r'D:\SmartCrib\Roll-Over-Detection\fengmingqi.mp3')
                buzzer_triggered = True
        cv2.imshow(window_name, frame)
        c = cv2.waitKey(10)
        if c & 0xFF == ord('q'):
            break
        data_count += 1
    cap.release()
    cv2.destroyAllWindows()
    # Write data into an Excel spreadsheet
    for i in range(len(duration_data)):
        sheet.cell(row=i + 2, column=1, value=duration_data[i])
        sheet.cell(row=i + 2, column=2, value=round(duration_data[i] - duration_data[0], 2))
        sheet.cell(row=i + 2, column=3, value=status_data[i])
        sheet.cell(row=i + 2, column=4, value='Ring' if status_data[i] == 'Turn over' else 'Non')
    wb.save(excel_path)
    print('Finished.')
if __name__ == '__main__':
    print('Catching your face and writing into disk...')
    detect_faces('mycamera', 0, r'C:\Users\XiaoGuan\Desktop\Baby_flipping_test_data\Baby_flipping_test_data.xlsx')
