# Supplementary material for: Design of a hazard prediction system with intelligent multimodal fusion based on artificial intelligence & internet of things technology: taking a crib as an example
Source: PeerJ Comput Sci. 2024 Oct 29;10:e2404. doi: 10.7717/peerj-cs.2404 (PMC11623082; doi:10.7717/peerj-cs.2404)
Supplement: Supplemental Information 2 [file peerj-cs-10-2404-s002.zip › Algorithm/Turn-over Detection Algorithm/haarcascade_frontalface_alt2.xml]

<?xml version="1.0"?>
<!--
    Tree-based 20x20 gentle adaboost frontal face detector.
    Created by Rainer Lienhart.

////////////////////////////////////////////////////////////////////////////////////////

  IMPORTANT: READ BEFORE DOWNLOADING, COPYING, INSTALLING OR USING.

  By downloading, copying, installing or using the software you agree to this license.
  If you do not agree to this license, do not download, install,
  copy or use the software.


                        Intel License Agreement
                For Open Source Computer Vision Library

 Copyright (C) 2000, Intel Corporation, all rights reserved.
 Third party copyrights are property of their respective owners.

 Redistribution and use in source and binary forms, with or without modification,
 are permitted provided that the following conditions are met:

   * Redistribution's of source code must retain the above copyright notice,
     this list of conditions and the following disclaimer.

   * Redistribution's in binary form must reproduce the above copyright notice,
     this list of conditions and the following disclaimer in the documentation
     and/or other materials provided with the distribution.

   * The name of Intel Corporation may not be used to endorse or promote products
     derived from this software without specific prior written permission.

 This software is provided by the copyright holders and contributors "as is" and
 any express or implied warranties, including, but not limited to, the implied
 warranties of merchantability and fitness for a particular purpose are disclaimed.
 In no event shall the Intel Corporation or contributors be liable for any direct,
 indirect, incidental, special, exemplary, or consequential damages
 (including, but not limited to, procurement of substitute goods or services;
 loss of use, data, or profits; or business interruption) however caused
 and on any theory of liability, whether in contract, strict liability,
 or tort (including negligence or otherwise) arising in any way out of
 the use of this software, even if advised of the possibility of such damage.
-->
<opencv_storage>
<cascade type_id="opencv-cascade-classifier"><stageType>BOOST</stageType>
  <featureType>HAAR</featureType>
  <height>20</height>
  <width>20</width>
  <stageParams>
    <maxWeakCount>109</maxWeakCount></stageParams>
  <featureParams>
    <maxCatCount>0</maxCatCount></featureParams>
  <stageNum>20</stageNum>
  <stages>
    <_>
      <maxWeakCount>3</maxWeakCount>
      <stageThreshold>3.5069230198860168e-01</stageThreshold>
      <weakClassifiers>
        <_>
          <internalNodes>
            0 1 0 4.3272329494357109e-03 -1 -2 1 1.3076160103082657e-02</internalNodes>
          <leafValues>
            3.8381900638341904e-02 8.9652568101882935e-01
            2.6293140649795532e-01</leafValues></_>
        <_>
          <internalNodes>
            0 1 2 5.2434601821005344e-04 -1 -2 3 4.4573000632226467e-03</internalNodes>
          <leafValues>
            1.0216630250215530e-01 1.2384019792079926e-01
            6.9103831052780151e-01</leafValues></_>
        <_>
          <internalNodes>
            1 0 4 -9.2708261217921972e-04 -1 -2 5 3.3989109215326607e-04</internalNodes>
          <leafValues>
            1.9536970555782318e-01 2.1014410257339478e-01
            8.2586747407913208e-01</leafValues></_></weakClassifiers></_>
    <_>
      <maxWeakCount>9</maxWeakCount>
      <stageThreshold>3.4721779823303223e+00</stageThreshold>
      <weakClassifiers>
        <_>
          <internalNodes>
            0 1 6 2.3025739938020706e-03 -1 -2 7 4.4174338690936565e-03</internalNodes>
          <leafValues>
            1.0183759778738022e-01 8.2190579175949097e-01
            1.9565549492835999e-01</leafValues></_>
        <_>
          <internalNodes>
            0 1 8 2.2203210741281509e-02 -1 -2 9 -1.7283110355492681e-04</internalNodes>
          <leafValues>
            2.2054070234298706e-01 7.3263257741928101e-02
            5.9314841032028198e-01</leafValues></_>
        <_>
          <internalNodes>
            0 1 10 4.3567270040512085e-03 -1 -2 11
            -2.6032889727503061e-03</internalNodes>
          <leafValues>
            1.8441149592399597e-01 4.0322139859199524e-01
            8.0665212869644165e-01</leafValues></_>
        <_>
          <internalNodes>
            0 1 12 1.7309630056843162e-03 -1 -2 13
            -7.8146401792764664e-03</internalNodes>
          <leafValues>
            2.5483280420303345e-01 6.0570698976516724e-01
            2.7790638804435730e-01</leafValues></_>
        <_>
          <internalNodes>
            0 1 14 -8.7343417108058929e-03 -1 -2 15
            9.4522320432588458e-04</internalNodes>
          <leafValues>
            2.8899800777435303e-01 7.6165872812271118e-01
            3.4956431388854980e-01</leafValues></_>
        <_>
          <internalNodes>
            1 0 16 4.9414858222007751e-02 -1 -2 17
            4.4891750440001488e-03</internalNodes>
          <leafValues>
            8.1516528129577637e-01 2.8087830543518066e-01
            6.0277748107910156e-01</leafValues></_>
        <_>
          <internalNodes>
            1 0 18 6.0313619673252106e-02 -1 -2 19
            -1.0762850288301706e-03</internalNodes>
          <leafValues>
            7.6075017452239990e-01 4.4440358877182007e-01
            1.4373120665550232e-01</leafValues></_>
        <_>
          <internalNodes>
            1 0 20 -9.5083238556981087e-03 -1 -2 21
            7.6601309701800346e-03</internalNodes>
          <leafValues>
            5.3181701898574829e-01 5.4110521078109741e-01
            2.1806870400905609e-01</leafValues></_>
        <_>
          <internalNodes>
            1 0 22 7.6467678882181644e-03 -1 -2 23
            -8.4662932204082608e-04</internalNodes>
          <leafValues>
            1.1589600145816803e-01 2.3406790196895599e-01
            5.9903818368911743e-01</leafValues></_></weakClassifiers></_>
    <_>
      <maxWeakCount>14</maxWeakCount>
      <stageThreshold>5.9844889640808105e+00</stageThreshold>
      <weakClassifiers>
        <_>
          <internalNodes>
            1 0 24 -4.8506218008697033e-03 -1 -2 25
            -4.6141650527715683e-03</internalNodes>
          <leafValues>
            1.8054960668087006e-01 2.1778939664363861e-01
            8.0182367563247681e-01</leafValues></_>
        <_>
          <internalNodes>
            0 1 26 -2.4301309604197741e-03 -1 -2 27
            4.1787960799410939e-04</internalNodes>
          <leafValues>
            1.1413549631834030e-01 1.2030939757823944e-01
            6.1085307598114014e-01</leafValues></_>
        <_>
          <internalNodes>
            0 1 28 1.0010929545387626e-03 -1 -2 29
            1.0577100329101086e-03</internalNodes>
          <leafValues>
            2.0799599587917328e-01 3.3020541071891785e-01
            7.5110942125320435e-01</leafValues></_>
        <_>
          <internalNodes>
            1 0 30 1.2376549420878291e-03 -1 -2 31
            3.5315038985572755e-04</internalNodes>
          <leafValues>
            2.7682220935821533e-01 1.6682930290699005e-01
            5.8294767141342163e-01</leafValues></_>
        <_>
          <internalNodes>
            0 1 32 -1.1953660286962986e-02 -1 -2 33
            1.4182999730110168e-03</internalNodes>
          <leafValues>
            1.5087880194187164e-01 4.3912279605865479e-01
            7.6465952396392822e-01</leafValues></_>
        <_>
          <internalNodes>
            1 0 34 3.4642980899661779e-03 -1 -2 35
            -1.4948950149118900e-02</internalNodes>
          <leafValues>
            2.6515561342239380e-01 2.2980530560016632e-01
            5.4421657323837280e-01</leafValues></_>
        <_>
          <internalNodes>
            1 0 36 -1.0506849503144622e-03 -1 -2 37
            -4.0782918222248554e-03</internalNodes>
          <leafValues>
            3.6228439211845398e-01 2.6012599468231201e-01
            7.2336578369140625e-01</leafValues></_>
        <_>
          <internalNodes>
            0 1 38 5.4242828628048301e-04 -1 -2 39
            -7.3204059153795242e-03</internalNodes>
          <leafValues>
            3.8496789336204529e-01 2.9655128717422485e-01
            5.4803091287612915e-01</leafValues></_>
        <_>
          <internalNodes>
            0 1 40 1.1421289527788758e-03 -1 -2 41
            1.1783400550484657e-03</internalNodes>
          <leafValues>
            4.1047701239585876e-01 7.2390240430831909e-01
            2.7872839570045471e-01</leafValues></_>
        <_>
          <internalNodes>
            0 1 42 4.4077109545469284e-02 -1 -2 43
            3.7900090683251619e-03</internalNodes>
          <leafValues>
            5.6405162811279297e-01 5.9475481510162354e-01
            3.3120200037956238e-01</leafValues></_>
        <_>
          <internalNodes>
            0 1 44 -2.4291418958455324e-03 -1 -2 45
            9.4262324273586273e-03</internalNodes>
          <leafValues>
            6.6032320261001587e-01 4.6806651353836060e-01
            2.0643380284309387e-01</leafValues></_>
        <_>
          <internalNodes>
            0 1 46 8.0630257725715637e-03 -1 -2 47
            5.2240812219679356e-03</internalNodes>
          <leafValues>
            5.2988511323928833e-01 5.2816027402877808e-01
            1.9095499813556671e-01</leafValues></_>
        <_>
          <internalNodes>
            0 1 48 -7.0630568079650402e-03 -1 -2 49
            5.6897541508078575e-03</internalNodes>
          <leafValues>
            1.3806459307670593e-01 5.4906368255615234e-01
            1.2602810561656952e-01</leafValues></_>
        <_>
          <internalNodes>
            0 1 50 1.2472929665818810e-03 -1 -2 51
            4.9543488770723343e-02</internalNodes>
          <leafValues>
            2.3726630210876465e-01 5.2401661872863770e-01
            1.7692160606384277e-01</leafValues></_></weakClassifiers></_>
    <_>
      <maxWeakCount>19</maxWeakCount>
      <stageThreshold>8.5117864608764648e+00</stageThreshold>
      <weakClassifiers>
        <_>
          <internalNodes>
            1 0 52 -4.9326149746775627e-03 -1 -2 53
            2.7918140403926373e-05</internalNodes>
          <leafValues>
            1.9980649650096893e-01 2.2993800044059753e-01
            7.3932111263275146e-01</leafValues></_>
        <_>
          <internalNodes>
            1 0 54 3.0876200180500746e-03 -1 -2 55
            7.4669660534709692e-06</internalNodes>
          <leafValues>
            1.5338400006294250e-01 2.0368589460849762e-01
            5.8549159765243530e-01</leafValues></_>
        <_>
          <internalNodes>
            0 1 56 1.8739729421213269e-03 -1 -2 57
            9.3380251200869679e-04</internalNodes>
          <leafValues>
            2.0498959720134735e-01 3.2341998815536499e-01
            7.3230141401290894e-01</leafValues></_>
        <_>
          <internalNodes>
            0 1 58 1.9151850137859583e-03 -1 -2 59
            -5.9683797881007195e-03</internalNodes>
          <leafValues>
            3.0451491475105286e-01 2.9321339726448059e-01
            5.6212961673736572e-01</leafValues></_>
        <_>
          <internalNodes>
            0 1 60 -7.2115601506084204e-04 -1 -2 61
            -5.9663117863237858e-03</internalNodes>
          <leafValues>
            3.6580368876457214e-01 2.7121558785438538e-01
            7.2263348102569580e-01</leafValues></_>
        <_>
          <internalNodes>
            0 1 62 3.0874179676175117e-02 -1 -2 63
            -1.1099710129201412e-02</internalNodes>
          <leafValues>
            4.4198378920555115e-01 3.6129769682884216e-01
            5.2514511346817017e-01</leafValues></_>
        <_>
          <internalNodes>
            0 1 64 2.1164179779589176e-03 -1 -2 65
            -9.4317439943552017e-03</internalNodes>
          <leafValues>
            3.6286169290542603e-01 1.6010950505733490e-01
            7.0522767305374146e-01</leafValues></_>
        <_>
          <internalNodes>
            0 1 66 -3.5266019403934479e-03 -1 -2 67
            -1.6907559474930167e-03</internalNodes>
          <leafValues>
            1.3012880086898804e-01 1.7863239347934723e-01
            5.5215299129486084e-01</leafValues></_>
        <_>
          <internalNodes>
            0 1 68 4.6470930101349950e-04 -1 -2 69
            -1.0215570218861103e-02</internalNodes>
          <leafValues>
            3.4873831272125244e-01 2.6739910244941711e-01
            6.6679191589355469e-01</leafValues></_>
        <_>
          <internalNodes>
            1 0 70 1.2634709710255265e-03 -1 -2 71
            -1.1875299736857414e-02</internalNodes>
          <leafValues>
            3.4378638863563538e-01 5.9953361749649048e-01
            3.4977179765701294e-01</leafValues></_>
        <_>
          <internalNodes>
            0 1 72 -1.0732339695096016e-02 -1 -2 73
            7.1836481802165508e-03</internalNodes>
          <leafValues>
            2.1504899859428406e-01 6.2714362144470215e-01
            2.5195419788360596e-01</leafValues></_>
        <_>
          <internalNodes>
            0 1 74 -2.8340889140963554e-02 -1 -2 75
            -4.5813230099156499e-04</internalNodes>
          <leafValues>
            8.2411892712116241e-02 5.9100568294525146e-01
            3.7052011489868164e-01</leafValues></_>
        <_>
          <internalNodes>
            1 0 76 4.2940340936183929e-03 -1 -2 77
            1.0751079767942429e-02</internalNodes>
          <leafValues>
            1.5947279334068298e-01 5.9804809093475342e-01
            2.8325080871582031e-01</leafValues></_>
        <_>
          <internalNodes>
            1 0 78 2.2465119138360023e-02 -1 -2 79
            -5.7988539338111877e-02</internalNodes>
          <leafValues>
            7.8770911693572998e-01 1.5557409822940826e-01
            5.2396571636199951e-01</leafValues></_>
        <_>
          <internalNodes>
            1 0 80 7.2110891342163086e-03 -1 -2 81
            -4.8367571085691452e-02</internalNodes>
          <leafValues>
            6.6203659772872925e-01 1.4247199892997742e-01
            4.4298338890075684e-01</leafValues></_>
        <_>
          <internalNodes>
            0 1 82 -1.4418059960007668e-02 -1 -2 83
            -2.3156389594078064e-02</internalNodes>
          <leafValues>
            1.5885409712791443e-01 2.3757989704608917e-01
            5.2171349525451660e-01</leafValues></_>
        <_>
          <internalNodes>
            1 0 84 7.6985340565443039e-03 -1 -2 85
            -5.6248619221150875e-03</internalNodes>
          <leafValues>
            1.9417250156402588e-01 6.2784057855606079e-01
            3.7460449337959290e-01</leafValues></_>
        <_>
          <internalNodes>
            1 0 86 -7.2936748620122671e-04 -1 -2 87
            6.1783898854628205e-04</internalNodes>
          <leafValues>
            3.8409221172332764e-01 3.1064930558204651e-01
            5.5378472805023193e-01</leafValues></_>
        <_>
          <internalNodes>
            1 0 88 -4.5803939428878948e-05 -1 -2 89
            -1.4719359569426160e-05</internalNodes>
          <leafValues>
            3.4444490075111389e-01 2.7295520901679993e-01
            6.4289510250091553e-01</leafValues></_></weakClassifiers></_>
    <_>
      <maxWeakCount>19</maxWeakCount>
      <stageThreshold>8.4680156707763672e+00</stageThreshold>
      <weakClassifiers>
        <_>
          <internalNodes>
            0 1 90 -1.3469370314851403e-03 -1 -2 91
            -2.4774789344519377e-03</internalNodes>
          <leafValues>
            1.6570860147476196e-01 2.2738510370254517e-01
            6.9893497228622437e-01</leafValues></_>
        <_>
          <internalNodes>
            0 1 92 5.2632777951657772e-03 -1 -2 93
            4.9075339920818806e-03</internalNodes>
          <leafValues>
            1.5120740234851837e-01 5.5644702911376953e-01
            1.6054420173168182e-01</leafValues></_>
        <_>
          <internalNodes>
            0 1 94 -2.3254349362105131e-03 -1 -2 95
            -1.4665479538962245e-03</internalNodes>
          <leafValues>
            1.8802590668201447e-01 3.1224989891052246e-01
            7.1653962135314941e-01</leafValues></_>
        <_>
          <internalNodes>
            1 0 96 -1.2311690300703049e-01 -1 -2 97
            2.2108340635895729e-03</internalNodes>
          <leafValues>
            3.8595831394195557e-01 2.4552939832210541e-01
            5.6957101821899414e-01</leafValues></_>
        <_>
          <internalNodes>
            0 1 98 2.0661531016230583e-03 -1 -2 99
            3.6130280932411551e-04</internalNodes>
          <leafValues>
            2.7165201306343079e-01 2.2933620214462280e-01
            7.2086298465728760e-01</leafValues></_>
        <_>
          <internalNodes>
            1 0 100 7.9957872629165649e-02 -1 -2 101
            2.6064720004796982e-03</internalNodes>
          <leafValues>
            7.8336209058761597e-01 5.5452322959899902e-01
            2.5506898760795593e-01</leafValues></_>
        <_>
          <internalNodes>
            1 0 102 6.5699010156095028e-03 -1 -2 103
            1.6259610420092940e-03</internalNodes>
          <leafValues>
            1.8193900585174561e-01 3.5298758745193481e-01
            6.5528190135955811e-01</leafValues></_>
        <_>
          <internalNodes>
            0 1 104 3.6204981151968241e-03 -1 -2 105
            -4.4391951523721218e-03</internalNodes>
          <leafValues>
            5.4623097181320190e-01 1.3598430156707764e-01
            5.4158151149749756e-01</leafValues></_>
        <_>
          <internalNodes>
            0 1 106 -9.0540945529937744e-03 -1 -2 107
            -4.6067481162026525e-04</internalNodes>
          <leafValues>
            1.1151199787855148e-01 5.8467197418212891e-01
            2.5983488559722900e-01</leafValues></_>
        <_>
          <internalNodes>
            0 1 108 -5.6621041148900986e-03 -1 -2 109
            5.1165837794542313e-03</internalNodes>
          <leafValues>
            1.6105690598487854e-01 5.3766787052154541e-01
            1.7394550144672394e-01</leafValues></_>
        <_>
          <internalNodes>
            0 1 110 -2.1362339612096548e-03 -1 -2 111
            -5.4809921421110630e-03</internalNodes>
          <leafValues>
            1.9020730257034302e-01 3.2720080018043518e-01
            6.3648408651351929e-01</leafValues></_>
        <_>
          <internalNodes>
            0 1 112 -8.1061907112598419e-03 -1 -2 113
            6.0048708692193031e-03</internalNodes>
          <leafValues>
            6.9148528575897217e-01 4.3273261189460754e-01
            6.9638431072235107e-01</leafValues></_>
        <_>
          <internalNodes>
            0 1 114 -8.7028548121452332e-02 -1 -2 115
            -4.7809639945626259e-03</internalNodes>
          <leafValues>
            8.5941338539123535e-01 9.7394466400146484e-02
            4.5870301127433777e-01</leafValues></_>
        <_>
          <internalNodes>
            0 1 116 -2.2166660055518150e-03 -1 -2 117
            1.3642730191349983e-03</internalNodes>
          <leafValues>
            2.5546258687973022e-01 3.3190909028053284e-01
            5.9641027450561523e-01</leafValues></_>
        <_>
          <internalNodes>
            0 1 118 -9.0077864006161690e-03 -1 -2 119
            -1.5494120307266712e-02</internalNodes>
          <leafValues>
            2.6665949821472168e-01 1.8481859564781189e-01
            6.2459707260131836e-01</leafValues></_>
        <_>
          <internalNodes>
            1 0 120 -4.2165028862655163e-03 -1 -2 121
            4.3249759823083878e-02</internalNodes>
          <leafValues>
            5.3799271583557129e-01 5.1830291748046875e-01
            2.1704199910163879e-01</leafValues></_>
        <_>
          <internalNodes>
            1 0 122 2.8786511393263936e-04 -1 -2 123
            1.2373150093480945e-03</internalNodes>
          <leafValues>
            2.6133841276168823e-01 2.7865320444107056e-01
            5.9089881181716919e-01</leafValues></_>
        <_>
          <internalNodes>
            1 0 124 1.9528300035744905e-03 -1 -2 125
            -1.4947060262784362e-03</internalNodes>
          <leafValues>
            2.6128691434860229e-01 5.9154129028320312e-01
            3.4557819366455078e-01</leafValues></_>
        <_>
          <internalNodes>
            1 0 126 3.5878680646419525e-03 -1 -2 127
            -2.5938691105693579e-03</internalNodes>
          <leafValues>
            1.5870520472526550e-01 1.2704110145568848e-01
            5.9794288873672485e-01</leafValues></_></weakClassifiers></_>
    <_>
      <maxWeakCount>27</maxWeakCount>
      <stageThreshold>1.2578499794006348e+01</stageThreshold>
      <weakClassifiers>
        <_>
          <internalNodes>
            0 1 128 3.5810680128633976e-03 -1 -2 129
            -2.8552350122481585e-03</internalNodes>
          <leafValues>
            1.9951049983501434e-01 7.3730701208114624e-01
            2.9217371344566345e-01</leafValues></_>
        <_>
          <internalNodes>
            0 1 130 1.9758539274334908e-03 -1 -2 131
            3.2583118882030249e-03</internalNodes>
          <leafValues>
            1.9564199447631836e-01 5.6920468807220459e-01
            1.8390649557113647e-01</leafValues></_>
        <_>
          <internalNodes>
            0 1 132 2.3711679386906326e-04 -1 -2 133
            2.5942500215023756e-03</internalNodes>
          <leafValues>
            2.1716670691967010e-01 2.7199891209602356e-01
            7.1502441167831421e-01</leafValues></_>
        <_>
          <internalNodes>
            0 1 134 -2.5032449513673782e-02 -1 -2 135
            6.3087949529290199e-03</internalNodes>
          <leafValues>
            1.8251839280128479e-01 5.6998378038406372e-01
            3.5098528861999512e-01</leafValues></_>
        <_>
          <internalNodes>
            1 0 136 -3.2494920305907726e-03 -1 -2 137
            -1.4885730110108852e-02</internalNodes>
          <leafValues>
            4.0239268541336060e-01 3.6040958762168884e-01
            7.2919952869415283e-01</leafValues></_>
        <_>
          <internalNodes>
            1 0 138 8.0623216927051544e-03 -1 -2 139
            2.7405679225921631e-02</internalNodes>
          <leafValues>
            6.4914900064468384e-01 5.5189931392669678e-01
            2.6596811413764954e-01</leafValues></_>
        <_>
          <internalNodes>
            1 0 140 3.4368600696325302e-02 -1 -2 141
            -2.7292970567941666e-02</internalNodes>
          <leafValues>
            6.7125129699707031e-01 1.6913780570030212e-01
            4.3262779712677002e-01</leafValues></_>
        <_>
          <internalNodes>
            0 1 142 7.4452121043577790e-04 -1 -2 143
            7.0336280623450875e-04</internalNodes>
          <leafValues>
            3.4051001071929932e-01 5.5167931318283081e-01
            3.3113878965377808e-01</leafValues></_>
        <_>
          <internalNodes>
            0 1 144 -1.2275460362434387e-01 -1 -2 145
            3.2559928949922323e-03</internalNodes>
          <leafValues>
            1.6753150522708893e-01 3.6157518625259399e-01
            6.4207828044891357e-01</leafValues></_>
        <_>
          <internalNodes>
            0 1 146 -3.2090399414300919e-02 -1 -2 147
            3.2957999501377344e-03</internalNodes>
          <leafValues>
            2.9210790991783142e-01 5.6130319833755493e-01
            3.3578601479530334e-01</leafValues></_>
        <_>
          <internalNodes>
            0 1 148 -3.2273170072585344e-03 -1 -2 149
            1.1171669466421008e-03</internalNodes>
          <leafValues>
            6.9706428050994873e-01 3.5411500930786133e-01
            6.1440062522888184e-01</leafValues></_>
        <_>
          <internalNodes>
            1 0 150 -1.7279950901865959e-02 -1 -2 151
            1.1741200461983681e-02</internalNodes>
          <leafValues>
            5.5371809005737305e-01 5.3419572114944458e-01
            2.7571049332618713e-01</leafValues></_>
        <_>
          <internalNodes>
            1 0 152 4.6405228786170483e-03 -1 -2 153
            -1.6913030296564102e-02</internalNodes>
          <leafValues>
            2.4895210564136505e-01 1.7119289934635162e-01
            5.5239528417587280e-01</leafValues></_>
        <_>
          <internalNodes>
            1 0 154 1.0060169734060764e-02 -1 -2 155
            -6.0715491417795420e-04</internalNodes>
          <leafValues>
            8.2734507322311401e-01 3.7793910503387451e-01
            5.4762518405914307e-01</leafValues></_>
        <_>
          <internalNodes>
            1 0 156 -1.0865400545299053e-03 -1 -2 157
            8.9362077414989471e-03</internalNodes>
          <leafValues>
            3.2965409755706787e-01 6.0628837347030640e-01
            2.4342200160026550e-01</leafValues></_>
        <_>
          <internalNodes>
            1 0 158 -2.6372660067863762e-04 -1 -2 159
            1.3110050000250340e-02</internalNodes>
          <leafValues>
            3.8140949606895447e-01 5.5176162719726562e-01
            3.7268930673599243e-01</leafValues></_>
        <_>
          <internalNodes>
            0 1 160 -2.9806280508637428e-03 -1 -2 161
            -4.1619571857154369e-03</internalNodes>
          <leafValues>
            1.2296640127897263e-01 7.2522747516632080e-01
            4.9734550714492798e-01</leafValues></_>
        <_>
          <internalNodes>
            0 1 162 3.3842328935861588e-02 -1 -2 163
            -1.2564560165628791e-03</internalNodes>
          <leafValues>
            5.3483128547668457e-01 5.8519148826599121e-01
            4.3841668963432312e-01</leafValues></_>
        <_>
          <internalNodes>
            0 1 164 -1.9635230302810669e-02 -1 -2 165
            -9.9625496659427881e-04</internalNodes>
          <leafValues>
            2.2978340089321136e-01 6.2959378957748413e-01
            4.1315990686416626e-01</leafValues></_>
        <_>
          <internalNodes>
            0 1 166 -2.3127110674977303e-02 -1 -2 167
            2.3525709286332130e-02</internalNodes>
          <leafValues>
            1.6954590380191803e-01 5.1741302013397217e-01
            5.9519391506910324e-02</leafValues></_>
        <_>
          <internalNodes>
            0 1 168 -1.9356520846486092e-02 -1 -2 169
            -4.1787112131714821e-03</internalNodes>
          <leafValues>
            1.3572479784488678e-01 2.9966288805007935e-01
            5.7916951179504395e-01</leafValues></_>
        <_>
          <internalNodes>
            1 0 170 3.1488779932260513e-03 -1 -2 171
            7.3972279205918312e-03</internalNodes>
          <leafValues>
            6.5925890207290649e-01 5.3071719408035278e-01
            3.7951210141181946e-01</leafValues></_>
        <_>
          <internalNodes>
            0 1 172 7.1955118983169086e-06 -1 -2 173
            4.7114409506320953e-02</internalNodes>
          <leafValues>
            3.1283149123191833e-01 5.5378931760787964e-01
            1.0273090004920959e-01</leafValues></_>
        <_>
          <internalNodes>
            0 1 174 7.2878710925579071e-03 -1 -2 175
            -6.1887511983513832e-03</internalNodes>
          <leafValues>
            4.6608591079711914e-01 7.1588581800460815e-01
            4.7244489192962646e-01</leafValues></_>
        <_>
          <internalNodes>
            1 0 176 2.9757320880889893e-03 -1 -2 177
            -1.8449809867888689e-03</internalNodes>
          <leafValues>
            5.9345688670873642e-02 7.0273017883300781e-01
            4.7187310457229614e-01</leafValues></_>
        <_>
          <internalNodes>
            0 1 178 1.0239540279144421e-04 -1 -2 179
            2.4277009069919586e-03</internalNodes>
          <leafValues>
            5.8947342634201050e-01 4.8623558878898621e-01
            5.2475881576538086e-01</leafValues></_>
        <_>
          <internalNodes>
            0 1 180 -6.4751312136650085e-02 -1 -2 181
            3.9380151429213583e-04</internalNodes>
          <leafValues>
            6.9174712896347046e-01 4.6696171164512634e-01
            2.3824059963226318e-01</leafValues></_></weakClassifiers></_>
    <_>
      <maxWeakCount>31</maxWeakCount>
      <stageThreshold>1.4546750068664551e+01</stageThreshold>
      <weakClassifiers>
        <_>
          <internalNodes>
            0 1 182 1.4397440245375037e-03 -1 -2 183
            -5.4068560712039471e-04</internalNodes>
          <leafValues>
            2.7734708786010742e-01 7.4271547794342041e-01
            2.4797350168228149e-01</leafValues></_>
        <_>
          <internalNodes>
            1 0 184 -7.1237959673453588e-06 -1 -2 185
            -2.3661039303988218e-03</internalNodes>
          <leafValues>
            2.1995030343532562e-01 5.8899897336959839e-01
            2.5957161188125610e-01</leafValues></_>
        <_>
          <internalNodes>
            0 1 186 1.7343269428238273e-03 -1 -2 187
            1.5874590026214719e-03</internalNodes>
          <leafValues>
            1.8601259589195251e-01 4.1518709063529968e-01
            7.1034741401672363e-01</leafValues></_>
        <_>
          <internalNodes>
            1 0 188 3.7285638973116875e-03 -1 -2 189
            -1.2883819639682770e-01</internalNodes>
          <leafValues>
            2.5279670953750610e-01 1.3930009305477142e-01
            5.2545148134231567e-01</leafValues></_>
        <_>
          <internalNodes>
            1 0 190 7.9412180930376053e-03 -1 -2 191
            -1.2661729939281940e-02</internalNodes>
          <leafValues>
            2.4877290427684784e-01 2.7107000350952148e-01
            6.6188377141952515e-01</leafValues></_>
        <_>
          <internalNodes>
            0 1 192 3.0146789868013002e-05 -1 -2 193
            -1.6330160200595856e-02</internalNodes>
          <leafValues>
            3.8128259778022766e-01 2.3264320194721222e-01
            5.2630108594894409e-01</leafValues></_>
        <_>
          <internalNodes>
            0 1 194 1.4622770322603174e-05 -1 -2 195
            -2.0858660340309143e-02</internalNodes>
          <leafValues>
            4.2933320999145508e-01 1.6004039347171783e-01
            6.7823147773742676e-01</leafValues></_>
        <_>
          <internalNodes>
            1 0 196 2.8194559272378683e-03 -1 -2 197
            3.7899368908256292e-03</internalNodes>
          <leafValues>
            6.6792941093444824e-01 4.5877051353454590e-01
            7.1762388944625854e-01</leafValues></_>
        <_>
          <internalNodes>
            1 0 198 3.5344641655683517e-02 -1 -2 199
            -1.1571600334718823e-03</internalNodes>
          <leafValues>
            1.8640750646591187e-01 5.5382597446441650e-01
            3.1504508852958679e-01</leafValues></_>
        <_>
          <internalNodes>
            0 1 200 -5.8742752298712730e-03 -1 -2 201
            -1.5201780115603469e-05</internalNodes>
          <leafValues>
            2.8287911415100098e-01 5.8702242374420166e-01
            3.7048238515853882e-01</leafValues></_>
        <_>
          <internalNodes>
            1 0 202 -2.2681879636365920e-04 -1 -2 203
            3.7845689803361893e-03</internalNodes>
          <leafValues>
            4.2189309000968933e-01 6.6670012474060059e-01
            2.4611820280551910e-01</leafValues></_>
        <_>
          <internalNodes>
            1 0 204 -8.5295992903411388e-05 -1 -2 205
            -4.4394891709089279e-02</internalNodes>
          <leafValues>
            3.5575878620147705e-01 1.6655470430850983e-01
            5.2348488569259644e-01</leafValues></_>
        <_>
          <internalNodes>
            0 1 206 1.0126030538231134e-03 -1 -2 207
            -7.6327780261635780e-03</internalNodes>
          <leafValues>
            2.8846129775047302e-01 2.9693400859832764e-01
            6.0801112651824951e-01</leafValues></_>
        <_>
          <internalNodes>
            0 1 208 4.0330411866307259e-03 -1 -2 209
            1.3676689565181732e-01</internalNodes>
          <leafValues>
            4.5363900065422058e-01 5.1772642135620117e-01
            1.4491820335388184e-01</leafValues></_>
        <_>
          <internalNodes>
            0 1 210 -5.0060478970408440e-03 -1 -2 211
            -1.2475839816033840e-02</internalNodes>
          <leafValues>
            7.6169097423553467e-01 2.1597060561180115e-01
            5.4601877927780151e-01</leafValues></_>
        <_>
          <internalNodes>
            1 0 212 -9.4012258341535926e-04 -1 -2 213
            -1.2191980145871639e-02</internalNodes>
          <leafValues>
            3.9262959361076355e-01 3.4788811206817627e-01
            5.5426627397537231e-01</leafValues></_>
        <_>
          <internalNodes>
            0 1 214 -5.4959481349214911e-04 -1 -2 215
            -2.1802430273965001e-04</internalNodes>
          <leafValues>
            6.0642760992050171e-01 5.6974071264266968e-01
            1.7797139286994934e-01</leafValues></_>
        <_>
          <internalNodes>
            0 1 216 6.9115799851715565e-03 -1 -2 217
            -9.7631698008626699e-04</internalNodes>
          <leafValues>
            5.3793722391128540e-01 3.3278390765190125e-01
            5.4615312814712524e-01</leafValues></_>
        <_>
          <internalNodes>
            0 1 218 -8.7870173156261444e-03 -1 -2 219
            -1.6761029837653041e-03</internalNodes>
          <leafValues>
            2.1161609888076782e-01 6.6358232498168945e-01
            4.3658590316772461e-01</leafValues></_>
        <_>
          <internalNodes>
            1 0 220 -5.5694948881864548e-02 -1 -2 221
            -1.9844379276037216e-02</internalNodes>
          <leafValues>
            5.3874248266220093e-01 1.6028049588203430e-01
            5.3304588794708252e-01</leafValues></_>
        <_>
          <internalNodes>
            0 1 222 -7.4751611100509763e-04 -1 -2 223
            2.3032890632748604e-02</internalNodes>
          <leafValues>
            2.9174768924713135e-01 5.6081241369247437e-01
            1.9979810714721680e-01</leafValues></_>
        <_>
          <internalNodes>
            1 0 224 -3.0700280331075191e-03 -1 -2 225
            -1.1636839481070638e-03</internalNodes>
          <leafValues>
            3.9383140206336975e-01 5.7574361562728882e-01
            4.2394569516181946e-01</leafValues></_>
        <_>
          <internalNodes>
            1 0 226 2.2464339435100555e-01 -1 -2 227
            1.4412109740078449e-03</internalNodes>
          <leafValues>
            7.6765531301498413e-01 5.3538662195205688e-01
            2.5147768855094910e-01</leafValues></_>
        <_>
          <internalNodes>
            0 1 228 -3.0011249706149101e-02 -1 -2 229
            -5.3078960627317429e-02</internalNodes>
          <leafValues>
            2.3649039864540100e-01 2.3858639597892761e-01
            5.4146647453308105e-01</leafValues></_>
        <_>
          <internalNodes>
            1 0 230 2.0800929050892591e-03 -1 -2 231
            -4.0738182142376900e-03</internalNodes>
          <leafValues>
            6.5116149187088013e-01 6.0304141044616699e-01
            3.5877010226249695e-01</leafValues></_>
        <_>
          <internalNodes>
            1 0 232 -1.9529370591044426e-02 -1 -2 233
            -5.3309470415115356e-02</internalNodes>
          <leafValues>
            5.4235929250717163e-01 2.3609539866447449e-01
            5.4017579555511475e-01</leafValues></_>
        <_>
          <internalNodes>
            0 1 234 -3.4849561750888824e-02 -1 -2 235
            -1.2658450007438660e-01</internalNodes>
          <leafValues>
            2.8369858860969543e-01 1.8135160207748413e-01
            5.4210460186004639e-01</leafValues></_>
        <_>
          <internalNodes>
            0 1 236 7.3325118137290701e-06 -1 -2 237
            -1.1843870393931866e-02</internalNodes>
          <leafValues>
            3.9803659915924072e-01 2.6163849234580994e-01
            5.2377301454544067e-01</leafValues></_>
        <_>
          <internalNodes>
            0 1 238 -4.8470678739249706e-03 -1 -2 239
            8.1693977117538452e-03</internalNodes>
          <leafValues>
            2.4381080269813538e-01 5.3271460533142090e-01
            8.1903767585754395e-01</leafValues></_>
        <_>
          <internalNodes>
            1 0 240 -6.4716790802776814e-03 -1 -2 241
            -1.5188479665084742e-05</internalNodes>
          <leafValues>
            4.6796938776969910e-01 5.5639117956161499e-01
            4.3675860762596130e-01</leafValues></_>
        <_>
          <internalNodes>
            1 0 242 3.0696711037307978e-03 -1 -2 243
            -1.6296720423270017e-04</internalNodes>
          <leafValues>
            6.6643488407135010e-01 5.5946111679077148e-01
            3.0427119135856628e-01</leafValues></_></weakClassifiers></_>
    <_>
      <maxWeakCount>39</maxWeakCount>
      <stageThreshold>1.8572250366210938e+01</stageThreshold>
      <weakClassifiers>
        <_>
          <internalNodes>
            1 0 244 -9.8275858908891678e-03 -1 -2 245
            -4.1693858802318573e-03</internalNodes>
          <leafValues>
            2.1160189807415009e-01 6.9246852397918701e-01
            3.0437770485877991e-01</leafValues></_>
        <_>
          <internalNodes>
            0 1 246 3.5341319744475186e-04 -1 -2 247
            4.8054549843072891e-03</internalNodes>
          <leafValues>
            3.1832858920097351e-01 5.4565590620040894e-01
            2.5222688913345337e-01</leafValues></_>
        <_>
          <internalNodes>
            0 1 248 2.1071180526632816e-04 -1 -2 249
            -2.8318869881331921e-03</internalNodes>
          <leafValues>
            2.9026180505752563e-01 3.1304559111595154e-01
            6.8849372863769531e-01</leafValues></_>
        <_>
          <internalNodes>
            1 0 250 -7.5633679443853907e-06 -1 -2 251
            -8.2888139877468348e-04</internalNodes>
          <leafValues>
            2.9624658823013306e-01 3.0996260046958923e-01
            5.7525151968002319e-01</leafValues></_>
        <_>
          <internalNodes>
            0 1 252 1.6209259629249573e-03 -1 -2 253
            9.1338958591222763e-03</internalNodes>
          <leafValues>
            3.9931958913803101e-01 4.8273721337318420e-01
            7.5378328561782837e-01</leafValues></_>
        <_>
          <internalNodes>
            0 1 254 -4.1212290525436401e-03 -1 -2 255
            -2.5447290390729904e-03</internalNodes>
          <leafValues>
            2.6169270277023315e-01 3.1087028980255127e-01
            5.4912358522415161e-01</leafValues></_>
        <_>
          <internalNodes>
            0 1 256 -6.2652782071381807e-04 -1 -2 257
            -3.6596331483451650e-05</internalNodes>
          <leafValues>
            3.2396918535232544e-01 6.5174108743667603e-01
            4.1789120435714722e-01</leafValues></_>
        <_>
          <internalNodes>
            1 0 258 1.3882719911634922e-02 -1 -2 259
            1.0493700392544270e-03</internalNodes>
          <leafValues>
            6.7712038755416870e-01 4.1595110297203064e-01
            5.6528919935226440e-01</leafValues></_>
        <_>
          <internalNodes>
            1 0 260 1.8215360119938850e-02 -1 -2 261
            -1.1334580369293690e-02</internalNodes>
          <leafValues>
            7.6896011829376221e-01 2.8733238577842712e-01
            4.9889329075813293e-01</leafValues></_>
        <_>
          <internalNodes>
            1 0 262 -4.1097560897469521e-03 -1 -2 263
            4.2612891411408782e-04</internalNodes>
          <leafValues>
            5.4630082845687866e-01 3.6312350630760193e-01
            5.5125522613525391e-01</leafValues></_>
        <_>
          <internalNodes>
            1 0 264 6.0301548801362514e-03 -1 -2 265
            3.3587709185667336e-04</internalNodes>
          <leafValues>
            1.1437670141458511e-01 2.8910788893699646e-01
            5.4473417997360229e-01</leafValues></_>
        <_>
          <internalNodes>
            1 0 266 6.2279507983475924e-04 -1 -2 267
            -2.5837119668722153e-02</internalNodes>
          <leafValues>
            3.0234318971633911e-01 2.1670059859752655e-01
            5.2781528234481812e-01</leafValues></_>
        <_>
          <internalNodes>
            1 0 268 2.1774910390377045e-02 -1 -2 269
            1.7682299949228764e-03</internalNodes>
          <leafValues>
            3.2548341155052185e-01 5.2630507946014404e-01
            7.5263291597366333e-01</leafValues></_>
        <_>
          <internalNodes>
            0 1 270 -1.3793810270726681e-02 -1 -2 271
            -5.0852829590439796e-03</internalNodes>
          <leafValues>
            7.4103301763534546e-01 6.8366098403930664e-01
            4.5790711045265198e-01</leafValues></_>
        <_>
          <internalNodes>
            1 0 272 6.1795017682015896e-03 -1 -2 273
            1.0030319914221764e-02</internalNodes>
          <leafValues>
            7.4499362707138062e-01 4.8607799410820007e-01
            2.3614570498466492e-01</leafValues></_>
        <_>
          <internalNodes>
            0 1 274 -6.4201927743852139e-03 -1 -2 275
            -5.6961281225085258e-03</internalNodes>
          <leafValues>
            1.4673270285129547e-01 2.3478199541568756e-01
            5.3233772516250610e-01</leafValues></_>
        <_>
          <internalNodes>
            0 1 276 -7.1498160250484943e-03 -1 -2 277
            2.4450740311294794e-03</internalNodes>
          <leafValues>
            1.4770570397377014e-01 3.4985339641571045e-01
            5.8035618066787720e-01</leafValues></_>
        <_>
          <internalNodes>
            1 0 278 -3.7503410130739212e-02 -1 -2 279
            4.7799441381357610e-04</internalNodes>
          <leafValues>
            5.2595508098602295e-01 4.3628829717636108e-01
            6.2089228630065918e-01</leafValues></_>
        <_>
          <internalNodes>
            0 1 280 -7.0806080475449562e-03 -1 -2 281
            3.2818000763654709e-02</internalNodes>
          <leafValues>
            2.0394609868526459e-01 5.1983588933944702e-01
            1.3711960613727570e-01</leafValues></_>
        <_>
          <internalNodes>
            1 0 282 6.5188988810405135e-04 -1 -2 283
            4.6485587954521179e-03</internalNodes>
          <leafValues>
            6.3234299421310425e-01 4.7201630473136902e-01
            6.5670871734619141e-01</leafValues></_>
        <_>
          <internalNodes>
            0 1 284 -1.9827929791063070e-03 -1 -2 285
            -1.6011310508474708e-03</internalNodes>
          <leafValues>
            6.0530602931976318e-01 5.0905191898345947e-01
            3.1169331073760986e-01</leafValues></_>
        <_>
          <internalNodes>
            0 1 286 -3.0539939180016518e-03 -1 -2 287
            4.3212040327489376e-04</internalNodes>
          <leafValues>
            3.4298041462898254e-01 3.8384029269218445e-01
            5.7755982875823975e-01</leafValues></_>
        <_>
          <internalNodes>
            0 1 288 -2.7452120557427406e-02 -1 -2 289
            9.3099439982324839e-04</internalNodes>
          <leafValues>
            2.1434690058231354e-01 5.9529662132263184e-01
            3.7601581215858459e-01</leafValues></_>
        <_>
          <internalNodes>
            0 1 290 6.7144189961254597e-03 -1 -2 291
            -3.3701690845191479e-03</internalNodes>
          <leafValues>
            5.6926268339157104e-01 5.7843041419982910e-01
            3.9742821455001831e-01</leafValues></_>
        <_>
          <internalNodes>
            0 1 292 -1.8903959542512894e-02 -1 -2 293
            -6.5850871615111828e-03</internalNodes>
          <leafValues>
            1.8188929557800293e-01 6.8491101264953613e-01
            4.3515840172767639e-01</leafValues></_>
        <_>
          <internalNodes>
            1 0 294 5.8810501359403133e-03 -1 -2 295
            8.0092082498595119e-04</internalNodes>
          <leafValues>
            2.7266609668731689e-01 4.2364311218261719e-01
            5.8446758985519409e-01</leafValues></_>
        <_>
          <internalNodes>
            1 0 296 1.8510579830035567e-03 -1 -2 297
            6.3273650594055653e-03</internalNodes>
          <leafValues>
            3.3713209629058838e-01 5.2702218294143677e-01
            8.0536508560180664e-01</leafValues></_>
        <_>
          <internalNodes>
            0 1 298 -3.3820930402725935e-03 -1 -2 299
            -1.9292969955131412e-03</internalNodes>
          <leafValues>
            2.8660181164741516e-01 5.8889460563659668e-01
            3.8957870006561279e-01</leafValues></_>
        <_>
          <internalNodes>
            1 0 300 1.4995220117270947e-02 -1 -2 301
            -2.6330750435590744e-02</internalNodes>
          <leafValues>
            2.1778169274330139e-01 1.7753170430660248e-01
            5.6714701652526855e-01</leafValues></_>
        <_>
          <internalNodes>
            1 0 302 -4.1734222322702408e-03 -1 -2 303
            2.7268350124359131e-02</internalNodes>
          <leafValues>
            4.6529620885848999e-01 4.7683110833168030e-01
            5.6952387094497681e-01</leafValues></_>
        <_>
          <internalNodes>
            1 0 304 9.8880263976752758e-04 -1 -2 305
            -1.0528849670663476e-03</internalNodes>
          <leafValues>
            3.3974018692970276e-01 6.2500411272048950e-01
            4.2884120345115662e-01</leafValues></_>
        <_>
          <internalNodes>
            0 1 306 5.2288072183728218e-03 -1 -2 307
            3.0395459383726120e-02</internalNodes>
          <leafValues>
            5.3477621078491211e-01 4.1155189275741577e-01
            5.6607538461685181e-01</leafValues></_>
        <_>
          <internalNodes>
            0 1 308 -7.9113930463790894e-02 -1 -2 309
            1.8231669440865517e-02</internalNodes>
          <leafValues>
            7.8813230991363525e-01 3.6043399572372437e-01
            5.5695050954818726e-01</leafValues></_>
        <_>
          <internalNodes>
            0 1 310 5.2288072183728218e-03 -1 -2 311
            4.3922828626818955e-04</internalNodes>
          <leafValues>
            5.4166442155838013e-01 5.5071568489074707e-01
            3.8822770118713379e-01</leafValues></_>
        <_>
          <internalNodes>
            0 1 312 -8.6501962505280972e-04 -1 -2 313
            1.0326979681849480e-03</internalNodes>
          <leafValues>
            3.1858509778976440e-01 5.5783641338348389e-01
            3.2192459702491760e-01</leafValues></_>
        <_>
          <internalNodes>
            0 1 314 -7.2997747920453548e-03 -1 -2 315
            -9.3629042385146022e-04</internalNodes>
          <leafValues>
            7.0732331275939941e-01 5.5580157041549683e-01
            4.6138420701026917e-01</leafValues></_>
        <_>
          <internalNodes>
            0 1 316 -6.0483231209218502e-03 -1 -2 317
            6.7529221996665001e-03</internalNodes>
          <leafValues>
            6.8692898750305176e-01 4.8703178763389587e-01
            2.6503708958625793e-01</leafValues></_>
        <_>
          <internalNodes>
            0 1 318 5.3078029304742813e-02 -1 -2 319
            -1.0225810110569000e-03</internalNodes>
          <leafValues>
            5.2815151214599609e-01 6.0858821868896484e-01
            4.3048679828643799e-01</leafValues></_>
        <_>
          <internalNodes>
            1 0 320 3.1270649284124374e-02 -1 -2 321
            -6.3522169366478920e-03</internalNodes>
          <leafValues>
            5.4458320140838623e-01 5.3283357620239258e-01
            2.3643240332603455e-01</leafValues></_></weakClassifiers></_>
    <_>
      <maxWeakCount>45</maxWeakCount>
      <stageThreshold>2.1578119277954102e+01</stageThreshold>
      <weakClassifiers>
        <_>
          <internalNodes>
            1 0 322 -6.2215630896389484e-03 -1 -2 323
            2.1097389981150627e-03</internalNodes>
          <leafValues>
            2.6255810260772705e-01 1.5649929642677307e-01
            6.7928832769393921e-01</leafValues></_>
        <_>
          <internalNodes>
            0 1 324 1.0845859535038471e-02 -1 -2 325
            6.4230401767417789e-04</internalNodes>
          <leafValues>
            3.4858089685440063e-01 3.6982551217079163e-01
            5.9216582775115967e-01</leafValues></_>
        <_>
          <internalNodes>
            1 0 326 7.3311722371727228e-04 -1 -2 327
            1.0134200565516949e-03</internalNodes>
          <leafValues>
            3.0070841312408447e-01 3.6249229311943054e-01
            7.0724260807037354e-01</leafValues></_>
        <_>
          <internalNodes>
            0 1 328 1.1093559674918652e-02 -1 -2 329
            -7.9127531498670578e-03</internalNodes>
          <leafValues>
            4.4167020916938782e-01 3.0287081003189087e-01
            5.4173761606216431e-01</leafValues></_>
        <_>
          <internalNodes>
            0 1 330 1.2905309908092022e-02 -1 -2 331
            -4.2430912144482136e-03</internalNodes>
          <leafValues>
            4.3745040893554688e-01 4.4015899300575256e-01
            7.5651907920837402e-01</leafValues></_>
        <_>
          <internalNodes>
            0 1 332 -2.1304309484548867e-04 -1 -2 333
            -2.2308640182018280e-03</internalNodes>
          <leafValues>
            2.3107869923114777e-01 3.5681959986686707e-01
            5.7499992847442627e-01</leafValues></_>
        <_>
          <internalNodes>
            0 1 334 2.6400520000606775e-03 -1 -2 335
            7.5101032853126526e-02</internalNodes>
          <leafValues>
            3.5936889052391052e-01 6.3635677099227905e-01
            2.3270289599895477e-01</leafValues></_>
        <_>
          <internalNodes>
            0 1 336 -7.7012968249619007e-03 -1 -2 337
            1.5588370151817799e-03</internalNodes>
          <leafValues>
            7.0746237039566040e-01 5.7002371549606323e-01
            3.5904508829116821e-01</leafValues></_>
        <_>
          <internalNodes>
            0 1 338 -4.7687938786111772e-04 -1 -2 339
            8.4234727546572685e-04</internalNodes>
          <leafValues>
            2.8054410219192505e-01 4.1254189610481262e-01
            6.1779958009719849e-01</leafValues></_>
        <_>
          <internalNodes>
            1 0 340 -1.2825109995901585e-02 -1 -2 341
            -6.5156567143276334e-04</internalNodes>
          <leafValues>
            5.4030781984329224e-01 5.6336438655853271e-01
            3.3565390110015869e-01</leafValues></_>
        <_>
          <internalNodes>
            0 1 342 -1.2006159871816635e-02 -1 -2 343
            1.3213419588282704e-03</internalNodes>
          <leafValues>
            7.1095108985900879e-01 4.9038508534431458e-01
            2.8245830535888672e-01</leafValues></_>
        <_>
          <internalNodes>
            0 1 344 -2.0307440310716629e-02 -1 -2 345
            4.0180929936468601e-03</internalNodes>
          <leafValues>
            1.8913699686527252e-01 5.3779661655426025e-01
            3.1194949150085449e-01</leafValues></_>
        <_>
          <internalNodes>
            1 0 346 4.5315311290323734e-03 -1 -2 347
            -4.4381739571690559e-03</internalNodes>
          <leafValues>
            7.2067582607269287e-01 1.8546679615974426e-01
            4.9817329645156860e-01</leafValues></_>
        <_>
          <internalNodes>
            1 0 348 1.5692010056227446e-03 -1 -2 349
            -4.9516442231833935e-03</internalNodes>
          <leafValues>
            2.6382741332054138e-01 6.8710672855377197e-01
            4.7146868705749512e-01</leafValues></_>
        <_>
          <internalNodes>
            0 1 350 -2.7429679408669472e-02 -1 -2 351
            1.4181969454512000e-03</internalNodes>
          <leafValues>
            1.5482850372791290e-01 4.3768429756164551e-01
            6.3273680210113525e-01</leafValues></_>
        <_>
          <internalNodes>
            0 1 352 -1.3078940100967884e-02 -1 -2 353
            -3.5092779435217381e-03</internalNodes>
          <leafValues>
            3.1668141484260559e-01 6.1997437477111816e-01
            4.3796870112419128e-01</leafValues></_>
        <_>
          <internalNodes>
            1 0 354 1.8920730799436569e-02 -1 -2 355
            2.1683350205421448e-03</internalNodes>
          <leafValues>
            1.4707140624523163e-01 5.8094590902328491e-01
            3.4319490194320679e-01</leafValues></_>
        <_>
          <internalNodes>
            0 1 356 1.6401590546593070e-03 -1 -2 357
            1.4005920093040913e-04</internalNodes>
          <leafValues>
            3.9594578742980957e-01 3.2400250434875488e-01
            5.6466472148895264e-01</leafValues></_>
        <_>
          <internalNodes>
            1 0 358 -3.3137591090053320e-03 -1 -2 359
            -2.9459029901772738e-03</internalNodes>
          <leafValues>
            4.2745280265808105e-01 3.3416679501533508e-01
            6.6279602050781250e-01</leafValues></_>
        <_>
          <internalNodes>
            0 1 360 1.3612229668069631e-04 -1 -2 361
            6.0512032359838486e-04</internalNodes>
          <leafValues>
            4.0469279885292053e-01 5.4840582609176636e-01
            3.5699409246444702e-01</leafValues></_>
        <_>
          <internalNodes>
            0 1 362 -1.7513990402221680e-02 -1 -2 363
            -1.8735030665993690e-02</internalNodes>
          <leafValues>
            1.8241509795188904e-01 7.9718202352523804e-01
            5.0685691833496094e-01</leafValues></_>
        <_>
          <internalNodes>
            1 0 364 1.2065649963915348e-02 -1 -2 365
            -2.6544178836047649e-03</internalNodes>
          <leafValues>
            2.1670070290565491e-01 6.5841788053512573e-01
            4.6282431483268738e-01</leafValues></_>
        <_>
          <internalNodes>
            1 0 366 1.4501289697363973e-03 -1 -2 367
            1.0954019613564014e-02</internalNodes>
          <leafValues>
            2.0902520418167114e-01 5.1123052835464478e-01
            7.7845758199691772e-01</leafValues></_>
        <_>
          <internalNodes>
            0 1 368 1.5771709382534027e-02 -1 -2 369
            -1.4252689667046070e-02</internalNodes>
          <leafValues>
            5.1323592662811279e-01 1.7424149811267853e-01
            5.2671480178833008e-01</leafValues></_>
        <_>
          <internalNodes>
            0 1 370 3.0411860279855318e-05 -1 -2 371
            2.3486299440264702e-02</internalNodes>
          <leafValues>
            3.4184479713439941e-01 5.6312650442123413e-01
            2.0063939690589905e-01</leafValues></_>
        <_>
          <internalNodes>
            1 0 372 5.2205449901521206e-03 -1 -2 373
            -2.5812430307269096e-02</internalNodes>
          <leafValues>
            6.2496489286422729e-01 3.2032281160354614e-01
            5.1993298530578613e-01</leafValues></_>
        <_>
          <internalNodes>
            0 1 374 -1.9526650430634618e-03 -1 -2 375
            -8.1470049917697906e-03</internalNodes>
          <leafValues>
            6.1407059431076050e-01 6.5928959846496582e-01
            3.7111249566078186e-01</leafValues></_>
        <_>
          <internalNodes>
            1 0 376 3.2962448894977570e-03 -1 -2 377
            -1.3961310032755136e-03</internalNodes>
          <leafValues>
            2.9521119594573975e-01 3.3208039402961731e-01
            5.5284148454666138e-01</leafValues></_>
        <_>
          <internalNodes>
            0 1 378 -4.1055441834032536e-03 -1 -2 379
            -1.0888779535889626e-02</internalNodes>
          <leafValues>
            1.7105500400066376e-01 3.3594349026679993e-01
            5.6749051809310913e-01</leafValues></_>
        <_>
          <internalNodes>
            1 0 380 -7.6768421567976475e-03 -1 -2 381
            -9.7729787230491638e-03</internalNodes>
          <leafValues>
            4.7732418775558472e-01 8.0810451507568359e-01
            4.8458281159400940e-01</leafValues></_>
        <_>
          <internalNodes>
            1 0 382 6.0439710505306721e-03 -1 -2 383
            -4.6134641161188483e-04</internalNodes>
          <leafValues>
            6.7840021848678589e-01 5.5146390199661255e-01
            3.6423599720001221e-01</leafValues></_>
        <_>
          <internalNodes>
            1 0 384 5.7992361485958099e-02 -1 -2 385
            5.9384980704635382e-04</internalNodes>
          <leafValues>
            1.2544350326061249e-01 4.4248789548873901e-01
            5.7284617424011230e-01</leafValues></_>
        <_>
          <internalNodes>
            0 1 386 -6.2353480607271194e-03 -1 -2 387
            -1.2784929946064949e-02</internalNodes>
          <leafValues>
            2.8050419688224792e-01 1.9509120285511017e-01
            5.6529247760772705e-01</leafValues></_>
        <_>
          <internalNodes>
            1 0 388 4.1973669431172311e-04 -1 -2 389
            8.0646801507100463e-04</internalNodes>
          <leafValues>
            6.1664837598800659e-01 4.5265799760818481e-01
            5.9444868564605713e-01</leafValues></_>
        <_>
          <internalNodes>
            1 0 390 -1.6339010326191783e-03 -1 -2 391
            -4.8299999907612801e-03</internalNodes>
          <leafValues>
            4.0869420766830444e-01 2.7935269474983215e-01
            6.4449352025985718e-01</leafValues></_>
        <_>
          <internalNodes>
            1 0 392 -6.3992068171501160e-03 -1 -2 393
            1.0819199681282043e-01</internalNodes>
          <leafValues>
            5.6716561317443848e-01 5.3118121623992920e-01
            2.6143568754196167e-01</leafValues></_>
        <_>
          <internalNodes>
            1 0 394 6.5056560561060905e-04 -1 -2 395
            2.0611250773072243e-02</internalNodes>
          <leafValues>
            2.9967740178108215e-01 4.4899430871009827e-01
            6.8882799148559570e-01</leafValues></_>
        <_>
          <internalNodes>
            1 0 396 -2.5129050016403198e-02 -1 -2 397
            1.7922939732670784e-03</internalNodes>
          <leafValues>
            5.1968640089035034e-01 3.4669959545135498e-01
            5.5335879325866699e-01</leafValues></_>
        <_>
          <internalNodes>
            1 0 398 1.5626220265403390e-03 -1 -2 399
            -6.1898730928078294e-04</internalNodes>
          <leafValues>
            3.0814400315284729e-01 2.6938709616661072e-01
            5.5444890260696411e-01</leafValues></_>
        <_>
          <internalNodes>
            0 1 400 4.8111421056091785e-03 -1 -2 401
            2.2484229411929846e-03</internalNodes>
          <leafValues>
            5.5878478288650513e-01 4.6721130609512329e-01
            6.0908252000808716e-01</leafValues></_>
        <_>
          <internalNodes>
            0 1 402 -3.0147239565849304e-02 -1 -2 403
            2.7548679709434509e-01</internalNodes>
          <leafValues>
            9.0275919437408447e-01 4.7198349237442017e-01
            2.1969200670719147e-01</leafValues></_>
        <_>
          <internalNodes>
            1 0 404 3.6894630175083876e-03 -1 -2 405
            7.2957701049745083e-03</internalNodes>
          <leafValues>
            6.2730091810226440e-01 4.8392179608345032e-01
            6.9090622663497925e-01</leafValues></_>
        <_>
          <internalNodes>
            0 1 406 -5.6211069226264954e-02 -1 -2 407
            -2.6478560175746679e-03</internalNodes>
          <leafValues>
            1.7384879291057587e-01 6.3041448593139648e-01
            4.4743019342422485e-01</leafValues></_>
        <_>
          <internalNodes>
            1 0 408 -1.4534000074490905e-03 -1 -2 409
            2.8540920466184616e-03</internalNodes>
          <leafValues>
            5.3025382757186890e-01 5.3383970260620117e-01
            3.7968829274177551e-01</leafValues></_>
        <_>
          <internalNodes>
            1 0 410 5.8243022067472339e-04 -1 -2 411
            9.2509482055902481e-04</internalNodes>
          <leafValues>
            3.2698369026184082e-01 4.5548120141029358e-01
            6.3583481311798096e-01</leafValues></_></weakClassifiers></_>
    <_>
      <maxWeakCount>47</maxWeakCount>
      <stageThreshold>2.2585290908813477e+01</stageThreshold>
      <weakClassifiers>
        <_>
          <internalNodes>
            0 1 412 1.9806440919637680e-02 -1 -2 413
            7.0395611692219973e-04</internalNodes>
          <leafValues>
            2.8097251057624817e-01 3.1198260188102722e-01
            7.0903062820434570e-01</leafValues></_>
        <_>
          <internalNodes>
            0 1 414 2.5563780218362808e-03 -1 -2 415
            1.0824160417541862e-03</internalNodes>
          <leafValues>
            2.9819479584693909e-01 3.0205601453781128e-01
            5.8088111877441406e-01</leafValues></_>
        <_>
          <internalNodes>
            1 0 416 -9.2893769033253193e-04 -1 -2 417
            -1.8009729683399200e-02</internalNodes>
          <leafValues>
            3.7381029129028320e-01 2.1631260216236115e-01
            6.6192537546157837e-01</leafValues></_>
        <_>
          <internalNodes>
            1 0 418 2.3500190582126379e-03 -1 -2 419
            8.1822491483762860e-04</internalNodes>
          <leafValues>
            2.9104039072990417e-01 5.5786228179931641e-01
            3.3666279911994934e-01</leafValues></_>
        <_>
          <internalNodes>
            0 1 420 6.2095321482047439e-04 -1 -2 421
            9.6780969761312008e-04</internalNodes>
          <leafValues>
            4.0724259614944458e-01 6.8595957756042480e-01
            3.1054618954658508e-01</leafValues></_>
        <_>
          <internalNodes>
            1 0 422 4.8000211245380342e-04 -1 -2 423
            9.0538640506565571e-05</internalNodes>
          <leafValues>
            3.3373329043388367e-01 3.3709588646888733e-01
            5.4512107372283936e-01</leafValues></_>
        <_>
          <internalNodes>
            0 1 424 -4.3914798647165298e-02 -1 -2 425
            -5.6501338258385658e-03</internalNodes>
          <leafValues>
            2.6256701350212097e-01 6.0504627227783203e-01
            3.2324150204658508e-01</leafValues></_>
        <_>
          <internalNodes>
            1 0 426 3.8661491125822067e-03 -1 -2 427
            -6.3069426687434316e-05</internalNodes>
          <leafValues>
            3.2626131176948547e-01 5.8173078298568726e-01
            4.1643899679183960e-01</leafValues></_>
        <_>
          <internalNodes>
            1 0 428 5.2533738315105438e-02 -1 -2 429
            1.3818660518154502e-03</internalNodes>
          <leafValues>
            7.0953989028930664e-01 5.2928757667541504e-01
            2.5413888692855835e-01</leafValues></_>
        <_>
          <internalNodes>
            1 0 430 -8.9264067355543375e-04 -1 -2 431
            8.5579507052898407e-02</internalNodes>
          <leafValues>
            4.0853410959243774e-01 5.2632361650466919e-01
            3.0032029747962952e-01</leafValues></_>
        <_>
          <internalNodes>
            1 0 432 -1.8343339615967125e-04 -1 -2 433
            -9.7924815490841866e-03</internalNodes>
          <leafValues>
            4.0292051434516907e-01 3.5213199257850647e-01
            6.6640049219131470e-01</leafValues></_>
        <_>
          <internalNodes>
            0 1 434 1.4428620226681232e-02 -1 -2 435
            -4.5687001198530197e-02</internalNodes>
          <leafValues>
            4.5935660600662231e-01 1.4747560024261475e-01
            5.1786321401596069e-01</leafValues></_>
        <_>
          <internalNodes>
            0 1 436 -2.5763090234249830e-03 -1 -2 437
            -3.8301859050989151e-02</internalNodes>
          <leafValues>
            1.8372780084609985e-01 8.0826580524444580e-01
            5.1666879653930664e-01</leafValues></_>
        <_>
          <internalNodes>
            0 1 438 2.8978290501981974e-03 -1 -2 439
            -2.5165060069411993e-03</internalNodes>
          <leafValues>
            4.7980138659477234e-01 3.3462959527969360e-01
            5.4444491863250732e-01</leafValues></_>
        <_>
          <internalNodes>
            0 1 440 5.6281982688233256e-04 -1 -2 441
            3.6684391088783741e-03</internalNodes>
          <leafValues>
            3.5890269279479980e-01 5.9831297397613525e-01
            2.9839640855789185e-01</leafValues></_>
        <_>
          <internalNodes>
            1 0 442 2.1319789811968803e-03 -1 -2 443
            7.6037310063838959e-03</internalNodes>
          <leafValues>
            6.1632239818572998e-01 5.2171301841735840e-01
            2.0541590452194214e-01</leafValues></_>
        <_>
          <internalNodes>
            1 0 444 -1.1668079969240353e-04 -1 -2 445
            3.1659509986639023e-03</internalNodes>
          <leafValues>
            3.4466689825057983e-01 5.5974847078323364e-01
            2.6737868785858154e-01</leafValues></_>
        <_>
          <internalNodes>
            0 1 446 -2.2569499909877777e-02 -1 -2 447
            2.7129601221531630e-04</internalNodes>
          <leafValues>
            6.9002681970596313e-01 4.4866389036178589e-01
            5.5087852478027344e-01</leafValues></_>
        <_>
          <internalNodes>
            0 1 448 -1.5434459783136845e-02 -1 -2 449
            -8.4861656650900841e-03</internalNodes>
          <leafValues>
            2.0483230054378510e-01 1.2549529969692230e-01
            5.0603562593460083e-01</leafValues></_>
        <_>
          <internalNodes>
            0 1 450 -1.1807470023632050e-01 -1 -2 451
            -1.2300079688429832e-03</internalNodes>
          <leafValues>
            6.7633062601089478e-02 5.6607007980346680e-01
            4.2922011017799377e-01</leafValues></_>
        <_>
          <internalNodes>
            0 1 452 -7.0290351286530495e-03 -1 -2 453
            8.9325206354260445e-03</internalNodes>
          <leafValues>
            7.1364039182662964e-01 4.3388760089874268e-01
            7.0608752965927124e-01</leafValues></_>
        <_>
          <internalNodes>
            1 0 454 -4.7735981643199921e-02 -1 -2 455
            -4.4155579060316086e-02</internalNodes>
          <leafValues>
            5.2686852216720581e-01 2.5805801153182983e-01
            5.4069608449935913e-01</leafValues></_>
        <_>
          <internalNodes>
            0 1 456 -2.5983480736613274e-02 -1 -2 457
            -4.7885831445455551e-03</internalNodes>
          <leafValues>
            1.9050540030002594e-01 2.5518929958343506e-01
            5.3390771150588989e-01</leafValues></_>
        <_>
          <internalNodes>
            0 1 458 6.7423451691865921e-03 -1 -2 459
            1.1654750443994999e-02</internalNodes>
          <leafValues>
            4.6933099627494812e-01 5.2619642019271851e-01
            3.1454348564147949e-01</leafValues></_>
        <_>
          <internalNodes>
            0 1 460 -5.6982729583978653e-03 -1 -2 461
            -7.2983349673449993e-03</internalNodes>
          <leafValues>
            1.7568530142307281e-01 7.7747297286987305e-01
            5.1242929697036743e-01</leafValues></_>
        <_>
          <internalNodes>
            0 1 462 7.9091778025031090e-03 -1 -2 463
            -1.5874979726504534e-04</internalNodes>
          <leafValues>
            5.2845597267150879e-01 3.8878020644187927e-01
            5.5011737346649170e-01</leafValues></_>
        <_>
          <internalNodes>
            0 1 464 -6.2235877849161625e-03 -1 -2 465
            1.3308860361576080e-03</internalNodes>
          <leafValues>
            2.4898290634155273e-01 4.2621460556983948e-01
            5.9350621700286865e-01</leafValues></_>
        <_>
          <internalNodes>
            1 0 466 5.2055278792977333e-03 -1 -2 467
            1.4065169729292393e-02</internalNodes>
          <leafValues>
            2.5452229380607605e-01 4.8519900441169739e-01
            7.0214188098907471e-01</leafValues></_>
        <_>
          <internalNodes>
            0 1 468 -6.7384149879217148e-03 -1 -2 469
            3.3406780567020178e-03</internalNodes>
          <leafValues>
            7.1432709693908691e-01 5.1757252216339111e-01
            2.8086438775062561e-01</leafValues></_>
        <_>
          <internalNodes>
            1 0 470 -1.1880699545145035e-02 -1 -2 471
            1.4226379571482539e-03</internalNodes>
          <leafValues>
            5.1732218265533447e-01 4.5028659701347351e-01
            5.7956951856613159e-01</leafValues></_>
        <_>
          <internalNodes>
            1 0 472 2.9858129564672709e-03 -1 -2 473
            -2.0481580868363380e-03</internalNodes>
          <leafValues>
            1.9151160120964050e-01 6.5024322271347046e-01
            4.5593151450157166e-01</leafValues></_>
        <_>
          <internalNodes>
            0 1 474 1.7122729914262891e-03 -1 -2 475
            -1.6980869695544243e-02</internalNodes>
          <leafValues>
            5.3762471675872803e-01 7.0562332868576050e-01
            4.9146059155464172e-01</leafValues></_>
        <_>
          <internalNodes>
            0 1 476 -1.1290470138192177e-03 -1 -2 477
            2.8620059601962566e-03</internalNodes>
          <leafValues>
            2.6787060499191284e-01 4.4108539819717407e-01
            6.3683199882507324e-01</leafValues></_>
        <_>
          <internalNodes>
            0 1 478 -3.8065758999437094e-03 -1 -2 479
            5.9090270660817623e-03</internalNodes>
          <leafValues>
            2.7635639905929565e-01 4.8673018813133240e-01
            6.7287760972976685e-01</leafValues></_>
        <_>
          <internalNodes>
            0 1 480 1.1004370171576738e-03 -1 -2 481
            -2.3396299220621586e-03</internalNodes>
          <leafValues>
            4.0705141425132751e-01 2.6049488782882690e-01
            6.1548602581024170e-01</leafValues></_>
        <_>
          <internalNodes>
            0 1 482 -3.6068160552531481e-03 -1 -2 483
            4.0831189602613449e-02</internalNodes>
          <leafValues>
            5.7319998741149902e-01 4.9733769893646240e-01
            7.3870068788528442e-01</leafValues></_>
        <_>
          <internalNodes>
            0 1 484 -7.1082250215113163e-03 -1 -2 485
            -9.3759730225428939e-04</internalNodes>
          <leafValues>
            6.9847512245178223e-01 2.6911678910255432e-01
            4.7417798638343811e-01</leafValues></_>
        <_>
          <internalNodes>
            0 1 486 -1.6740820137783885e-03 -1 -2 487
            8.8287703692913055e-02</internalNodes>
          <leafValues>
            3.5510140657424927e-01 5.2446138858795166e-01
            2.0966500043869019e-01</leafValues></_>
        <_>
          <internalNodes>
            0 1 488 8.2009629113599658e-04 -1 -2 489
            -7.6624617213383317e-04</internalNodes>
          <leafValues>
            4.1310968995094299e-01 4.6202930808067322e-01
            6.7754101753234863e-01</leafValues></_>
        <_>
          <internalNodes>
            1 0 490 6.5769668435677886e-04 -1 -2 491
            -2.1304790861904621e-03</internalNodes>
          <leafValues>
            5.6282752752304077e-01 5.5768597126007080e-01
            4.5776501297950745e-01</leafValues></_>
        <_>
          <internalNodes>
            1 0 492 -3.7317050737328827e-04 -1 -2 493
            -1.1172230355441570e-02</internalNodes>
          <leafValues>
            4.9592560529708862e-01 5.6256359815597534e-01
            2.0471079647541046e-01</leafValues></_>
        <_>
          <internalNodes>
            1 0 494 4.3435219675302505e-02 -1 -2 495
            9.6736161503940821e-04</internalNodes>
          <leafValues>
            2.2421480715274811e-01 4.5333439111709595e-01
            6.1999320983886719e-01</leafValues></_>
        <_>
          <internalNodes>
            0 1 496 -3.1452889088541269e-03 -1 -2 497
            1.5233129961416125e-03</internalNodes>
          <leafValues>
            6.6627562046051025e-01 5.0079882144927979e-01
            2.3849929869174957e-01</leafValues></_>
        <_>
          <internalNodes>
            1 0 498 2.0854279864579439e-03 -1 -2 499
            3.6098200827836990e-02</internalNodes>
          <leafValues>
            3.7535008788108826e-01 5.1771712303161621e-01
            1.6344930231571198e-01</leafValues></_>
        <_>
          <internalNodes>
            1 0 500 1.6179570229724050e-03 -1 -2 501
            -6.2132300809025764e-04</internalNodes>
          <leafValues>
            2.5873818993568420e-01 6.2995338439941406e-01
            4.6587899327278137e-01</leafValues></_>
        <_>
          <internalNodes>
            1 0 502 7.1878539165481925e-04 -1 -2 503
            -3.9339520037174225e-02</internalNodes>
          <leafValues>
            3.3540761470794678e-01 2.1541289985179901e-01
            5.2357137203216553e-01</leafValues></_>
        <_>
          <internalNodes>
            0 1 504 -1.0988829890266061e-03 -1 -2 505
            2.1191420964896679e-03</internalNodes>
          <leafValues>
            6.4688968658447266e-01 2.8930890560150146e-01
            5.2548158168792725e-01</leafValues></_></weakClassifiers></_>
    <_>
      <maxWeakCount>53</maxWeakCount>
      <stageThreshold>2.5609300613403320e+01</stageThreshold>
      <weakClassifiers>
        <_>
          <internalNodes>
            0 1 506 5.2359891124069691e-03 -1 -2 507
            -2.2169889416545630e-03</internalNodes>
          <leafValues>
            3.2997110486030579e-01 7.0415931940078735e-01
            3.2354658842086792e-01</leafValues></_>
        <_>
          <internalNodes>
            1 0 508 -8.2303592935204506e-03 -1 -2 509
            -8.2303592935204506e-03</internalNodes>
          <leafValues>
            4.9611708521842957e-01 7.1280431747436523e-01
            4.9611708521842957e-01</leafValues></_>
        <_>
          <internalNodes>
            0 1 510 4.5343261444941163e-04 -1 -2 511
            -4.1777061414904892e-04</internalNodes>
          <leafValues>
            3.2084721326828003e-01 6.6139167547225952e-01
            3.5513329505920410e-01</leafValues></_>
        <_>
          <internalNodes>
            0 1 512 2.7823769487440586e-03 -1 -2 513
            -6.0361868236213923e-05</internalNodes>
          <leafValues>
            3.7101349234580994e-01 5.7463937997817993e-01
            3.8948801159858704e-01</leafValues></_>
        <_>
          <internalNodes>
            1 0 514 3.5061789676547050e-03 -1 -2 515
            1.7013119941111654e-04</internalNodes>
          <leafValues>
            3.0541029572486877e-01 2.8855779767036438e-01
            6.4877450466156006e-01</leafValues></_>
        <_>
          <internalNodes>
            1 0 516 -2.3378930054605007e-03 -1 -2 517
            -2.1369170863181353e-03</internalNodes>
          <leafValues>
            3.1744310259819031e-01 3.8209199905395508e-01
            5.2328932285308838e-01</leafValues></_>
        <_>
          <internalNodes>
            0 1 518 1.0250400518998504e-03 -1 -2 519
            -4.4726220949087292e-05</internalNodes>
          <leafValues>
            3.6227950453758240e-01 6.5389591455459595e-01
            4.0036809444427490e-01</leafValues></_>
        <_>
          <internalNodes>
            1 0 520 5.7102291611954570e-04 -1 -2 521
            5.7743012439459562e-04</internalNodes>
          <leafValues>
            3.8931730389595032e-01 5.6145328283309937e-01
            3.6876440048217773e-01</leafValues></_>
        <_>
          <internalNodes>
            1 0 522 7.9692091094329953e-04 -1 -2 523
            3.5945948911830783e-04</internalNodes>
          <leafValues>
            6.4430278539657593e-01 3.3808529376983643e-01
            5.8246481418609619e-01</leafValues></_>
        <_>
          <internalNodes>
            1 0 524 4.3973900028504431e-04 -1 -2 525
            -8.9061429025605321e-04</internalNodes>
          <leafValues>
            3.9387670159339905e-01 3.4279710054397583e-01
            5.5156987905502319e-01</leafValues></_>
        <_>
          <internalNodes>
            1 0 526 5.4110242053866386e-03 -1 -2 527
            -8.5764907998964190e-04</internalNodes>
          <leafValues>
            3.8035380840301514e-01 6.4395052194595337e-01
            4.1683459281921387e-01</leafValues></_>
        <_>
          <internalNodes>
            0 1 528 -2.2000649943947792e-02 -1 -2 529
            -7.8731682151556015e-03</internalNodes>
          <leafValues>
            6.6546010971069336e-01 4.1827228665351868e-01
            5.6047242879867554e-01</leafValues></_>
        <_>
          <internalNodes>
            0 1 530 -2.7444459497928619e-02 -1 -2 531
            1.9792269449681044e-03</internalNodes>
          <leafValues>
            6.5868628025054932e-01 3.2449120283126831e-01
            4.8828700184822083e-01</leafValues></_>
        <_>
          <internalNodes>
            0 1 532 -5.6783691979944706e-03 -1 -2 533
            1.5057219570735469e-05</internalNodes>
          <leafValues>
            2.2290790081024170e-01 4.1072851419448853e-01
            5.7475912570953369e-01</leafValues></_>
        <_>
          <internalNodes>
            0 1 534 -5.4136710241436958e-03 -1 -2 535
            5.3679239936172962e-03</internalNodes>
          <leafValues>
            2.0657970011234283e-01 4.9264231324195862e-01
            7.1394848823547363e-01</leafValues></_>
        <_>
          <internalNodes>
            0 1 536 -3.1426660716533661e-03 -1 -2 537
            1.0907390154898167e-02</internalNodes>
          <leafValues>
            6.7800867557525635e-01 5.2149301767349243e-01
            1.1439959704875946e-01</leafValues></_>
        <_>
          <internalNodes>
            1 0 538 5.8436761610209942e-03 -1 -2 539
            9.0507230197545141e-05</internalNodes>
          <leafValues>
            1.9375260174274445e-01 3.8125771284103394e-01
            5.5141878128051758e-01</leafValues></_>
        <_>
          <internalNodes>
            0 1 540 -1.6345789656043053e-02 -1 -2 541
            1.5987500082701445e-03</internalNodes>
          <leafValues>
            2.4740239977836609e-01 4.8177829384803772e-01
            5.9230798482894897e-01</leafValues></_>
        <_>
          <internalNodes>
            0 1 542 -4.0257978253066540e-03 -1 -2 543
            -6.7750471644103527e-03</internalNodes>
          <leafValues>
            7.5082087516784668e-01 2.8798109292984009e-01
            5.1996952295303345e-01</leafValues></_>
        <_>
          <internalNodes>
            0 1 544 -3.2470689620822668e-03 -1 -2 545
            1.5409620245918632e-03</internalNodes>
          <leafValues>
            3.0449101328849792e-01 4.0634828805923462e-01
            5.6765627861022949e-01</leafValues></_>
        <_>
          <internalNodes>
            0 1 546 -1.2858119793236256e-02 -1 -2 547
            -1.4824670506641269e-04</internalNodes>
          <leafValues>
            9.6717558801174164e-02 4.5378330349922180e-01
            6.1153751611709595e-01</leafValues></_>
        <_>
          <internalNodes>
            1 0 548 -9.0210810303688049e-03 -1 -2 549
            -2.8795029968023300e-02</internalNodes>
          <leafValues>
            4.8077508807182312e-01 3.4037950634956360e-01
            5.2555292844772339e-01</leafValues></_>
        <_>
          <internalNodes>
            1 0 550 9.0210810303688049e-03 -1 -2 551
            7.4121179059147835e-03</internalNodes>
          <leafValues>
            7.5058358907699585e-01 5.4554468393325806e-01
            3.2260689139366150e-01</leafValues></_>
        <_>
          <internalNodes>
            0 1 552 -3.7217529024928808e-03 -1 -2 553
            1.9865889847278595e-01</internalNodes>
          <leafValues>
            2.3118489980697632e-01 5.2710479497909546e-01
            1.4699299633502960e-01</leafValues></_>
        <_>
          <internalNodes>
            0 1 554 1.5208719560177997e-05 -1 -2 555
            -3.9089918136596680e-03</internalNodes>
          <leafValues>
            3.6781388521194458e-01 7.1319299936294556e-01
            4.9938669800758362e-01</leafValues></_>
        <_>
          <internalNodes>
            0 1 556 2.5106288958340883e-03 -1 -2 557
            2.3921660613268614e-04</internalNodes>
          <leafValues>
            5.3120541572570801e-01 4.6893781423568726e-01
            5.7140219211578369e-01</leafValues></_>
        <_>
          <internalNodes>
            1 0 558 6.9443131797015667e-03 -1 -2 559
            1.2065629707649350e-03</internalNodes>
          <leafValues>
            6.9487977027893066e-01 4.0045049786567688e-01
            5.8748817443847656e-01</leafValues></_>
        <_>
          <internalNodes>
            0 1 560 2.5106288958340883e-03 -1 -2 561
            1.7514040227979422e-03</internalNodes>
          <leafValues>
            5.3295719623565674e-01 5.5458492040634155e-01
            3.4495818614959717e-01</leafValues></_>
        <_>
          <internalNodes>
            0 1 562 -4.1978210210800171e-03 -1 -2 563
            1.3092850567772985e-03</internalNodes>
          <leafValues>
            1.2171830236911774e-01 5.3750497102737427e-01
            3.4156250953674316e-01</leafValues></_>
        <_>
          <internalNodes>
            0 1 564 6.7396182566881180e-04 -1 -2 565
            -1.0530710220336914e-02</internalNodes>
          <leafValues>
            4.1951790452003479e-01 3.4607538580894470e-01
            5.1558601856231689e-01</leafValues></_>
        <_>
          <internalNodes>
            0 1 566 -4.0672299265861511e-01 -1 -2 567
            -2.6314549148082733e-02</internalNodes>
          <leafValues>
            5.8065678924322128e-02 1.4734490215778351e-01
            5.5593782663345337e-01</leafValues></_>
        <_>
          <internalNodes>
            1 0 568 2.2557149641215801e-03 -1 -2 569
            1.2154860422015190e-02</internalNodes>
          <leafValues>
            5.4777151346206665e-01 4.2077910900115967e-01
            5.6218808889389038e-01</leafValues></_>
        <_>
          <internalNodes>
            0 1 570 -1.8436539918184280e-02 -1 -2 571
            5.3676147945225239e-04</internalNodes>
          <leafValues>
            6.4471471309661865e-01 2.7651271224021912e-01
            4.8885959386825562e-01</leafValues></_>
        <_>
          <internalNodes>
            1 0 572 -2.6265541091561317e-03 -1 -2 573
            -5.1119807176291943e-04</internalNodes>
          <leafValues>
            5.2646911144256592e-01 5.7853102684020996e-01
            4.2911028861999512e-01</leafValues></_>
        <_>
          <internalNodes>
            1 0 574 4.1454841266386211e-04 -1 -2 575
            -5.5028748465701938e-04</internalNodes>
          <leafValues>
            3.4554108977317810e-01 6.0269188880920410e-01
            4.1438931226730347e-01</leafValues></_>
        <_>
          <internalNodes>
            0 1 576 -1.0347720235586166e-03 -1 -2 577
            -3.3966631162911654e-03</internalNodes>
          <leafValues>
            6.0952937602996826e-01 6.1082822084426880e-01
            4.7077208757400513e-01</leafValues></_>
        <_>
          <internalNodes>
            1 0 578 3.1795909162610769e-03 -1 -2 579
            -1.6528950072824955e-04</internalNodes>
          <leafValues>
            3.2443669438362122e-01 3.8307571411132812e-01
            5.7343262434005737e-01</leafValues></_>
        <_>
          <internalNodes>
            1 0 580 8.3725210279226303e-03 -1 -2 581
            -2.5799809955060482e-03</internalNodes>
          <leafValues>
            6.6109192371368408e-01 6.1393070220947266e-01
            4.6861499547958374e-01</leafValues></_>
        <_>
          <internalNodes>
            1 0 582 9.0194388758391142e-04 -1 -2 583
            3.6952210939489305e-04</internalNodes>
          <leafValues>
            3.5200220346450806e-01 2.5787541270256042e-01
            5.4672420024871826e-01</leafValues></_>
        <_>
          <internalNodes>
            0 1 584 9.9746137857437134e-04 -1 -2 585
            -3.6688039544969797e-03</internalNodes>
          <leafValues>
            4.8201468586921692e-01 5.7101500034332275e-01
            4.8319110274314880e-01</leafValues></_>
        <_>
          <internalNodes>
            0 1 586 -8.9501030743122101e-04 -1 -2 587
            5.1904921419918537e-03</internalNodes>
          <leafValues>
            6.1336791515350342e-01 4.9285829067230225e-01
            2.5813090801239014e-01</leafValues></_>
        <_>
          <internalNodes>
            0 1 588 4.2274440056644380e-04 -1 -2 589
            8.5176713764667511e-03</internalNodes>
          <leafValues>
            4.4711241126060486e-01 5.1610249280929565e-01
            3.3165338635444641e-01</leafValues></_>
        <_>
          <internalNodes>
            0 1 590 -3.6623608320951462e-02 -1 -2 591
            -4.1103712283074856e-03</internalNodes>
          <leafValues>
            9.2606216669082642e-02 8.5221147537231445e-01
            5.1379078626632690e-01</leafValues></_>
        <_>
          <internalNodes>
            1 0 592 -6.6017331555485725e-03 -1 -2 593
            2.5578640401363373e-02</internalNodes>
          <leafValues>
            5.4590600728988647e-01 5.2193528413772583e-01
            1.9271859526634216e-01</leafValues></_>
        <_>
          <internalNodes>
            1 0 594 1.1447439901530743e-02 -1 -2 595
            7.2427501436322927e-04</internalNodes>
          <leafValues>
            1.9160020351409912e-01 5.2315711975097656e-01
            3.5353401303291321e-01</leafValues></_>
        <_>
          <internalNodes>
            1 0 596 9.7127500921487808e-03 -1 -2 597
            -1.1337569914758205e-02</internalNodes>
          <leafValues>
            6.4641010761260986e-01 7.3830378055572510e-01
            4.9647438526153564e-01</leafValues></_>
        <_>
          <internalNodes>
            0 1 598 -8.1453882157802582e-03 -1 -2 599
            -8.5570756345987320e-03</internalNodes>
          <leafValues>
            3.6117058992385864e-01 3.4219071269035339e-01
            5.9435117244720459e-01</leafValues></_>
        <_>
          <internalNodes>
            0 1 600 2.2993308957666159e-03 -1 -2 601
            3.8430930580943823e-03</internalNodes>
          <leafValues>
            4.5501041412353516e-01 4.7168621420860291e-01
            6.6561907529830933e-01</leafValues></_>
        <_>
          <internalNodes>
            1 0 602 -9.9116540513932705e-04 -1 -2 603
            2.5496469810605049e-02</internalNodes>
          <leafValues>
            4.5927169919013977e-01 6.5634012222290039e-01
            1.2588350474834442e-01</leafValues></_>
        <_>
          <internalNodes>
            1 0 604 -1.5748359262943268e-02 -1 -2 605
            -1.8046120181679726e-02</internalNodes>
          <leafValues>
            5.2395021915435791e-01 8.0158519744873047e-01
            5.0079578161239624e-01</leafValues></_>
        <_>
          <internalNodes>
            1 0 606 1.0323390364646912e-02 -1 -2 607
            1.6452240524813533e-03</internalNodes>
          <leafValues>
            2.2748200595378876e-01 4.3519461154937744e-01
            5.8676278591156006e-01</leafValues></_>
        <_>
          <internalNodes>
            0 1 608 1.5881149098277092e-02 -1 -2 609
            1.0586519725620747e-02</internalNodes>
          <leafValues>
            4.4650518894195557e-01 4.5444580912590027e-01
            5.7071107625961304e-01</leafValues></_>
        <_>
          <internalNodes>
            0 1 610 -2.1531689912080765e-02 -1 -2 611
            5.2480469457805157e-03</internalNodes>
          <leafValues>
            6.5276437997817993e-01 3.4447279572486877e-01
            5.3246361017227173e-01</leafValues></_></weakClassifiers></_>
    <_>
      <maxWeakCount>67</maxWeakCount>
      <stageThreshold>3.2647129058837891e+01</stageThreshold>
      <weakClassifiers>
        <_>
          <internalNodes>
            0 1 612 1.8219340126961470e-03 -1 -2 613
            8.1313941627740860e-03</internalNodes>
          <leafValues>
            3.1087881326675415e-01 3.1332370638847351e-01
            6.6458672285079956e-01</leafValues></_>
        <_>
          <internalNodes>
            0 1 614 1.7055979697033763e-03 -1 -2 615
            -7.4483548814896494e-05</internalNodes>
          <leafValues>
            2.6401311159133911e-01 5.6472051143646240e-01
            3.4853729605674744e-01</leafValues></_>
        <_>
          <internalNodes>
            1 0 616 3.8342390325851738e-04 -1 -2 617
            3.1868910882622004e-03</internalNodes>
          <leafValues>
            3.1406548619270325e-01 6.4891988039016724e-01
            3.8877290487289429e-01</leafValues></_>
        <_>
          <internalNodes>
            1 0 618 1.6044320166110992e-01 -1 -2 619
            -6.7285560071468353e-03</internalNodes>
          <leafValues>
            7.2165298461914062e-01 1.6531379520893097e-01
            5.1398259401321411e-01</leafValues></_>
        <_>
          <internalNodes>
            0 1 620 7.2638481469766703e-06 -1 -2 621
            5.5551197146996856e-04</internalNodes>
          <leafValues>
            3.1406199932098389e-01 5.9936988353729248e-01
            3.3173981308937073e-01</leafValues></_>
        <_>
          <internalNodes>
            0 1 622 -1.0822320356965065e-02 -1 -2 623
            -4.5834020711481571e-03</internalNodes>
          <leafValues>
            2.6529380679130554e-01 1.8495689332485199e-01
            5.3139579296112061e-01</leafValues></_>
        <_>
          <internalNodes>
            1 0 624 -3.0205070506781340e-03 -1 -2 625
            7.7864617109298706e-02</internalNodes>
          <leafValues>
            4.0400999784469604e-01 6.1581897735595703e-01
            1.7864869534969330e-01</leafValues></_>
        <_>
          <internalNodes>
            0 1 626 2.6494380086660385e-02 -1 -2 627
            3.6912109702825546e-02</internalNodes>
          <leafValues>
            4.5110899209976196e-01 4.5282199978828430e-01
            5.9722828865051270e-01</leafValues></_>
        <_>
          <internalNodes>
            1 0 628 5.7857790961861610e-03 -1 -2 629
            9.3849771656095982e-04</internalNodes>
          <leafValues>
            2.5338920950889587e-01 3.4104120731353760e-01
            5.9236437082290649e-01</leafValues></_>
        <_>
          <internalNodes>
            0 1 630 -1.1003199964761734e-02 -1 -2 631
            -1.1737640015780926e-03</internalNodes>
          <leafValues>
            6.9580441713333130e-01 3.8510841131210327e-01
            5.4081892967224121e-01</leafValues></_>
        <_>
          <internalNodes>
            0 1 632 -3.6596669815480709e-03 -1 -2 633
            -2.4822750128805637e-03</internalNodes>
          <leafValues>
            2.0093089342117310e-01 6.2953931093215942e-01
            4.3950408697128296e-01</leafValues></_>
        <_>
          <internalNodes>
            0 1 634 -4.4606071896851063e-03 -1 -2 635
            -3.5969649907201529e-03</internalNodes>
          <leafValues>
            2.4052999913692474e-01 5.4501742124557495e-01
            3.7823578715324402e-01</leafValues></_>
        <_>
          <internalNodes>
            0 1 636 -3.6222559865564108e-03 -1 -2 637
            1.2059339787811041e-03</internalNodes>
          <leafValues>
            3.0338969826698303e-01 4.6337789297103882e-01
            6.3359522819519043e-01</leafValues></_>
        <_>
          <internalNodes>
            1 0 638 4.3124938383698463e-03 -1 -2 639
            -4.4961250387132168e-03</internalNodes>
          <leafValues>
            6.5988260507583618e-01 6.6216969490051270e-01
            4.7552469372749329e-01</leafValues></_>
        <_>
          <internalNodes>
            0 1 640 -1.3860689941793680e-03 -1 -2 641
            -5.1588460337370634e-04</internalNodes>
          <leafValues>
            2.8012010455131531e-01 3.8294890522956848e-01
            5.6236267089843750e-01</leafValues></_>
        <_>
          <internalNodes>
            0 1 642 7.0330002927221358e-05 -1 -2 643
            -2.0976549421902746e-04</internalNodes>
          <leafValues>
            4.5363429188728333e-01 5.6081390380859375e-01
            4.2657798528671265e-01</leafValues></_>
        <_>
          <internalNodes>
            1 0 644 1.3642259873449802e-03 -1 -2 645
            1.5483660390600562e-03</internalNodes>
          <leafValues>
            2.6370918750762939e-01 4.1707509756088257e-01
            5.9329879283905029e-01</leafValues></_>
        <_>
          <internalNodes>
            0 1 646 1.9179609417915344e-01 -1 -2 647
            -4.4776909053325653e-03</internalNodes>
          <leafValues>
            5.2567642927169800e-01 6.6326218843460083e-01
            4.8925888538360596e-01</leafValues></_>
        <_>
          <internalNodes>
            0 1 648 -1.2649179995059967e-01 -1 -2 649
            6.5253327193204314e-05</internalNodes>
          <leafValues>
            1.4997789263725281e-01 4.2333200573921204e-01
            5.7560402154922485e-01</leafValues></_>
        <_>
          <internalNodes>
            0 1 650 4.1856421157717705e-03 -1 -2 651
            2.7478230185806751e-04</internalNodes>
          <leafValues>
            5.2888268232345581e-01 4.5240178704261780e-01
            5.6041252613067627e-01</leafValues></_>
        <_>
          <internalNodes>
            0 1 652 -2.2906810045242310e-03 -1 -2 653
            1.6744500026106834e-03</internalNodes>
          <leafValues>
            5.5782741308212280e-01 3.3230578899383545e-01
            5.5587881803512573e-01</leafValues></_>
        <_>
          <internalNodes>
            1 0 654 1.2349759927019477e-03 -1 -2 655
            -8.7158754467964172e-03</internalNodes>
          <leafValues>
            3.6539471149444580e-01 1.9245339930057526e-01
            5.3136497735977173e-01</leafValues></_>
        <_>
          <internalNodes>
            1 0 656 4.6613621525466442e-03 -1 -2 657
            -8.5815992206335068e-03</internalNodes>
          <leafValues>
            2.0277309417724609e-01 7.6360601186752319e-01
            5.1408261060714722e-01</leafValues></_>
        <_>
          <internalNodes>
            0 1 658 1.4352120459079742e-02 -1 -2 659
            -7.7948719263076782e-03</internalNodes>
          <leafValues>
            5.2529758214950562e-01 2.6329371333122253e-01
            5.3286892175674438e-01</leafValues></_>
        <_>
          <internalNodes>
            0 1 660 -3.4155680332332850e-03 -1 -2 661
            -4.2639090679585934e-03</internalNodes>
          <leafValues>
            2.4160879850387573e-01 3.9365449547767639e-01
            5.4787421226501465e-01</leafValues></_>
        <_>
          <internalNodes>
            0 1 662 8.7177697569131851e-03 -1 -2 663
            -3.2232629600912333e-03</internalNodes>
          <leafValues>
            4.7881990671157837e-01 3.6316120624542236e-01
            5.2883160114288330e-01</leafValues></_>
        <_>
          <internalNodes>
            0 1 664 -4.2188368737697601e-02 -1 -2 665
            1.9875749945640564e-02</internalNodes>
          <leafValues>
            6.9311392307281494e-01 4.5201000571250916e-01
            6.8550550937652588e-01</leafValues></_>
        <_>
          <internalNodes>
            1 0 666 -3.1134510412812233e-02 -1 -2 667
            5.7032387703657150e-03</internalNodes>
          <leafValues>
            5.3004240989685059e-01 5.6068921089172363e-01
            4.2306229472160339e-01</leafValues></_>
        <_>
          <internalNodes>
            1 0 668 5.2733682096004486e-03 -1 -2 669
            -3.1231069006025791e-03</internalNodes>
          <leafValues>
            3.2472288608551025e-01 1.9856959581375122e-01
            5.3498727083206177e-01</leafValues></_>
        <_>
          <internalNodes>
            0 1 670 4.6453849063254893e-04 -1 -2 671
            3.0355889350175858e-02</internalNodes>
          <leafValues>
            4.2075088620185852e-01 5.1534587144851685e-01
            3.1181010603904724e-01</leafValues></_>
        <_>
          <internalNodes>
            0 1 672 -4.2992769740521908e-03 -1 -2 673
            1.9509199773892760e-04</internalNodes>
          <leafValues>
            3.2745069265365601e-01 5.9530782699584961e-01
            4.2255210876464844e-01</leafValues></_>
        <_>
          <internalNodes>
            0 1 674 -7.7784480527043343e-03 -1 -2 675
            1.6917599365115166e-02</internalNodes>
          <leafValues>
            7.2111797332763672e-01 4.9365919828414917e-01
            7.0302772521972656e-01</leafValues></_>
        <_>
          <internalNodes>
            0 1 676 -5.1948569715023041e-02 -1 -2 677
            -5.4751220159232616e-03</internalNodes>
          <leafValues>
            1.4255349338054657e-01 6.0593318939208984e-01
            4.3939951062202454e-01</leafValues></_>
        <_>
          <internalNodes>
            0 1 678 1.5210839592327829e-05 -1 -2 679
            1.0235579684376717e-03</internalNodes>
          <leafValues>
            4.4888499379158020e-01 4.2565500736236572e-01
            5.7954382896423340e-01</leafValues></_>
        <_>
          <internalNodes>
            0 1 680 -1.0427719826111570e-04 -1 -2 681
            8.7853781878948212e-03</internalNodes>
          <leafValues>
            4.2460399866104126e-01 4.9580091238021851e-01
            6.7594307661056519e-01</leafValues></_>
        <_>
          <internalNodes>
            0 1 682 3.4012699034065008e-03 -1 -2 683
            5.8582378551363945e-04</internalNodes>
          <leafValues>
            5.4234808683395386e-01 3.6365428566932678e-01
            5.4643487930297852e-01</leafValues></_>
        <_>
          <internalNodes>
            0 1 684 -2.2973360028117895e-03 -1 -2 685
            -1.4330189675092697e-02</internalNodes>
          <leafValues>
            2.5488188862800598e-01 6.5876567363739014e-01
            4.5328021049499512e-01</leafValues></_>
        <_>
          <internalNodes>
            0 1 686 9.8565965890884399e-04 -1 -2 687
            -4.6640761196613312e-02</internalNodes>
          <leafValues>
            3.8227710127830505e-01 3.0773219466209412e-01
            5.2441328763961792e-01</leafValues></_>
        <_>
          <internalNodes>
            0 1 688 -1.1907300353050232e-01 -1 -2 689
            1.9333280622959137e-02</internalNodes>
          <leafValues>
            1.0338629782199860e-01 5.5547451972961426e-01
            3.2213169336318970e-01</leafValues></_>
        <_>
          <internalNodes>
            0 1 690 3.1427849084138870e-02 -1 -2 691
            2.0082130504306406e-04</internalNodes>
          <leafValues>
            4.6823790669441223e-01 5.3730702400207520e-01
            3.8006669282913208e-01</leafValues></_>
        <_>
          <internalNodes>
            0 1 692 -6.2584900297224522e-03 -1 -2 693
            8.2861045375466347e-03</internalNodes>
          <leafValues>
            1.7992070317268372e-01 5.0950688123703003e-01
            7.5446051359176636e-01</leafValues></_>
        <_>
          <internalNodes>
            0 1 694 2.0529709290713072e-03 -1 -2 695
            3.2524869311600924e-03</internalNodes>
          <leafValues>
            5.6286448240280151e-01 4.8016890883445740e-01
            5.8021020889282227e-01</leafValues></_>
        <_>
          <internalNodes>
            0 1 696 -3.1884901225566864e-02 -1 -2 697
            1.8379340181127191e-03</internalNodes>
          <leafValues>
            1.7427450418472290e-01 3.4665969014167786e-01
            5.1071548461914062e-01</leafValues></_>
        <_>
          <internalNodes>
            1 0 698 -4.8512680223211646e-04 -1 -2 699
            -2.5407879147678614e-03</internalNodes>
          <leafValues>
            5.3260862827301025e-01 6.3427752256393433e-01
            4.9926930665969849e-01</leafValues></_>
        <_>
          <internalNodes>
            0 1 700 -5.1559060811996460e-03 -1 -2 701
            -4.4968750327825546e-02</internalNodes>
          <leafValues>
            3.4334290027618408e-01 1.8681369721889496e-01
            5.2154648303985596e-01</leafValues></_>
        <_>
          <internalNodes>
            1 0 702 5.8984281495213509e-03 -1 -2 703
            3.2763120252639055e-03</internalNodes>
          <leafValues>
            6.2293052673339844e-01 4.9357721209526062e-01
            7.2179448604583740e-01</leafValues></_>
        <_>
          <internalNodes>
            1 0 704 -1.0161520185647532e-04 -1 -2 705
            -1.6290300118271261e-04</internalNodes>
          <leafValues>
            5.0079762935638428e-01 6.0241490602493286e-01
            2.3295080661773682e-01</leafValues></_>
        <_>
          <internalNodes>
            0 1 706 9.0541364625096321e-03 -1 -2 707
            3.5398490726947784e-02</internalNodes>
          <leafValues>
            4.5104169845581055e-01 5.1419967412948608e-01
            2.8602918982505798e-01</leafValues></_>
        <_>
          <internalNodes>
            0 1 708 5.6469351984560490e-03 -1 -2 709
            -2.4807190056890249e-03</internalNodes>
          <leafValues>
            4.7049251198768616e-01 4.1798511147499084e-01
            6.7266470193862915e-01</leafValues></_>
        <_>
          <internalNodes>
            0 1 710 -4.1088787838816643e-03 -1 -2 711
            -2.0714469719678164e-03</internalNodes>
          <leafValues>
            5.8098018169403076e-01 6.0747838020324707e-01
            4.5240598917007446e-01</leafValues></_>
        <_>
          <internalNodes>
            0 1 712 -2.8939060866832733e-03 -1 -2 713
            1.3467279495671391e-03</internalNodes>
          <leafValues>
            3.3835199475288391e-01 5.6969100236892700e-01
            3.9708450436592102e-01</leafValues></_>
        <_>
          <internalNodes>
            0 1 714 -9.0779133141040802e-02 -1 -2 715
            -8.3171762526035309e-02</internalNodes>
          <leafValues>
            1.5027019381523132e-01 7.5736707448959351e-01
            4.9364370107650757e-01</leafValues></_>
        <_>
          <internalNodes>
            0 1 716 -1.4107000315561891e-03 -1 -2 717
            5.5668760091066360e-02</internalNodes>
          <leafValues>
            3.3909329771995544e-01 5.0250971317291260e-01
            7.4220830202102661e-01</leafValues></_>
        <_>
          <internalNodes>
            0 1 718 5.7701539248228073e-02 -1 -2 719
            -4.2503291368484497e-01</internalNodes>
          <leafValues>
            5.1973718404769897e-01 9.7346916794776917e-02
            5.1857399940490723e-01</leafValues></_>
        <_>
          <internalNodes>
            0 1 720 -4.4380719191394746e-04 -1 -2 721
            1.7924769781529903e-04</internalNodes>
          <leafValues>
            3.6493501067161560e-01 5.6192791461944580e-01
            3.7602970004081726e-01</leafValues></_>
        <_>
          <internalNodes>
            1 0 722 5.0382469780743122e-03 -1 -2 723
            1.5191170386970043e-02</internalNodes>
          <leafValues>
            6.3284450769424438e-01 4.9360820651054382e-01
            7.4265247583389282e-01</leafValues></_>
        <_>
          <internalNodes>
            0 1 724 -1.2300389818847179e-02 -1 -2 725
            1.5168030513450503e-03</internalNodes>
          <leafValues>
            1.3893499970436096e-01 5.0919622182846069e-01
            3.4826481342315674e-01</leafValues></_>
        <_>
          <internalNodes>
            1 0 726 9.5754547510296106e-04 -1 -2 727
            -1.8962200731039047e-02</internalNodes>
          <leafValues>
            6.0363167524337769e-01 2.3191730678081512e-01
            5.1166528463363647e-01</leafValues></_>
        <_>
          <internalNodes>
            0 1 728 -2.2272260859608650e-02 -1 -2 729
            -2.5145230814814568e-02</internalNodes>
          <leafValues>
            6.5550220012664795e-01 1.3260710239410400e-01
            4.6740341186523438e-01</leafValues></_>
        <_>
          <internalNodes>
            0 1 730 1.9533900544047356e-02 -1 -2 731
            -1.1231349781155586e-03</internalNodes>
          <leafValues>
            5.1820272207260132e-01 6.3182431459426880e-01
            4.8255190253257751e-01</leafValues></_>
        <_>
          <internalNodes>
            0 1 732 -1.4861139934509993e-03 -1 -2 733
            3.5002888762392104e-04</internalNodes>
          <leafValues>
            2.9186710715293884e-01 5.6213712692260742e-01
            4.2492130398750305e-01</leafValues></_>
        <_>
          <internalNodes>
            1 0 734 -1.1231349781155586e-03 -1 -2 735
            1.0409739799797535e-02</internalNodes>
          <leafValues>
            4.8137450218200684e-01 5.1840060949325562e-01
            2.0512230694293976e-01</leafValues></_>
        <_>
          <internalNodes>
            0 1 736 -8.7832562625408173e-02 -1 -2 737
            1.6584879485890269e-03</internalNodes>
          <leafValues>
            1.1799219995737076e-01 4.9878111481666565e-01
            6.9737559556961060e-01</leafValues></_>
        <_>
          <internalNodes>
            1 0 738 -2.3008750285953283e-03 -1 -2 739
            3.3026169985532761e-02</internalNodes>
          <leafValues>
            5.3398311138153076e-01 5.0332891941070557e-01
            6.8519067764282227e-01</leafValues></_>
        <_>
          <internalNodes>
            0 1 740 -1.3585069682449102e-03 -1 -2 741
            7.8067491995170712e-04</internalNodes>
          <leafValues>
            3.0028221011161804e-01 4.5930838584899902e-01
            6.4400452375411987e-01</leafValues></_>
        <_>
          <internalNodes>
            1 0 742 -1.8025759607553482e-02 -1 -2 743
            1.2354910140857100e-03</internalNodes>
          <leafValues>
            5.3112912178039551e-01 4.7291061282157898e-01
            5.7214611768722534e-01</leafValues></_>
        <_>
          <internalNodes>
            0 1 744 -9.2583027435466647e-04 -1 -2 745
            8.0123997759073973e-04</internalNodes>
          <leafValues>
            3.6623328924179077e-01 5.3619897365570068e-01
            3.0086329579353333e-01</leafValues></_></weakClassifiers></_>
    <_>
      <maxWeakCount>63</maxWeakCount>
      <stageThreshold>3.0672130584716797e+01</stageThreshold>
      <weakClassifiers>
        <_>
          <internalNodes>
            0 1 746 2.4914839304983616e-03 -1 -2 747
            -5.0488598644733429e-02</internalNodes>
          <leafValues>
            3.4223890304565430e-01 7.7034580707550049e-01
            4.5163908600807190e-01</leafValues></_>
        <_>
          <internalNodes>
            1 0 748 -7.7838351717218757e-04 -1 -2 749
            2.3572890495415777e-04</internalNodes>
          <leafValues>
            3.2563421130180359e-01 3.4065559506416321e-01
            5.8970272541046143e-01</leafValues></_>
        <_>
          <internalNodes>
            0 1 750 4.5575071126222610e-03 -1 -2 751
            8.1241987645626068e-03</internalNodes>
          <leafValues>
            4.3065789341926575e-01 7.1495872735977173e-01
            4.3456849455833435e-01</leafValues></_>
        <_>
          <internalNodes>
            0 1 752 -4.4612158671952784e-04 -1 -2 753
            -2.8972938889637589e-04</internalNodes>
          <leafValues>
            3.2959741353988647e-01 5.8456200361251831e-01
            3.5266879200935364e-01</leafValues></_>
        <_>
          <internalNodes>
            0 1 754 7.1604831646254752e-06 -1 -2 755
            -3.8497708737850189e-04</internalNodes>
          <leafValues>
            4.0819549560546875e-01 4.2031130194664001e-01
            6.6341269016265869e-01</leafValues></_>
        <_>
          <internalNodes>
            0 1 756 1.9489860278554261e-04 -1 -2 757
            -1.7083849757909775e-02</internalNodes>
          <leafValues>
            3.9424669742584229e-01 2.2940720617771149e-01
            5.2389609813690186e-01</leafValues></_>
        <_>
          <internalNodes>
            0 1 758 8.3513697609305382e-04 -1 -2 759
            7.5499608647078276e-04</internalNodes>
          <leafValues>
            3.0260318517684937e-01 6.0321962833404541e-01
            3.4124588966369629e-01</leafValues></_>
        <_>
          <internalNodes>
            1 0 760 8.0216713249683380e-03 -1 -2 761
            -3.8930509239435196e-02</internalNodes>
          <leafValues>
            7.3062407970428467e-01 3.5993251204490662e-01
            5.2343809604644775e-01</leafValues></_>
        <_>
          <internalNodes>
            1 0 762 -7.0348767621908337e-05 -1 -2 763
            -8.5350573062896729e-03</internalNodes>
          <leafValues>
            3.4937581419944763e-01 2.7461090683937073e-01
            5.6265860795974731e-01</leafValues></_>
        <_>
          <internalNodes>
            0 1 764 1.0854450054466724e-02 -1 -2 765
            4.5329501153901219e-04</internalNodes>
          <leafValues>
            5.2822262048721313e-01 4.5220491290092468e-01
            6.0543018579483032e-01</leafValues></_>
        <_>
          <internalNodes>
            0 1 766 1.8117150466423482e-04 -1 -2 767
            4.6641560038551688e-04</internalNodes>
          <leafValues>
            3.3068621158599854e-01 1.4550000429153442e-01
            5.3849279880523682e-01</leafValues></_>
        <_>
          <internalNodes>
            1 0 768 -8.4854792803525925e-03 -1 -2 769
            -1.8934309482574463e-02</internalNodes>
          <leafValues>
            4.8141559958457947e-01 3.5637411475181580e-01
            5.4051452875137329e-01</leafValues></_>
        <_>
          <internalNodes>
            1 0 770 4.9814549274742603e-03 -1 -2 771
            3.4286780282855034e-03</internalNodes>
          <leafValues>
            6.9577431678771973e-01 5.0508928298950195e-01
            2.3169949650764465e-01</leafValues></_>
        <_>
          <internalNodes>
            1 0 772 4.4203791185282171e-04 -1 -2 773
            2.3822550429031253e-04</internalNodes>
          <leafValues>
            6.0185819864273071e-01 4.7550821304321289e-01
            5.5852377414703369e-01</leafValues></_>
        <_>
          <internalNodes>
            0 1 774 -6.4261639490723610e-03 -1 -2 775
            9.9637769162654877e-03</internalNodes>
          <leafValues>
            2.2824659943580627e-01 4.0405881404876709e-01
            5.6501698493957520e-01</leafValues></_>
        <_>
          <internalNodes>
            0 1 776 1.3654050417244434e-02 -1 -2 777
            -9.9892877042293549e-03</internalNodes>
          <leafValues>
            5.2677392959594727e-01 6.7940497398376465e-01
            4.7970339655876160e-01</leafValues></_>
        <_>
          <internalNodes>
            1 0 778 3.6558631807565689e-02 -1 -2 779
            4.8999379941960797e-05</internalNodes>
          <leafValues>
            8.8425733149051666e-02 4.0207880735397339e-01
            5.4573321342468262e-01</leafValues></_>
        <_>
          <internalNodes>
            0 1 780 1.3654050417244434e-02 -1 -2 781
            1.8802779959514737e-03</internalNodes>
          <leafValues>
            5.2676129341125488e-01 4.8060521483421326e-01
            6.3943648338317871e-01</leafValues></_>
        <_>
          <internalNodes>
            0 1 782 -1.3654050417244434e-02 -1 -2 783
            1.2778700329363346e-03</internalNodes>
          <leafValues>
            1.7248100042343140e-01 4.4798240065574646e-01
            6.3100087642669678e-01</leafValues></_>
        <_>
          <internalNodes>
            1 0 784 9.8843395244330168e-04 -1 -2 785
            1.4511500012304168e-05</internalNodes>
          <leafValues>
            5.9481692314147949e-01 4.8541748523712158e-01
            5.3093612194061279e-01</leafValues></_>
        <_>
          <internalNodes>
            0 1 786 -2.2775429533794522e-04 -1 -2 787
            -1.4753740280866623e-02</internalNodes>
          <leafValues>
            3.1836318969726562e-01 3.0849760770797729e-01
            5.3520262241363525e-01</leafValues></_>
        <_>
          <internalNodes>
            0 1 788 -3.4148250706493855e-03 -1 -2 789
            7.5806681998074055e-03</internalNodes>
          <leafValues>
            6.1153268814086914e-01 4.9516460299491882e-01
            7.0613312721252441e-01</leafValues></_>
        <_>
          <internalNodes>
            1 0 790 -5.7734688743948936e-03 -1 -2 791
            7.4033669079653919e-05</internalNodes>
          <leafValues>
            3.7542209029197693e-01 4.1155171394348145e-01
            5.8894449472427368e-01</leafValues></_>
        <_>
          <internalNodes>
            0 1 792 -8.2278084009885788e-03 -1 -2 793
            5.3380909375846386e-03</internalNodes>
          <leafValues>
            9.5610566437244415e-02 5.3005087375640869e-01
            3.9618980884552002e-01</leafValues></_>
        <_>
          <internalNodes>
            0 1 794 -2.7049109339714050e-03 -1 -2 795
            7.7341338619589806e-03</internalNodes>
          <leafValues>
            6.4818692207336426e-01 5.1104402542114258e-01
            3.1215190887451172e-01</leafValues></_>
        <_>
          <internalNodes>
            0 1 796 1.0886609554290771e-02 -1 -2 797
            1.1038660071790218e-02</internalNodes>
          <leafValues>
            4.8014289140701294e-01 5.4297101497650146e-01
            4.1623631119728088e-01</leafValues></_>
        <_>
          <internalNodes>
            0 1 798 -1.0054199956357479e-02 -1 -2 799
            7.7072880230844021e-03</internalNodes>
          <leafValues>
            7.3293352127075195e-01 5.3568720817565918e-01
            3.4555470943450928e-01</leafValues></_>
        <_>
          <internalNodes>
            0 1 800 -5.8278098003938794e-04 -1 -2 801
            -2.5739220436662436e-03</internalNodes>
          <leafValues>
            3.6550220847129822e-01 3.7767601013183594e-01
            5.3917747735977173e-01</leafValues></_>
        <_>
          <internalNodes>
            0 1 802 -7.0167761296033859e-03 -1 -2 803
            -1.7727289814502001e-03</internalNodes>
          <leafValues>
            4.0393048524856567e-01 6.9504439830780029e-01
            4.9811169505119324e-01</leafValues></_>
        <_>
          <internalNodes>
            1 0 804 -1.6318289563059807e-02 -1 -2 805
            -1.1663000099360943e-02</internalNodes>
          <leafValues>
            5.2967327833175659e-01 5.8426398038864136e-01
            4.7895029187202454e-01</leafValues></_>
        <_>
          <internalNodes>
            1 0 806 2.5881489273160696e-03 -1 -2 807
            -3.7328999023884535e-03</internalNodes>
          <leafValues>
            6.0921788215637207e-01 6.7217427492141724e-01
            4.0668940544128418e-01</leafValues></_>
        <_>
          <internalNodes>
            0 1 808 -1.4355930034071207e-03 -1 -2 809
            1.8340899841859937e-03</internalNodes>
          <leafValues>
            3.5850879549980164e-01 5.3711581230163574e-01
            4.0335071086883545e-01</leafValues></_>
        <_>
          <internalNodes>
            1 0 810 1.2280289828777313e-01 -1 -2 811
            5.0228700041770935e-02</internalNodes>
          <leafValues>
            1.5475720167160034e-01 5.4338437318801880e-01
            8.4292672574520111e-02</leafValues></_>
        <_>
          <internalNodes>
            1 0 812 -2.1437000483274460e-02 -1 -2 813
            -3.1009620055556297e-02</internalNodes>
          <leafValues>
            4.8600539565086365e-01 1.8330100178718567e-01
            5.2075541019439697e-01</leafValues></_>
        <_>
          <internalNodes>
            0 1 814 -1.2973720207810402e-02 -1 -2 815
            1.5818020328879356e-03</internalNodes>
          <leafValues>
            7.0482409000396729e-01 4.1705870628356934e-01
            5.8651638031005859e-01</leafValues></_>
        <_>
          <internalNodes>
            1 0 816 -9.7806248813867569e-03 -1 -2 817
            1.1735740117728710e-03</internalNodes>
          <leafValues>
            5.3079181909561157e-01 5.5224531888961792e-01
            3.5071650147438049e-01</leafValues></_>
        <_>
          <internalNodes>
            1 0 818 1.4651629608124495e-03 -1 -2 819
            2.3532148916274309e-03</internalNodes>
          <leafValues>
            3.0426511168479919e-01 5.3393232822418213e-01
            2.8062361478805542e-01</leafValues></_>
        <_>
          <internalNodes>
            0 1 820 -6.1809681355953217e-03 -1 -2 821
            6.5688649192452431e-04</internalNodes>
          <leafValues>
            6.4101332426071167e-01 5.6208711862564087e-01
            4.3903189897537231e-01</leafValues></_>
        <_>
          <internalNodes>
            1 0 822 2.6228010654449463e-02 -1 -2 823
            -1.7958110198378563e-02</internalNodes>
          <leafValues>
            6.4455568790435791e-01 2.0027139782905579e-01
            4.6246650815010071e-01</leafValues></_>
        <_>
          <internalNodes>
            1 0 824 -7.6468721963465214e-03 -1 -2 825
            -2.7482809964567423e-03</internalNodes>
          <leafValues>
            5.2632009983062744e-01 5.8739811182022095e-01
            4.8366001248359680e-01</leafValues></_>
        <_>
          <internalNodes>
            1 0 826 1.3851850293576717e-02 -1 -2 827
            2.6369190309196711e-03</internalNodes>
          <leafValues>
            1.5661309659481049e-01 4.2701789736747742e-01
            5.8066600561141968e-01</leafValues></_>
        <_>
          <internalNodes>
            0 1 828 -3.1513599678874016e-03 -1 -2 829
            -1.4788460248382762e-05</internalNodes>
          <leafValues>
            6.2158662080764771e-01 5.5766427516937256e-01
            4.1220021247863770e-01</leafValues></_>
        <_>
          <internalNodes>
            0 1 830 -7.3676988482475281e-02 -1 -2 831
            -3.0912780202925205e-03</internalNodes>
          <leafValues>
            1.5367099642753601e-01 6.3442689180374146e-01
            4.5074120163917542e-01</leafValues></_>
        <_>
          <internalNodes>
            0 1 832 7.9240966588258743e-03 -1 -2 833
            8.5778040811419487e-03</internalNodes>
          <leafValues>
            5.4579752683639526e-01 5.4016572237014771e-01
            3.8907998800277710e-01</leafValues></_>
        <_>
          <internalNodes>
            1 0 834 5.5403169244527817e-03 -1 -2 835
            -1.1886510037584230e-04</internalNodes>
          <leafValues>
            3.5556110739707947e-01 5.8367502689361572e-01
            4.2743161320686340e-01</leafValues></_>
        <_>
          <internalNodes>
            0 1 836 -1.8408369272947311e-02 -1 -2 837
            -2.3490579333156347e-03</internalNodes>
          <leafValues>
            5.8604401350021362e-01 4.4989579916000366e-01
            5.4981988668441772e-01</leafValues></_>
        <_>
          <internalNodes>
            1 0 838 -7.6157399453222752e-03 -1 -2 839
            -3.3190969843417406e-03</internalNodes>
          <leafValues>
            4.1009929776191711e-01 6.7013788223266602e-01
            4.3530011177062988e-01</leafValues></_>
        <_>
          <internalNodes>
            1 0 840 -9.4642979092895985e-04 -1 -2 841
            8.7858550250530243e-03</internalNodes>
          <leafValues>
            5.3911769390106201e-01 5.5040502548217773e-01
            3.9909350872039795e-01</leafValues></_>
        <_>
          <internalNodes>
            1 0 842 1.6395459533669055e-04 -1 -2 843
            -2.3508940357714891e-03</internalNodes>
          <leafValues>
            3.5929331183433533e-01 4.0341728925704956e-01
            5.8060771226882935e-01</leafValues></_>
        <_>
          <internalNodes>
            1 0 844 7.5449963333085179e-05 -1 -2 845
            2.7018489316105843e-02</internalNodes>
          <leafValues>
            5.4123848676681519e-01 4.9449229240417480e-01
            5.5894362926483154e-01</leafValues></_>
        <_>
          <internalNodes>
            1 0 846 8.4561208495870233e-04 -1 -2 847
            -1.1687109945341945e-03</internalNodes>
          <leafValues>
            5.8092182874679565e-01 4.7469571232795715e-01
            2.8458958864212036e-01</leafValues></_>
        <_>
          <internalNodes>
            1 0 848 2.2897500544786453e-02 -1 -2 849
            7.0879262685775757e-01</internalNodes>
          <leafValues>
            2.4144110083580017e-01 5.1957648992538452e-01
            1.0300920158624649e-01</leafValues></_>
        <_>
          <internalNodes>
            1 0 850 3.7483830004930496e-02 -1 -2 851
            1.2827500468119979e-03</internalNodes>
          <leafValues>
            1.8146389722824097e-01 4.2460718750953674e-01
            5.7079732418060303e-01</leafValues></_>
        <_>
          <internalNodes>
            0 1 852 -5.1718312315642834e-03 -1 -2 853
            2.7545939665287733e-03</internalNodes>
          <leafValues>
            6.1433231830596924e-01 5.2056711912155151e-01
            4.2204418778419495e-01</leafValues></_>
        <_>
          <internalNodes>
            0 1 854 -3.6072919610887766e-03 -1 -2 855
            -2.5258748792111874e-04</internalNodes>
          <leafValues>
            3.1825920939445496e-01 5.7104682922363281e-01
            4.2260938882827759e-01</leafValues></_>
        <_>
          <internalNodes>
            1 0 856 -7.0514748804271221e-03 -1 -2 857
            -5.4323761723935604e-03</internalNodes>
          <leafValues>
            5.1628297567367554e-01 2.6662889122962952e-01
            5.2146798372268677e-01</leafValues></_>
        <_>
          <internalNodes>
            1 0 858 -1.4652940080850385e-05 -1 -2 859
            -1.8556920113041997e-03</internalNodes>
          <leafValues>
            3.9817610383033752e-01 3.3227631449699402e-01
            5.7058340311050415e-01</leafValues></_>
        <_>
          <internalNodes>
            1 0 860 4.7609540633857250e-03 -1 -2 861
            1.5676260227337480e-03</internalNodes>
          <leafValues>
            6.6365581750869751e-01 5.5055677890777588e-01
            4.4206619262695312e-01</leafValues></_>
        <_>
          <internalNodes>
            1 0 862 5.4239919409155846e-03 -1 -2 863
            -6.4692399464547634e-03</internalNodes>
          <leafValues>
            5.9599381685256958e-01 5.3695940971374512e-01
            3.7443399429321289e-01</leafValues></_>
        <_>
          <internalNodes>
            0 1 864 -7.8038539504632354e-04 -1 -2 865
            4.5086450874805450e-02</internalNodes>
          <leafValues>
            4.1035950183868408e-01 5.1775068044662476e-01
            1.8781000375747681e-01</leafValues></_>
        <_>
          <internalNodes>
            0 1 866 -5.1405387930572033e-03 -1 -2 867
            -2.1236129105091095e-02</internalNodes>
          <leafValues>
            2.3528920114040375e-01 1.7087510228157043e-01
            5.4249739646911621e-01</leafValues></_>
        <_>
          <internalNodes>
            0 1 868 -2.3763340432196856e-03 -1 -2 869
            5.4122589528560638e-02</internalNodes>
          <leafValues>
            5.8365309238433838e-01 5.1174330711364746e-01
            1.8659310042858124e-01</leafValues></_>
        <_>
          <internalNodes>
            0 1 870 -5.3492980077862740e-04 -1 -2 871
            -5.8454048121348023e-04</internalNodes>
          <leafValues>
            5.1086932420730591e-01 4.7754910588264465e-01
            2.4398539960384369e-01</leafValues></_></weakClassifiers></_>
    <_>
      <maxWeakCount>71</maxWeakCount>
      <stageThreshold>3.4677078247070312e+01</stageThreshold>
      <weakClassifiers>
        <_>
          <internalNodes>
            0 1 872 3.0031939968466759e-03 -1 -2 873
            6.9161207647994161e-04</internalNodes>
          <leafValues>
            3.3496499061584473e-01 4.5183679461479187e-01
            7.2893542051315308e-01</leafValues></_>
        <_>
          <internalNodes>
            0 1 874 1.1212790384888649e-02 -1 -2 875
            -7.6108198845759034e-04</internalNodes>
          <leafValues>
            2.9508009552955627e-01 5.6690549850463867e-01
            2.8308510780334473e-01</leafValues></_>
        <_>
          <internalNodes>
            0 1 876 1.1984579759882763e-04 -1 -2 877
            -1.9725349557120353e-04</internalNodes>
          <leafValues>
            4.0905779600143433e-01 6.9514942169189453e-01
            4.6378681063652039e-01</leafValues></_>
        <_>
          <internalNodes>
            1 0 878 -5.5180420167744160e-03 -1 -2 879
            1.2148249661549926e-03</internalNodes>
          <leafValues>
            3.1676751375198364e-01 3.3167061209678650e-01
            5.3963977098464966e-01</leafValues></_>
        <_>
          <internalNodes>
            0 1 880 -4.2497441172599792e-03 -1 -2 881
            -9.4915721565485001e-03</internalNodes>
          <leafValues>
            2.6005738973617554e-01 7.4842947721481323e-01
            5.0731921195983887e-01</leafValues></_>
        <_>
          <internalNodes>
            1 0 882 6.5378600265830755e-04 -1 -2 883
            -4.9741100519895554e-04</internalNodes>
          <leafValues>
            3.9520108699798584e-01 5.8802747726440430e-01
            3.5521200299263000e-01</leafValues></_>
        <_>
          <internalNodes>
            0 1 884 -4.3079249560832977e-02 -1 -2 885
            -5.1999092102050781e-04</internalNodes>
          <leafValues>
            2.4348780512809753e-01 3.1955629587173462e-01
            5.5854547023773193e-01</leafValues></_>
        <_>
          <internalNodes>
            1 0 886 -4.5451628975570202e-03 -1 -2 887
            -7.9610403627157211e-03</internalNodes>
          <leafValues>
            4.8452898859977722e-01 3.8011810183525085e-01
            5.3585118055343628e-01</leafValues></_>
        <_>
          <internalNodes>
            1 0 888 -3.1919340835884213e-04 -1 -2 889
            -1.9223889335989952e-02</internalNodes>
          <leafValues>
            4.3563291430473328e-01 2.6130661368370056e-01
            6.1554962396621704e-01</leafValues></_>
        <_>
          <internalNodes>
            0 1 890 -1.3076990144327283e-03 -1 -2 891
            1.9825039431452751e-02</internalNodes>
          <leafValues>
            5.9420621395111084e-01 4.9454280734062195e-01
            7.3848551511764526e-01</leafValues></_>
        <_>
          <internalNodes>
            0 1 892 -2.2013280540704727e-03 -1 -2 893
            -7.8596705570816994e-03</internalNodes>
          <leafValues>
            2.2144819796085358e-01 3.6009770631790161e-01
            5.2985501289367676e-01</leafValues></_>
        <_>
          <internalNodes>
            1 0 894 1.4142199652269483e-03 -1 -2 895
            -1.1232759803533554e-02</internalNodes>
          <leafValues>
            5.7765662670135498e-01 6.9344568252563477e-01
            4.8272070288658142e-01</leafValues></_>
        <_>
          <internalNodes>
            1 0 896 2.9746301006525755e-03 -1 -2 897
            5.3283828310668468e-04</internalNodes>
          <leafValues>
            3.2166770100593567e-01 3.9625000953674316e-01
            5.6803637742996216e-01</leafValues></_>
        <_>
          <internalNodes>
            1 0 898 1.0105259716510773e-02 -1 -2 899
            -1.1653699912130833e-02</internalNodes>
          <leafValues>
            7.5674182176589966e-01 6.5235567092895508e-01
            5.0270539522171021e-01</leafValues></_>
        <_>
          <internalNodes>
            0 1 900 -7.0609981194138527e-03 -1 -2 901
            2.2343141026794910e-03</internalNodes>
          <leafValues>
            2.5387701392173767e-01 4.3872770667076111e-01
            6.1776322126388550e-01</leafValues></_>
        <_>
          <internalNodes>
            1 0 902 -2.9802279546856880e-02 -1 -2 903
            1.1611840454861522e-03</internalNodes>
          <leafValues>
            5.2011400461196899e-01 4.6479099988937378e-01
            6.1842548847198486e-01</leafValues></_>
        <_>
          <internalNodes>
            1 0 904 9.4824447296559811e-04 -1 -2 905
            4.1284630424343050e-04</internalNodes>
          <leafValues>
            3.0409941077232361e-01 4.5188081264495850e-01
            6.2457829713821411e-01</leafValues></_>
        <_>
          <internalNodes>
            0 1 906 -3.1203540042042732e-02 -1 -2 907
            2.7652881108224392e-03</internalNodes>
          <leafValues>
            2.7889358997344971e-01 4.6985000371932983e-01
            6.5024542808532715e-01</leafValues></_>
        <_>
          <internalNodes>
            1 0 908 2.5644779205322266e-02 -1 -2 909
            -7.5331530533730984e-03</internalNodes>
          <leafValues>
            1.8051710724830627e-01 3.2080689072608948e-01
            5.5220228433609009e-01</leafValues></_>
        <_>
          <internalNodes>
            1 0 910 3.2047149725258350e-03 -1 -2 911
            -2.4282479716930538e-04</internalNodes>
          <leafValues>
            6.4369338750839233e-01 5.6767052412033081e-01
            4.5091038942337036e-01</leafValues></_>
        <_>
          <internalNodes>
            0 1 912 -6.1979342717677355e-04 -1 -2 913
            -8.0101029016077518e-04</internalNodes>
          <leafValues>
            3.1221461296081543e-01 2.9651939868927002e-01
            5.2304947376251221e-01</leafValues></_>
        <_>
          <internalNodes>
            1 0 914 -9.1816839994862676e-04 -1 -2 915
            1.2239529751241207e-03</internalNodes>
          <leafValues>
            5.4647117853164673e-01 4.6185028553009033e-01
            5.6795489788055420e-01</leafValues></_>
        <_>
          <internalNodes>
            0 1 916 -6.8743730662390590e-04 -1 -2 917
            -1.8252469599246979e-03</internalNodes>
          <leafValues>
            5.4308801889419556e-01 5.4336231946945190e-01
            3.3852210640907288e-01</leafValues></_>
        <_>
          <internalNodes>
            1 0 918 -7.4570789001882076e-03 -1 -2 919
            5.3775748237967491e-03</internalNodes>
          <leafValues>
            5.2655947208404541e-01 4.8572158813476562e-01
            6.8151241540908813e-01</leafValues></_>
        <_>
          <internalNodes>
            1 0 920 3.7602309603244066e-03 -1 -2 921
            8.7752222316339612e-04</internalNodes>
          <leafValues>
            2.8321608901023865e-01 3.9668309688568115e-01
            5.5124807357788086e-01</leafValues></_>
        <_>
          <internalNodes>
            1 0 922 5.5084479972720146e-03 -1 -2 923
            -7.5949047459289432e-04</internalNodes>
          <leafValues>
            6.7846202850341797e-01 3.9065030217170715e-01
            5.4572027921676636e-01</leafValues></_>
        <_>
          <internalNodes>
            1 0 924 1.6352660022675991e-03 -1 -2 925
            -1.2750849418807775e-04</internalNodes>
          <leafValues>
            3.6402040719985962e-01 5.8297240734100342e-01
            4.1949799656867981e-01</leafValues></_>
        <_>
          <internalNodes>
            0 1 926 2.2067610174417496e-02 -1 -2 927
            -1.9203789532184601e-02</internalNodes>
          <leafValues>
            4.6067029237747192e-01 3.2614830136299133e-01
            5.2360808849334717e-01</leafValues></_>
        <_>
          <internalNodes>
            0 1 928 -1.2998109683394432e-02 -1 -2 929
            -3.1332690268754959e-03</internalNodes>
          <leafValues>
            7.0221120119094849e-01 2.8704708814620972e-01
            5.0764769315719604e-01</leafValues></_>
        <_>
          <internalNodes>
            1 0 930 -5.2937557920813560e-03 -1 -2 931
            2.1857069805264473e-03</internalNodes>
          <leafValues>
            4.7095209360122681e-01 4.7082918882369995e-01
            6.1698418855667114e-01</leafValues></_>
        <_>
          <internalNodes>
            0 1 932 -4.5750709250569344e-03 -1 -2 933
            -4.5152138918638229e-02</internalNodes>
          <leafValues>
            3.1142529845237732e-01 1.8514350056648254e-01
            5.5048149824142456e-01</leafValues></_>
        <_>
          <internalNodes>
            1 0 934 -2.7783559635281563e-03 -1 -2 935
            -2.5752480141818523e-03</internalNodes>
          <leafValues>
            4.9373480677604675e-01 6.1529481410980225e-01
            4.7354999184608459e-01</leafValues></_>
        <_>
          <internalNodes>
            1 0 936 1.1614130344241858e-03 -1 -2 937
            2.3350189439952374e-03</internalNodes>
          <leafValues>
            6.5105718374252319e-01 4.0883418917655945e-01
            5.6841522455215454e-01</leafValues></_>
        <_>
          <internalNodes>
            1 0 938 3.8499289657920599e-03 -1 -2 939
            2.4529630318284035e-03</internalNodes>
          <leafValues>
            3.0258288979530334e-01 5.2325028181076050e-01
            2.0176209509372711e-01</leafValues></_>
        <_>
          <internalNodes>
            1 0 940 3.6731390282511711e-03 -1 -2 941
            2.1937100682407618e-03</internalNodes>
          <leafValues>
            6.4284259080886841e-01 4.3288651108741760e-01
            6.4205098152160645e-01</leafValues></_>
        <_>
          <internalNodes>
            1 0 942 -6.4666871912777424e-03 -1 -2 943
            -5.7186251506209373e-03</internalNodes>
          <leafValues>
            5.2540659904479980e-01 2.4909840524196625e-01
            5.2876192331314087e-01</leafValues></_>
        <_>
          <internalNodes>
            1 0 944 9.9941878579556942e-04 -1 -2 945
            -7.8276498243212700e-04</internalNodes>
          <leafValues>
            3.3297958970069885e-01 3.5983449220657349e-01
            5.4983407258987427e-01</leafValues></_>
        <_>
          <internalNodes>
            0 1 946 4.3231188319623470e-03 -1 -2 947
            4.0838290005922318e-03</internalNodes>
          <leafValues>
            4.8187050223350525e-01 5.2663302421569824e-01
            3.1057891249656677e-01</leafValues></_>
        <_>
          <internalNodes>
            1 0 948 3.0515898833982646e-04 -1 -2 949
            1.2640280183404684e-03</internalNodes>
          <leafValues>
            3.9952918887138367e-01 3.2284379005432129e-01
            5.8192151784896851e-01</leafValues></_>
        <_>
          <internalNodes>
            0 1 950 -1.0152660310268402e-02 -1 -2 951
            -2.6863690000027418e-03</internalNodes>
          <leafValues>
            8.0260711908340454e-01 3.8756170868873596e-01
            5.4665708541870117e-01</leafValues></_>
        <_>
          <internalNodes>
            1 0 952 -9.0515613555908203e-03 -1 -2 953
            -6.3204211182892323e-03</internalNodes>
          <leafValues>
            4.3720579147338867e-01 1.1265510320663452e-01
            6.3954162597656250e-01</leafValues></_>
        <_>
          <internalNodes>
            0 1 954 2.6117300149053335e-03 -1 -2 955
            1.4339019544422626e-02</internalNodes>
          <leafValues>
            5.4239892959594727e-01 4.9792730808258057e-01
            6.0422360897064209e-01</leafValues></_>
        <_>
          <internalNodes>
            1 0 956 2.8452780097723007e-03 -1 -2 957
            1.4783289771003183e-05</internalNodes>
          <leafValues>
            3.4910920262336731e-01 4.1950678825378418e-01
            5.7759660482406616e-01</leafValues></_>
        <_>
          <internalNodes>
            0 1 958 8.1814555451273918e-03 -1 -2 959
            6.6321990452706814e-03</internalNodes>
          <leafValues>
            4.8859870433807373e-01 5.4444682598114014e-01
            4.4209951162338257e-01</leafValues></_>
        <_>
          <internalNodes>
            0 1 960 -2.2483461070805788e-03 -1 -2 961
            1.2374560348689556e-02</internalNodes>
          <leafValues>
            6.6997921466827393e-01 4.4786059856414795e-01
            6.5648937225341797e-01</leafValues></_>
        <_>
          <internalNodes>
            1 0 962 -6.6516688093543053e-03 -1 -2 963
            -8.5750613361597061e-03</internalNodes>
          <leafValues>
            5.5118787288665771e-01 4.0174451470375061e-01
            5.4055362939834595e-01</leafValues></_>
        <_>
          <internalNodes>
            1 0 964 6.5078441984951496e-03 -1 -2 965
            2.8675209730863571e-02</internalNodes>
          <leafValues>
            2.2943930327892303e-01 5.1779001951217651e-01
            3.5677561163902283e-01</leafValues></_>
        <_>
          <internalNodes>
            0 1 966 7.0673860609531403e-03 -1 -2 967
            1.2367829913273454e-03</internalNodes>
          <leafValues>
            5.5646997690200806e-01 3.6276981234550476e-01
            5.5724138021469116e-01</leafValues></_>
        <_>
          <internalNodes>
            1 0 968 7.4818679131567478e-03 -1 -2 969
            4.7109839506447315e-03</internalNodes>
          <leafValues>
            6.7849111557006836e-01 4.1212528944015503e-01
            6.0722357034683228e-01</leafValues></_>
        <_>
          <internalNodes>
            1 0 970 -6.9405790418386459e-03 -1 -2 971
            3.3302098512649536e-02</internalNodes>
          <leafValues>
            5.4597669839859009e-01 5.2767068147659302e-01
            2.3749159276485443e-01</leafValues></_>
        <_>
          <internalNodes>
            1 0 972 3.6104630678892136e-02 -1 -2 973
            1.9674649462103844e-02</internalNodes>
          <leafValues>
            7.2492793202400208e-02 4.6263459324836731e-01
            8.2089632749557495e-01</leafValues></_>
        <_>
          <internalNodes>
            0 1 974 3.4766150638461113e-03 -1 -2 975
            1.3987369602546096e-03</internalNodes>
          <leafValues>
            5.2087318897247314e-01 5.4844141006469727e-01
            4.2300349473953247e-01</leafValues></_>
        <_>
          <internalNodes>
            1 0 976 4.0974249131977558e-03 -1 -2 977
            2.6973790954798460e-03</internalNodes>
          <leafValues>
            2.7805531024932861e-01 5.4038310050964355e-01
            3.7909889221191406e-01</leafValues></_>
        <_>
          <internalNodes>
            1 0 978 -5.6591699831187725e-03 -1 -2 979
            3.9460969856008887e-04</internalNodes>
          <leafValues>
            4.7983360290527344e-01 3.7669500708580017e-01
            5.4292291402816772e-01</leafValues></_>
        <_>
          <internalNodes>
            1 0 980 2.1750570740550756e-03 -1 -2 981
            1.4614439569413662e-03</internalNodes>
          <leafValues>
            6.2071627378463745e-01 3.3579450845718384e-01
            5.1426321268081665e-01</leafValues></_>
        <_>
          <internalNodes>
            1 0 982 -5.3006567759439349e-04 -1 -2 983
            1.4869309961795807e-01</internalNodes>
          <leafValues>
            5.3446400165557861e-01 5.1596081256866455e-01
            2.5618231296539307e-01</leafValues></_>
        <_>
          <internalNodes>
            1 0 984 -5.8816498494707048e-05 -1 -2 985
            -1.6275369562208652e-03</internalNodes>
          <leafValues>
            5.1230919361114502e-01 6.0176461935043335e-01
            3.1093719601631165e-01</leafValues></_>
        <_>
          <internalNodes>
            0 1 986 -1.2881809845566750e-02 -1 -2 987
            9.4982917653396726e-04</internalNodes>
          <leafValues>
            2.7122870087623596e-01 5.4424422979354858e-01
            4.0288880467414856e-01</leafValues></_>
        <_>
          <internalNodes>
            1 0 988 -1.2315999716520309e-02 -1 -2 989
            9.0286601334810257e-03</internalNodes>
          <leafValues>
            4.7360658645629883e-01 7.4514347314834595e-01
            3.4879919886589050e-01</leafValues></_>
        <_>
          <internalNodes>
            0 1 990 -8.6876116693019867e-02 -1 -2 991
            -1.5107560102478601e-05</internalNodes>
          <leafValues>
            2.2903330624103546e-01 5.5178898572921753e-01
            4.3931490182876587e-01</leafValues></_>
        <_>
          <internalNodes>
            0 1 992 -1.7457660287618637e-02 -1 -2 993
            -2.5219470262527466e-03</internalNodes>
          <leafValues>
            9.0167902410030365e-02 6.2335401773452759e-01
            4.7894591093063354e-01</leafValues></_>
        <_>
          <internalNodes>
            0 1 994 1.0656520025804639e-03 -1 -2 995
            -4.2540300637483597e-03</internalNodes>
          <leafValues>
            5.4896962642669678e-01 5.5798089504241943e-01
            4.3758779764175415e-01</leafValues></_>
        <_>
          <internalNodes>
            0 1 996 -9.0349102392792702e-03 -1 -2 997
            -1.5230999561026692e-03</internalNodes>
          <leafValues>
            3.5791561007499695e-01 5.6136602163314819e-01
            3.9390438795089722e-01</leafValues></_>
        <_>
          <internalNodes>
            1 0 998 2.8441150207072496e-03 -1 -2 999
            -3.2824429217725992e-03</internalNodes>
          <leafValues>
            3.9015549421310425e-01 4.5286190509796143e-01
            5.4413431882858276e-01</leafValues></_>
        <_>
          <internalNodes>
            1 0 1000 3.2161718991119415e-05 -1 -2 1001
            3.0118400900391862e-05</internalNodes>
          <leafValues>
            5.8031117916107178e-01 3.3368501067161560e-01
            5.5048561096191406e-01</leafValues></_>
        <_>
          <internalNodes>
            0 1 1002 -5.6150099262595177e-03 -1 -2 1003
            -1.7389209941029549e-02</internalNodes>
          <leafValues>
            6.1247891187667847e-01 8.7271630764007568e-02
            5.2045881748199463e-01</leafValues></_>
        <_>
          <internalNodes>
            0 1 1004 -4.4361080654198304e-05 -1 -2 1005
            1.0354899859521538e-04</internalNodes>
          <leafValues>
            3.9353290200233459e-01 5.9188538789749146e-01
            4.1196140646934509e-01</leafValues></_>
        <_>
          <internalNodes>
            0 1 1006 1.5939630102366209e-03 -1 -2 1007
            2.5440789759159088e-03</internalNodes>
          <leafValues>
            4.8396238684654236e-01 4.7873649001121521e-01
            6.3606631755828857e-01</leafValues></_>
        <_>
          <internalNodes>
            0 1 1008 1.5083180187502876e-05 -1 -2 1009
            -9.9282202427275479e-05</internalNodes>
          <leafValues>
            4.2311170697212219e-01 4.2745891213417053e-01
            6.0940480232238770e-01</leafValues></_>
        <_>
          <internalNodes>
            1 0 1010 5.5371708003804088e-04 -1 -2 1011
            1.9186759600415826e-03</internalNodes>
          <leafValues>
            4.2719879746437073e-01 4.4971078634262085e-01
            5.5491220951080322e-01</leafValues></_>
        <_>
          <internalNodes>
            1 0 1012 -5.0764222396537662e-04 -1 -2 1013
            1.7236480489373207e-03</internalNodes>
          <leafValues>
            5.4771959781646729e-01 2.8829228878021240e-01
            5.6151270866394043e-01</leafValues></_></weakClassifiers></_>
    <_>
      <maxWeakCount>75</maxWeakCount>
      <stageThreshold>3.6726501464843750e+01</stageThreshold>
      <weakClassifiers>
        <_>
          <internalNodes>
            0 1 1014 1.3092169538140297e-02 -1 -2 1015
            4.1446479735895991e-04</internalNodes>
          <leafValues>
            3.3388701081275940e-01 3.0993521213531494e-01
            6.6774922609329224e-01</leafValues></_>
        <_>
          <internalNodes>
            0 1 1016 2.1835729479789734e-02 -1 -2 1017
            4.8323940485715866e-02</internalNodes>
          <leafValues>
            4.3690490722656250e-01 4.3017241358757019e-01
            6.1538851261138916e-01</leafValues></_>
        <_>
          <internalNodes>
            0 1 1018 1.6091950237751007e-03 -1 -2 1019
            1.3469760306179523e-03</internalNodes>
          <leafValues>
            3.3873260021209717e-01 6.2487137317657471e-01
            3.5941308736801147e-01</leafValues></_>
        <_>
          <internalNodes>
            0 1 1020 1.7729059618432075e-04 -1 -2 1021
            3.6743620876222849e-04</internalNodes>
          <leafValues>
            3.8684248924255371e-01 4.4093450903892517e-01
            5.4764741659164429e-01</leafValues></_>
        <_>
          <internalNodes>
            0 1 1022 -1.2352119665592909e-03 -1 -2 1023
            1.1705530341714621e-03</internalNodes>
          <leafValues>
            3.2601711153984070e-01 4.1113489866256714e-01
            6.0881638526916504e-01</leafValues></_>
        <_>
          <internalNodes>
            1 0 1024 -2.9695429475395940e-05 -1 -2 1025
            2.7050738572143018e-04</internalNodes>
          <leafValues>
            4.2694228887557983e-01 4.3064668774604797e-01
            5.8105140924453735e-01</leafValues></_>
        <_>
          <internalNodes>
            1 0 1026 -7.9626210208516568e-05 -1 -2 1027
            3.3152441028505564e-04</internalNodes>
          <leafValues>
            3.6691430211067200e-01 4.6106639504432678e-01
            6.2905901670455933e-01</leafValues></_>
        <_>
          <internalNodes>
            1 0 1028 -5.2305828779935837e-02 -1 -2 1029
            2.6880469173192978e-02</internalNodes>
          <leafValues>
            5.3286898136138916e-01 5.2132612466812134e-01
            3.2312199473381042e-01</leafValues></_>
        <_>
          <internalNodes>
            1 0 1030 -2.4203000066336244e-04 -1 -2 1031
            -1.6424639616161585e-03</internalNodes>
          <leafValues>
            3.5685700178146362e-01 3.4406611323356628e-01
            5.6256049871444702e-01</leafValues></_>
        <_>
          <internalNodes>
            1 0 1032 -2.6830288697965443e-04 -1 -2 1033
            -2.2649629972875118e-03</internalNodes>
          <leafValues>
            4.5611730217933655e-01 5.3213518857955933e-01
            3.6741548776626587e-01</leafValues></_>
        <_>
          <internalNodes>
            1 0 1034 1.5627209097146988e-02 -1 -2 1035
            1.6211320459842682e-01</internalNodes>
          <leafValues>
            2.0293539762496948e-01 5.5630332231521606e-01
            2.6188498735427856e-01</leafValues></_>
        <_>
          <internalNodes>
            0 1 1036 -3.7391691002994776e-03 -1 -2 1037
            -2.0878419745713472e-03</internalNodes>
          <leafValues>
            6.0621947050094604e-01 5.9507638216018677e-01
            4.5451170206069946e-01</leafValues></_>
        <_>
          <internalNodes>
            1 0 1038 2.3334210272878408e-03 -1 -2 1039
            6.5116386394947767e-05</internalNodes>
          <leafValues>
            6.4355242252349854e-01 3.5207340121269226e-01
            5.1797789335250854e-01</leafValues></_>
        <_>
          <internalNodes>
            0 1 1040 7.4625718407332897e-03 -1 -2 1041
            -2.2032689303159714e-02</internalNodes>
          <leafValues>
            5.3266882896423340e-01 3.4919810295104980e-01
            5.4292368888854980e-01</leafValues></_>
        <_>
          <internalNodes>
            0 1 1042 -8.3081610500812531e-03 -1 -2 1043
            -4.3259368976578116e-04</internalNodes>
          <leafValues>
            2.0840230584144592e-01 3.9652720093727112e-01
            5.4254537820816040e-01</leafValues></_>
        <_>
          <internalNodes>
            1 0 1044 -3.2209228724241257e-02 -1 -2 1045
            -9.0424838708713651e-04</internalNodes>
          <leafValues>
            5.3064119815826416e-01 5.4503858089447021e-01
            4.2566969990730286e-01</leafValues></_>
        <_>
          <internalNodes>
            1 0 1046 2.2727500181645155e-03 -1 -2 1047
            5.9820008464157581e-03</internalNodes>
          <leafValues>
            5.9686112403869629e-01 4.7581401467323303e-01
            3.1509441137313843e-01</leafValues></_>
        <_>
          <internalNodes>
            1 0 1048 -5.8856618124991655e-04 -1 -2 1049
            -8.8227191008627415e-04</internalNodes>
          <leafValues>
            4.8477488756179810e-01 5.4263162612915039e-01
            4.3383410573005676e-01</leafValues></_>
        <_>
          <internalNodes>
            1 0 1050 -7.4473457061685622e-05 -1 -2 1051
            3.9148979703895748e-04</internalNodes>
          <leafValues>
            4.2875099182128906e-01 6.3451850414276123e-01
            4.1018518805503845e-01</leafValues></_>
        <_>
          <internalNodes>
            1 0 1052 -3.6939629353582859e-03 -1 -2 1053
            -1.1207849718630314e-02</internalNodes>
          <leafValues>
            4.8491048812866211e-01 4.1463369131088257e-01
            5.4712641239166260e-01</leafValues></_>
        <_>
          <internalNodes>
            0 1 1054 -1.0337409563362598e-02 -1 -2 1055
            3.6883640568703413e-03</internalNodes>
          <leafValues>
            2.8771838545799255e-01 5.1019018888473511e-01
            7.2169512510299683e-01</leafValues></_>
        <_>
          <internalNodes>
            1 0 1056 -3.8984280545264482e-03 -1 -2 1057
            -5.9986729174852371e-03</internalNodes>
          <leafValues>
            5.2761822938919067e-01 6.6184598207473755e-01
            4.8416310548782349e-01</leafValues></_>
        <_>
          <internalNodes>
            1 0 1058 4.5043681748211384e-03 -1 -2 1059
            1.7799530178308487e-02</internalNodes>
          <leafValues>
            1.8741579353809357e-01 4.6169349551200867e-01
            7.0889657735824585e-01</leafValues></_>
        <_>
          <internalNodes>
            0 1 1060 -1.8462570384144783e-02 -1 -2 1061
            1.4931300029275008e-05</internalNodes>
          <leafValues>
            3.0019798874855042e-01 4.5618081092834473e-01
            5.6107878684997559e-01</leafValues></_>
        <_>
          <internalNodes>
            0 1 1062 -8.6021229624748230e-02 -1 -2 1063
            -6.0818758356617764e-05</internalNodes>
          <leafValues>
            2.3417009413242340e-01 5.6722861528396606e-01
            4.1999641060829163e-01</leafValues></_>
        <_>
          <internalNodes>
            1 0 1064 1.2670679716393352e-03 -1 -2 1065
            1.3699879636988044e-03</internalNodes>
          <leafValues>
            6.2074822187423706e-01 5.3949588537216187e-01
            3.8238629698753357e-01</leafValues></_>
        <_>
          <internalNodes>
            1 0 1066 3.3162781037390232e-03 -1 -2 1067
            -1.4532039640471339e-03</internalNodes>
          <leafValues>
            7.0616811513900757e-01 3.0655130743980408e-01
            4.8273730278015137e-01</leafValues></_>
        <_>
          <internalNodes>
            1 0 1068 -7.1492061018943787e-02 -1 -2 1069
            1.9857978913933039e-03</internalNodes>
          <leafValues>
            5.1931220293045044e-01 4.6424350142478943e-01
            5.8076947927474976e-01</leafValues></_>
        <_>
          <internalNodes>
            1 0 1070 6.2516499310731888e-03 -1 -2 1071
            2.7005500160157681e-03</internalNodes>
          <leafValues>
            2.9498139023780823e-01 4.5858868956565857e-01
            6.0223537683486938e-01</leafValues></_>
        <_>
          <internalNodes>
            0 1 1072 1.1130389757454395e-02 -1 -2 1073
            1.5092849731445312e-02</internalNodes>
          <leafValues>
            4.3578410148620605e-01 4.5615398883819580e-01
            6.1190617084503174e-01</leafValues></_>
        <_>
          <internalNodes>
            0 1 1074 -2.7943300083279610e-02 -1 -2 1075
            4.4036991312168539e-05</internalNodes>
          <leafValues>
            6.5371441841125488e-01 3.4747231006622314e-01
            5.3369677066802979e-01</leafValues></_>
        <_>
          <internalNodes>
            0 1 1076 -1.2232770211994648e-02 -1 -2 1077
            -6.8591412855312228e-04</internalNodes>
          <leafValues>
            3.7316760420799255e-01 5.7172292470932007e-01
            4.7933790087699890e-01</leafValues></_>
        <_>
          <internalNodes>
            0 1 1078 -3.8992990739643574e-03 -1 -2 1079
            4.9113907152786851e-04</internalNodes>
          <leafValues>
            4.0564361214637756e-01 6.1740481853485107e-01
            4.4717541337013245e-01</leafValues></_>
        <_>
          <internalNodes>
            1 0 1080 8.2117747515439987e-03 -1 -2 1081
            -4.5564480125904083e-02</internalNodes>
          <leafValues>
            6.1796981096267700e-01 2.2854949533939362e-01
            5.2495658397674561e-01</leafValues></_>
        <_>
          <internalNodes>
            0 1 1082 -5.3631910122931004e-03 -1 -2 1083
            -1.2274970300495625e-02</internalNodes>
          <leafValues>
            1.7849500477313995e-01 7.2619527578353882e-01
            4.5503988862037659e-01</leafValues></_>
        <_>
          <internalNodes>
            0 1 1084 5.4185991175472736e-03 -1 -2 1085
            8.1846961984410882e-04</internalNodes>
          <leafValues>
            5.2529907226562500e-01 5.4452222585678101e-01
            3.2722181081771851e-01</leafValues></_>
        <_>
          <internalNodes>
            1 0 1086 4.1358140297234058e-03 -1 -2 1087
            3.9578010910190642e-04</internalNodes>
          <leafValues>
            7.0138317346572876e-01 4.9659439921379089e-01
            3.2955980300903320e-01</leafValues></_>
        <_>
          <internalNodes>
            0 1 1088 4.6887691132724285e-03 -1 -2 1089
            -1.8255440518260002e-02</internalNodes>
          <leafValues>
            5.3626418113708496e-01 6.4961087703704834e-01
            4.7571370005607605e-01</leafValues></_>
        <_>
          <internalNodes>
            0 1 1090 -6.2736468389630318e-03 -1 -2 1091
            2.4320168886333704e-03</internalNodes>
          <leafValues>
            2.3437410593032837e-01 4.6201181411743164e-01
            6.8984192609786987e-01</leafValues></_>
        <_>
          <internalNodes>
            0 1 1092 -4.9617629498243332e-02 -1 -2 1093
            1.1701210169121623e-03</internalNodes>
          <leafValues>
            2.1007199585437775e-01 4.6215289831161499e-01
            5.7971358299255371e-01</leafValues></_>
        <_>
          <internalNodes>
            0 1 1094 -4.5237291604280472e-02 -1 -2 1095
            4.7563421539962292e-03</internalNodes>
          <leafValues>
            2.1182620525360107e-01 4.8846149444580078e-01
            6.8724989891052246e-01</leafValues></_>
        <_>
          <internalNodes>
            1 0 1096 -1.4835969544947147e-02 -1 -2 1097
            7.7436608262360096e-04</internalNodes>
          <leafValues>
            5.2751058340072632e-01 4.1723209619522095e-01
            5.4911398887634277e-01</leafValues></_>
        <_>
          <internalNodes>
            1 0 1098 1.4835969544947147e-02 -1 -2 1099
            -8.0892542609944940e-04</internalNodes>
          <leafValues>
            2.1248769760131836e-01 5.4952150583267212e-01
            4.2077958583831787e-01</leafValues></_>
        <_>
          <internalNodes>
            0 1 1100 7.7517668250948191e-04 -1 -2 1101
            -6.7618978209793568e-03</internalNodes>
          <leafValues>
            3.3219420909881592e-01 2.2129580378532410e-01
            5.2326530218124390e-01</leafValues></_>
        <_>
          <internalNodes>
            0 1 1102 -4.0135860443115234e-02 -1 -2 1103
            -3.3651469275355339e-03</internalNodes>
          <leafValues>
            1.1017960309982300e-01 3.8101008534431458e-01
            5.6172919273376465e-01</leafValues></_>
        <_>
          <internalNodes>
            1 0 1104 7.4713007779791951e-04 -1 -2 1105
            -4.2727389372885227e-03</internalNodes>
          <leafValues>
            5.7950568199157715e-01 6.3922691345214844e-01
            4.7114381194114685e-01</leafValues></_>
        <_>
          <internalNodes>
            1 0 1106 3.6202510818839073e-03 -1 -2 1107
            4.7307618660852313e-04</internalNodes>
          <leafValues>
            3.4098839759826660e-01 3.6593028903007507e-01
            5.3881710767745972e-01</leafValues></_>
        <_>
          <internalNodes>
            1 0 1108 3.3094909042119980e-02 -1 -2 1109
            -1.1544119566679001e-02</internalNodes>
          <leafValues>
            7.1703857183456421e-01 6.3868182897567749e-01
            4.6813040971755981e-01</leafValues></_>
        <_>
          <internalNodes>
            0 1 1110 -7.4234469793736935e-03 -1 -2 1111
            -4.2252950370311737e-03</internalNodes>
          <leafValues>
            3.2637009024620056e-01 5.7678192853927612e-01
            4.3464180827140808e-01</leafValues></_>
        <_>
          <internalNodes>
            0 1 1112 1.8133109435439110e-02 -1 -2 1113
            7.0903049781918526e-03</internalNodes>
          <leafValues>
            4.6978279948234558e-01 4.4373890757560730e-01
            6.0616689920425415e-01</leafValues></_>
        <_>
          <internalNodes>
            0 1 1114 -1.3272940181195736e-02 -1 -2 1115
            1.4632199599873275e-04</internalNodes>
          <leafValues>
            6.5585112571716309e-01 3.3763539791107178e-01
            5.0916552543640137e-01</leafValues></_>
        <_>
          <internalNodes>
            0 1 1116 -3.5790191031992435e-03 -1 -2 1117
            -4.6997101162560284e-04</internalNodes>
          <leafValues>
            2.9478839039802551e-01 5.5569821596145630e-01
            4.6654561161994934e-01</leafValues></_>
        <_>
          <internalNodes>
            0 1 1118 -4.8179440200328827e-02 -1 -2 1119
            -9.2581362696364522e-04</internalNodes>
          <leafValues>
            7.3383557796478271e-01 3.5438719391822815e-01
            5.2851498126983643e-01</leafValues></_>
        <_>
          <internalNodes>
            0 1 1120 -1.4780730009078979e-02 -1 -2 1121
            -1.0027450323104858e-01</internalNodes>
          <leafValues>
            1.9444419443607330e-01 9.9049292504787445e-02
            5.1398539543151855e-01</leafValues></_>
        <_>
          <internalNodes>
            0 1 1122 -9.3848101096227765e-04 -1 -2 1123
            -2.8861360624432564e-03</internalNodes>
          <leafValues>
            5.8271098136901855e-01 3.4414279460906982e-01
            5.1488387584686279e-01</leafValues></_>
        <_>
          <internalNodes>
            1 0 1124 -4.3682761490345001e-02 -1 -2 1125
            2.6115700602531433e-03</internalNodes>
          <leafValues>
            5.2079981565475464e-01 4.8355031013488770e-01
            6.3222199678421021e-01</leafValues></_>
        <_>
          <internalNodes>
            1 0 1126 4.3682761490345001e-02 -1 -2 1127
            1.7179530113935471e-03</internalNodes>
          <leafValues>
            1.3645380735397339e-01 4.5373201370239258e-01
            6.0667508840560913e-01</leafValues></_>
        <_>
          <internalNodes>
            1 0 1128 -3.3964909613132477e-02 -1 -2 1129
            -1.0993590112775564e-03</internalNodes>
          <leafValues>
            4.9683749675750732e-01 5.8316808938980103e-01
            4.6882399916648865e-01</leafValues></_>
        <_>
          <internalNodes>
            1 0 1130 5.4301079362630844e-02 -1 -2 1131
            1.0993590112775564e-03</internalNodes>
          <leafValues>
            7.5682890415191650e-01 4.3301481008529663e-01
            5.7684689760208130e-01</leafValues></_>
        <_>
          <internalNodes>
            1 0 1132 -1.4954120160837192e-05 -1 -2 1133
            3.1415868550539017e-02</internalNodes>
          <leafValues>
            4.4432818889617920e-01 5.2744728326797485e-01
            3.0378559231758118e-01</leafValues></_>
        <_>
          <internalNodes>
            1 0 1134 1.0831849649548531e-02 -1 -2 1135
            8.6545711383223534e-04</internalNodes>
          <leafValues>
            3.5817208886146545e-01 5.9375840425491333e-01
            4.2946299910545349e-01</leafValues></_>
        <_>
          <internalNodes>
            1 0 1136 2.2743160370737314e-03 -1 -2 1137
            3.9340821094810963e-03</internalNodes>
          <leafValues>
            5.9545767307281494e-01 4.7922229766845703e-01
            5.8561331033706665e-01</leafValues></_>
        <_>
          <internalNodes>
            1 0 1138 8.1451907753944397e-03 -1 -2 1139
            -5.2763288840651512e-03</internalNodes>
          <leafValues>
            3.5734778642654419e-01 4.0260228514671326e-01
            5.7647430896759033e-01</leafValues></_>
        <_>
          <internalNodes>
            1 0 1140 -8.3787851035594940e-03 -1 -2 1141
            1.5621910570189357e-03</internalNodes>
          <leafValues>
            4.9813330173492432e-01 4.7365880012512207e-01
            5.5836081504821777e-01</leafValues></_>
        <_>
          <internalNodes>
            1 0 1142 3.2318739686161280e-03 -1 -2 1143
            6.6804019734263420e-03</internalNodes>
          <leafValues>
            6.1674368381500244e-01 4.1314241290092468e-01
            6.2806951999664307e-01</leafValues></_>
        <_>
          <internalNodes>
            0 1 1144 -3.3396480139344931e-03 -1 -2 1145
            -2.0933480560779572e-01</internalNodes>
          <leafValues>
            3.4463581442832947e-01 1.0386580228805542e-01
            5.2044892311096191e-01</leafValues></_>
        <_>
          <internalNodes>
            1 0 1146 6.3805822283029556e-03 -1 -2 1147
            -6.0137799009680748e-03</internalNodes>
          <leafValues>
            2.1674020588397980e-01 6.7383992671966553e-01
            4.8966509103775024e-01</leafValues></_>
        <_>
          <internalNodes>
            1 0 1148 -8.1756077706813812e-03 -1 -2 1149
            6.3951779156923294e-04</internalNodes>
          <leafValues>
            5.1779150962829590e-01 4.8196458816528320e-01
            5.4644381999969482e-01</leafValues></_>
        <_>
          <internalNodes>
            1 0 1150 1.0127760469913483e-03 -1 -2 1151
            4.9784599104896188e-04</internalNodes>
          <leafValues>
            3.4235960245132446e-01 4.4884610176086426e-01
            5.9126710891723633e-01</leafValues></_>
        <_>
          <internalNodes>
            1 0 1152 1.3596490316558629e-04 -1 -2 1153
            1.3571660034358501e-02</internalNodes>
          <leafValues>
            5.5688631534576416e-01 5.1610678434371948e-01
            1.7130009829998016e-01</leafValues></_>
        <_>
          <internalNodes>
            1 0 1154 3.0259079721872695e-05 -1 -2 1155
            -3.2625840976834297e-03</internalNodes>
          <leafValues>
            4.9162039160728455e-01 6.4046627283096313e-01
            2.8590849041938782e-01</leafValues></_>
        <_>
          <internalNodes>
            1 0 1156 -1.9217010412830859e-04 -1 -2 1157
            2.1993879228830338e-02</internalNodes>
          <leafValues>
            5.4592829942703247e-01 4.7157138586044312e-01
            5.6900751590728760e-01</leafValues></_>
        <_>
          <internalNodes>
            1 0 1158 7.8907777788117528e-04 -1 -2 1159
            5.0893891602754593e-04</internalNodes>
          <leafValues>
            3.2798269391059875e-01 4.3020078539848328e-01
            5.6960451602935791e-01</leafValues></_>
        <_>
          <internalNodes>
            1 0 1160 1.1662710312521085e-04 -1 -2 1161
            8.0604078248143196e-03</internalNodes>
          <leafValues>
            5.3872352838516235e-01 5.0214231014251709e-01
            5.9653222560882568e-01</leafValues></_>
        <_>
          <internalNodes>
            1 0 1162 9.5925969071686268e-04 -1 -2 1163
            -1.9526129588484764e-02</internalNodes>
          <leafValues>
            3.4734940528869629e-01 6.4755451679229736e-01
            4.6437820792198181e-01</leafValues></_></weakClassifiers></_>
    <_>
      <maxWeakCount>78</maxWeakCount>
      <stageThreshold>3.8236038208007812e+01</stageThreshold>
      <weakClassifiers>
        <_>
          <internalNodes>
            0 1 1164 4.1242439299821854e-02 -1 -2 1165
            1.5626709908246994e-02</internalNodes>
          <leafValues>
            3.3933150768280029e-01 5.1041001081466675e-01
            7.7728152275085449e-01</leafValues></_>
        <_>
          <internalNodes>
            0 1 1166 2.9947189614176750e-04 -1 -2 1167
            -1.0037609608843923e-03</internalNodes>
          <leafValues>
            3.6646738648414612e-01 5.4056507349014282e-01
            3.9262050390243530e-01</leafValues></_>
        <_>
          <internalNodes>
            0 1 1168 6.8128242855891585e-04 -1 -2 1169
            1.3098999625071883e-04</internalNodes>
          <leafValues>
            4.2515191435813904e-01 4.1351449489593506e-01
            6.9257462024688721e-01</leafValues></_>
        <_>
          <internalNodes>
            1 0 1170 3.1696720980107784e-03 -1 -2 1171
            -2.0587369799613953e-03</internalNodes>
          <leafValues>
            3.4558731317520142e-01 2.2341939806938171e-01
            5.2861189842224121e-01</leafValues></_>
        <_>
          <internalNodes>
            1 0 1172 -4.6395038953050971e-04 -1 -2 1173
            3.5089480224996805e-03</internalNodes>
          <leafValues>
            4.2065200209617615e-01 6.5029817819595337e-01
            4.1175979375839233e-01</leafValues></_>
        <_>
          <internalNodes>
            1 0 1174 -2.3975980002433062e-03 -1 -2 1175
            1.0901279747486115e-03</internalNodes>
          <leafValues>
            3.6733010411262512e-01 2.9062381386756897e-01
            5.4451119899749756e-01</leafValues></_>
        <_>
          <internalNodes>
            0 1 1176 -1.6524370585102588e-04 -1 -2 1177
            -4.1602319106459618e-04</internalNodes>
          <leafValues>
            4.2335158586502075e-01 3.8863611221313477e-01
            6.2691658735275269e-01</leafValues></_>
        <_>
          <internalNodes>
            0 1 1178 -2.3739910102449358e-04 -1 -2 1179
            2.4739760905504227e-02</internalNodes>
          <leafValues>
            5.5244511365890503e-01 4.9600958824157715e-01
            5.3734910488128662e-01</leafValues></_>
        <_>
          <internalNodes>
            0 1 1180 -1.5342839993536472e-02 -1 -2 1181
            1.1540469713509083e-02</internalNodes>
          <leafValues>
            6.8494051694869995e-01 4.0372350811958313e-01
            6.7869400978088379e-01</leafValues></_>
        <_>
          <internalNodes>
            1 0 1182 6.4230621792376041e-03 -1 -2 1183
            1.2977809645235538e-02</internalNodes>
          <leafValues>
            3.8146761059761047e-01 5.5270588397979736e-01
            3.7449559569358826e-01</leafValues></_>
        <_>
          <internalNodes>
            0 1 1184 1.1063399724662304e-03 -1 -2 1185
            1.3743690215051174e-03</internalNodes>
          <leafValues>
            3.5209289193153381e-01 5.6419032812118530e-01
            3.0750259757041931e-01</leafValues></_>
        <_>
          <internalNodes>
            0 1 1186 1.6233779489994049e-02 -1 -2 1187
            -8.1519351806491613e-04</internalNodes>
          <leafValues>
            4.8888280987739563e-01 5.4563212394714355e-01
            4.7435501217842102e-01</leafValues></_>
        <_>
          <internalNodes>
            0 1 1188 -9.0782493352890015e-02 -1 -2 1189
            1.1665210127830505e-02</internalNodes>
          <leafValues>
            2.9252481460571289e-01 4.6884548664093018e-01
            6.2303477525711060e-01</leafValues></_>
        <_>
          <internalNodes>
            0 1 1190 -2.3286409676074982e-02 -1 -2 1191
            2.1559339947998524e-03</internalNodes>
          <leafValues>
            6.8958431482315063e-01 5.3558021783828735e-01
            3.4234660863876343e-01</leafValues></_>
        <_>
          <internalNodes>
            0 1 1192 -4.3167220428586006e-03 -1 -2 1193
            1.5610599657520652e-03</internalNodes>
          <leafValues>
            5.9370762109756470e-01 4.7086599469184875e-01
            2.7369970083236694e-01</leafValues></_>
        <_>
          <internalNodes>
            0 1 1194 1.4076639898121357e-02 -1 -2 1195
            7.1018589660525322e-03</internalNodes>
          <leafValues>
            5.2871561050415039e-01 5.3361928462982178e-01
            3.2248139381408691e-01</leafValues></_>
        <_>
          <internalNodes>
            0 1 1196 -4.8221647739410400e-03 -1 -2 1197
            -5.3852899000048637e-03</internalNodes>
          <leafValues>
            2.9839101433753967e-01 5.6239992380142212e-01
            4.2959120869636536e-01</leafValues></_>
        <_>
          <internalNodes>
            1 0 1198 7.3483278974890709e-03 -1 -2 1199
            -3.5707519855350256e-03</internalNodes>
          <leafValues>
            6.8139612674713135e-01 5.8579689264297485e-01
            4.6034291386604309e-01</leafValues></_>
        <_>
          <internalNodes>
            1 0 1200 2.3340100888162851e-03 -1 -2 1201
            4.7432780265808105e-03</internalNodes>
          <leafValues>
            2.7448511123657227e-01 5.0475269556045532e-01
            2.3627419769763947e-01</leafValues></_>
        <_>
          <internalNodes>
            0 1 1202 6.5055489540100098e-03 -1 -2 1203
            1.2589249759912491e-02</internalNodes>
          <leafValues>
            5.2422481775283813e-01 4.8236909508705139e-01
            6.7525368928909302e-01</leafValues></_>
        <_>
          <internalNodes>
            0 1 1204 -6.3358368352055550e-03 -1 -2 1205
            -5.7639651931822300e-03</internalNodes>
          <leafValues>
            1.7346349358558655e-01 6.3543808460235596e-01
            4.5874750614166260e-01</leafValues></_>
        <_>
          <internalNodes>
            0 1 1206 1.3599749654531479e-03 -1 -2 1207
            2.8404260054230690e-02</internalNodes>
          <leafValues>
            4.5803809165954590e-01 5.1763808727264404e-01
            1.2043850123882294e-01</leafValues></_>
        <_>
          <internalNodes>
            0 1 1208 -9.2958156019449234e-03 -1 -2 1209
            -1.1800320353358984e-03</internalNodes>
          <leafValues>
            2.3379570245742798e-01 3.9028140902519226e-01
            5.6529301404953003e-01</leafValues></_>
        <_>
          <internalNodes>
            0 1 1210 -2.0948140881955624e-03 -1 -2 1211
            4.1679958812892437e-03</internalNodes>
          <leafValues>
            5.5120289325714111e-01 5.4559761285781860e-01
            4.7989490628242493e-01</leafValues></_>
        <_>
          <internalNodes>
            1 0 1212 5.4458891972899437e-03 -1 -2 1213
            -1.2766510481014848e-03</internalNodes>
          <leafValues>
            6.1270868778228760e-01 5.3171318769454956e-01
            3.8509321212768555e-01</leafValues></_>
        <_>
          <internalNodes>
            0 1 1214 5.9404270723462105e-04 -1 -2 1215
            4.2309608310461044e-02</internalNodes>
          <leafValues>
            5.4464370012283325e-01 5.2346438169479370e-01
            2.2130440175533295e-01</leafValues></_>
        <_>
          <internalNodes>
            0 1 1216 5.6189671158790588e-03 -1 -2 1217
            7.2401198558509350e-03</internalNodes>
          <leafValues>
            4.9161979556083679e-01 1.4714759588241577e-01
            4.8528939485549927e-01</leafValues></_>
        <_>
          <internalNodes>
            0 1 1218 -4.5610670931637287e-03 -1 -2 1219
            4.5506159949582070e-05</internalNodes>
          <leafValues>
            2.7737739682197571e-01 4.6264618635177612e-01
            5.7680791616439819e-01</leafValues></_>
        <_>
          <internalNodes>
            0 1 1220 -6.1903791502118111e-03 -1 -2 1221
            8.1186462193727493e-04</internalNodes>
          <leafValues>
            1.6442899405956268e-01 4.7785910964012146e-01
            6.2618649005889893e-01</leafValues></_>
        <_>
          <internalNodes>
            0 1 1222 1.3779809698462486e-02 -1 -2 1223
            1.1290319962427020e-03</internalNodes>
          <leafValues>
            5.2573078870773315e-01 5.4980480670928955e-01
            3.9831069111824036e-01</leafValues></_>
        <_>
          <internalNodes>
            0 1 1224 -1.0610350000206381e-04 -1 -2 1225
            1.6695790691301227e-04</internalNodes>
          <leafValues>
            4.0335190296173096e-01 4.1493400931358337e-01
            5.7953411340713501e-01</leafValues></_>
        <_>
          <internalNodes>
            1 0 1226 1.1290319962427020e-03 -1 -2 1227
            -1.2019349634647369e-01</internalNodes>
          <leafValues>
            3.9341148734092712e-01 7.3400482535362244e-02
            5.2025860548019409e-01</leafValues></_>
        <_>
          <internalNodes>
            0 1 1228 -1.5230740420520306e-02 -1 -2 1229
            3.5759829916059971e-03</internalNodes>
          <leafValues>
            3.7495058774948120e-01 5.0781500339508057e-01
            6.6060662269592285e-01</leafValues></_>
        <_>
          <internalNodes>
            0 1 1230 1.3479460030794144e-02 -1 -2 1231
            -2.1162950433790684e-03</internalNodes>
          <leafValues>
            4.5477110147476196e-01 3.3110061287879944e-01
            5.3842592239379883e-01</leafValues></_>
        <_>
          <internalNodes>
            0 1 1232 -1.7877709120512009e-02 -1 -2 1233
            1.0931970318779349e-03</internalNodes>
          <leafValues>
            6.5132528543472290e-01 5.2647650241851807e-01
            3.4569910168647766e-01</leafValues></_>
        <_>
          <internalNodes>
            0 1 1234 -3.0553159303963184e-03 -1 -2 1235
            3.6365049891173840e-03</internalNodes>
          <leafValues>
            6.2686139345169067e-01 5.3992128372192383e-01
            4.3453970551490784e-01</leafValues></_>
        <_>
          <internalNodes>
            0 1 1236 9.7896481747739017e-05 -1 -2 1237
            -3.2714448752813041e-04</internalNodes>
          <leafValues>
            3.8356059789657593e-01 3.3376678824424744e-01
            5.5391657352447510e-01</leafValues></_>
        <_>
          <internalNodes>
            1 0 1238 4.3425030889920890e-04 -1 -2 1239
            1.4005579985678196e-02</internalNodes>
          <leafValues>
            5.7882702350616455e-01 5.2750778198242188e-01
            2.7011251449584961e-01</leafValues></_>
        <_>
          <internalNodes>
            0 1 1240 -9.2654931358993053e-04 -1 -2 1241
            3.9504268206655979e-03</internalNodes>
          <leafValues>
            5.8522802591323853e-01 4.7283369302749634e-01
            3.3139181137084961e-01</leafValues></_>
        <_>
          <internalNodes>
            1 0 1242 -5.8086868375539780e-04 -1 -2 1243
            -1.2018020264804363e-02</internalNodes>
          <leafValues>
            4.2588108777999878e-01 5.6097871065139771e-01
            4.8951920866966248e-01</leafValues></_>
        <_>
          <internalNodes>
            0 1 1244 -1.4521540701389313e-01 -1 -2 1245
            -6.6049019806087017e-03</internalNodes>
          <leafValues>
            4.3894480913877487e-02 4.2291709780693054e-01
            5.6162929534912109e-01</leafValues></_>
        <_>
          <internalNodes>
            1 0 1246 -3.4909751266241074e-02 -1 -2 1247
            3.7478420417755842e-03</internalNodes>
          <leafValues>
            4.7881281375885010e-01 4.8002821207046509e-01
            5.8013892173767090e-01</leafValues></_>
        <_>
          <internalNodes>
            1 0 1248 3.3038031309843063e-02 -1 -2 1249
            3.6872599739581347e-03</internalNodes>
          <leafValues>
            7.0781761407852173e-01 4.4496241211891174e-01
            5.9577310085296631e-01</leafValues></_>
        <_>
          <internalNodes>
            0 1 1250 -4.5311939902603626e-03 -1 -2 1251
            4.1058510541915894e-03</internalNodes>
          <leafValues>
            4.1770470142364502e-01 5.3729480504989624e-01
            3.7369269132614136e-01</leafValues></_>
        <_>
          <internalNodes>
            0 1 1252 -8.7599847465753555e-03 -1 -2 1253
            -2.3003309965133667e-02</internalNodes>
          <leafValues>
            6.6588079929351807e-01 2.6479220390319824e-01
            5.1018178462982178e-01</leafValues></_>
        <_>
          <internalNodes>
            0 1 1254 5.3664818406105042e-03 -1 -2 1255
            3.8971770554780960e-02</internalNodes>
          <leafValues>
            4.5486348867416382e-01 5.1570618152618408e-01
            3.4364390373229980e-01</leafValues></_>
        <_>
          <internalNodes>
            0 1 1256 -2.7767190709710121e-02 -1 -2 1257
            -9.8894089460372925e-03</internalNodes>
          <leafValues>
            2.3543910682201385e-01 6.8877410888671875e-01
            5.1110517978668213e-01</leafValues></_>
        <_>
          <internalNodes>
            0 1 1258 -3.2073140610009432e-03 -1 -2 1259
            -6.7484978353604674e-04</internalNodes>
          <leafValues>
            5.4388678073883057e-01 5.4511487483978271e-01
            4.8313531279563904e-01</leafValues></_>
        <_>
          <internalNodes>
            0 1 1260 -5.1947520114481449e-03 -1 -2 1261
            -2.6169899501837790e-04</internalNodes>
          <leafValues>
            2.1134190261363983e-01 5.2736818790435791e-01
            3.9925870299339294e-01</leafValues></_>
        <_>
          <internalNodes>
            0 1 1262 2.2421479225158691e-03 -1 -2 1263
            -1.2139769969508052e-03</internalNodes>
          <leafValues>
            4.6882608532905579e-01 5.5042350292205811e-01
            4.3848711252212524e-01</leafValues></_>
        <_>
          <internalNodes>
            0 1 1264 -2.9469770379364491e-03 -1 -2 1265
            -3.9291830034926534e-04</internalNodes>
          <leafValues>
            3.8928470015525818e-01 6.0017228126525879e-01
            4.5616629719734192e-01</leafValues></_>
        <_>
          <internalNodes>
            1 0 1266 6.2550729513168335e-01 -1 -2 1267
            9.7744520753622055e-03</internalNodes>
          <leafValues>
            6.8125613033771515e-02 4.8130258917808533e-01
            5.6206572055816650e-01</leafValues></_>
        <_>
          <internalNodes>
            1 0 1268 9.4378247857093811e-02 -1 -2 1269
            -1.9560910295695066e-03</internalNodes>
          <leafValues>
            6.6632293164730072e-02 3.5882329940795898e-01
            5.2954071760177612e-01</leafValues></_>
        <_>
          <internalNodes>
            0 1 1270 9.0652769431471825e-03 -1 -2 1271
            4.2138071148656309e-04</internalNodes>
          <leafValues>
            4.8226881027221680e-01 4.6703329682350159e-01
            5.6831127405166626e-01</leafValues></_>
        <_>
          <internalNodes>
            1 0 1272 -4.4220191193744540e-04 -1 -2 1273
            -4.7313501127064228e-03</internalNodes>
          <leafValues>
            5.3607952594757080e-01 6.1372458934783936e-01
            3.1880891323089600e-01</leafValues></_>
        <_>
          <internalNodes>
            0 1 1274 1.5395509544759989e-03 -1 -2 1275
            2.4315000046044588e-03</internalNodes>
          <leafValues>
            4.4877201318740845e-01 4.8941668868064880e-01
            6.7166537046432495e-01</leafValues></_>
        <_>
          <internalNodes>
            0 1 1276 -1.5581619925796986e-02 -1 -2 1277
            1.0816920548677444e-03</internalNodes>
          <leafValues>
            3.3367419242858887e-01 4.7182199358940125e-01
            5.9606271982192993e-01</leafValues></_>
        <_>
          <internalNodes>
            0 1 1278 -2.2197659127414227e-03 -1 -2 1279
            -9.3048671260476112e-04</internalNodes>
          <leafValues>
            3.5885548591613770e-01 6.2187129259109497e-01
            4.8173001408576965e-01</leafValues></_>
        <_>
          <internalNodes>
            0 1 1280 -4.7418707981705666e-03 -1 -2 1281
            -6.2950369901955128e-03</internalNodes>
          <leafValues>
            2.5500270724296570e-01 6.7280787229537964e-01
            5.0510638952255249e-01</leafValues></_>
        <_>
          <internalNodes>
            0 1 1282 3.5216049291193485e-03 -1 -2 1283
            -2.4289379362016916e-03</internalNodes>
          <leafValues>
            5.4019099473953247e-01 5.4194617271423340e-01
            4.3471428751945496e-01</leafValues></_>
        <_>
          <internalNodes>
            0 1 1284 -2.5261470582336187e-03 -1 -2 1285
            -1.4817339833825827e-03</internalNodes>
          <leafValues>
            6.9706249237060547e-01 3.2634168863296509e-01
            4.9178731441497803e-01</leafValues></_>
        <_>
          <internalNodes>
            0 1 1286 -2.2474530339241028e-01 -1 -2 1287
            2.8342509176582098e-03</internalNodes>
          <leafValues>
            7.2937291115522385e-03 4.5792299509048462e-01
            5.3798812627792358e-01</leafValues></_>
        <_>
          <internalNodes>
            0 1 1288 -2.0821610465645790e-02 -1 -2 1289
            1.4896340144332498e-04</internalNodes>
          <leafValues>
            6.0240888595581055e-01 3.3361440896987915e-01
            4.9628159403800964e-01</leafValues></_>
        <_>
          <internalNodes>
            0 1 1290 -3.3524499740451574e-03 -1 -2 1291
            -3.7279881536960602e-02</internalNodes>
          <leafValues>
            3.5587510466575623e-01 1.6985629498958588e-01
            5.2089858055114746e-01</leafValues></_>
        <_>
          <internalNodes>
            1 0 1292 1.3896770542487502e-04 -1 -2 1293
            -3.1912620761431754e-04</internalNodes>
          <leafValues>
            5.5906862020492554e-01 5.8487337827682495e-01
            3.7958368659019470e-01</leafValues></_>
        <_>
          <internalNodes>
            1 0 1294 5.4003461264073849e-04 -1 -2 1295
            3.8956850767135620e-03</internalNodes>
          <leafValues>
            5.6702882051467896e-01 5.1826947927474976e-01
            3.3277091383934021e-01</leafValues></_>
        <_>
          <internalNodes>
            1 0 1296 1.6084529925137758e-03 -1 -2 1297
            -5.7474587811157107e-04</internalNodes>
          <leafValues>
            5.4104858636856079e-01 6.0226422548294067e-01
            3.6446440219879150e-01</leafValues></_>
        <_>
          <internalNodes>
            1 0 1298 1.3435039669275284e-02 -1 -2 1299
            2.1368139423429966e-03</internalNodes>
          <leafValues>
            3.4412819147109985e-01 5.2924340963363647e-01
            2.7470758557319641e-01</leafValues></_>
        <_>
          <internalNodes>
            1 0 1300 1.4157629571855068e-02 -1 -2 1301
            5.3884391672909260e-03</internalNodes>
          <leafValues>
            8.0278682708740234e-01 5.2223151922225952e-01
            3.5867279767990112e-01</leafValues></_>
        <_>
          <internalNodes>
            0 1 1302 8.8013410568237305e-03 -1 -2 1303
            3.8858849438838661e-04</internalNodes>
          <leafValues>
            4.9003869295120239e-01 4.6810561418533325e-01
            5.7219529151916504e-01</leafValues></_>
        <_>
          <internalNodes>
            0 1 1304 -2.2143588867038488e-03 -1 -2 1305
            -8.4642972797155380e-03</internalNodes>
          <leafValues>
            5.3888058662414551e-01 6.6755378246307373e-01
            3.4484419226646423e-01</leafValues></_>
        <_>
          <internalNodes>
            1 0 1306 1.5044390223920345e-02 -1 -2 1307
            7.6346402056515217e-03</internalNodes>
          <leafValues>
            9.2396140098571777e-01 4.8848968744277954e-01
            6.3060528039932251e-01</leafValues></_>
        <_>
          <internalNodes>
            1 0 1308 3.3895121305249631e-04 -1 -2 1309
            2.1157610171940178e-04</internalNodes>
          <leafValues>
            3.9974310994148254e-01 5.6639820337295532e-01
            3.9729809761047363e-01</leafValues></_>
        <_>
          <internalNodes>
            1 0 1310 -2.7514949440956116e-02 -1 -2 1311
            5.1603060215711594e-02</internalNodes>
          <leafValues>
            5.2010637521743774e-01 5.1407301425933838e-01
            1.2451309710741043e-01</leafValues></_>
        <_>
          <internalNodes>
            1 0 1312 3.7510651163756847e-03 -1 -2 1313
            -2.1457639522850513e-03</internalNodes>
          <leafValues>
            3.8020950555801392e-01 3.3094480633735657e-01
            5.4745388031005859e-01</leafValues></_>
        <_>
          <internalNodes>
            1 0 1314 -5.8178009930998087e-04 -1 -2 1315
            -9.3638541875407100e-04</internalNodes>
          <leafValues>
            4.8926019668579102e-01 5.9373992681503296e-01
            4.6646690368652344e-01</leafValues></_>
        <_>
          <internalNodes>
            1 0 1316 4.1667491197586060e-02 -1 -2 1317
            -6.7763780243694782e-03</internalNodes>
          <leafValues>
            7.0213532447814941e-01 3.2227510213851929e-01
            5.0683951377868652e-01</leafValues></_>
        <_>
          <internalNodes>
            1 0 1318 -2.9170580673962831e-03 -1 -2 1319
            3.2789530814625323e-04</internalNodes>
          <leafValues>
            4.7177010774612427e-01 4.5093831419944763e-01
            5.6511628627777100e-01</leafValues></_></weakClassifiers></_>
    <_>
      <maxWeakCount>91</maxWeakCount>
      <stageThreshold>4.4682968139648438e+01</stageThreshold>
      <weakClassifiers>
        <_>
          <internalNodes>
            0 1 1320 1.1729800142347813e-02 -1 -2 1321
            1.1712179984897375e-03</internalNodes>
          <leafValues>
            3.8052248954772949e-01 3.1400179862976074e-01
            6.8581461906433105e-01</leafValues></_>
        <_>
          <internalNodes>
            1 0 1322 9.3555096536874771e-03 -1 -2 1323
            1.6570610459893942e-03</internalNodes>
          <leafValues>
            6.8346732854843140e-01 2.9924729466438293e-01
            5.4756778478622437e-01</leafValues></_>
        <_>
          <internalNodes>
            1 0 1324 -1.3387809740379453e-03 -1 -2 1325
            1.7580550047568977e-04</internalNodes>
          <leafValues>
            2.9414069652557373e-01 3.8969779014587402e-01
            5.8729708194732666e-01</leafValues></_>
        <_>
          <internalNodes>
            0 1 1326 -2.9473248869180679e-03 -1 -2 1327
            8.3220899105072021e-03</internalNodes>
          <leafValues>
            3.5765719413757324e-01 5.2324008941650391e-01
            3.2310879230499268e-01</leafValues></_>
        <_>
          <internalNodes>
            1 0 1328 7.4366689659655094e-03 -1 -2 1329
            -2.1322889369912446e-04</internalNodes>
          <leafValues>
            6.7156732082366943e-01 5.4705417156219482e-01
            3.8633960485458374e-01</leafValues></_>
        <_>
          <internalNodes>
            0 1 1330 -7.8024631366133690e-03 -1 -2 1331
            5.6611228501424193e-04</internalNodes>
          <leafValues>
            2.7714601159095764e-01 4.6891361474990845e-01
            5.8519637584686279e-01</leafValues></_>
        <_>
          <internalNodes>
            0 1 1332 -9.2346500605344772e-03 -1 -2 1333
            -1.4676499631605111e-05</internalNodes>
          <leafValues>
            2.7043971419334412e-01 5.6225502490997314e-01
            3.5793170332908630e-01</leafValues></_>
        <_>
          <internalNodes>
            0 1 1334 9.7007937729358673e-03 -1 -2 1335
            -3.5320650786161423e-03</internalNodes>
          <leafValues>
            4.1738718748092651e-01 4.1950130462646484e-01
            5.5494689941406250e-01</leafValues></_>
        <_>
          <internalNodes>
            1 0 1336 2.1616410464048386e-02 -1 -2 1337
            3.4567608963698149e-03</internalNodes>
          <leafValues>
            2.8573909401893616e-01 6.0245329141616821e-01
            4.3775078654289246e-01</leafValues></_>
        <_>
          <internalNodes>
            0 1 1338 2.2914320230484009e-02 -1 -2 1339
            3.4328910987824202e-03</internalNodes>
          <leafValues>
            4.6893501281738281e-01 4.6646049618721008e-01
            5.7625621557235718e-01</leafValues></_>
        <_>
          <internalNodes>
            0 1 1340 -8.6510833352804184e-03 -1 -2 1341
            1.4510039472952485e-03</internalNodes>
          <leafValues>
            6.3817399740219116e-01 3.7114879488945007e-01
            5.5307507514953613e-01</leafValues></_>
        <_>
          <internalNodes>
            0 1 1342 7.8191719949245453e-03 -1 -2 1343
            2.0798550394829363e-04</internalNodes>
          <leafValues>
            5.2643620967864990e-01 3.7305128574371338e-01
            5.4457312822341919e-01</leafValues></_>
        <_>
          <internalNodes>
            0 1 1344 -3.9962218143045902e-03 -1 -2 1345
            -1.5010139577498194e-05</internalNodes>
          <leafValues>
            2.4381700158119202e-01 5.3246712684631348e-01
            3.6829888820648193e-01</leafValues></_>
        <_>
          <internalNodes>
            0 1 1346 -4.2428788729012012e-03 -1 -2 1347
            9.1374982148408890e-03</internalNodes>
          <leafValues>
            6.4814740419387817e-01 4.8961588740348816e-01
            6.5588432550430298e-01</leafValues></_>
        <_>
          <internalNodes>
            1 0 1348 8.8254585862159729e-03 -1 -2 1349
            9.4092212384566665e-04</internalNodes>
          <leafValues>
            3.6138701438903809e-01 5.5028957128524780e-01
            3.6325180530548096e-01</leafValues></_>
        <_>
          <internalNodes>
            0 1 1350 -1.2503350153565407e-02 -1 -2 1351
            8.6759645491838455e-03</internalNodes>
          <leafValues>
            2.2611320018768311e-01 4.9878901243209839e-01
            6.8471962213516235e-01</leafValues></_>
        <_>
          <internalNodes>
            0 1 1352 -1.0416760109364986e-02 -1 -2 1353
            2.7432460337877274e-03</internalNodes>
          <leafValues>
            2.4462990462779999e-01 3.5115250945091248e-01
            5.3998267650604248e-01</leafValues></_>
        <_>
          <internalNodes>
            0 1 1354 -4.2385691776871681e-03 -1 -2 1355
            1.8325870856642723e-02</internalNodes>
          <leafValues>
            6.8236732482910156e-01 4.8915800452232361e-01
            7.1356189250946045e-01</leafValues></_>
        <_>
          <internalNodes>
            0 1 1356 -2.4334540590643883e-02 -1 -2 1357
            4.6469361404888332e-04</internalNodes>
          <leafValues>
            3.5225218534469604e-01 4.0498688817024231e-01
            5.5158257484436035e-01</leafValues></_>
        <_>
          <internalNodes>
            1 0 1358 3.4260009415447712e-03 -1 -2 1359
            -2.5827318895608187e-03</internalNodes>
          <leafValues>
            4.1267699003219604e-01 2.8994289040565491e-01
            5.3864318132400513e-01</leafValues></_>
        <_>
          <internalNodes>
            1 0 1360 1.0545699624344707e-03 -1 -2 1361
            -9.1257691383361816e-04</internalNodes>
          <leafValues>
            3.7713441252708435e-01 5.8273869752883911e-01
            4.2675569653511047e-01</leafValues></_>
        <_>
          <internalNodes>
            0 1 1362 2.6589010376483202e-03 -1 -2 1363
            4.8598358407616615e-03</internalNodes>
          <leafValues>
            4.6881249547004700e-01 4.8539221286773682e-01
            6.1636447906494141e-01</leafValues></_>
        <_>
          <internalNodes>
            1 0 1364 8.0638676881790161e-03 -1 -2 1365
            -7.5898370705544949e-03</internalNodes>
          <leafValues>
            1.7491950094699860e-01 6.8261897563934326e-01
            4.8940700292587280e-01</leafValues></_>
        <_>
          <internalNodes>
            0 1 1366 3.6368070868775249e-04 -1 -2 1367
            6.2594950199127197e-02</internalNodes>
          <leafValues>
            4.6145960688591003e-01 5.1830172538757324e-01
            2.6866960525512695e-01</leafValues></_>
        <_>
          <internalNodes>
            0 1 1368 -4.9753207713365555e-03 -1 -2 1369
            -2.0880119409412146e-03</internalNodes>
          <leafValues>
            1.7584669589996338e-01 6.3693821430206299e-01
            4.9300441145896912e-01</leafValues></_>
        <_>
          <internalNodes>
            1 0 1370 9.5644511748105288e-04 -1 -2 1371
            -3.1721461564302444e-02</internalNodes>
          <leafValues>
            4.1393989324569702e-01 6.0455572605133057e-01
            4.8163640499114990e-01</leafValues></_>
        <_>
          <internalNodes>
            0 1 1372 1.2898689601570368e-03 -1 -2 1373
            9.8405163735151291e-03</internalNodes>
          <leafValues>
            5.4508107900619507e-01 2.9240009188652039e-01
            6.6996061801910400e-01</leafValues></_>
        <_>
          <internalNodes>
            1 0 1374 1.2237089686095715e-03 -1 -2 1375
            -8.4232585504651070e-03</internalNodes>
          <leafValues>
            6.2828367948532104e-01 5.9865701198577881e-01
            4.8525801301002502e-01</leafValues></_>
        <_>
          <internalNodes>
            0 1 1376 -7.2726322105154395e-04 -1 -2 1377
            4.6842931769788265e-03</internalNodes>
          <leafValues>
            3.3400490880012512e-01 5.1689237356185913e-01
            2.6794800162315369e-01</leafValues></_>
        <_>
          <internalNodes>
            0 1 1378 -1.0379579616710544e-03 -1 -2 1379
            9.1342730447649956e-03</internalNodes>
          <leafValues>
            5.9257918596267700e-01 5.4377281665802002e-01
            4.3468001484870911e-01</leafValues></_>
        <_>
          <internalNodes>
            0 1 1380 1.4971119817346334e-03 -1 -2 1381
            1.5762320253998041e-03</internalNodes>
          <leafValues>
            4.1295009851455688e-01 4.5228740572929382e-01
            6.5562921762466431e-01</leafValues></_>
        <_>
          <internalNodes>
            0 1 1382 8.7496247142553329e-03 -1 -2 1383
            -8.5103599121794105e-04</internalNodes>
          <leafValues>
            4.5320340991020203e-01 3.7859839200973511e-01
            5.4169750213623047e-01</leafValues></_>
        <_>
          <internalNodes>
            0 1 1384 -1.7325570806860924e-02 -1 -2 1385
            -8.3266440778970718e-03</internalNodes>
          <leafValues>
            6.8842482566833496e-01 3.0913260579109192e-01
            5.2436548471450806e-01</leafValues></_>
        <_>
          <internalNodes>
            0 1 1386 1.5157909729168750e-05 -1 -2 1387
            1.8041470320895314e-03</internalNodes>
          <leafValues>
            4.7657939791679382e-01 4.7253859043121338e-01
            5.7165551185607910e-01</leafValues></_>
        <_>
          <internalNodes>
            1 0 1388 3.0691560823470354e-03 -1 -2 1389
            -5.2225510444259271e-05</internalNodes>
          <leafValues>
            2.1433599293231964e-01 5.6532102823257446e-01
            4.3851110339164734e-01</leafValues></_>
        <_>
          <internalNodes>
            1 0 1390 1.0072169970953837e-04 -1 -2 1391
            1.3573700562119484e-04</internalNodes>
          <leafValues>
            5.9247761964797974e-01 4.5734488964080811e-01
            5.7693827152252197e-01</leafValues></_>
        <_>
          <internalNodes>
            1 0 1392 9.2137878527864814e-04 -1 -2 1393
            3.0316581251099706e-04</internalNodes>
          <leafValues>
            5.9926092624664307e-01 3.6100810766220093e-01
            5.0493258237838745e-01</leafValues></_>
        <_>
          <internalNodes>
            1 0 1394 3.9582479745149612e-02 -1 -2 1395
            4.7519680112600327e-02</internalNodes>
          <leafValues>
            1.5384890139102936e-01 5.2161407470703125e-01
            1.4283910393714905e-01</leafValues></_>
        <_>
          <internalNodes>
            1 0 1396 1.8871759995818138e-02 -1 -2 1397
            -3.9876459049992263e-04</internalNodes>
          <leafValues>
            2.8255069255828857e-01 4.0350168943405151e-01
            5.4377931356430054e-01</leafValues></_>
        <_>
          <internalNodes>
            0 1 1398 4.6556600136682391e-04 -1 -2 1399
            6.7090610973536968e-03</internalNodes>
          <leafValues>
            4.6689969301223755e-01 5.3313547372817993e-01
            4.1365718841552734e-01</leafValues></_>
        <_>
          <internalNodes>
            0 1 1400 -1.8931160448119044e-03 -1 -2 1401
            -1.3056949712336063e-02</internalNodes>
          <leafValues>
            7.1551632881164551e-01 3.1178998947143555e-01
            5.2084398269653320e-01</leafValues></_>
        <_>
          <internalNodes>
            1 0 1402 -1.9484119547996670e-04 -1 -2 1403
            1.5093220099515747e-05</internalNodes>
          <leafValues>
            4.6376588940620422e-01 4.5616531372070312e-01
            5.4452341794967651e-01</leafValues></_>
        <_>
          <internalNodes>
            1 0 1404 -7.1617960202274844e-06 -1 -2 1405
            3.0164679628796875e-04</internalNodes>
          <leafValues>
            4.1931080818176270e-01 5.9662377834320068e-01
            4.1005000472068787e-01</leafValues></_>
        <_>
          <internalNodes>
            0 1 1406 4.4195181690156460e-03 -1 -2 1407
            -7.3984181508421898e-03</internalNodes>
          <leafValues>
            4.8450559377670288e-01 6.2068462371826172e-01
            4.9312090873718262e-01</leafValues></_>
        <_>
          <internalNodes>
            1 0 1408 -7.8031201846897602e-03 -1 -2 1409
            -1.0731429792940617e-02</internalNodes>
          <leafValues>
            5.2824628353118896e-01 9.1048341989517212e-01
            3.4559220075607300e-01</leafValues></_>
        <_>
          <internalNodes>
            0 1 1410 1.4246780192479491e-03 -1 -2 1411
            -8.2717568147927523e-05</internalNodes>
          <leafValues>
            4.7085541486740112e-01 5.6516230106353760e-01
            4.7310239076614380e-01</leafValues></_>
        <_>
          <internalNodes>
            1 0 1412 4.4803409837186337e-03 -1 -2 1413
            3.0789140146225691e-03</internalNodes>
          <leafValues>
            6.1758869886398315e-01 5.1395332813262939e-01
            3.4230878949165344e-01</leafValues></_>
        <_>
          <internalNodes>
            1 0 1414 -1.1310289846733212e-03 -1 -2 1415
            -1.0410690447315574e-03</internalNodes>
          <leafValues>
            4.9182820320129395e-01 5.9420871734619141e-01
            4.9230429530143738e-01</leafValues></_>
        <_>
          <internalNodes>
            1 0 1416 1.1648540385067463e-03 -1 -2 1417
            9.0057362103834748e-04</internalNodes>
          <leafValues>
            6.4052718877792358e-01 4.5043969154357910e-01
            6.1920768022537231e-01</leafValues></_>
        <_>
          <internalNodes>
            0 1 1418 6.8781538866460323e-03 -1 -2 1419
            -3.5283900797367096e-02</internalNodes>
          <leafValues>
            5.3748130798339844e-01 2.2471010684967041e-01
            5.2171707153320312e-01</leafValues></_>
        <_>
          <internalNodes>
            0 1 1420 -1.3320200378075242e-03 -1 -2 1421
            -2.3177571129053831e-03</internalNodes>
          <leafValues>
            2.5547030568122864e-01 3.7925159931182861e-01
            5.2432268857955933e-01</leafValues></_>
        <_>
          <internalNodes>
            0 1 1422 2.1332940377760679e-04 -1 -2 1423
            1.3467900454998016e-02</internalNodes>
          <leafValues>
            3.8603371381759644e-01 5.3806877136230469e-01
            4.1783639788627625e-01</leafValues></_>
        <_>
          <internalNodes>
            0 1 1424 -1.2829169863834977e-03 -1 -2 1425
            5.1571638323366642e-04</internalNodes>
          <leafValues>
            6.1336231231689453e-01 4.0285378694534302e-01
            5.5368518829345703e-01</leafValues></_>
        <_>
          <internalNodes>
            0 1 1426 3.9254198782145977e-03 -1 -2 1427
            -3.3780589699745178e-02</internalNodes>
          <leafValues>
            5.2799212932586670e-01 2.3346750438213348e-01
            5.1759117841720581e-01</leafValues></_>
        <_>
          <internalNodes>
            0 1 1428 -3.7853721529245377e-02 -1 -2 1429
            -4.0752900531515479e-04</internalNodes>
          <leafValues>
            1.0748530179262161e-01 5.3459298610687256e-01
            4.1989380121231079e-01</leafValues></_>
        <_>
          <internalNodes>
            0 1 1430 -3.1193809118121862e-03 -1 -2 1431
            -1.5714969485998154e-02</internalNodes>
          <leafValues>
            3.8558250665664673e-01 3.3351901173591614e-01
            5.2632021903991699e-01</leafValues></_>
        <_>
          <internalNodes>
            0 1 1432 -7.8525702701881528e-04 -1 -2 1433
            -2.8750501223839819e-04</internalNodes>
          <leafValues>
            5.8603972196578979e-01 5.4377847909927368e-01
            3.7161049246788025e-01</leafValues></_>
        <_>
          <internalNodes>
            1 0 1434 2.8016859665513039e-02 -1 -2 1435
            -1.9018839811906219e-03</internalNodes>
          <leafValues>
            3.3307549357414246e-01 5.3665977716445923e-01
            4.6937939524650574e-01</leafValues></_>
        <_>
          <internalNodes>
            1 0 1436 2.0647559314966202e-02 -1 -2 1437
            4.3002571910619736e-03</internalNodes>
          <leafValues>
            1.0069560259580612e-01 4.8160359263420105e-01
            6.2156772613525391e-01</leafValues></_>
        <_>
          <internalNodes>
            0 1 1438 1.3459140434861183e-02 -1 -2 1439
            -1.0320040397346020e-02</internalNodes>
          <leafValues>
            5.4619538784027100e-01 4.5784530043601990e-01
            5.4193097352981567e-01</leafValues></_>
        <_>
          <internalNodes>
            1 0 1440 3.1990748643875122e-01 -1 -2 1441
            9.2198798665776849e-04</internalNodes>
          <leafValues>
            2.0080469548702240e-01 5.1932811737060547e-01
            3.9121940732002258e-01</leafValues></_>
        <_>
          <internalNodes>
            0 1 1442 4.1852539288811386e-04 -1 -2 1443
            3.5891108564101160e-04</internalNodes>
          <leafValues>
            4.2997440695762634e-01 4.3445029854774475e-01
            5.5319738388061523e-01</leafValues></_>
        <_>
          <internalNodes>
            0 1 1444 -2.0992439985275269e-01 -1 -2 1445
            -4.9328152090311050e-03</internalNodes>
          <leafValues>
            1.0757210105657578e-01 5.7627969980239868e-01
            4.5746439695358276e-01</leafValues></_>
        <_>
          <internalNodes>
            1 0 1446 2.3409130517393351e-03 -1 -2 1447
            4.7120270319283009e-03</internalNodes>
          <leafValues>
            7.4768078327178955e-01 5.2617651224136353e-01
            4.5055508613586426e-01</leafValues></_>
        <_>
          <internalNodes>
            0 1 1448 2.8713190928101540e-02 -1 -2 1449
            -2.6156550738960505e-03</internalNodes>
          <leafValues>
            4.4071030616760254e-01 4.2442709207534790e-01
            6.8929767608642578e-01</leafValues></_>
        <_>
          <internalNodes>
            0 1 1450 -1.3558969832956791e-02 -1 -2 1451
            -3.0331799644045532e-04</internalNodes>
          <leafValues>
            1.2522679567337036e-01 4.0777918696403503e-01
            5.4428178071975708e-01</leafValues></_>
        <_>
          <internalNodes>
            0 1 1452 -5.5601762142032385e-04 -1 -2 1453
            2.4025330785661936e-03</internalNodes>
          <leafValues>
            5.3780037164688110e-01 3.1665799021720886e-01
            5.2857381105422974e-01</leafValues></_>
        <_>
          <internalNodes>
            1 0 1454 -3.4089901018887758e-03 -1 -2 1455
            8.0019602319225669e-04</internalNodes>
          <leafValues>
            4.9052149057388306e-01 4.5227360725402832e-01
            5.5806142091751099e-01</leafValues></_>
        <_>
          <internalNodes>
            1 0 1456 2.1901070140302181e-03 -1 -2 1457
            3.3745369873940945e-03</internalNodes>
          <leafValues>
            6.6126817464828491e-01 5.1077651977539062e-01
            3.3869299292564392e-01</leafValues></_>
        <_>
          <internalNodes>
            1 0 1458 8.0019602319225669e-04 -1 -2 1459
            1.7346069216728210e-02</internalNodes>
          <leafValues>
            5.7075601816177368e-01 5.0160211324691772e-01
            6.3064599037170410e-01</leafValues></_>
        <_>
          <internalNodes>
            0 1 1460 -1.9568449351936579e-03 -1 -2 1461
            -1.1229019612073898e-02</internalNodes>
          <leafValues>
            3.0178061127662659e-01 6.2938511371612549e-01
            4.5204889774322510e-01</leafValues></_>
        <_>
          <internalNodes>
            0 1 1462 -2.6608388870954514e-03 -1 -2 1463
            -1.1615100316703320e-02</internalNodes>
          <leafValues>
            3.3440071344375610e-01 2.8253790736198425e-01
            5.1509708166122437e-01</leafValues></_>
        <_>
          <internalNodes>
            0 1 1464 -9.5248602330684662e-02 -1 -2 1465
            7.3701781220734119e-03</internalNodes>
          <leafValues>
            1.3982650637626648e-01 5.2939987182617188e-01
            2.3317280411720276e-01</leafValues></_>
        <_>
          <internalNodes>
            1 0 1466 -1.4953900128602982e-02 -1 -2 1467
            5.7038792874664068e-04</internalNodes>
          <leafValues>
            4.9404659867286682e-01 5.4665708541870117e-01
            4.6267679333686829e-01</leafValues></_>
        <_>
          <internalNodes>
            1 0 1468 5.8516198769211769e-03 -1 -2 1469
            2.1150549582671374e-04</internalNodes>
          <leafValues>
            6.2700408697128296e-01 5.5081409215927124e-01
            4.0618729591369629e-01</leafValues></_>
        <_>
          <internalNodes>
            1 0 1470 -6.9679190346505493e-06 -1 -2 1471
            -7.9677387839183211e-04</internalNodes>
          <leafValues>
            4.0965679287910461e-01 5.6155568361282349e-01
            4.6668860316276550e-01</leafValues></_>
        <_>
          <internalNodes>
            1 0 1472 1.9459480419754982e-02 -1 -2 1473
            -1.1160830035805702e-02</internalNodes>
          <leafValues>
            2.3114809393882751e-01 3.0870118737220764e-01
            5.5146622657775879e-01</leafValues></_>
        <_>
          <internalNodes>
            1 0 1474 1.4056149870157242e-02 -1 -2 1475
            -3.2958350493572652e-04</internalNodes>
          <leafValues>
            7.0050561428070068e-01 5.7974857091903687e-01
            4.6916508674621582e-01</leafValues></_>
        <_>
          <internalNodes>
            0 1 1476 -5.4636420682072639e-03 -1 -2 1477
            5.8881669247057289e-05</internalNodes>
          <leafValues>
            5.9285950660705566e-01 3.7413978576660156e-01
            5.1701688766479492e-01</leafValues></_>
        <_>
          <internalNodes>
            0 1 1478 6.6343429498374462e-03 -1 -2 1479
            4.5263409614562988e-02</internalNodes>
          <leafValues>
            5.4149878025054932e-01 5.1803272962570190e-01
            1.5296840667724609e-01</leafValues></_>
        <_>
          <internalNodes>
            0 1 1480 -8.0646127462387085e-03 -1 -2 1481
            4.7389548853971064e-04</internalNodes>
          <leafValues>
            2.5154680013656616e-01 5.1219987869262695e-01
            3.7259489297866821e-01</leafValues></_>
        <_>
          <internalNodes>
            1 0 1482 1.4877359717502259e-05 -1 -2 1483
            2.4321159347891808e-02</internalNodes>
          <leafValues>
            5.5324357748031616e-01 4.9607661366462708e-01
            5.9833151102066040e-01</leafValues></_>
        <_>
          <internalNodes>
            0 1 1484 6.9931396865285933e-05 -1 -2 1485
            2.6287760119885206e-03</internalNodes>
          <leafValues>
            4.1639530658721924e-01 5.8801448345184326e-01
            3.3996629714965820e-01</leafValues></_>
        <_>
          <internalNodes>
            1 0 1486 3.8190539926290512e-03 -1 -2 1487
            -2.5989150628447533e-02</internalNodes>
          <leafValues>
            7.8466212749481201e-01 3.2881140708923340e-01
            5.1550877094268799e-01</leafValues></_>
        <_>
          <internalNodes>
            0 1 1488 1.2062400346621871e-03 -1 -2 1489
            -1.5557400183752179e-03</internalNodes>
          <leafValues>
            4.5960599184036255e-01 3.1269869208335876e-01
            7.1833992004394531e-01</leafValues></_>
        <_>
          <internalNodes>
            1 0 1490 -2.2691930644214153e-03 -1 -2 1491
            2.3287249496206641e-04</internalNodes>
          <leafValues>
            5.2740061283111572e-01 4.8786661028862000e-01
            5.6151527166366577e-01</leafValues></_>
        <_>
          <internalNodes>
            1 0 1492 -5.5999699980020523e-03 -1 -2 1493
            -1.0496189817786217e-02</internalNodes>
          <leafValues>
            5.1608121395111084e-01 5.7016140222549438e-01
            3.2048508524894714e-01</leafValues></_>
        <_>
          <internalNodes>
            0 1 1494 -1.4814930182183161e-05 -1 -2 1495
            -6.4287078566849232e-04</internalNodes>
          <leafValues>
            5.5388379096984863e-01 5.3494292497634888e-01
            4.4721511006355286e-01</leafValues></_>
        <_>
          <internalNodes>
            0 1 1496 -1.8891949730459601e-04 -1 -2 1497
            -9.0413521975278854e-03</internalNodes>
          <leafValues>
            5.0128370523452759e-01 2.5629359483718872e-01
            4.5033830404281616e-01</leafValues></_>
        <_>
          <internalNodes>
            1 0 1498 7.9534705728292465e-03 -1 -2 1499
            -2.7908999472856522e-03</internalNodes>
          <leafValues>
            2.6304998993873596e-01 5.7565087080001831e-01
            4.8548638820648193e-01</leafValues></_>
        <_>
          <internalNodes>
            1 0 1500 3.2857100013643503e-03 -1 -2 1501
            7.7063008211553097e-04</internalNodes>
          <leafValues>
            4.0847519040107727e-01 4.0733560919761658e-01
            5.9202408790588379e-01</leafValues></_></weakClassifiers></_>
    <_>
      <maxWeakCount>97</maxWeakCount>
      <stageThreshold>4.7763450622558594e+01</stageThreshold>
      <weakClassifiers>
        <_>
          <internalNodes>
            0 1 1502 6.3021942973136902e-02 -1 -2 1503
            -2.8374609537422657e-03</internalNodes>
          <leafValues>
            3.4193828701972961e-01 6.8295639753341675e-01
            4.4045230746269226e-01</leafValues></_>
        <_>
          <internalNodes>
            0 1 1504 4.6461950987577438e-02 -1 -2 1505
            2.9152540490031242e-02</internalNodes>
          <leafValues>
            4.3917450308799744e-01 4.6010631322860718e-01
            6.3579368591308594e-01</leafValues></_>
        <_>
          <internalNodes>
            1 0 1506 -1.4000290320836939e-05 -1 -2 1507
            -1.2757079675793648e-03</internalNodes>
          <leafValues>
            3.7300100922584534e-01 3.0938240885734558e-01
            5.9013700485229492e-01</leafValues></_>
        <_>
          <internalNodes>
            0 1 1508 1.3596529606729746e-03 -1 -2 1509
            1.7991929780691862e-04</internalNodes>
          <leafValues>
            4.3375650048255920e-01 4.2175039649009705e-01
            5.8468478918075562e-01</leafValues></_>
        <_>
          <internalNodes>
            1 0 1510 -1.4166639630275313e-05 -1 -2 1511
            6.0252390539972112e-05</internalNodes>
          <leafValues>
            4.0846911072731018e-01 5.0872868299484253e-01
            7.2771841287612915e-01</leafValues></_>
        <_>
          <internalNodes>
            1 0 1512 6.4320368692278862e-03 -1 -2 1513
            4.6682319953106344e-04</internalNodes>
          <leafValues>
            2.9679030179977417e-01 4.1104629635810852e-01
            5.5812197923660278e-01</leafValues></_>
        <_>
          <internalNodes>
            0 1 1514 5.7436279021203518e-03 -1 -2 1515
            3.2019240316003561e-03</internalNodes>
          <leafValues>
            4.2873099446296692e-01 4.2661958932876587e-01
            6.4440459012985229e-01</leafValues></_>
        <_>
          <internalNodes>
            1 0 1516 -5.7637941790744662e-04 -1 -2 1517
            -3.7901920732110739e-03</internalNodes>
          <leafValues>
            4.0848249197006226e-01 3.1819209456443787e-01
            5.2306932210922241e-01</leafValues></_>
        <_>
          <internalNodes>
            1 0 1518 4.8914109356701374e-03 -1 -2 1519
            4.6459292061626911e-03</internalNodes>
          <leafValues>
            3.5483568906784058e-01 5.6105977296829224e-01
            2.6938489079475403e-01</leafValues></_>
        <_>
          <internalNodes>
            0 1 1520 -6.8799369037151337e-03 -1 -2 1521
            -1.8147470429539680e-02</internalNodes>
          <leafValues>
            6.2354081869125366e-01 2.8619819879531860e-01
            5.2268481254577637e-01</leafValues></_>
        <_>
          <internalNodes>
            1 0 1522 1.1409220314817503e-04 -1 -2 1523
            -5.4334272863343358e-04</internalNodes>
          <leafValues>
            3.2578331232070923e-01 3.8829690217971802e-01
            5.3411662578582764e-01</leafValues></_>
        <_>
          <internalNodes>
            0 1 1524 -2.7602489572018385e-03 -1 -2 1525
            -1.9730569329112768e-03</internalNodes>
          <leafValues>
            6.3539659976959229e-01 5.8807611465454102e-01
            4.5930901169776917e-01</leafValues></_>
        <_>
          <internalNodes>
            1 0 1526 2.4565239436924458e-03 -1 -2 1527
            1.9392010290175676e-04</internalNodes>
          <leafValues>
            3.1340101361274719e-01 5.2771317958831787e-01
            3.6041069030761719e-01</leafValues></_>
        <_>
          <internalNodes>
            0 1 1528 7.8643016517162323e-02 -1 -2 1529
            6.5276869572699070e-03</internalNodes>
          <leafValues>
            5.2903419733047485e-01 4.6544799208641052e-01
            6.0449051856994629e-01</leafValues></_>
        <_>
          <internalNodes>
            0 1 1530 -7.8716799616813660e-02 -1 -2 1531
            5.7298499159514904e-03</internalNodes>
          <leafValues>
            2.5411269068717957e-01 4.3669191002845764e-01
            5.8228862285614014e-01</leafValues></_>
        <_>
          <internalNodes>
            1 0 1532 6.2386557692661881e-04 -1 -2 1533
            -8.5267230868339539e-02</internalNodes>
          <leafValues>
            5.4726922512054443e-01 1.4616079628467560e-01
            5.1818108558654785e-01</leafValues></_>
        <_>
          <internalNodes>
            1 0 1534 4.0981110185384750e-02 -1 -2 1535
            7.7135749161243439e-03</internalNodes>
          <leafValues>
            1.2701350450515747e-01 4.8326849937438965e-01
            2.2235789895057678e-01</leafValues></_>
        <_>
          <internalNodes>
            0 1 1536 -6.8663940764963627e-03 -1 -2 1537
            1.4559639617800713e-02</internalNodes>
          <leafValues>
            5.9189289808273315e-01 4.7615069150924683e-01
            5.7272237539291382e-01</leafValues></_>
        <_>
          <internalNodes>
            0 1 1538 -1.0064310394227505e-02 -1 -2 1539
            3.6274080630391836e-03</internalNodes>
          <leafValues>
            3.6367309093475342e-01 5.2717310190200806e-01
            2.7405250072479248e-01</leafValues></_>
        <_>
          <internalNodes>
            0 1 1540 -2.3421540390700102e-03 -1 -2 1541
            -2.4686409160494804e-02</internalNodes>
          <leafValues>
            5.4977840185165405e-01 6.0598951578140259e-01
            4.9603140354156494e-01</leafValues></_>
        <_>
          <internalNodes>
            1 0 1542 1.9456120207905769e-04 -1 -2 1543
            3.1714211218059063e-04</internalNodes>
          <leafValues>
            3.7694650888442993e-01 4.0623620152473450e-01
            5.6682151556015015e-01</leafValues></_>
        <_>
          <internalNodes>
            0 1 1544 2.0793990697711706e-03 -1 -2 1545
            1.7982709687203169e-03</internalNodes>
          <leafValues>
            4.6186569333076477e-01 4.8675051331520081e-01
            6.5184497833251953e-01</leafValues></_>
        <_>
          <internalNodes>
            0 1 1546 -2.2287059982772917e-04 -1 -2 1547
            3.2623921288177371e-04</internalNodes>
          <leafValues>
            5.6775957345962524e-01 3.7107339501380920e-01
            5.6766051054000854e-01</leafValues></_>
        <_>
          <internalNodes>
            0 1 1548 -6.6792681813240051e-02 -1 -2 1549
            -1.4869889710098505e-03</internalNodes>
          <leafValues>
            2.5115218758583069e-01 3.8867509365081787e-01
            5.2622538805007935e-01</leafValues></_>
        <_>
          <internalNodes>
            0 1 1550 -5.0454870797693729e-03 -1 -2 1551
            -4.8297587782144547e-03</internalNodes>
          <leafValues>
            6.5574729442596436e-01 5.9341061115264893e-01
            4.2859220504760742e-01</leafValues></_>
        <_>
          <internalNodes>
            1 0 1552 -1.0722599690780044e-03 -1 -2 1553
            8.7901195511221886e-03</internalNodes>
          <leafValues>
            5.4260587692260742e-01 5.3513032197952271e-01
            4.8342779278755188e-01</leafValues></_>
        <_>
          <internalNodes>
            0 1 1554 -7.1750381030142307e-03 -1 -2 1555
            1.1251230025663972e-03</internalNodes>
          <leafValues>
            2.0671689510345459e-01 5.1122522354125977e-01
            3.4687140583992004e-01</leafValues></_>
        <_>
          <internalNodes>
            0 1 1556 1.0634710080921650e-02 -1 -2 1557
            -1.1763219721615314e-02</internalNodes>
          <leafValues>
            4.4790080189704895e-01 6.2539017200469971e-01
            4.9689871072769165e-01</leafValues></_>
        <_>
          <internalNodes>
            1 0 1558 9.2324063181877136e-02 -1 -2 1559
            1.8991080578416586e-03</internalNodes>
          <leafValues>
            2.0313039422035217e-01 5.6187218427658081e-01
            4.0465721487998962e-01</leafValues></_>
        <_>
          <internalNodes>
            1 0 1560 -1.0510340332984924e-02 -1 -2 1561
            -7.4531312566250563e-04</internalNodes>
          <leafValues>
            4.9432641267776489e-01 5.6134277582168579e-01
            3.8453319668769836e-01</leafValues></_>
        <_>
          <internalNodes>
            1 0 1562 8.0041000619530678e-03 -1 -2 1563
            5.8110528625547886e-03</internalNodes>
          <leafValues>
            7.7598422765731812e-01 4.6247330307960510e-01
            6.2862771749496460e-01</leafValues></_>
        <_>
          <internalNodes>
            0 1 1564 -2.7918580919504166e-02 -1 -2 1565
            2.1739399526268244e-03</internalNodes>
          <leafValues>
            2.4093140661716461e-01 5.3455048799514771e-01
            3.5079580545425415e-01</leafValues></_>
        <_>
          <internalNodes>
            0 1 1566 -4.0639587678015232e-03 -1 -2 1567
            6.0017139185220003e-04</internalNodes>
          <leafValues>
            6.6471010446548462e-01 4.9985098838806152e-01
            3.0221650004386902e-01</leafValues></_>
        <_>
          <internalNodes>
            1 0 1568 1.9214770291000605e-03 -1 -2 1569
            -1.3860830105841160e-02</internalNodes>
          <leafValues>
            5.9191507101058960e-01 6.3517677783966064e-01
            4.9933108687400818e-01</leafValues></_>
        <_>
          <internalNodes>
            1 0 1570 2.3006850853562355e-02 -1 -2 1571
            -1.3857929734513164e-03</internalNodes>
          <leafValues>
            1.9023360311985016e-01 5.2533692121505737e-01
            3.9858600497245789e-01</leafValues></_>
        <_>
          <internalNodes>
            0 1 1572 1.2637410545721650e-03 -1 -2 1573
            -1.4675210230052471e-02</internalNodes>
          <leafValues>
            4.6661040186882019e-01 3.8231649994850159e-01
            5.3266328573226929e-01</leafValues></_>
        <_>
          <internalNodes>
            0 1 1574 -2.9535070061683655e-03 -1 -2 1575
            -1.7189770005643368e-03</internalNodes>
          <leafValues>
            7.0636558532714844e-01 3.8134628534317017e-01
            5.2467352151870728e-01</leafValues></_>
        <_>
          <internalNodes>
            1 0 1576 -4.2484089499339461e-04 -1 -2 1577
            -8.5248658433556557e-04</internalNodes>
          <leafValues>
            4.7916388511657715e-01 4.4912180304527283e-01
            5.3709012269973755e-01</leafValues></_>
        <_>
          <internalNodes>
            1 0 1578 8.9034568518400192e-03 -1 -2 1579
            1.4895649655954912e-05</internalNodes>
          <leafValues>
            2.0764739811420441e-01 4.4476351141929626e-01
            5.6671631336212158e-01</leafValues></_>
        <_>
          <internalNodes>
            0 1 1580 -4.7091601300053298e-04 -1 -2 1581
            4.3084810022264719e-04</internalNodes>
          <leafValues>
            5.4650712013244629e-01 5.4932618141174316e-01
            4.5807081460952759e-01</leafValues></_>
        <_>
          <internalNodes>
            0 1 1582 -6.3893961487337947e-04 -1 -2 1583
            -7.3733746830839664e-05</internalNodes>
          <leafValues>
            5.5015718936920166e-01 5.0857907533645630e-01
            3.3056980371475220e-01</leafValues></_>
        <_>
          <internalNodes>
            0 1 1584 -8.8991485536098480e-03 -1 -2 1585
            -1.0253350250422955e-02</internalNodes>
          <leafValues>
            4.2764690518379211e-01 1.1232180148363113e-01
            5.1527231931686401e-01</leafValues></_>
        <_>
          <internalNodes>
            0 1 1586 -5.9637490659952164e-02 -1 -2 1587
            2.1707199513912201e-02</internalNodes>
          <leafValues>
            7.3867720365524292e-01 4.9962919950485229e-01
            1.3394139707088470e-01</leafValues></_>
        <_>
          <internalNodes>
            0 1 1588 9.9107045680284500e-03 -1 -2 1589
            -1.0998300276696682e-02</internalNodes>
          <leafValues>
            4.6790120005607605e-01 6.9286561012268066e-01
            5.0120681524276733e-01</leafValues></_>
        <_>
          <internalNodes>
            1 0 1590 7.4608891736716032e-04 -1 -2 1591
            2.9539171373471618e-04</internalNodes>
          <leafValues>
            5.8335822820663452e-01 3.8263911008834839e-01
            5.5663508176803589e-01</leafValues></_>
        <_>
          <internalNodes>
            1 0 1592 5.0054129213094711e-02 -1 -2 1593
            -7.2330660186707973e-03</internalNodes>
          <leafValues>
            3.0027210712432861e-01 5.9080427885055542e-01
            5.0008708238601685e-01</leafValues></_>
        <_>
          <internalNodes>
            0 1 1594 -2.6863380335271358e-03 -1 -2 1595
            -1.0195849463343620e-03</internalNodes>
          <leafValues>
            3.9750349521636963e-01 3.6976858973503113e-01
            5.7561928033828735e-01</leafValues></_>
        <_>
          <internalNodes>
            0 1 1596 -2.0204920321702957e-02 -1 -2 1597
            2.1340379025787115e-03</internalNodes>
          <leafValues>
            6.3752681016921997e-01 5.3632658720016479e-01
            4.4331708550453186e-01</leafValues></_>
        <_>
          <internalNodes>
            0 1 1598 -1.8348889425396919e-03 -1 -2 1599
            -5.9489468112587929e-03</internalNodes>
          <leafValues>
            5.8289992809295654e-01 2.6806709170341492e-01
            4.6428859233856201e-01</leafValues></_>
        <_>
          <internalNodes>
            0 1 1600 -2.3030120064504445e-04 -1 -2 1601
            5.0581009127199650e-03</internalNodes>
          <leafValues>
            5.4753202199935913e-01 5.3208339214324951e-01
            4.6464928984642029e-01</leafValues></_>
        <_>
          <internalNodes>
            0 1 1602 -5.1950011402368546e-04 -1 -2 1603
            -6.8620947422459722e-04</internalNodes>
          <leafValues>
            5.2327448129653931e-01 4.9350860714912415e-01
            3.1031179428100586e-01</leafValues></_>
        <_>
          <internalNodes>
            0 1 1604 -7.4936267919838428e-03 -1 -2 1605
            -1.5682930126786232e-02</internalNodes>
          <leafValues>
            2.8830468654632568e-01 3.6403131484985352e-01
            5.3687548637390137e-01</leafValues></_>
        <_>
          <internalNodes>
            0 1 1606 -3.2649750355631113e-03 -1 -2 1607
            3.8463930832222104e-04</internalNodes>
          <leafValues>
            6.4686310291290283e-01 5.2596598863601685e-01
            3.8314279913902283e-01</leafValues></_>
        <_>
          <internalNodes>
            1 0 1608 4.4492390006780624e-03 -1 -2 1609
            2.3118320852518082e-02</internalNodes>
          <leafValues>
            2.0868189632892609e-01 4.9785330891609192e-01
            5.9612572193145752e-01</leafValues></_>
        <_>
          <internalNodes>
            1 0 1610 2.0835159812122583e-03 -1 -2 1611
            1.1513150529935956e-03</internalNodes>
          <leafValues>
            5.7464218139648438e-01 3.5868450999259949e-01
            5.3634738922119141e-01</leafValues></_>
        <_>
          <internalNodes>
            1 0 1612 3.6104708909988403e-02 -1 -2 1613
            3.6256198654882610e-04</internalNodes>
          <leafValues>
            2.8331369161605835e-01 5.4777222871780396e-01
            4.1105321049690247e-01</leafValues></_>
        <_>
          <internalNodes>
            0 1 1614 -3.4635469783097506e-03 -1 -2 1615
            -2.8796829283237457e-03</internalNodes>
          <leafValues>
            5.9903860092163086e-01 5.7252532243728638e-01
            4.1495120525360107e-01</leafValues></_>
        <_>
          <internalNodes>
            1 0 1616 -8.1119500100612640e-03 -1 -2 1617
            4.5932079665362835e-03</internalNodes>
          <leafValues>
            5.3963518142700195e-01 5.3797042369842529e-01
            3.8913029432296753e-01</leafValues></_>
        <_>
          <internalNodes>
            1 0 1618 7.0014740340411663e-03 -1 -2 1619
            8.0169539432972670e-04</internalNodes>
          <leafValues>
            3.7146711349487305e-01 5.5295670032501221e-01
            3.7558048963546753e-01</leafValues></_>
        <_>
          <internalNodes>
            1 0 1620 -8.6652329191565514e-03 -1 -2 1621
            -2.7315050829201937e-03</internalNodes>
          <leafValues>
            5.0257730484008789e-01 5.8503222465515137e-01
            4.6175739169120789e-01</leafValues></_>
        <_>
          <internalNodes>
            1 0 1622 1.3301590224727988e-03 -1 -2 1623
            -4.2648240923881531e-03</internalNodes>
          <leafValues>
            5.9377008676528931e-01 5.6453680992126465e-01
            3.9376249909400940e-01</leafValues></_>
        <_>
          <internalNodes>
            0 1 1624 6.3251499086618423e-03 -1 -2 1625
            -3.0753740575164557e-03</internalNodes>
          <leafValues>
            5.1821058988571167e-01 3.0074161291122437e-01
            5.1964038610458374e-01</leafValues></_>
        <_>
          <internalNodes>
            0 1 1626 -7.3622138006612659e-04 -1 -2 1627
            3.0082479497650638e-05</internalNodes>
          <leafValues>
            3.6975800991058350e-01 4.3275931477546692e-01
            5.7158088684082031e-01</leafValues></_>
        <_>
          <internalNodes>
            0 1 1628 -3.8722730241715908e-03 -1 -2 1629
            6.2879058532416821e-04</internalNodes>
          <leafValues>
            3.4737130999565125e-01 5.4382592439651489e-01
            4.4539061188697815e-01</leafValues></_>
        <_>
          <internalNodes>
            1 0 1630 1.3411579420790076e-03 -1 -2 1631
            -8.3681922405958176e-03</internalNodes>
          <leafValues>
            6.5117138624191284e-01 1.4432950317859650e-01
            4.8881998658180237e-01</leafValues></_>
        <_>
          <internalNodes>
            1 0 1632 9.3305751215666533e-04 -1 -2 1633
            -1.0746510233730078e-03</internalNodes>
          <leafValues>
            3.9511090517044067e-01 3.9102658629417419e-01
            5.3495037555694580e-01</leafValues></_>
        <_>
          <internalNodes>
            0 1 1634 -1.8610050901770592e-02 -1 -2 1635
            1.3651419430971146e-03</internalNodes>
          <leafValues>
            1.2757439911365509e-01 5.0382888317108154e-01
            6.9513040781021118e-01</leafValues></_>
        <_>
          <internalNodes>
            0 1 1636 7.3744421824812889e-03 -1 -2 1637
            8.4163323044776917e-03</internalNodes>
          <leafValues>
            5.2534431219100952e-01 5.0112438201904297e-01
            7.3113328218460083e-01</leafValues></_>
        <_>
          <internalNodes>
            0 1 1638 5.1413988694548607e-03 -1 -2 1639
            4.5847031287848949e-03</internalNodes>
          <leafValues>
            4.9535360932350159e-01 2.5355559587478638e-01
            6.4624428749084473e-01</leafValues></_>
        <_>
          <internalNodes>
            1 0 1640 2.8565239161252975e-02 -1 -2 1641
            4.3958800961263478e-04</internalNodes>
          <leafValues>
            2.3307220637798309e-01 4.7022441029548645e-01
            5.5445492267608643e-01</leafValues></_>
        <_>
          <internalNodes>
            1 0 1642 3.1459458172321320e-02 -1 -2 1643
            5.6011630222201347e-03</internalNodes>
          <leafValues>
            3.3689688891172409e-02 4.7871211171150208e-01
            6.3383519649505615e-01</leafValues></_>
        <_>
          <internalNodes>
            0 1 1644 7.1835669223219156e-04 -1 -2 1645
            -5.5303089320659637e-03</internalNodes>
          <leafValues>
            5.4314869642257690e-01 4.1058328747749329e-01
            5.4039907455444336e-01</leafValues></_>
        <_>
          <internalNodes>
            1 0 1646 1.4129279879853129e-03 -1 -2 1647
            2.5530709535814822e-04</internalNodes>
          <leafValues>
            3.1055399775505066e-01 4.2544719576835632e-01
            5.4471540451049805e-01</leafValues></_>
        <_>
          <internalNodes>
            1 0 1648 3.1966410460881889e-04 -1 -2 1649
            5.0411392003297806e-03</internalNodes>
          <leafValues>
            6.1183619499206543e-01 5.2900421619415283e-01
            4.2247870564460754e-01</leafValues></_>
        <_>
          <internalNodes>
            0 1 1650 7.7617880888283253e-03 -1 -2 1651
            2.9374631121754646e-03</internalNodes>
          <leafValues>
            4.3153458833694458e-01 6.6292631626129150e-01
            3.0289649963378906e-01</leafValues></_>
        <_>
          <internalNodes>
            1 0 1652 -1.6497720498591661e-03 -1 -2 1653
            -5.8834417723119259e-03</internalNodes>
          <leafValues>
            5.4918527603149414e-01 3.1885540485382080e-01
            5.1842892169952393e-01</leafValues></_>
        <_>
          <internalNodes>
            1 0 1654 8.7459187489002943e-04 -1 -2 1655
            -1.5308779664337635e-02</internalNodes>
          <leafValues>
            3.3288308978080750e-01 3.9236080646514893e-01
            5.2351391315460205e-01</leafValues></_>
        <_>
          <internalNodes>
            1 0 1656 3.2292451709508896e-02 -1 -2 1657
            -4.3842519517056644e-04</internalNodes>
          <leafValues>
            5.9776467084884644e-01 4.5416879653930664e-01
            5.3694289922714233e-01</leafValues></_>
        <_>
          <internalNodes>
            1 0 1658 1.5429529594257474e-03 -1 -2 1659
            -2.4733028840273619e-03</internalNodes>
          <leafValues>
            6.3181412220001221e-01 3.4906330704689026e-01
            4.7590249776840210e-01</leafValues></_>
        <_>
          <internalNodes>
            1 0 1660 2.0994939841330051e-03 -1 -2 1661
            -5.7541108690202236e-03</internalNodes>
          <leafValues>
            5.8871978521347046e-01 5.9613317251205444e-01
            4.8419830203056335e-01</leafValues></_>
        <_>
          <internalNodes>
            0 1 1662 -1.0233130306005478e-02 -1 -2 1663
            2.2554509341716766e-01</internalNodes>
          <leafValues>
            1.7054040729999542e-01 4.7793799638748169e-01
            9.7879663109779358e-02</leafValues></_>
        <_>
          <internalNodes>
            1 0 1664 2.9666559770703316e-02 -1 -2 1665
            -2.8518449980765581e-03</internalNodes>
          <leafValues>
            5.8222240209579468e-01 5.4596269130706787e-01
            4.6100661158561707e-01</leafValues></_>
        <_>
          <internalNodes>
            1 0 1666 9.7465328872203827e-04 -1 -2 1667
            1.4044740055396687e-05</internalNodes>
          <leafValues>
            3.6703228950500488e-01 4.3023860454559326e-01
            5.6917107105255127e-01</leafValues></_>
        <_>
          <internalNodes>
            0 1 1668 -1.7579430714249611e-02 -1 -2 1669
            -5.2381679415702820e-02</internalNodes>
          <leafValues>
            6.9173210859298706e-01 7.1100401878356934e-01
            5.0601547956466675e-01</leafValues></_>
        <_>
          <internalNodes>
            0 1 1670 -1.1242110282182693e-02 -1 -2 1671
            -3.6728400737047195e-03</internalNodes>
          <leafValues>
            8.7691891193389893e-01 6.5191918611526489e-01
            4.5460689067840576e-01</leafValues></_>
        <_>
          <internalNodes>
            0 1 1672 3.5082760732620955e-03 -1 -2 1673
            6.1679710634052753e-03</internalNodes>
          <leafValues>
            5.3298658132553101e-01 5.2204591035842896e-01
            2.9535189270973206e-01</leafValues></_>
        <_>
          <internalNodes>
            1 0 1674 -9.7009900491684675e-04 -1 -2 1675
            -1.0957010090351105e-02</internalNodes>
          <leafValues>
            5.0486332178115845e-01 5.8373582363128662e-01
            3.0200859904289246e-01</leafValues></_>
        <_>
          <internalNodes>
            0 1 1676 -8.3272513002157211e-03 -1 -2 1677
            2.9798380637657829e-05</internalNodes>
          <leafValues>
            3.1580638885498047e-01 4.3863898515701294e-01
            5.4432111978530884e-01</leafValues></_>
        <_>
          <internalNodes>
            1 0 1678 2.8244039276614785e-04 -1 -2 1679
            -8.1364117795601487e-04</internalNodes>
          <leafValues>
            5.6253957748413086e-01 5.2811980247497559e-01
            3.4014078974723816e-01</leafValues></_>
        <_>
          <internalNodes>
            1 0 1680 1.8008040497079492e-03 -1 -2 1681
            -6.9944779388606548e-03</internalNodes>
          <leafValues>
            3.4716591238975525e-01 4.4816970825195312e-01
            5.3857702016830444e-01</leafValues></_>
        <_>
          <internalNodes>
            0 1 1682 4.5625398342963308e-05 -1 -2 1683
            -7.3189922841265798e-04</internalNodes>
          <leafValues>
            4.4925129413604736e-01 4.1673120856285095e-01
            6.0211020708084106e-01</leafValues></_>
        <_>
          <internalNodes>
            0 1 1684 -2.9980219551362097e-04 -1 -2 1685
            -2.9060940505587496e-05</internalNodes>
          <leafValues>
            4.1484281420707703e-01 5.5920898914337158e-01
            4.0732109546661377e-01</leafValues></_>
        <_>
          <internalNodes>
            0 1 1686 -5.9742690064013004e-04 -1 -2 1687
            1.4831830048933625e-04</internalNodes>
          <leafValues>
            6.0889142751693726e-01 5.2983051538467407e-01
            3.7619501352310181e-01</leafValues></_>
        <_>
          <internalNodes>
            1 0 1688 -2.9441029764711857e-03 -1 -2 1689
            1.3741210103034973e-01</internalNodes>
          <leafValues>
            4.7160848975181580e-01 5.1013368368148804e-01
            4.6746801584959030e-02</leafValues></_>
        <_>
          <internalNodes>
            0 1 1690 -8.8414177298545837e-02 -1 -2 1691
            7.0610277354717255e-02</internalNodes>
          <leafValues>
            1.1818689852952957e-01 5.1190632581710815e-01
            7.7784419059753418e-01</leafValues></_>
        <_>
          <internalNodes>
            0 1 1692 -7.7188978902995586e-03 -1 -2 1693
            1.5115399844944477e-02</internalNodes>
          <leafValues>
            1.8741349875926971e-01 4.9800279736518860e-01
            7.0058178901672363e-01</leafValues></_>
        <_>
          <internalNodes>
            0 1 1694 1.0671879863366485e-03 -1 -2 1695
            7.0487911580130458e-04</internalNodes>
          <leafValues>
            4.4822388887405396e-01 6.2657529115676880e-01
            4.4026550650596619e-01</leafValues></_></weakClassifiers></_>
    <_>
      <maxWeakCount>90</maxWeakCount>
      <stageThreshold>4.4251281738281250e+01</stageThreshold>
      <weakClassifiers>
        <_>
          <internalNodes>
            1 0 1696 -9.8690733313560486e-02 -1 -2 1697
            6.2373418360948563e-02</internalNodes>
          <leafValues>
            3.9994749426841736e-01 5.2477848529815674e-01
            8.1935757398605347e-01</leafValues></_>
        <_>
          <internalNodes>
            0 1 1698 1.9496519817039371e-03 -1 -2 1699
            -8.9139147894456983e-04</internalNodes>
          <leafValues>
            3.5298168659210205e-01 5.8527278900146484e-01
            3.2459780573844910e-01</leafValues></_>
        <_>
          <internalNodes>
            0 1 1700 -5.5150408297777176e-04 -1 -2 1701
            -1.1721949558705091e-03</internalNodes>
          <leafValues>
            3.8928169012069702e-01 4.3350520730018616e-01
            6.5206241607666016e-01</leafValues></_>
        <_>
          <internalNodes>
            1 0 1702 -7.4480642797425389e-04 -1 -2 1703
            -2.6264840271323919e-03</internalNodes>
          <leafValues>
            4.0411350131034851e-01 5.6249821186065674e-01
            3.9675250649452209e-01</leafValues></_>
        <_>
          <internalNodes>
            0 1 1704 -3.9712688885629177e-04 -1 -2 1705
            3.5984949208796024e-03</internalNodes>
          <leafValues>
            3.8561120629310608e-01 5.9978890419006348e-01
            4.2416140437126160e-01</leafValues></_>
        <_>
          <internalNodes>
            1 0 1706 5.3080618381500244e-03 -1 -2 1707
            9.6319877775385976e-04</internalNodes>
          <leafValues>
            6.6601687669754028e-01 4.4813790917396545e-01
            5.5834877490997314e-01</leafValues></_>
        <_>
          <internalNodes>
            0 1 1708 5.0776469288393855e-04 -1 -2 1709
            3.6223160568624735e-03</internalNodes>
          <leafValues>
            3.5354590415954590e-01 3.4098070859909058e-01
            5.4206877946853638e-01</leafValues></_>
        <_>
          <internalNodes>
            0 1 1710 -6.2061410397291183e-02 -1 -2 1711
            6.4387189922854304e-04</internalNodes>
          <leafValues>
            1.9340839982032776e-01 4.0836268663406372e-01
            5.4902219772338867e-01</leafValues></_>
        <_>
          <internalNodes>
            1 0 1712 2.6239909231662750e-02 -1 -2 1713
            8.1940297968685627e-04</internalNodes>
          <leafValues>
            2.2857080399990082e-01 4.6486678719520569e-01
            6.0173559188842773e-01</leafValues></_>
        <_>
          <internalNodes>
            1 0 1714 2.3833119485061616e-04 -1 -2 1715
            -1.5869759954512119e-03</internalNodes>
          <leafValues>
            3.5980388522148132e-01 4.2596510052680969e-01
            5.4764348268508911e-01</leafValues></_>
        <_>
          <internalNodes>
            0 1 1716 -6.7263417877256870e-03 -1 -2 1717
            1.1006110347807407e-02</internalNodes>
          <leafValues>
            6.5072381496429443e-01 5.1494097709655762e-01
            3.3629849553108215e-01</leafValues></_>
        <_>
          <internalNodes>
            1 0 1718 7.1445819921791553e-03 -1 -2 1719
            -4.7233798541128635e-03</internalNodes>
          <leafValues>
            2.6729300618171692e-01 5.6521821022033691e-01
            4.2981448769569397e-01</leafValues></_>
        <_>
          <internalNodes>
            1 0 1720 9.8437406122684479e-03 -1 -2 1721
            1.5124640412977897e-05</internalNodes>
          <leafValues>
            1.1518859863281250e-01 4.3735980987548828e-01
            5.6121289730072021e-01</leafValues></_>
        <_>
          <internalNodes>
            0 1 1722 3.9908871054649353e-02 -1 -2 1723
            5.3903679363429546e-03</internalNodes>
          <leafValues>
            5.2046489715576172e-01 4.8134678602218628e-01
            6.3612091541290283e-01</leafValues></_>
        <_>
          <internalNodes>
            0 1 1724 -3.9908871054649353e-02 -1 -2 1725
            5.3903679363429546e-03</internalNodes>
          <leafValues>
            1.5068709850311279e-01 4.5816949009895325e-01
            6.2002408504486084e-01</leafValues></_>
        <_>
          <internalNodes>
            1 0 1726 6.7005190066993237e-03 -1 -2 1727
            -1.2623789720237255e-02</internalNodes>
          <leafValues>
            3.4322351217269897e-01 3.0882269144058228e-01
            5.2267378568649292e-01</leafValues></_>
        <_>
          <internalNodes>
            1 0 1728 1.1806610040366650e-02 -1 -2 1729
            -3.4257229417562485e-03</internalNodes>
          <leafValues>
            7.1879392862319946e-01 3.1208148598670959e-01
            5.0658440589904785e-01</leafValues></_>
        <_>
          <internalNodes>
            0 1 1730 3.9385299896821380e-04 -1 -2 1731
            3.4388188272714615e-02</internalNodes>
          <leafValues>
            4.7545841336250305e-01 5.2616578340530396e-01
            3.3501741290092468e-01</leafValues></_>
        <_>
          <internalNodes>
            0 1 1732 -7.5009986758232117e-02 -1 -2 1733
            4.9022492021322250e-04</internalNodes>
          <leafValues>
            1.7134809494018555e-01 4.7258019447326660e-01
            5.9564691781997681e-01</leafValues></_>
        <_>
          <internalNodes>
            0 1 1734 -8.5525289177894592e-03 -1 -2 1735
            1.3135520566720515e-04</internalNodes>
          <leafValues>
            6.5582227706909180e-01 4.8354008793830872e-01
            5.5869138240814209e-01</leafValues></_>
        <_>
          <internalNodes>
            1 0 1736 4.7948658466339111e-03 -1 -2 1737
            2.0124691072851419e-03</internalNodes>
          <leafValues>
            2.6457059383392334e-01 3.6579450964927673e-01
            5.1247721910476685e-01</leafValues></_>
        <_>
          <internalNodes>
            0 1 1738 -1.1785479635000229e-01 -1 -2 1739
            1.5575019642710686e-03</internalNodes>
          <leafValues>
            2.3856540024280548e-01 5.4904741048812866e-01
            4.2747479677200317e-01</leafValues></_>
        <_>
          <internalNodes>
            0 1 1740 -1.5573759563267231e-02 -1 -2 1741
            -2.1854790393263102e-03</internalNodes>
          <leafValues>
            6.9389009475708008e-01 3.6459881067276001e-01
            5.0925260782241821e-01</leafValues></_>
        <_>
          <internalNodes>
            0 1 1742 2.9272339306771755e-03 -1 -2 1743
            6.4663668163120747e-03</internalNodes>
          <leafValues>
            4.6858081221580505e-01 4.9734100699424744e-01
            7.7260971069335938e-01</leafValues></_>
        <_>
          <internalNodes>
            0 1 1744 -7.6140360906720161e-03 -1 -2 1745
            4.1512572206556797e-03</internalNodes>
          <leafValues>
            6.8774658441543579e-01 4.7885251045227051e-01
            6.9216579198837280e-01</leafValues></_>
        <_>
          <internalNodes>
            0 1 1746 2.7711640577763319e-03 -1 -2 1747
            -1.2836109846830368e-02</internalNodes>
          <leafValues>
            5.4818397760391235e-01 3.8001629710197449e-01
            5.2044928073883057e-01</leafValues></_>
        <_>
          <internalNodes>
            0 1 1748 -2.4380050599575043e-03 -1 -2 1749
            2.1713329479098320e-03</internalNodes>
          <leafValues>
            2.5824350118637085e-01 4.9611631035804749e-01
            3.2152029871940613e-01</leafValues></_>
        <_>
          <internalNodes>
            1 0 1750 6.2800728483125567e-04 -1 -2 1751
            -9.7982389852404594e-03</internalNodes>
          <leafValues>
            5.4604238271713257e-01 6.0465437173843384e-01
            4.9399220943450928e-01</leafValues></_>
        <_>
          <internalNodes>
            1 0 1752 7.3543828912079334e-03 -1 -2 1753
            -1.4665040187537670e-02</internalNodes>
          <leafValues>
            5.2910941839218140e-01 5.4461228847503662e-01
            3.5673621296882629e-01</leafValues></_>
        <_>
          <internalNodes>
            0 1 1754 3.0244510620832443e-02 -1 -2 1755
            -5.6660208851099014e-02</internalNodes>
          <leafValues>
            5.5183291435241699e-01 6.9309788942337036e-01
            5.0933879613876343e-01</leafValues></_>
        <_>
          <internalNodes>
            0 1 1756 -5.6967479176819324e-03 -1 -2 1757
            3.0806770548224449e-02</internalNodes>
          <leafValues>
            3.2015261054039001e-01 4.9892461299896240e-01
            2.2770540416240692e-01</leafValues></_>
        <_>
          <internalNodes>
            0 1 1758 2.2748769260942936e-03 -1 -2 1759
            2.0436900667846203e-03</internalNodes>
          <leafValues>
            4.8109310865402222e-01 5.2838671207427979e-01
            3.2559248805046082e-01</leafValues></_>
        <_>
          <internalNodes>
            0 1 1760 -8.6277956143021584e-03 -1 -2 1761
            6.5113382879644632e-04</internalNodes>
          <leafValues>
            6.2665361166000366e-01 5.0971370935440063e-01
            3.1919100880622864e-01</leafValues></_>
        <_>
          <internalNodes>
            0 1 1762 8.8188261725008488e-04 -1 -2 1763
            -1.4594909735023975e-02</internalNodes>
          <leafValues>
            4.5495858788490295e-01 2.6450389623641968e-01
            5.1538681983947754e-01</leafValues></_>
        <_>
          <internalNodes>
            0 1 1764 -1.2304580304771662e-03 -1 -2 1765
            -2.1867299801670015e-04</internalNodes>
          <leafValues>
            6.1975848674774170e-01 5.4691988229751587e-01
            4.2068558931350708e-01</leafValues></_>
        <_>
          <internalNodes>
            0 1 1766 -1.0909959673881531e-03 -1 -2 1767
            3.5210378700867295e-04</internalNodes>
          <leafValues>
            4.1407600045204163e-01 5.4766088724136353e-01
            4.1550210118293762e-01</leafValues></_>
        <_>
          <internalNodes>
            0 1 1768 -7.2563779540359974e-03 -1 -2 1769
            1.4701850013807416e-03</internalNodes>
          <leafValues>
            7.1604692935943604e-01 5.2408081293106079e-01
            3.7296628952026367e-01</leafValues></_>
        <_>
          <internalNodes>
            0 1 1770 1.1472719779703766e-04 -1 -2 1771
            3.0506469774991274e-03</internalNodes>
          <leafValues>
            4.0337988734245300e-01 5.2639859914779663e-01
            3.5600930452346802e-01</leafValues></_>
        <_>
          <internalNodes>
            0 1 1772 2.6269949739798903e-04 -1 -2 1773
            -3.6365550477057695e-03</internalNodes>
          <leafValues>
            4.5697999000549316e-01 3.0425709486007690e-01
            5.8682537078857422e-01</leafValues></_>
        <_>
          <internalNodes>
            1 0 1774 -8.4893293678760529e-03 -1 -2 1775
            5.8107408694922924e-03</internalNodes>
          <leafValues>
            4.9141570925712585e-01 4.9185299873352051e-01
            6.2669628858566284e-01</leafValues></_>
        <_>
          <internalNodes>
            1 0 1776 7.5583951547741890e-04 -1 -2 1777
            -2.2017690353095531e-03</internalNodes>
          <leafValues>
            5.6332361698150635e-01 5.5539160966873169e-01
            3.8276460766792297e-01</leafValues></_>
        <_>
          <internalNodes>
            0 1 1778 2.7908938936889172e-03 -1 -2 1779
            -1.8228569533675909e-03</internalNodes>
          <leafValues>
            5.4986977577209473e-01 4.3822830915451050e-01
            5.4240328073501587e-01</leafValues></_>
        <_>
          <internalNodes>
            0 1 1780 -7.2495508939027786e-03 -1 -2 1781
            -6.8744522286579013e-04</internalNodes>
          <leafValues>
            2.8881219029426575e-01 3.4726551175117493e-01
            5.0763708353042603e-01</leafValues></_>
        <_>
          <internalNodes>
            0 1 1782 2.5174440816044807e-03 -1 -2 1783
            -1.0151379741728306e-02</internalNodes>
          <leafValues>
            4.6612051129341125e-01 3.7447750568389893e-01
            5.2940011024475098e-01</leafValues></_>
        <_>
          <internalNodes>
            1 0 1784 -4.1399952024221420e-03 -1 -2 1785
            -4.7078551724553108e-03</internalNodes>
          <leafValues>
            4.6604850888252258e-01 4.1750618815422058e-01
            6.9163060188293457e-01</leafValues></_>
        <_>
          <internalNodes>
            1 0 1786 4.1981041431427002e-02 -1 -2 1787
            -1.4272999949753284e-02</internalNodes>
          <leafValues>
            2.0182150602340698e-01 7.5111979246139526e-01
            5.0320839881896973e-01</leafValues></_>
        <_>
          <internalNodes>
            1 0 1788 4.0869521908462048e-03 -1 -2 1789
            1.7606799956411123e-03</internalNodes>
          <leafValues>
            2.5045138597488403e-01 3.3014011383056641e-01
            5.2183371782302856e-01</leafValues></_>
        <_>
          <internalNodes>
            0 1 1790 1.2550549581646919e-04 -1 -2 1791
            -2.9503209516406059e-03</internalNodes>
          <leafValues>
            4.6144428849220276e-01 4.6199500560760498e-01
            5.2470302581787109e-01</leafValues></_>
        <_>
          <internalNodes>
            0 1 1792 -1.1312420247122645e-03 -1 -2 1793
            -1.6983180539682508e-03</internalNodes>
          <leafValues>
            6.3143682479858398e-01 3.4013068675994873e-01
            5.0555270910263062e-01</leafValues></_>
        <_>
          <internalNodes>
            1 0 1794 -1.1457820422947407e-02 -1 -2 1795
            -8.4962565451860428e-03</internalNodes>
          <leafValues>
            4.9399960041046143e-01 2.9654508829116821e-01
            5.1943677663803101e-01</leafValues></_>
        <_>
          <internalNodes>
            1 0 1796 1.1919089592993259e-02 -1 -2 1797
            6.4416420646011829e-03</internalNodes>
          <leafValues>
            7.8869980573654175e-01 5.1069867610931396e-01
            2.9671460390090942e-01</leafValues></_>
        <_>
          <internalNodes>
            0 1 1798 -8.7857811013236642e-04 -1 -2 1799
            -2.0312711130827665e-03</internalNodes>
          <leafValues>
            5.7143712043762207e-01 4.4812008738517761e-01
            5.3849118947982788e-01</leafValues></_>
        <_>
          <internalNodes>
            0 1 1800 -1.5262430533766747e-03 -1 -2 1801
            4.2860880494117737e-03</internalNodes>
          <leafValues>
            6.1935687065124512e-01 4.3398851156234741e-01
            7.6972991228103638e-01</leafValues></_>
        <_>
          <internalNodes>
            1 0 1802 3.5010920837521553e-03 -1 -2 1803
            1.2587670236825943e-02</internalNodes>
          <leafValues>
            3.1713891029357910e-01 5.2466988563537598e-01
            4.2412081360816956e-01</leafValues></_>
        <_>
          <internalNodes>
            0 1 1804 2.6207490009255707e-04 -1 -2 1805
            4.4701730075757951e-05</internalNodes>
          <leafValues>
            4.2318999767303467e-01 4.1741389036178589e-01
            5.9196037054061890e-01</leafValues></_>
        <_>
          <internalNodes>
            0 1 1806 7.8084698179736733e-04 -1 -2 1807
            8.8851212058216333e-04</internalNodes>
          <leafValues>
            4.2773890495300293e-01 3.7201610207557678e-01
            5.2268189191818237e-01</leafValues></_>
        <_>
          <internalNodes>
            0 1 1808 2.3369069676846266e-03 -1 -2 1809
            1.6688359901309013e-03</internalNodes>
          <leafValues>
            5.4780668020248413e-01 3.6286789178848267e-01
            6.1500048637390137e-01</leafValues></_>
        <_>
          <internalNodes>
            0 1 1810 3.0844469438306987e-04 -1 -2 1811
            3.4617560449987650e-03</internalNodes>
          <leafValues>
            4.7470751404762268e-01 4.5801380276679993e-01
            5.5856817960739136e-01</leafValues></_>
        <_>
          <internalNodes>
            0 1 1812 1.8961310386657715e-02 -1 -2 1813
            1.7347310483455658e-01</internalNodes>
          <leafValues>
            5.2988010644912720e-01 3.6983850598335266e-01
            8.4986197948455811e-01</leafValues></_>
        <_>
          <internalNodes>
            1 0 1814 2.0020549709443003e-04 -1 -2 1815
            1.0967060225084424e-03</internalNodes>
          <leafValues>
            5.5656617879867554e-01 4.7957131266593933e-01
            6.2862598896026611e-01</leafValues></_>
        <_>
          <internalNodes>
            0 1 1816 1.5107099898159504e-04 -1 -2 1817
            -3.4463501069694757e-03</internalNodes>
          <leafValues>
            4.0524059534072876e-01 6.1730152368545532e-01
            4.4142639636993408e-01</leafValues></_>
        <_>
          <internalNodes>
            1 0 1818 8.5176620632410049e-03 -1 -2 1819
            -3.5812109708786011e-02</internalNodes>
          <leafValues>
            3.5705709457397461e-01 3.1513288617134094e-01
            5.2527028322219849e-01</leafValues></_>
        <_>
          <internalNodes>
            0 1 1820 -2.1155400201678276e-02 -1 -2 1821
            8.9890940580517054e-04</internalNodes>
          <leafValues>
            6.1247211694717407e-01 5.1699757575988770e-01
            3.5962718725204468e-01</leafValues></_>
        <_>
          <internalNodes>
            1 0 1822 -1.5613760333508253e-03 -1 -2 1823
            6.7120860330760479e-04</internalNodes>
          <leafValues>
            4.9149879813194275e-01 4.5462110638618469e-01
            5.3958117961883545e-01</leafValues></_>
        <_>
          <internalNodes>
            0 1 1824 -2.1597029641270638e-02 -1 -2 1825
            -2.4947229772806168e-02</internalNodes>
          <leafValues>
            1.9031339883804321e-01 6.9740772247314453e-01
            4.9677160382270813e-01</leafValues></_>
        <_>
          <internalNodes>
            0 1 1826 1.8725979607552290e-03 -1 -2 1827
            6.3912719488143921e-03</internalNodes>
          <leafValues>
            4.7489479184150696e-01 5.1801782846450806e-01
            2.9243218898773193e-01</leafValues></_>
        <_>
          <internalNodes>
            0 1 1828 -9.1552399098873138e-03 -1 -2 1829
            2.1715660113841295e-03</internalNodes>
          <leafValues>
            7.6658701896667480e-01 5.2155512571334839e-01
            3.3657190203666687e-01</leafValues></_>
        <_>
          <internalNodes>
            1 0 1830 1.2330369791015983e-03 -1 -2 1831
            -4.0785901364870369e-04</internalNodes>
          <leafValues>
            6.2609577178955078e-01 4.5335099101066589e-01
            5.3864890336990356e-01</leafValues></_>
        <_>
          <internalNodes>
            0 1 1832 4.6437609125860035e-04 -1 -2 1833
            -1.1600199650274590e-04</internalNodes>
          <leafValues>
            4.1034960746765137e-01 5.8303910493850708e-01
            4.3041059374809265e-01</leafValues></_>
        <_>
          <internalNodes>
            0 1 1834 -1.2718720361590385e-02 -1 -2 1835
            8.9431880041956902e-05</internalNodes>
          <leafValues>
            2.1325829625129700e-01 4.8728910088539124e-01
            5.4589152336120605e-01</leafValues></_>
        <_>
          <internalNodes>
            0 1 1836 -3.3913689549081028e-04 -1 -2 1837
            -1.8026340752840042e-02</internalNodes>
          <leafValues>
            3.9743649959564209e-01 7.5685507059097290e-01
            5.0456118583679199e-01</leafValues></_>
        <_>
          <internalNodes>
            1 0 1838 6.9179181009531021e-03 -1 -2 1839
            -1.1839679791592062e-04</internalNodes>
          <leafValues>
            3.9662998914718628e-01 4.1980829834938049e-01
            5.4358041286468506e-01</leafValues></_>
        <_>
          <internalNodes>
            0 1 1840 -3.9474181830883026e-03 -1 -2 1841
            6.0050919273635373e-05</internalNodes>
          <leafValues>
            6.3694578409194946e-01 5.2695667743682861e-01
            3.8122430443763733e-01</leafValues></_>
        <_>
          <internalNodes>
            1 0 1842 9.1423643752932549e-03 -1 -2 1843
            2.1305440168362111e-04</internalNodes>
          <leafValues>
            4.1567629575729370e-01 3.5235330462455750e-01
            5.3494542837142944e-01</leafValues></_>
        <_>
          <internalNodes>
            1 0 1844 -2.0855850016232580e-04 -1 -2 1845
            1.3130389852449298e-03</internalNodes>
          <leafValues>
            4.4033220410346985e-01 6.0581612586975098e-01
            4.4682189822196960e-01</leafValues></_>
        <_>
          <internalNodes>
            1 0 1846 -2.9134768992662430e-03 -1 -2 1847
            2.9645769391208887e-03</internalNodes>
          <leafValues>
            4.8257058858871460e-01 4.8359981179237366e-01
            6.0392779111862183e-01</leafValues></_>
        <_>
          <internalNodes>
            1 0 1848 1.7772549763321877e-03 -1 -2 1849
            -7.7136349864304066e-03</internalNodes>
          <leafValues>
            6.8718272447586060e-01 2.8422209620475769e-01
            5.1454281806945801e-01</leafValues></_>
        <_>
          <internalNodes>
            1 0 1850 5.1027478184551001e-04 -1 -2 1851
            1.7460630042478442e-03</internalNodes>
          <leafValues>
            6.0244262218475342e-01 4.7566100955009460e-01
            5.7211542129516602e-01</leafValues></_>
        <_>
          <internalNodes>
            1 0 1852 3.8068278809078038e-04 -1 -2 1853
            2.8228890150785446e-03</internalNodes>
          <leafValues>
            4.9310690164566040e-01 3.3116981387138367e-01
            6.2275981903076172e-01</leafValues></_>
        <_>
          <internalNodes>
            1 0 1854 -5.3000478073954582e-03 -1 -2 1855
            4.4951299059903249e-05</internalNodes>
          <leafValues>
            5.2320927381515503e-01 3.9952319860458374e-01
            5.3147977590560913e-01</leafValues></_>
        <_>
          <internalNodes>
            0 1 1856 3.2752458937466145e-03 -1 -2 1857
            -2.8162579983472824e-03</internalNodes>
          <leafValues>
            4.4816198945045471e-01 3.9079719781875610e-01
            6.6716408729553223e-01</leafValues></_>
        <_>
          <internalNodes>
            0 1 1858 1.4112279750406742e-03 -1 -2 1859
            8.3062034100294113e-03</internalNodes>
          <leafValues>
            5.3570109605789185e-01 4.7709658741950989e-01
            5.5700999498367310e-01</leafValues></_>
        <_>
          <internalNodes>
            0 1 1860 2.2164839319884777e-03 -1 -2 1861
            -4.9868631176650524e-03</internalNodes>
          <leafValues>
            4.9471241235733032e-01 5.2413070201873779e-01
            2.5126549601554871e-01</leafValues></_>
        <_>
          <internalNodes>
            1 0 1862 -3.6664260551333427e-03 -1 -2 1863
            -1.0581229813396931e-02</internalNodes>
          <leafValues>
            4.6195539832115173e-01 6.3017189502716064e-01
            4.9730318784713745e-01</leafValues></_>
        <_>
          <internalNodes>
            1 0 1864 7.3366491124033928e-03 -1 -2 1865
            -3.9318940252996981e-04</internalNodes>
          <leafValues>
            2.8709700703620911e-01 4.2528051137924194e-01
            5.5792468786239624e-01</leafValues></_>
        <_>
          <internalNodes>
            0 1 1866 -8.1375334411859512e-03 -1 -2 1867
            2.4809150490909815e-03</internalNodes>
          <leafValues>
            5.7473158836364746e-01 5.2033740282058716e-01
            3.9035668969154358e-01</leafValues></_>
        <_>
          <internalNodes>
            1 0 1868 8.8749779388308525e-04 -1 -2 1869
            -4.2194919660687447e-04</internalNodes>
          <leafValues>
            5.5343210697174072e-01 5.3380441665649414e-01
            3.9258408546447754e-01</leafValues></_>
        <_>
          <internalNodes>
            0 1 1870 -7.9790111631155014e-03 -1 -2 1871
            1.1439629597589374e-03</internalNodes>
          <leafValues>
            4.1443160176277161e-01 4.7013729810714722e-01
            5.2817362546920776e-01</leafValues></_>
        <_>
          <internalNodes>
            1 0 1872 7.5542130507528782e-03 -1 -2 1873
            1.0288399644196033e-03</internalNodes>
          <leafValues>
            2.5272560119628906e-01 5.6051462888717651e-01
            4.2978560924530029e-01</leafValues></_>
        <_>
          <internalNodes>
            1 0 1874 -1.7234670231118798e-03 -1 -2 1875
            5.7586699724197388e-01</internalNodes>
          <leafValues>
            4.8396828770637512e-01 5.1105028390884399e-01
            8.0489329993724823e-02</leafValues></_></weakClassifiers></_>
    <_>
      <maxWeakCount>109</maxWeakCount>
      <stageThreshold>5.3755569458007812e+01</stageThreshold>
      <weakClassifiers>
        <_>
          <internalNodes>
            0 1 1876 6.6640521399676800e-03 -1 -2 1877
            8.9905522763729095e-03</internalNodes>
          <leafValues>
            3.8289201259613037e-01 4.8584291338920593e-01
            7.3549592494964600e-01</leafValues></_>
        <_>
          <internalNodes>
            1 0 1878 5.7154200039803982e-03 -1 -2 1879
            1.1257929727435112e-03</internalNodes>
          <leafValues>
            6.7232239246368408e-01 4.4295778870582581e-01
            6.0707777738571167e-01</leafValues></_>
        <_>
          <internalNodes>
            1 0 1880 -9.1789010912179947e-04 -1 -2 1881
            -1.0492859873920679e-03</internalNodes>
          <leafValues>
            3.0763450264930725e-01 5.5936437845230103e-01
            3.6510229110717773e-01</leafValues></_>
        <_>
          <internalNodes>
            0 1 1882 3.5453929740469903e-05 -1 -2 1883
            2.9015709878876805e-04</internalNodes>
          <leafValues>
            4.2779681086540222e-01 4.5835450291633606e-01
            5.2846831083297729e-01</leafValues></_>
        <_>
          <internalNodes>
            1 0 1884 1.6071660502348095e-04 -1 -2 1885
            -5.2961107576265931e-04</internalNodes>
          <leafValues>
            3.7981921434402466e-01 3.8504371047019958e-01
            5.9396880865097046e-01</leafValues></_>
        <_>
          <internalNodes>
            0 1 1886 2.6682569296099246e-04 -1 -2 1887
            -1.3492540165316314e-04</internalNodes>
          <leafValues>
            4.1230249404907227e-01 5.7605999708175659e-01
            4.2376458644866943e-01</leafValues></_>
        <_>
          <internalNodes>
            0 1 1888 -1.0841679759323597e-02 -1 -2 1889
            1.2077829800546169e-02</internalNodes>
          <leafValues>
            3.9299210906028748e-01 5.7619231939315796e-01
            2.7804449200630188e-01</leafValues></_>
        <_>
          <internalNodes>
            0 1 1890 2.2128869313746691e-03 -1 -2 1891
            -1.5266190283000469e-02</internalNodes>
          <leafValues>
            4.7945070266723633e-01 7.4055880308151245e-02
            5.1535779237747192e-01</leafValues></_>
        <_>
          <internalNodes>
            1 0 1892 6.7929533543065190e-05 -1 -2 1893
            1.7633590323384851e-04</internalNodes>
          <leafValues>
            5.8587378263473511e-01 3.5676109790802002e-01
            5.5989629030227661e-01</leafValues></_>
        <_>
          <internalNodes>
            1 0 1894 8.1311381654813886e-04 -1 -2 1895
            3.2630451023578644e-03</internalNodes>
          <leafValues>
            5.3468507528305054e-01 4.7825369238853455e-01
            5.4567539691925049e-01</leafValues></_>
        <_>
          <internalNodes>
            0 1 1896 -3.9503918960690498e-03 -1 -2 1897
            -3.9864578866399825e-04</internalNodes>
          <leafValues>
            2.8318119049072266e-01 5.4852157831192017e-01
            4.1596978902816772e-01</leafValues></_>
        <_>
          <internalNodes>
            0 1 1898 -1.1432520113885403e-02 -1 -2 1899
            5.3339172154664993e-03</internalNodes>
          <leafValues>
            5.6391012668609619e-01 4.5969840884208679e-01
            5.9312427043914795e-01</leafValues></_>
        <_>
          <internalNodes>
            1 0 1900 8.3193257451057434e-03 -1 -2 1901
            -4.2479918920435011e-04</internalNodes>
          <leafValues>
            3.2306200265884399e-01 3.7952938675880432e-01
            5.4086112976074219e-01</leafValues></_>
        <_>
          <internalNodes>
            0 1 1902 -1.1189430207014084e-01 -1 -2 1903
            -7.5553781352937222e-03</internalNodes>
          <leafValues>
            1.1322979629039764e-01 6.3393700122833252e-01
            4.8387709259986877e-01</leafValues></_>
        <_>
          <internalNodes>
            0 1 1904 -7.0337029173970222e-03 -1 -2 1905
            -1.4833680354058743e-02</internalNodes>
          <leafValues>
            5.6652551889419556e-01 6.7514181137084961e-01
            4.1409450769424438e-01</leafValues></_>
        <_>
          <internalNodes>
            1 0 1906 8.7506724521517754e-03 -1 -2 1907
            1.6645010327920318e-03</internalNodes>
          <leafValues>
            3.5612589120864868e-01 5.3472799062728882e-01
            3.6497798562049866e-01</leafValues></_>
        <_>
          <internalNodes>
            1 0 1908 9.4900820404291153e-03 -1 -2 1909
            1.1133110383525491e-03</internalNodes>
          <leafValues>
            2.7546560764312744e-01 4.2259928584098816e-01
            5.6291788816452026e-01</leafValues></_>
        <_>
          <internalNodes>
            0 1 1910 9.4940755516290665e-03 -1 -2 1911
            -1.5396620146930218e-03</internalNodes>
          <leafValues>
            4.9060368537902832e-01 4.0070518851280212e-01
            5.3807091712951660e-01</leafValues></_>
        <_>
          <internalNodes>
            1 0 1912 1.3434959948062897e-01 -1 -2 1913
            -9.4940755516290665e-03</internalNodes>
          <leafValues>
            2.2146719694137573e-01 7.3531562089920044e-01
            5.0050330162048340e-01</leafValues></_>
        <_>
          <internalNodes>
            1 0 1914 2.0011790096759796e-02 -1 -2 1915
            -1.8875009845942259e-03</internalNodes>
          <leafValues>
            3.3279061317443848e-01 3.9152890443801880e-01
            5.4018497467041016e-01</leafValues></_>
        <_>
          <internalNodes>
            1 0 1916 7.1842782199382782e-03 -1 -2 1917
            1.6976969782263041e-03</internalNodes>
          <leafValues>
            7.1766048669815063e-01 4.5269781351089478e-01
            6.0769128799438477e-01</leafValues></_>
        <_>
          <internalNodes>
            1 0 1918 4.9219978973269463e-03 -1 -2 1919
            1.1803199537098408e-02</internalNodes>
          <leafValues>
            2.5698339939117432e-01 4.9996379017829895e-01
            5.9582281112670898e-01</leafValues></_>
        <_>
          <internalNodes>
            0 1 1920 -9.7703449428081512e-03 -1 -2 1921
            2.1174899302423000e-03</internalNodes>
          <leafValues>
            3.4590938687324524e-01 4.5151269435882568e-01
            5.8297157287597656e-01</leafValues></_>
        <_>
          <internalNodes>
            0 1 1922 9.4801411032676697e-03 -1 -2 1923
            -2.6078789960592985e-03</internalNodes>
          <leafValues>
            4.8073920607566833e-01 3.4622168540954590e-01
            5.2015948295593262e-01</leafValues></_>
        <_>
          <internalNodes>
            0 1 1924 -5.7252747938036919e-03 -1 -2 1925
            -8.2325618714094162e-03</internalNodes>
          <leafValues>
            6.5998530387878418e-01 2.8218281269073486e-01
            5.1252847909927368e-01</leafValues></_>
        <_>
          <internalNodes>
            0 1 1926 8.9571950957179070e-04 -1 -2 1927
            -1.5021569561213255e-04</internalNodes>
          <leafValues>
            4.8838189244270325e-01 4.8299181461334229e-01
            5.4287171363830566e-01</leafValues></_>
        <_>
          <internalNodes>
            0 1 1928 4.8489659093320370e-04 -1 -2 1929
            -9.6192650496959686e-02</internalNodes>
          <leafValues>
            4.4345989823341370e-01 2.2566360235214233e-01
            5.9562277793884277e-01</leafValues></_>
        <_>
          <internalNodes>
            0 1 1930 -1.1053519556298852e-03 -1 -2 1931
            -1.0215040296316147e-01</internalNodes>
          <leafValues>
            4.5272240042686462e-01 2.8443491458892822e-01
            5.1864528656005859e-01</leafValues></_>
        <_>
          <internalNodes>
            1 0 1932 3.0147889629006386e-03 -1 -2 1933
            7.6131648384034634e-03</internalNodes>
          <leafValues>
            3.8089990615844727e-01 5.7186990976333618e-01
            4.2625638842582703e-01</leafValues></_>
        <_>
          <internalNodes>
            1 0 1934 1.5197630273178220e-03 -1 -2 1935
            -1.4197279699146748e-02</internalNodes>
          <leafValues>
            5.9427189826965332e-01 7.7311038970947266e-01
            4.9976539611816406e-01</leafValues></_>
        <_>
          <internalNodes>
            0 1 1936 -1.3818879611790180e-02 -1 -2 1937
            -5.0701329018920660e-04</internalNodes>
          <leafValues>
            6.6811382770538330e-01 3.3056080341339111e-01
            4.7499749064445496e-01</leafValues></_>
        <_>
          <internalNodes>
            0 1 1938 -9.3537531793117523e-03 -1 -2 1939
            -9.4771059229969978e-03</internalNodes>
          <leafValues>
            2.8609329462051392e-01 6.1888831853866577e-01
            4.8421001434326172e-01</leafValues></_>
        <_>
          <internalNodes>
            1 0 1940 1.6923650400713086e-03 -1 -2 1941
            5.8652542065829039e-04</internalNodes>
          <leafValues>
            6.0702490806579590e-01 3.7826898694038391e-01
            5.3681969642639160e-01</leafValues></_>
        <_>
          <internalNodes>
            0 1 1942 -2.5826620403677225e-03 -1 -2 1943
            -2.7307639829814434e-03</internalNodes>
          <leafValues>
            3.6902099847793579e-01 3.8571149110794067e-01
            5.3181087970733643e-01</leafValues></_>
        <_>
          <internalNodes>
            1 0 1944 2.1871570497751236e-02 -1 -2 1945
            -1.5010299648565706e-05</internalNodes>
          <leafValues>
            2.3270089924335480e-01 5.5607229471206665e-01
            4.3014100193977356e-01</leafValues></_>
        <_>
          <internalNodes>
            1 0 1946 5.3583700209856033e-03 -1 -2 1947
            5.0057549960911274e-03</internalNodes>
          <leafValues>
            6.7676377296447754e-01 5.1949042081832886e-01
            3.6128538846969604e-01</leafValues></_>
        <_>
          <internalNodes>
            0 1 1948 -1.9030070398002863e-03 -1 -2 1949
            -7.8506693243980408e-03</internalNodes>
          <leafValues>
            3.2378450036048889e-01 1.1948519945144653e-01
            4.9917238950729370e-01</leafValues></_>
        <_>
          <internalNodes>
            1 0 1950 -2.7093670796602964e-03 -1 -2 1951
            1.4138079714030027e-03</internalNodes>
          <leafValues>
            4.8549601435661316e-01 4.8723229765892029e-01
            5.9035778045654297e-01</leafValues></_>
        <_>
          <internalNodes>
            1 0 1952 9.0300198644399643e-03 -1 -2 1953
            -9.7925681620836258e-04</internalNodes>
          <leafValues>
            6.5473157167434692e-01 5.8492732048034668e-01
            4.5542308688163757e-01</leafValues></_>
        <_>
          <internalNodes>
            1 0 1954 1.3984439428895712e-03 -1 -2 1955
            8.3372107474133372e-04</internalNodes>
          <leafValues>
            4.0646260976791382e-01 5.3995430469512939e-01
            4.1528099775314331e-01</leafValues></_>
        <_>
          <internalNodes>
            1 0 1956 1.0551059618592262e-02 -1 -2 1957
            8.8344102550763637e-05</internalNodes>
          <leafValues>
            1.7966809868812561e-01 4.2518630623817444e-01
            5.4135227203369141e-01</leafValues></_>
        <_>
          <internalNodes>
            1 0 1958 -4.1022308170795441e-02 -1 -2 1959
            7.5065628625452518e-03</internalNodes>
          <leafValues>
            5.2281248569488525e-01 4.8537430167198181e-01
            6.0934442281723022e-01</leafValues></_>
        <_>
          <internalNodes>
            1 0 1960 4.1022308170795441e-02 -1 -2 1961
            -5.3961377125233412e-04</internalNodes>
          <leafValues>
            2.2050240635871887e-01 5.6927317380905151e-01
            4.4687569141387939e-01</leafValues></_>
        <_>
          <internalNodes>
            0 1 1962 -6.8696036934852600e-02 -1 -2 1963
            -1.8447940237820148e-03</internalNodes>
          <leafValues>
            1.4833140373229980e-01 6.2112838029861450e-01
            4.9666011333465576e-01</leafValues></_>
        <_>
          <internalNodes>
            0 1 1964 -6.0959919355809689e-03 -1 -2 1965
            -4.2068301700055599e-03</internalNodes>
          <leafValues>
            2.2946719825267792e-01 6.4070910215377808e-01
            4.7485628724098206e-01</leafValues></_>
        <_>
          <internalNodes>
            1 0 1966 -7.1332789957523346e-04 -1 -2 1967
            1.1756779998540878e-01</internalNodes>
          <leafValues>
            5.3549361228942871e-01 5.1369780302047729e-01
            1.0595739819109440e-02</leafValues></_>
        <_>
          <internalNodes>
            0 1 1968 5.9354289987822995e-05 -1 -2 1969
            -6.3173691742122173e-03</internalNodes>
          <leafValues>
            3.7118038535118103e-01 1.7120739817619324e-01
            5.0617581605911255e-01</leafValues></_>
        <_>
          <internalNodes>
            1 0 1970 1.4941499568521976e-02 -1 -2 1971
            -2.0789399277418852e-03</internalNodes>
          <leafValues>
            6.7291188240051270e-01 4.4106459617614746e-01
            5.4440277814865112e-01</leafValues></_>
        <_>
          <internalNodes>
            0 1 1972 -7.0736219640821218e-04 -1 -2 1973
            -3.1247111037373543e-03</internalNodes>
          <leafValues>
            5.5689108371734619e-01 5.0238692760467529e-01
            3.5624051094055176e-01</leafValues></_>
        <_>
          <internalNodes>
            1 0 1974 -7.8919378574937582e-04 -1 -2 1975
            1.0179580189287663e-02</internalNodes>
          <leafValues>
            5.4567861557006836e-01 5.5451387166976929e-01
            4.6223109960556030e-01</leafValues></_>
        <_>
          <internalNodes>
            1 0 1976 -2.7506109327077866e-03 -1 -2 1977
            1.0601329617202282e-02</internalNodes>
          <leafValues>
            4.9425360560417175e-01 2.9612338542938232e-01
            5.9643387794494629e-01</leafValues></_>
        <_>
          <internalNodes>
            0 1 1978 5.1466780714690685e-03 -1 -2 1979
            7.6321147382259369e-02</internalNodes>
          <leafValues>
            5.4952287673950195e-01 5.1739591360092163e-01
            2.9402169585227966e-01</leafValues></_>
        <_>
          <internalNodes>
            0 1 1980 -1.5027689514681697e-03 -1 -2 1981
            1.2266670353710651e-02</internalNodes>
          <leafValues>
            3.1062999367713928e-01 4.6511501073837280e-01
            6.8466138839721680e-01</leafValues></_>
        <_>
          <internalNodes>
            1 0 1982 -3.1118579208850861e-02 -1 -2 1983
            2.8905589133501053e-02</internalNodes>
          <leafValues>
            5.2260571718215942e-01 5.1822441816329956e-01
            2.7054280042648315e-01</leafValues></_>
        <_>
          <internalNodes>
            1 0 1984 4.7598380595445633e-02 -1 -2 1985
            3.0808549374341965e-02</internalNodes>
          <leafValues>
            1.1095120012760162e-01 4.9386250972747803e-01
            1.4041109383106232e-01</leafValues></_>
        <_>
          <internalNodes>
            1 0 1986 -2.1277810446918011e-04 -1 -2 1987
            7.8969962894916534e-02</internalNodes>
          <leafValues>
            4.3923568725585938e-01 5.2165520191192627e-01
            2.2941139340400696e-01</leafValues></_>
        <_>
          <internalNodes>
            0 1 1988 -1.0257950052618980e-02 -1 -2 1989
            1.2604889925569296e-03</internalNodes>
          <leafValues>
            6.1766529083251953e-01 5.2362227439880371e-01
            3.3289659023284912e-01</leafValues></_>
        <_>
          <internalNodes>
            1 0 1990 -3.3490460366010666e-02 -1 -2 1991
            -5.9202767442911863e-04</internalNodes>
          <leafValues>
            4.8661869764328003e-01 4.1164070367813110e-01
            5.3956401348114014e-01</leafValues></_>
        <_>
          <internalNodes>
            1 0 1992 3.0320750738610514e-05 -1 -2 1993
            -5.4369680583477020e-04</internalNodes>
          <leafValues>
            5.6107360124588013e-01 5.6213891506195068e-01
            3.4612038731575012e-01</leafValues></_>
        <_>
          <internalNodes>
            1 0 1994 -3.3490460366010666e-02 -1 -2 1995
            -5.9202767442911863e-04</internalNodes>
          <leafValues>
            4.8967620730400085e-01 4.3054041266441345e-01
            5.3407138586044312e-01</leafValues></_>
        <_>
          <internalNodes>
            0 1 1996 2.0550889894366264e-03 -1 -2 1997
            -4.4353571720421314e-03</internalNodes>
          <leafValues>
            5.5449998378753662e-01 6.0385400056838989e-01
            3.7465929985046387e-01</leafValues></_>
        <_>
          <internalNodes>
            1 0 1998 -8.4170423448085785e-02 -1 -2 1999
            6.7419027909636497e-03</internalNodes>
          <leafValues>
            5.0073480606079102e-01 5.2980971336364746e-01
            4.7161450982093811e-01</leafValues></_>
        <_>
          <internalNodes>
            1 0 2000 1.0278150439262390e-02 -1 -2 2001
            5.8800862170755863e-03</internalNodes>
          <leafValues>
            6.2693750858306885e-01 5.1548278331756592e-01
            3.8130408525466919e-01</leafValues></_>
        <_>
          <internalNodes>
            1 0 2002 -6.9679190346505493e-06 -1 -2 2003
            8.2419527461752295e-04</internalNodes>
          <leafValues>
            4.4402399659156799e-01 4.6975341439247131e-01
            5.4855042695999146e-01</leafValues></_>
        <_>
          <internalNodes>
            0 1 2004 -5.5268318392336369e-03 -1 -2 2005
            9.6128671430051327e-04</internalNodes>
          <leafValues>
            5.5136048793792725e-01 3.6186391115188599e-01
            5.8384567499160767e-01</leafValues></_>
        <_>
          <internalNodes>
            1 0 2006 2.4810510221868753e-03 -1 -2 2007
            -1.0480589699000120e-03</internalNodes>
          <leafValues>
            2.5232228636741638e-01 4.1172578930854797e-01
            5.3929960727691650e-01</leafValues></_>
        <_>
          <internalNodes>
            0 1 2008 -6.1287907883524895e-03 -1 -2 2009
            1.1682329932227731e-04</internalNodes>
          <leafValues>
            6.7263299226760864e-01 5.0411927700042725e-01
            3.6077290773391724e-01</leafValues></_>
        <_>
          <internalNodes>
            0 1 2010 -3.9909478276968002e-02 -1 -2 2011
            1.5859459526836872e-03</internalNodes>
          <leafValues>
            1.5637390315532684e-01 4.8919808864593506e-01
            5.7798451185226440e-01</leafValues></_>
        <_>
          <internalNodes>
            0 1 2012 -2.2690229117870331e-02 -1 -2 2013
            2.0916070789098740e-03</internalNodes>
          <leafValues>
            2.1868790686130524e-01 4.7715771198272705e-01
            6.0992312431335449e-01</leafValues></_>
        <_>
          <internalNodes>
            0 1 2014 -2.4715419858694077e-02 -1 -2 2015
            -1.3419450260698795e-02</internalNodes>
          <leafValues>
            3.4639969468116760e-01 3.6306929588317871e-01
            5.2521961927413940e-01</leafValues></_>
        <_>
          <internalNodes>
            0 1 2016 -6.0629472136497498e-03 -1 -2 2017
            -2.0921030081808567e-03</internalNodes>
          <leafValues>
            6.6663217544555664e-01 3.3995470404624939e-01
            5.0356978178024292e-01</leafValues></_>
        <_>
          <internalNodes>
            0 1 2018 2.5961859151721001e-02 -1 -2 2019
            1.7908669542521238e-04</internalNodes>
          <leafValues>
            5.0368028879165649e-01 5.4185307025909424e-01
            4.3189769983291626e-01</leafValues></_>
        <_>
          <internalNodes>
            0 1 2020 -3.1546850223094225e-03 -1 -2 2021
            -1.1397759662941098e-03</internalNodes>
          <leafValues>
            7.2210252285003662e-01 3.3209729194641113e-01
            5.0244337320327759e-01</leafValues></_>
        <_>
          <internalNodes>
            0 1 2022 -4.7840211540460587e-02 -1 -2 2023
            4.1577088995836675e-04</internalNodes>
          <leafValues>
            1.9387650489807129e-01 4.8021888732910156e-01
            5.7307147979736328e-01</leafValues></_>
        <_>
          <internalNodes>
            0 1 2024 -4.4247039477340877e-04 -1 -2 2025
            1.4479350065812469e-03</internalNodes>
          <leafValues>
            4.2625150084495544e-01 5.7191711664199829e-01
            4.0641531348228455e-01</leafValues></_>
        <_>
          <internalNodes>
            0 1 2026 1.5701510012149811e-02 -1 -2 2027
            2.7805729769170284e-04</internalNodes>
          <leafValues>
            4.9957260489463806e-01 5.2892869710922241e-01
            4.5817288756370544e-01</leafValues></_>
        <_>
          <internalNodes>
            0 1 2028 -2.9010509606450796e-03 -1 -2 2029
            2.0830519497394562e-04</internalNodes>
          <leafValues>
            6.0121482610702515e-01 5.0579768419265747e-01
            3.5994321107864380e-01</leafValues></_>
        <_>
          <internalNodes>
            1 0 2030 -5.1530029624700546e-02 -1 -2 2031
            1.7163449956569821e-04</internalNodes>
          <leafValues>
            4.9917969107627869e-01 4.6754699945449829e-01
            5.3747731447219849e-01</leafValues></_>
        <_>
          <internalNodes>
            1 0 2032 2.3614279925823212e-02 -1 -2 2033
            -5.6427798699587584e-04</internalNodes>
          <leafValues>
            6.5864789485931396e-01 3.8532960414886475e-01
            5.1960402727127075e-01</leafValues></_>
        <_>
          <internalNodes>
            1 0 2034 6.6903959959745407e-03 -1 -2 2035
            -4.8789530992507935e-03</internalNodes>
          <leafValues>
            6.0042357444763184e-01 3.2932278513908386e-01
            5.2452367544174194e-01</leafValues></_>
        <_>
          <internalNodes>
            0 1 2036 -6.8537332117557526e-03 -1 -2 2037
            9.9893810693174601e-04</internalNodes>
          <leafValues>
            2.5659140944480896e-01 4.6154940128326416e-01
            5.9424322843551636e-01</leafValues></_>
        <_>
          <internalNodes>
            0 1 2038 -1.3354700058698654e-04 -1 -2 2039
            1.0165109997615218e-03</internalNodes>
          <leafValues>
            5.4873758554458618e-01 4.5783591270446777e-01
            5.4269278049468994e-01</leafValues></_>
        <_>
          <internalNodes>
            1 0 2040 9.1216771397739649e-04 -1 -2 2041
            1.0080259526148438e-03</internalNodes>
          <leafValues>
            3.9394611120223999e-01 4.0497899055480957e-01
            5.5207037925720215e-01</leafValues></_>
        <_>
          <internalNodes>
            1 0 2042 -1.3102490629535168e-04 -1 -2 2043
            5.5228749988600612e-04</internalNodes>
          <leafValues>
            4.8790889978408813e-01 4.8449438810348511e-01
            5.5128258466720581e-01</leafValues></_>
        <_>
          <internalNodes>
            1 0 2044 -1.2130969844292849e-04 -1 -2 2045
            -1.5112989785848185e-05</internalNodes>
          <leafValues>
            4.3679711222648621e-01 6.4259552955627441e-01
            4.8818269371986389e-01</leafValues></_>
        <_>
          <internalNodes>
            1 0 2046 -4.0125829400494695e-04 -1 -2 2047
            -6.5766851184889674e-04</internalNodes>
          <leafValues>
            5.3720992803573608e-01 5.8345532417297363e-01
            4.8690780997276306e-01</leafValues></_>
        <_>
          <internalNodes>
            1 0 2048 6.2220421386882663e-04 -1 -2 2049
            1.4663359615951777e-03</internalNodes>
          <leafValues>
            3.8246369361877441e-01 4.8134881258010864e-01
            6.9667392969131470e-01</leafValues></_>
        <_>
          <internalNodes>
            0 1 2050 -4.9547709524631500e-02 -1 -2 2051
            1.3017569435760379e-03</internalNodes>
          <leafValues>
            5.3927659988403320e-02 5.3374558687210083e-01
            4.1607481241226196e-01</leafValues></_>
        <_>
          <internalNodes>
            0 1 2052 -4.4914530590176582e-03 -1 -2 2053
            1.6592369647696614e-03</internalNodes>
          <leafValues>
            5.9974372386932373e-01 3.7271851301193237e-01
            5.1156342029571533e-01</leafValues></_>
        <_>
          <internalNodes>
            0 1 2054 6.4695458859205246e-03 -1 -2 2055
            4.9810269847512245e-03</internalNodes>
          <leafValues>
            5.2520352602005005e-01 5.2567178010940552e-01
            3.9344060420989990e-01</leafValues></_>
        <_>
          <internalNodes>
            0 1 2056 -3.8536980748176575e-02 -1 -2 2057
            -2.8275650739669800e-01</internalNodes>
          <leafValues>
            2.0619249343872070e-01 6.1883211135864258e-02
            4.9250578880310059e-01</leafValues></_>
        <_>
          <internalNodes>
            0 1 2058 -9.0301828458905220e-03 -1 -2 2059
            -4.3866269290447235e-02</internalNodes>
          <leafValues>
            3.1575900316238403e-01 2.0336820185184479e-01
            5.1647698879241943e-01</leafValues></_>
        <_>
          <internalNodes>
            0 1 2060 -4.5701069757342339e-03 -1 -2 2061
            -2.3362410720437765e-03</internalNodes>
          <leafValues>
            6.6111832857131958e-01 2.8077891469001770e-01
            4.9628761410713196e-01</leafValues></_>
        <_>
          <internalNodes>
            0 1 2062 5.3960331715643406e-03 -1 -2 2063
            -2.6297608856111765e-03</internalNodes>
          <leafValues>
            5.1463878154754639e-01 6.2844878435134888e-01
            4.9555888772010803e-01</leafValues></_>
        <_>
          <internalNodes>
            0 1 2064 -3.8577478844672441e-03 -1 -2 2065
            1.3963800156489015e-03</internalNodes>
          <leafValues>
            1.4867480099201202e-01 4.7013381123542786e-01
            6.3209718465805054e-01</leafValues></_>
        <_>
          <internalNodes>
            1 0 2066 -8.8699469342827797e-03 -1 -2 2067
            -7.0626288652420044e-04</internalNodes>
          <leafValues>
            5.2868181467056274e-01 4.6483701467514038e-01
            5.3332102298736572e-01</leafValues></_>
        <_>
          <internalNodes>
            0 1 2068 4.2645810171961784e-03 -1 -2 2069
            6.1572100967168808e-02</internalNodes>
          <leafValues>
            5.0848782062530518e-01 3.6296251416206360e-01
            8.7571567296981812e-01</leafValues></_>
        <_>
          <internalNodes>
            1 0 2070 -4.5381980016827583e-03 -1 -2 2071
            -4.0877899155020714e-03</internalNodes>
          <leafValues>
            4.8566961288452148e-01 4.5841160416603088e-01
            5.4202407598495483e-01</leafValues></_>
        <_>
          <internalNodes>
            1 0 2072 6.4308601431548595e-03 -1 -2 2073
            7.0455260574817657e-03</internalNodes>
          <leafValues>
            2.7073028683662415e-01 5.0574868917465210e-01
            7.0265239477157593e-01</leafValues></_>
        <_>
          <internalNodes>
            1 0 2074 -2.3246440105140209e-03 -1 -2 2075
            6.0276601288933307e-05</internalNodes>
          <leafValues>
            4.8272788524627686e-01 4.2472490668296814e-01
            5.5087631940841675e-01</leafValues></_>
        <_>
          <internalNodes>
            1 0 2076 1.8084559589624405e-02 -1 -2 2077
            8.4693520329892635e-04</internalNodes>
          <leafValues>
            8.1048011779785156e-01 5.1546192169189453e-01
            3.5143798589706421e-01</leafValues></_>
        <_>
          <internalNodes>
            1 0 2078 -2.6931039988994598e-02 -1 -2 2079
            -4.2346641421318054e-03</internalNodes>
          <leafValues>
            4.8868888616561890e-01 4.6223780512809753e-01
            5.3824782371520996e-01</leafValues></_>
        <_>
          <internalNodes>
            1 0 2080 2.6947110891342163e-02 -1 -2 2081
            4.6446882188320160e-03</internalNodes>
          <leafValues>
            6.3665962219238281e-01 5.3685069084167480e-01
            3.7654298543930054e-01</leafValues></_>
        <_>
          <internalNodes>
            0 1 2082 -6.9577661342918873e-03 -1 -2 2083
            8.7609712500125170e-04</internalNodes>
          <leafValues>
            4.2346870899200439e-01 4.6724060177803040e-01
            5.3506839275360107e-01</leafValues></_>
        <_>
          <internalNodes>
            1 0 2084 1.6103329835459590e-03 -1 -2 2085
            -1.2848590267822146e-03</internalNodes>
          <leafValues>
            5.7327628135681152e-01 5.4817992448806763e-01
            3.7845930457115173e-01</leafValues></_>
        <_>
          <internalNodes>
            0 1 2086 1.0243539698421955e-02 -1 -2 2087
            2.6889349101111293e-04</internalNodes>
          <leafValues>
            5.1559072732925415e-01 5.3531897068023682e-01
            4.3871539831161499e-01</leafValues></_>
        <_>
          <internalNodes>
            0 1 2088 3.7903659977018833e-03 -1 -2 2089
            -2.9369680210947990e-02</internalNodes>
          <leafValues>
            5.0320029258728027e-01 5.8735388517379761e-01
            2.2154450416564941e-01</leafValues></_>
        <_>
          <internalNodes>
            1 0 2090 6.0743088833987713e-03 -1 -2 2091
            -1.2710720300674438e-02</internalNodes>
          <leafValues>
            5.4170298576354980e-01 6.0565119981765747e-01
            4.9851819872856140e-01</leafValues></_>
        <_>
          <internalNodes>
            0 1 2092 -5.9445449151098728e-03 -1 -2 2093
            -2.8927479870617390e-03</internalNodes>
          <leafValues>
            3.3520698547363281e-01 6.9292408227920532e-01
            4.7782200574874878e-01</leafValues></_></weakClassifiers></_></stages>
  <features>
    <_>
      <rects>
        <_>
          2 7 16 4 -1.</_>
        <_>
          2 9 16 2 2.</_></rects></_>
    <_>
      <rects>
        <_>
          8 4 3 14 -1.</_>
        <_>
          8 11 3 7 2.</_></rects></_>
    <_>
      <rects>
        <_>
          13 6 1 6 -1.</_>
        <_>
          13 9 1 3 2.</_></rects></_>
    <_>
      <rects>
        <_>
          4 2 12 8 -1.</_>
        <_>
          8 2 4 8 3.</_></rects></_>
    <_>
      <rects>
        <_>
          6 3 1 9 -1.</_>
        <_>
          6 6 1 3 3.</_></rects></_>
    <_>
      <rects>
        <_>
          3 7 14 9 -1.</_>
        <_>
          3 10 14 3 3.</_></rects></_>
    <_>
      <rects>
        <_>
          4 7 4 4 -1.</_>
        <_>
          4 9 4 2 2.</_></rects></_>
    <_>
      <rects>
        <_>
          9 4 2 16 -1.</_>
        <_>
          9 12 2 8 2.</_></rects></_>
    <_>
      <rects>
        <_>
          1 1 18 5 -1.</_>
        <_>
          7 1 6 5 3.</_></rects></_>
    <_>
      <rects>
        <_>
          4 5 13 8 -1.</_>
        <_>
          4 9 13 4 2.</_></rects></_>
    <_>
      <rects>
        <_>
          1 7 16 9 -1.</_>
        <_>
          1 10 16 3 3.</_></rects></_>
    <_>
      <rects>
        <_>
          2 0 15 4 -1.</_>
        <_>
          2 2 15 2 2.</_></rects></_>
    <_>
      <rects>
        <_>
          7 5 6 4 -1.</_>
        <_>
          9 5 2 4 3.</_></rects></_>
    <_>
      <rects>
        <_>
          6 3 8 9 -1.</_>
        <_>
          6 6 8 3 3.</_></rects></_>
    <_>
      <rects>
        <_>
          8 12 3 8 -1.</_>
        <_>
          8 16 3 4 2.</_></rects></_>
    <_>
      <rects>
        <_>
          3 16 2 2 -1.</_>
        <_>
          3 17 2 1 2.</_></rects></_>
    <_>
      <rects>
        <_>
          14 1 6 12 -1.</_>
        <_>
          14 1 3 12 2.</_></rects></_>
    <_>
      <rects>
        <_>
          4 4 12 6 -1.</_>
        <_>
          8 4 4 6 3.</_></rects></_>
    <_>
      <rects>
        <_>
          0 2 6 15 -1.</_>
        <_>
          3 2 3 15 2.</_></rects></_>
    <_>
      <rects>
        <_>
          5 4 9 6 -1.</_>
        <_>
          5 6 9 2 3.</_></rects></_>
    <_>
      <rects>
        <_>
          13 11 6 3 -1.</_>
        <_>
          13 12 6 1 3.</_></rects></_>
    <_>
      <rects>
        <_>
          12 12 6 4 -1.</_>
        <_>
          12 14 6 2 2.</_></rects></_>
    <_>
      <rects>
        <_>
          1 11 6 3 -1.</_>
        <_>
          1 12 6 1 3.</_></rects></_>
    <_>
      <rects>
        <_>
          2 5 5 8 -1.</_>
        <_>
          2 9 5 4 2.</_></rects></_>
    <_>
      <rects>
        <_>
          5 4 10 4 -1.</_>
        <_>
          5 6 10 2 2.</_></rects></_>
    <_>
      <rects>
        <_>
          2 4 16 12 -1.</_>
        <_>
          2 8 16 4 3.</_></rects></_>
    <_>
      <rects>
        <_>
          4 5 12 6 -1.</_>
        <_>
          8 5 4 6 3.</_></rects></_>
    <_>
      <rects>
        <_>
          13 7 2 9 -1.</_>
        <_>
          13 10 2 3 3.</_></rects></_>
    <_>
      <rects>
        <_>
          5 7 2 9 -1.</_>
        <_>
          5 10 2 3 3.</_></rects></_>
    <_>
      <rects>
        <_>
          7 1 6 8 -1.</_>
        <_>
          9 1 2 8 3.</_></rects></_>
    <_>
      <rects>
        <_>
          12 0 4 12 -1.</_>
        <_>
          14 0 2 6 2.</_>
        <_>
          12 6 2 6 2.</_></rects></_>
    <_>
      <rects>
        <_>
          5 8 10 2 -1.</_>
        <_>
          5 9 10 1 2.</_></rects></_>
    <_>
      <rects>
        <_>
          5 1 6 4 -1.</_>
        <_>
          7 1 2 4 3.</_></rects></_>
    <_>
      <rects>
        <_>
          0 3 9 12 -1.</_>
        <_>
          3 3 3 12 3.</_></rects></_>
    <_>
      <rects>
        <_>
          9 8 3 12 -1.</_>
        <_>
          9 12 3 4 3.</_></rects></_>
    <_>
      <rects>
        <_>
          0 5 20 15 -1.</_>
        <_>
          0 10 20 5 3.</_></rects></_>
    <_>
      <rects>
        <_>
          2 2 6 8 -1.</_>
        <_>
          2 2 3 4 2.</_>
        <_>
          5 6 3 4 2.</_></rects></_>
    <_>
      <rects>
        <_>
          2 1 6 2 -1.</_>
        <_>
          2 2 6 1 2.</_></rects></_>
    <_>
      <rects>
        <_>
          10 15 6 4 -1.</_>
        <_>
          13 15 3 2 2.</_>
        <_>
          10 17 3 2 2.</_></rects></_>
    <_>
      <rects>
        <_>
          12 14 2 6 -1.</_>
        <_>
          12 16 2 2 3.</_></rects></_>
    <_>
      <rects>
        <_>
          5 15 4 4 -1.</_>
        <_>
          5 15 2 2 2.</_>
        <_>
          7 17 2 2 2.</_></rects></_>
    <_>
      <rects>
        <_>
          7 18 1 2 -1.</_>
        <_>
          7 19 1 1 2.</_></rects></_>
    <_>
      <rects>
        <_>
          4 5 12 10 -1.</_>
        <_>
          10 5 6 5 2.</_>
        <_>
          4 10 6 5 2.</_></rects></_>
    <_>
      <rects>
        <_>
          7 4 8 12 -1.</_>
        <_>
          11 4 4 6 2.</_>
        <_>
          7 10 4 6 2.</_></rects></_>
    <_>
      <rects>
        <_>
          9 11 2 3 -1.</_>
        <_>
          9 12 2 1 3.</_></rects></_>
    <_>
      <rects>
        <_>
          3 3 12 12 -1.</_>
        <_>
          3 3 6 6 2.</_>
        <_>
          9 9 6 6 2.</_></rects></_>
    <_>
      <rects>
        <_>
          15 11 5 3 -1.</_>
        <_>
          15 12 5 1 3.</_></rects></_>
    <_>
      <rects>
        <_>
          10 18 3 2 -1.</_>
        <_>
          11 18 1 2 3.</_></rects></_>
    <_>
      <rects>
        <_>
          0 11 5 3 -1.</_>
        <_>
          0 12 5 1 3.</_></rects></_>
    <_>
      <rects>
        <_>
          7 18 3 2 -1.</_>
        <_>
          8 18 1 2 3.</_></rects></_>
    <_>
      <rects>
        <_>
          2 8 16 2 -1.</_>
        <_>
          2 9 16 1 2.</_></rects></_>
    <_>
      <rects>
        <_>
          9 6 5 12 -1.</_>
        <_>
          9 12 5 6 2.</_></rects></_>
    <_>
      <rects>
        <_>
          6 3 8 6 -1.</_>
        <_>
          6 6 8 3 2.</_></rects></_>
    <_>
      <rects>
        <_>
          4 7 12 2 -1.</_>
        <_>
          8 7 4 2 3.</_></rects></_>
    <_>
      <rects>
        <_>
          10 9 6 8 -1.</_>
        <_>
          10 13 6 4 2.</_></rects></_>
    <_>
      <rects>
        <_>
          12 5 3 10 -1.</_>
        <_>
          12 10 3 5 2.</_></rects></_>
    <_>
      <rects>
        <_>
          4 6 3 9 -1.</_>
        <_>
          4 9 3 3 3.</_></rects></_>
    <_>
      <rects>
        <_>
          7 4 6 4 -1.</_>
        <_>
          9 4 2 4 3.</_></rects></_>
    <_>
      <rects>
        <_>
          12 3 8 3 -1.</_>
        <_>
          12 3 4 3 2.</_></rects></_>
    <_>
      <rects>
        <_>
          15 0 3 6 -1.</_>
        <_>
          15 3 3 3 2.</_></rects></_>
    <_>
      <rects>
        <_>
          2 12 10 8 -1.</_>
        <_>
          2 12 5 4 2.</_>
        <_>
          7 16 5 4 2.</_></rects></_>
    <_>
      <rects>
        <_>
          5 5 6 8 -1.</_>
        <_>
          5 9 6 4 2.</_></rects></_>
    <_>
      <rects>
        <_>
          12 3 8 3 -1.</_>
        <_>
          12 3 4 3 2.</_></rects></_>
    <_>
      <rects>
        <_>
          15 0 3 6 -1.</_>
        <_>
          15 3 3 3 2.</_></rects></_>
    <_>
      <rects>
        <_>
          0 3 8 3 -1.</_>
        <_>
          4 3 4 3 2.</_></rects></_>
    <_>
      <rects>
        <_>
          2 1 4 4 -1.</_>
        <_>
          2 3 4 2 2.</_></rects></_>
    <_>
      <rects>
        <_>
          10 2 3 2 -1.</_>
        <_>
          11 2 1 2 3.</_></rects></_>
    <_>
      <rects>
        <_>
          10 3 3 1 -1.</_>
        <_>
          11 3 1 1 3.</_></rects></_>
    <_>
      <rects>
        <_>
          7 15 3 4 -1.</_>
        <_>
          7 17 3 2 2.</_></rects></_>
    <_>
      <rects>
        <_>
          4 13 3 6 -1.</_>
        <_>
          4 15 3 2 3.</_></rects></_>
    <_>
      <rects>
        <_>
          10 5 1 14 -1.</_>
        <_>
          10 12 1 7 2.</_></rects></_>
    <_>
      <rects>
        <_>
          5 4 10 6 -1.</_>
        <_>
          5 6 10 2 3.</_></rects></_>
    <_>
      <rects>
        <_>
          5 0 6 3 -1.</_>
        <_>
          7 0 2 3 3.</_></rects></_>
    <_>
      <rects>
        <_>
          6 0 3 5 -1.</_>
        <_>
          7 0 1 5 3.</_></rects></_>
    <_>
      <rects>
        <_>
          7 15 6 5 -1.</_>
        <_>
          9 15 2 5 3.</_></rects></_>
    <_>
      <rects>
        <_>
          9 10 2 6 -1.</_>
        <_>
          9 12 2 2 3.</_></rects></_>
    <_>
      <rects>
        <_>
          8 17 3 2 -1.</_>
        <_>
          9 17 1 2 3.</_></rects></_>
    <_>
      <rects>
        <_>
          1 12 7 6 -1.</_>
        <_>
          1 14 7 2 3.</_></rects></_>
    <_>
      <rects>
        <_>
          9 6 3 7 -1.</_>
        <_>
          10 6 1 7 3.</_></rects></_>
    <_>
      <rects>
        <_>
          16 3 4 9 -1.</_>
        <_>
          16 6 4 3 3.</_></rects></_>
    <_>
      <rects>
        <_>
          8 6 3 7 -1.</_>
        <_>
          9 6 1 7 3.</_></rects></_>
    <_>
      <rects>
        <_>
          0 5 18 8 -1.</_>
        <_>
          0 5 9 4 2.</_>
        <_>
          9 9 9 4 2.</_></rects></_>
    <_>
      <rects>
        <_>
          13 5 2 10 -1.</_>
        <_>
          13 10 2 5 2.</_></rects></_>
    <_>
      <rects>
        <_>
          12 10 2 6 -1.</_>
        <_>
          12 13 2 3 2.</_></rects></_>
    <_>
      <rects>
        <_>
          7 0 3 5 -1.</_>
        <_>
          8 0 1 5 3.</_></rects></_>
    <_>
      <rects>
        <_>
          6 5 8 6 -1.</_>
        <_>
          6 7 8 2 3.</_></rects></_>
    <_>
      <rects>
        <_>
          10 3 6 14 -1.</_>
        <_>
          13 3 3 7 2.</_>
        <_>
          10 10 3 7 2.</_></rects></_>
    <_>
      <rects>
        <_>
          13 5 1 8 -1.</_>
        <_>
          13 9 1 4 2.</_></rects></_>
    <_>
      <rects>
        <_>
          4 3 6 14 -1.</_>
        <_>
          4 3 3 7 2.</_>
        <_>
          7 10 3 7 2.</_></rects></_>
    <_>
      <rects>
        <_>
          6 5 1 8 -1.</_>
        <_>
          6 9 1 4 2.</_></rects></_>
    <_>
      <rects>
        <_>
          8 1 1 6 -1.</_>
        <_>
          8 3 1 2 3.</_></rects></_>
    <_>
      <rects>
        <_>
          2 0 15 2 -1.</_>
        <_>
          2 1 15 1 2.</_></rects></_>
    <_>
      <rects>
        <_>
          0 7 20 6 -1.</_>
        <_>
          0 9 20 2 3.</_></rects></_>
    <_>
      <rects>
        <_>
          10 10 6 8 -1.</_>
        <_>
          10 14 6 4 2.</_></rects></_>
    <_>
      <rects>
        <_>
          7 1 3 2 -1.</_>
        <_>
          8 1 1 2 3.</_></rects></_>
    <_>
      <rects>
        <_>
          8 1 2 2 -1.</_>
        <_>
          9 1 1 2 2.</_></rects></_>
    <_>
      <rects>
        <_>
          4 3 12 9 -1.</_>
        <_>
          4 6 12 3 3.</_></rects></_>
    <_>
      <rects>
        <_>
          6 5 9 5 -1.</_>
        <_>
          9 5 3 5 3.</_></rects></_>
    <_>
      <rects>
        <_>
          5 5 9 5 -1.</_>
        <_>
          8 5 3 5 3.</_></rects></_>
    <_>
      <rects>
        <_>
          4 6 6 12 -1.</_>
        <_>
          4 10 6 4 3.</_></rects></_>
    <_>
      <rects>
        <_>
          13 0 6 18 -1.</_>
        <_>
          13 0 3 18 2.</_></rects></_>
    <_>
      <rects>
        <_>
          10 8 1 12 -1.</_>
        <_>
          10 12 1 4 3.</_></rects></_>
    <_>
      <rects>
        <_>
          3 2 6 10 -1.</_>
        <_>
          3 2 3 5 2.</_>
        <_>
          6 7 3 5 2.</_></rects></_>
    <_>
      <rects>
        <_>
          1 2 4 6 -1.</_>
        <_>
          3 2 2 6 2.</_></rects></_>
    <_>
      <rects>
        <_>
          9 18 3 2 -1.</_>
        <_>
          10 18 1 2 3.</_></rects></_>
    <_>
      <rects>
        <_>
          10 18 3 2 -1.</_>
        <_>
          11 18 1 2 3.</_></rects></_>
    <_>
      <rects>
        <_>
          2 8 2 6 -1.</_>
        <_>
          2 10 2 2 3.</_></rects></_>
    <_>
      <rects>
        <_>
          7 5 6 6 -1.</_>
        <_>
          7 7 6 2 3.</_></rects></_>
    <_>
      <rects>
        <_>
          7 19 6 1 -1.</_>
        <_>
          9 19 2 1 3.</_></rects></_>
    <_>
      <rects>
        <_>
          10 18 3 2 -1.</_>
        <_>
          11 18 1 2 3.</_></rects></_>
    <_>
      <rects>
        <_>
          8 3 3 1 -1.</_>
        <_>
          9 3 1 1 3.</_></rects></_>
    <_>
      <rects>
        <_>
          2 2 16 2 -1.</_>
        <_>
          2 2 8 1 2.</_>
        <_>
          10 3 8 1 2.</_></rects></_>
    <_>
      <rects>
        <_>
          8 11 5 3 -1.</_>
        <_>
          8 12 5 1 3.</_></rects></_>
    <_>
      <rects>
        <_>
          7 13 6 3 -1.</_>
        <_>
          7 14 6 1 3.</_></rects></_>
    <_>
      <rects>
        <_>
          0 1 6 15 -1.</_>
        <_>
          2 1 2 15 3.</_></rects></_>
    <_>
      <rects>
        <_>
          2 12 2 3 -1.</_>
        <_>
          2 13 2 1 3.</_></rects></_>
    <_>
      <rects>
        <_>
          16 13 1 3 -1.</_>
        <_>
          16 14 1 1 3.</_></rects></_>
    <_>
      <rects>
        <_>
          13 7 6 4 -1.</_>
        <_>
          16 7 3 2 2.</_>
        <_>
          13 9 3 2 2.</_></rects></_>
    <_>
      <rects>
        <_>
          7 13 3 6 -1.</_>
        <_>
          7 16 3 3 2.</_></rects></_>
    <_>
      <rects>
        <_>
          7 5 1 14 -1.</_>
        <_>
          7 12 1 7 2.</_></rects></_>
    <_>
      <rects>
        <_>
          15 12 2 3 -1.</_>
        <_>
          15 13 2 1 3.</_></rects></_>
    <_>
      <rects>
        <_>
          10 5 3 14 -1.</_>
        <_>
          10 12 3 7 2.</_></rects></_>
    <_>
      <rects>
        <_>
          6 10 2 6 -1.</_>
        <_>
          6 13 2 3 2.</_></rects></_>
    <_>
      <rects>
        <_>
          6 5 1 8 -1.</_>
        <_>
          6 9 1 4 2.</_></rects></_>
    <_>
      <rects>
        <_>
          13 11 2 1 -1.</_>
        <_>
          13 11 1 1 2.</_></rects></_>
    <_>
      <rects>
        <_>
          12 1 6 10 -1.</_>
        <_>
          15 1 3 5 2.</_>
        <_>
          12 6 3 5 2.</_></rects></_>
    <_>
      <rects>
        <_>
          3 12 2 3 -1.</_>
        <_>
          3 13 2 1 3.</_></rects></_>
    <_>
      <rects>
        <_>
          9 18 2 1 -1.</_>
        <_>
          10 18 1 1 2.</_></rects></_>
    <_>
      <rects>
        <_>
          1 0 17 9 -1.</_>
        <_>
          1 3 17 3 3.</_></rects></_>
    <_>
      <rects>
        <_>
          1 2 8 8 -1.</_>
        <_>
          1 2 4 4 2.</_>
        <_>
          5 6 4 4 2.</_></rects></_>
    <_>
      <rects>
        <_>
          9 5 6 4 -1.</_>
        <_>
          9 5 3 4 2.</_></rects></_>
    <_>
      <rects>
        <_>
          10 9 7 10 -1.</_>
        <_>
          10 14 7 5 2.</_></rects></_>
    <_>
      <rects>
        <_>
          5 5 6 4 -1.</_>
        <_>
          8 5 3 4 2.</_></rects></_>
    <_>
      <rects>
        <_>
          0 7 20 6 -1.</_>
        <_>
          0 9 20 2 3.</_></rects></_>
    <_>
      <rects>
        <_>
          6 5 9 10 -1.</_>
        <_>
          6 10 9 5 2.</_></rects></_>
    <_>
      <rects>
        <_>
          8 4 4 12 -1.</_>
        <_>
          8 10 4 6 2.</_></rects></_>
    <_>
      <rects>
        <_>
          6 6 8 3 -1.</_>
        <_>
          6 7 8 1 3.</_></rects></_>
    <_>
      <rects>
        <_>
          3 13 10 6 -1.</_>
        <_>
          3 13 5 3 2.</_>
        <_>
          8 16 5 3 2.</_></rects></_>
    <_>
      <rects>
        <_>
          15 1 4 11 -1.</_>
        <_>
          15 1 2 11 2.</_></rects></_>
    <_>
      <rects>
        <_>
          5 7 10 10 -1.</_>
        <_>
          10 7 5 5 2.</_>
        <_>
          5 12 5 5 2.</_></rects></_>
    <_>
      <rects>
        <_>
          1 1 4 11 -1.</_>
        <_>
          3 1 2 11 2.</_></rects></_>
    <_>
      <rects>
        <_>
          1 5 8 12 -1.</_>
        <_>
          1 11 8 6 2.</_></rects></_>
    <_>
      <rects>
        <_>
          13 7 6 4 -1.</_>
        <_>
          16 7 3 2 2.</_>
        <_>
          13 9 3 2 2.</_></rects></_>
    <_>
      <rects>
        <_>
          11 10 7 4 -1.</_>
        <_>
          11 12 7 2 2.</_></rects></_>
    <_>
      <rects>
        <_>
          0 4 20 12 -1.</_>
        <_>
          0 4 10 6 2.</_>
        <_>
          10 10 10 6 2.</_></rects></_>
    <_>
      <rects>
        <_>
          1 5 6 15 -1.</_>
        <_>
          1 10 6 5 3.</_></rects></_>
    <_>
      <rects>
        <_>
          11 10 3 8 -1.</_>
        <_>
          11 14 3 4 2.</_></rects></_>
    <_>
      <rects>
        <_>
          11 12 7 6 -1.</_>
        <_>
          11 14 7 2 3.</_></rects></_>
    <_>
      <rects>
        <_>
          9 11 2 3 -1.</_>
        <_>
          9 12 2 1 3.</_></rects></_>
    <_>
      <rects>
        <_>
          8 13 4 3 -1.</_>
        <_>
          8 14 4 1 3.</_></rects></_>
    <_>
      <rects>
        <_>
          3 14 14 4 -1.</_>
        <_>
          10 14 7 2 2.</_>
        <_>
          3 16 7 2 2.</_></rects></_>
    <_>
      <rects>
        <_>
          18 7 2 4 -1.</_>
        <_>
          18 9 2 2 2.</_></rects></_>
    <_>
      <rects>
        <_>
          3 12 6 6 -1.</_>
        <_>
          3 14 6 2 3.</_></rects></_>
    <_>
      <rects>
        <_>
          0 4 3 6 -1.</_>
        <_>
          0 6 3 2 3.</_></rects></_>
    <_>
      <rects>
        <_>
          9 14 3 3 -1.</_>
        <_>
          9 15 3 1 3.</_></rects></_>
    <_>
      <rects>
        <_>
          10 7 10 4 -1.</_>
        <_>
          15 7 5 2 2.</_>
        <_>
          10 9 5 2 2.</_></rects></_>
    <_>
      <rects>
        <_>
          7 2 6 8 -1.</_>
        <_>
          7 6 6 4 2.</_></rects></_>
    <_>
      <rects>
        <_>
          6 3 6 2 -1.</_>
        <_>
          8 3 2 2 3.</_></rects></_>
    <_>
      <rects>
        <_>
          10 6 3 5 -1.</_>
        <_>
          11 6 1 5 3.</_></rects></_>
    <_>
      <rects>
        <_>
          9 0 6 19 -1.</_>
        <_>
          11 0 2 19 3.</_></rects></_>
    <_>
      <rects>
        <_>
          3 12 1 2 -1.</_>
        <_>
          3 13 1 1 2.</_></rects></_>
    <_>
      <rects>
        <_>
          7 14 5 3 -1.</_>
        <_>
          7 15 5 1 3.</_></rects></_>
    <_>
      <rects>
        <_>
          2 1 18 4 -1.</_>
        <_>
          11 1 9 2 2.</_>
        <_>
          2 3 9 2 2.</_></rects></_>
    <_>
      <rects>
        <_>
          10 5 3 8 -1.</_>
        <_>
          11 5 1 8 3.</_></rects></_>
    <_>
      <rects>
        <_>
          0 1 18 4 -1.</_>
        <_>
          0 1 9 2 2.</_>
        <_>
          9 3 9 2 2.</_></rects></_>
    <_>
      <rects>
        <_>
          7 5 3 8 -1.</_>
        <_>
          8 5 1 8 3.</_></rects></_>
    <_>
      <rects>
        <_>
          9 5 2 6 -1.</_>
        <_>
          9 7 2 2 3.</_></rects></_>
    <_>
      <rects>
        <_>
          10 8 5 2 -1.</_>
        <_>
          10 9 5 1 2.</_></rects></_>
    <_>
      <rects>
        <_>
          2 10 15 1 -1.</_>
        <_>
          7 10 5 1 3.</_></rects></_>
    <_>
      <rects>
        <_>
          2 7 2 6 -1.</_>
        <_>
          2 9 2 2 3.</_></rects></_>
    <_>
      <rects>
        <_>
          9 14 3 3 -1.</_>
        <_>
          9 15 3 1 3.</_></rects></_>
    <_>
      <rects>
        <_>
          9 7 4 10 -1.</_>
        <_>
          9 12 4 5 2.</_></rects></_>
    <_>
      <rects>
        <_>
          0 8 8 2 -1.</_>
        <_>
          0 8 4 1 2.</_>
        <_>
          4 9 4 1 2.</_></rects></_>
    <_>
      <rects>
        <_>
          5 9 10 8 -1.</_>
        <_>
          5 9 5 4 2.</_>
        <_>
          10 13 5 4 2.</_></rects></_>
    <_>
      <rects>
        <_>
          9 7 2 4 -1.</_>
        <_>
          9 7 1 4 2.</_></rects></_>
    <_>
      <rects>
        <_>
          9 6 3 4 -1.</_>
        <_>
          10 6 1 4 3.</_></rects></_>
    <_>
      <rects>
        <_>
          8 3 2 1 -1.</_>
        <_>
          9 3 1 1 2.</_></rects></_>
    <_>
      <rects>
        <_>
          8 6 3 4 -1.</_>
        <_>
          9 6 1 4 3.</_></rects></_>
    <_>
      <rects>
        <_>
          12 0 4 14 -1.</_>
        <_>
          14 0 2 7 2.</_>
        <_>
          12 7 2 7 2.</_></rects></_>
    <_>
      <rects>
        <_>
          12 5 6 9 -1.</_>
        <_>
          12 5 3 9 2.</_></rects></_>
    <_>
      <rects>
        <_>
          0 2 6 16 -1.</_>
        <_>
          3 2 3 16 2.</_></rects></_>
    <_>
      <rects>
        <_>
          1 12 4 2 -1.</_>
        <_>
          1 13 4 1 2.</_></rects></_>
    <_>
      <rects>
        <_>
          7 7 6 1 -1.</_>
        <_>
          9 7 2 1 3.</_></rects></_>
    <_>
      <rects>
        <_>
          8 3 4 9 -1.</_>
        <_>
          8 6 4 3 3.</_></rects></_>
    <_>
      <rects>
        <_>
          12 10 4 6 -1.</_>
        <_>
          12 13 4 3 2.</_></rects></_>
    <_>
      <rects>
        <_>
          8 1 8 16 -1.</_>
        <_>
          12 1 4 8 2.</_>
        <_>
          8 9 4 8 2.</_></rects></_>
    <_>
      <rects>
        <_>
          4 6 3 6 -1.</_>
        <_>
          4 9 3 3 2.</_></rects></_>
    <_>
      <rects>
        <_>
          1 3 6 2 -1.</_>
        <_>
          4 3 3 2 2.</_></rects></_>
    <_>
      <rects>
        <_>
          9 8 3 12 -1.</_>
        <_>
          9 12 3 4 3.</_></rects></_>
    <_>
      <rects>
        <_>
          10 9 7 10 -1.</_>
        <_>
          10 14 7 5 2.</_></rects></_>
    <_>
      <rects>
        <_>
          3 9 7 10 -1.</_>
        <_>
          3 14 7 5 2.</_></rects></_>
    <_>
      <rects>
        <_>
          7 5 1 14 -1.</_>
        <_>
          7 12 1 7 2.</_></rects></_>
    <_>
      <rects>
        <_>
          13 14 1 6 -1.</_>
        <_>
          13 16 1 2 3.</_></rects></_>
    <_>
      <rects>
        <_>
          14 12 3 6 -1.</_>
        <_>
          14 14 3 2 3.</_></rects></_>
    <_>
      <rects>
        <_>
          6 14 1 6 -1.</_>
        <_>
          6 16 1 2 3.</_></rects></_>
    <_>
      <rects>
        <_>
          3 12 3 6 -1.</_>
        <_>
          3 14 3 2 3.</_></rects></_>
    <_>
      <rects>
        <_>
          8 13 5 3 -1.</_>
        <_>
          8 14 5 1 3.</_></rects></_>
    <_>
      <rects>
        <_>
          9 14 2 3 -1.</_>
        <_>
          9 15 2 1 3.</_></rects></_>
    <_>
      <rects>
        <_>
          5 1 10 8 -1.</_>
        <_>
          5 1 5 4 2.</_>
        <_>
          10 5 5 4 2.</_></rects></_>
    <_>
      <rects>
        <_>
          6 4 5 4 -1.</_>
        <_>
          6 6 5 2 2.</_></rects></_>
    <_>
      <rects>
        <_>
          1 10 18 1 -1.</_>
        <_>
          7 10 6 1 3.</_></rects></_>
    <_>
      <rects>
        <_>
          11 10 4 3 -1.</_>
        <_>
          11 10 2 3 2.</_></rects></_>
    <_>
      <rects>
        <_>
          5 11 6 1 -1.</_>
        <_>
          7 11 2 1 3.</_></rects></_>
    <_>
      <rects>
        <_>
          3 13 2 3 -1.</_>
        <_>
          3 14 2 1 3.</_></rects></_>
    <_>
      <rects>
        <_>
          12 12 3 4 -1.</_>
        <_>
          12 14 3 2 2.</_></rects></_>
    <_>
      <rects>
        <_>
          11 10 5 6 -1.</_>
        <_>
          11 12 5 2 3.</_></rects></_>
    <_>
      <rects>
        <_>
          0 8 16 2 -1.</_>
        <_>
          0 9 16 1 2.</_></rects></_>
    <_>
      <rects>
        <_>
          2 1 3 4 -1.</_>
        <_>
          2 3 3 2 2.</_></rects></_>
    <_>
      <rects>
        <_>
          9 7 3 3 -1.</_>
        <_>
          10 7 1 3 3.</_></rects></_>
    <_>
      <rects>
        <_>
          5 6 12 6 -1.</_>
        <_>
          9 6 4 6 3.</_></rects></_>
    <_>
      <rects>
        <_>
          8 7 3 3 -1.</_>
        <_>
          9 7 1 3 3.</_></rects></_>
    <_>
      <rects>
        <_>
          3 6 12 6 -1.</_>
        <_>
          7 6 4 6 3.</_></rects></_>
    <_>
      <rects>
        <_>
          10 5 6 5 -1.</_>
        <_>
          12 5 2 5 3.</_></rects></_>
    <_>
      <rects>
        <_>
          5 7 10 2 -1.</_>
        <_>
          5 7 5 2 2.</_></rects></_>
    <_>
      <rects>
        <_>
          4 5 6 5 -1.</_>
        <_>
          6 5 2 5 3.</_></rects></_>
    <_>
      <rects>
        <_>
          9 3 2 10 -1.</_>
        <_>
          9 8 2 5 2.</_></rects></_>
    <_>
      <rects>
        <_>
          3 1 16 2 -1.</_>
        <_>
          11 1 8 1 2.</_>
        <_>
          3 2 8 1 2.</_></rects></_>
    <_>
      <rects>
        <_>
          9 9 3 2 -1.</_>
        <_>
          9 10 3 1 2.</_></rects></_>
    <_>
      <rects>
        <_>
          1 1 16 2 -1.</_>
        <_>
          1 1 8 1 2.</_>
        <_>
          9 2 8 1 2.</_></rects></_>
    <_>
      <rects>
        <_>
          8 14 1 3 -1.</_>
        <_>
          8 15 1 1 3.</_></rects></_>
    <_>
      <rects>
        <_>
          4 5 12 10 -1.</_>
        <_>
          10 5 6 5 2.</_>
        <_>
          4 10 6 5 2.</_></rects></_>
    <_>
      <rects>
        <_>
          7 13 6 6 -1.</_>
        <_>
          10 13 3 3 2.</_>
        <_>
          7 16 3 3 2.</_></rects></_>
    <_>
      <rects>
        <_>
          8 9 3 2 -1.</_>
        <_>
          8 10 3 1 2.</_></rects></_>
    <_>
      <rects>
        <_>
          7 2 6 4 -1.</_>
        <_>
          9 2 2 4 3.</_></rects></_>
    <_>
      <rects>
        <_>
          6 6 9 3 -1.</_>
        <_>
          6 7 9 1 3.</_></rects></_>
    <_>
      <rects>
        <_>
          10 7 6 1 -1.</_>
        <_>
          12 7 2 1 3.</_></rects></_>
    <_>
      <rects>
        <_>
          0 0 18 6 -1.</_>
        <_>
          6 0 6 6 3.</_></rects></_>
    <_>
      <rects>
        <_>
          6 10 2 6 -1.</_>
        <_>
          6 13 2 3 2.</_></rects></_>
    <_>
      <rects>
        <_>
          11 12 3 6 -1.</_>
        <_>
          11 15 3 3 2.</_></rects></_>
    <_>
      <rects>
        <_>
          4 4 12 12 -1.</_>
        <_>
          10 4 6 6 2.</_>
        <_>
          4 10 6 6 2.</_></rects></_>
    <_>
      <rects>
        <_>
          1 2 3 6 -1.</_>
        <_>
          2 2 1 6 3.</_></rects></_>
    <_>
      <rects>
        <_>
          1 5 3 7 -1.</_>
        <_>
          2 5 1 7 3.</_></rects></_>
    <_>
      <rects>
        <_>
          4 13 12 4 -1.</_>
        <_>
          10 13 6 2 2.</_>
        <_>
          4 15 6 2 2.</_></rects></_>
    <_>
      <rects>
        <_>
          3 3 17 12 -1.</_>
        <_>
          3 9 17 6 2.</_></rects></_>
    <_>
      <rects>
        <_>
          3 3 14 12 -1.</_>
        <_>
          3 3 7 6 2.</_>
        <_>
          10 9 7 6 2.</_></rects></_>
    <_>
      <rects>
        <_>
          2 11 16 9 -1.</_>
        <_>
          2 14 16 3 3.</_></rects></_>
    <_>
      <rects>
        <_>
          9 14 3 6 -1.</_>
        <_>
          9 17 3 3 2.</_></rects></_>
    <_>
      <rects>
        <_>
          8 14 4 6 -1.</_>
        <_>
          10 14 2 3 2.</_>
        <_>
          8 17 2 3 2.</_></rects></_>
    <_>
      <rects>
        <_>
          6 2 6 1 -1.</_>
        <_>
          8 2 2 1 3.</_></rects></_>
    <_>
      <rects>
        <_>
          9 5 2 5 -1.</_>
        <_>
          10 5 1 5 2.</_></rects></_>
    <_>
      <rects>
        <_>
          9 8 3 5 -1.</_>
        <_>
          10 8 1 5 3.</_></rects></_>
    <_>
      <rects>
        <_>
          9 12 6 1 -1.</_>
        <_>
          9 12 3 1 2.</_></rects></_>
    <_>
      <rects>
        <_>
          8 8 3 5 -1.</_>
        <_>
          9 8 1 5 3.</_></rects></_>
    <_>
      <rects>
        <_>
          6 10 4 3 -1.</_>
        <_>
          8 10 2 3 2.</_></rects></_>
    <_>
      <rects>
        <_>
          0 4 20 6 -1.</_>
        <_>
          0 6 20 2 3.</_></rects></_>
    <_>
      <rects>
        <_>
          1 3 8 6 -1.</_>
        <_>
          1 3 4 3 2.</_>
        <_>
          5 6 4 3 2.</_></rects></_>
    <_>
      <rects>
        <_>
          7 15 6 4 -1.</_>
        <_>
          7 17 6 2 2.</_></rects></_>
    <_>
      <rects>
        <_>
          3 10 14 10 -1.</_>
        <_>
          3 15 14 5 2.</_></rects></_>
    <_>
      <rects>
        <_>
          6 4 4 4 -1.</_>
        <_>
          8 4 2 4 2.</_></rects></_>
    <_>
      <rects>
        <_>
          0 4 20 10 -1.</_>
        <_>
          0 9 20 5 2.</_></rects></_>
    <_>
      <rects>
        <_>
          9 4 2 14 -1.</_>
        <_>
          9 11 2 7 2.</_></rects></_>
    <_>
      <rects>
        <_>
          2 0 16 4 -1.</_>
        <_>
          2 2 16 2 2.</_></rects></_>
    <_>
      <rects>
        <_>
          4 12 6 8 -1.</_>
        <_>
          4 12 3 4 2.</_>
        <_>
          7 16 3 4 2.</_></rects></_>
    <_>
      <rects>
        <_>
          0 5 6 7 -1.</_>
        <_>
          3 5 3 7 2.</_></rects></_>
    <_>
      <rects>
        <_>
          10 7 10 4 -1.</_>
        <_>
          15 7 5 2 2.</_>
        <_>
          10 9 5 2 2.</_></rects></_>
    <_>
      <rects>
        <_>
          5 8 12 1 -1.</_>
        <_>
          9 8 4 1 3.</_></rects></_>
    <_>
      <rects>
        <_>
          9 9 2 2 -1.</_>
        <_>
          9 10 2 1 2.</_></rects></_>
    <_>
      <rects>
        <_>
          9 4 2 4 -1.</_>
        <_>
          9 6 2 2 2.</_></rects></_>
    <_>
      <rects>
        <_>
          9 6 3 6 -1.</_>
        <_>
          10 6 1 6 3.</_></rects></_>
    <_>
      <rects>
        <_>
          12 7 6 4 -1.</_>
        <_>
          15 7 3 2 2.</_>
        <_>
          12 9 3 2 2.</_></rects></_>
    <_>
      <rects>
        <_>
          8 6 3 6 -1.</_>
        <_>
          9 6 1 6 3.</_></rects></_>
    <_>
      <rects>
        <_>
          1 6 18 6 -1.</_>
        <_>
          1 6 9 3 2.</_>
        <_>
          10 9 9 3 2.</_></rects></_>
    <_>
      <rects>
        <_>
          9 1 3 3 -1.</_>
        <_>
          10 1 1 3 3.</_></rects></_>
    <_>
      <rects>
        <_>
          10 8 5 2 -1.</_>
        <_>
          10 9 5 1 2.</_></rects></_>
    <_>
      <rects>
        <_>
          8 1 3 3 -1.</_>
        <_>
          9 1 1 3 3.</_></rects></_>
    <_>
      <rects>
        <_>
          5 8 5 2 -1.</_>
        <_>
          5 9 5 1 2.</_></rects></_>
    <_>
      <rects>
        <_>
          8 6 8 8 -1.</_>
        <_>
          12 6 4 4 2.</_>
        <_>
          8 10 4 4 2.</_></rects></_>
    <_>
      <rects>
        <_>
          5 7 10 2 -1.</_>
        <_>
          5 7 5 2 2.</_></rects></_>
    <_>
      <rects>
        <_>
          4 5 12 10 -1.</_>
        <_>
          4 5 6 5 2.</_>
        <_>
          10 10 6 5 2.</_></rects></_>
    <_>
      <rects>
        <_>
          5 5 2 3 -1.</_>
        <_>
          5 6 2 1 3.</_></rects></_>
    <_>
      <rects>
        <_>
          7 14 6 3 -1.</_>
        <_>
          7 15 6 1 3.</_></rects></_>
    <_>
      <rects>
        <_>
          9 14 3 3 -1.</_>
        <_>
          9 15 3 1 3.</_></rects></_>
    <_>
      <rects>
        <_>
          8 14 3 3 -1.</_>
        <_>
          8 15 3 1 3.</_></rects></_>
    <_>
      <rects>
        <_>
          1 10 8 9 -1.</_>
        <_>
          1 13 8 3 3.</_></rects></_>
    <_>
      <rects>
        <_>
          9 7 2 3 -1.</_>
        <_>
          9 8 2 1 3.</_></rects></_>
    <_>
      <rects>
        <_>
          12 3 3 3 -1.</_>
        <_>
          13 3 1 3 3.</_></rects></_>
    <_>
      <rects>
        <_>
          5 3 3 3 -1.</_>
        <_>
          6 3 1 3 3.</_></rects></_>
    <_>
      <rects>
        <_>
          5 6 2 12 -1.</_>
        <_>
          5 10 2 4 3.</_></rects></_>
    <_>
      <rects>
        <_>
          1 11 18 4 -1.</_>
        <_>
          10 11 9 2 2.</_>
        <_>
          1 13 9 2 2.</_></rects></_>
    <_>
      <rects>
        <_>
          7 12 6 2 -1.</_>
        <_>
          7 13 6 1 2.</_></rects></_>
    <_>
      <rects>
        <_>
          6 0 3 6 -1.</_>
        <_>
          7 0 1 6 3.</_></rects></_>
    <_>
      <rects>
        <_>
          0 11 18 4 -1.</_>
        <_>
          0 11 9 2 2.</_>
        <_>
          9 13 9 2 2.</_></rects></_>
    <_>
      <rects>
        <_>
          7 12 6 2 -1.</_>
        <_>
          7 13 6 1 2.</_></rects></_>
    <_>
      <rects>
        <_>
          9 12 3 3 -1.</_>
        <_>
          9 13 3 1 3.</_></rects></_>
    <_>
      <rects>
        <_>
          9 12 2 3 -1.</_>
        <_>
          9 13 2 1 3.</_></rects></_>
    <_>
      <rects>
        <_>
          8 11 4 3 -1.</_>
        <_>
          8 12 4 1 3.</_></rects></_>
    <_>
      <rects>
        <_>
          13 3 4 2 -1.</_>
        <_>
          13 4 4 1 2.</_></rects></_>
    <_>
      <rects>
        <_>
          4 0 12 2 -1.</_>
        <_>
          4 1 12 1 2.</_></rects></_>
    <_>
      <rects>
        <_>
          6 9 8 8 -1.</_>
        <_>
          6 9 4 4 2.</_>
        <_>
          10 13 4 4 2.</_></rects></_>
    <_>
      <rects>
        <_>
          1 11 6 2 -1.</_>
        <_>
          1 12 6 1 2.</_></rects></_>
    <_>
      <rects>
        <_>
          2 5 18 8 -1.</_>
        <_>
          11 5 9 4 2.</_>
        <_>
          2 9 9 4 2.</_></rects></_>
    <_>
      <rects>
        <_>
          7 1 6 10 -1.</_>
        <_>
          7 6 6 5 2.</_></rects></_>
    <_>
      <rects>
        <_>
          0 3 3 6 -1.</_>
        <_>
          0 5 3 2 3.</_></rects></_>
    <_>
      <rects>
        <_>
          4 5 4 3 -1.</_>
        <_>
          4 6 4 1 3.</_></rects></_>
    <_>
      <rects>
        <_>
          19 3 1 6 -1.</_>
        <_>
          19 5 1 2 3.</_></rects></_>
    <_>
      <rects>
        <_>
          6 15 8 2 -1.</_>
        <_>
          6 16 8 1 2.</_></rects></_>
    <_>
      <rects>
        <_>
          0 3 1 6 -1.</_>
        <_>
          0 5 1 2 3.</_></rects></_>
    <_>
      <rects>
        <_>
          5 5 3 3 -1.</_>
        <_>
          5 6 3 1 3.</_></rects></_>
    <_>
      <rects>
        <_>
          8 8 4 3 -1.</_>
        <_>
          8 9 4 1 3.</_></rects></_>
    <_>
      <rects>
        <_>
          10 6 6 3 -1.</_>
        <_>
          12 6 2 3 3.</_></rects></_>
    <_>
      <rects>
        <_>
          8 13 2 6 -1.</_>
        <_>
          8 16 2 3 2.</_></rects></_>
    <_>
      <rects>
        <_>
          9 11 2 8 -1.</_>
        <_>
          9 15 2 4 2.</_></rects></_>
    <_>
      <rects>
        <_>
          10 6 6 3 -1.</_>
        <_>
          12 6 2 3 3.</_></rects></_>
    <_>
      <rects>
        <_>
          5 15 15 5 -1.</_>
        <_>
          10 15 5 5 3.</_></rects></_>
    <_>
      <rects>
        <_>
          2 14 2 2 -1.</_>
        <_>
          2 15 2 1 2.</_></rects></_>
    <_>
      <rects>
        <_>
          4 7 6 2 -1.</_>
        <_>
          6 7 2 2 3.</_></rects></_>
    <_>
      <rects>
        <_>
          8 3 6 1 -1.</_>
        <_>
          10 3 2 1 3.</_></rects></_>
    <_>
      <rects>
        <_>
          1 0 18 12 -1.</_>
        <_>
          7 0 6 12 3.</_></rects></_>
    <_>
      <rects>
        <_>
          0 14 8 6 -1.</_>
        <_>
          4 14 4 6 2.</_></rects></_>
    <_>
      <rects>
        <_>
          0 15 15 5 -1.</_>
        <_>
          5 15 5 5 3.</_></rects></_>
    <_>
      <rects>
        <_>
          8 3 6 1 -1.</_>
        <_>
          10 3 2 1 3.</_></rects></_>
    <_>
      <rects>
        <_>
          11 11 3 6 -1.</_>
        <_>
          11 14 3 3 2.</_></rects></_>
    <_>
      <rects>
        <_>
          6 3 6 1 -1.</_>
        <_>
          8 3 2 1 3.</_></rects></_>
    <_>
      <rects>
        <_>
          6 11 3 6 -1.</_>
        <_>
          6 14 3 3 2.</_></rects></_>
    <_>
      <rects>
        <_>
          9 6 3 4 -1.</_>
        <_>
          10 6 1 4 3.</_></rects></_>
    <_>
      <rects>
        <_>
          12 10 4 7 -1.</_>
        <_>
          12 10 2 7 2.</_></rects></_>
    <_>
      <rects>
        <_>
          8 6 3 4 -1.</_>
        <_>
          9 6 1 4 3.</_></rects></_>
    <_>
      <rects>
        <_>
          4 6 4 7 -1.</_>
        <_>
          6 6 2 7 2.</_></rects></_>
    <_>
      <rects>
        <_>
          10 3 4 12 -1.</_>
        <_>
          10 3 2 12 2.</_></rects></_>
    <_>
      <rects>
        <_>
          10 8 3 4 -1.</_>
        <_>
          11 8 1 4 3.</_></rects></_>
    <_>
      <rects>
        <_>
          1 0 18 14 -1.</_>
        <_>
          7 0 6 14 3.</_></rects></_>
    <_>
      <rects>
        <_>
          2 8 6 11 -1.</_>
        <_>
          5 8 3 11 2.</_></rects></_>
    <_>
      <rects>
        <_>
          1 4 15 4 -1.</_>
        <_>
          1 6 15 2 2.</_></rects></_>
    <_>
      <rects>
        <_>
          5 5 10 8 -1.</_>
        <_>
          5 9 10 4 2.</_></rects></_>
    <_>
      <rects>
        <_>
          14 2 6 8 -1.</_>
        <_>
          14 2 3 8 2.</_></rects></_>
    <_>
      <rects>
        <_>
          11 6 6 14 -1.</_>
        <_>
          14 6 3 7 2.</_>
        <_>
          11 13 3 7 2.</_></rects></_>
    <_>
      <rects>
        <_>
          9 5 2 12 -1.</_>
        <_>
          9 11 2 6 2.</_></rects></_>
    <_>
      <rects>
        <_>
          3 7 4 6 -1.</_>
        <_>
          3 9 4 2 3.</_></rects></_>
    <_>
      <rects>
        <_>
          14 3 6 6 -1.</_>
        <_>
          14 3 3 6 2.</_></rects></_>
    <_>
      <rects>
        <_>
          15 2 4 4 -1.</_>
        <_>
          15 4 4 2 2.</_></rects></_>
    <_>
      <rects>
        <_>
          0 2 6 7 -1.</_>
        <_>
          3 2 3 7 2.</_></rects></_>
    <_>
      <rects>
        <_>
          3 6 6 14 -1.</_>
        <_>
          3 6 3 7 2.</_>
        <_>
          6 13 3 7 2.</_></rects></_>
    <_>
      <rects>
        <_>
          4 6 16 8 -1.</_>
        <_>
          4 10 16 4 2.</_></rects></_>
    <_>
      <rects>
        <_>
          10 12 2 8 -1.</_>
        <_>
          10 16 2 4 2.</_></rects></_>
    <_>
      <rects>
        <_>
          7 0 6 20 -1.</_>
        <_>
          9 0 2 20 3.</_></rects></_>
    <_>
      <rects>
        <_>
          1 7 16 12 -1.</_>
        <_>
          1 7 8 6 2.</_>
        <_>
          9 13 8 6 2.</_></rects></_>
    <_>
      <rects>
        <_>
          9 11 3 3 -1.</_>
        <_>
          9 12 3 1 3.</_></rects></_>
    <_>
      <rects>
        <_>
          11 9 4 5 -1.</_>
        <_>
          11 9 2 5 2.</_></rects></_>
    <_>
      <rects>
        <_>
          3 3 1 2 -1.</_>
        <_>
          3 4 1 1 2.</_></rects></_>
    <_>
      <rects>
        <_>
          7 17 5 3 -1.</_>
        <_>
          7 18 5 1 3.</_></rects></_>
    <_>
      <rects>
        <_>
          8 12 4 8 -1.</_>
        <_>
          10 12 2 4 2.</_>
        <_>
          8 16 2 4 2.</_></rects></_>
    <_>
      <rects>
        <_>
          7 4 10 12 -1.</_>
        <_>
          12 4 5 6 2.</_>
        <_>
          7 10 5 6 2.</_></rects></_>
    <_>
      <rects>
        <_>
          8 14 4 3 -1.</_>
        <_>
          8 15 4 1 3.</_></rects></_>
    <_>
      <rects>
        <_>
          5 9 4 5 -1.</_>
        <_>
          7 9 2 5 2.</_></rects></_>
    <_>
      <rects>
        <_>
          9 9 8 2 -1.</_>
        <_>
          9 9 4 2 2.</_></rects></_>
    <_>
      <rects>
        <_>
          14 15 5 2 -1.</_>
        <_>
          14 16 5 1 2.</_></rects></_>
    <_>
      <rects>
        <_>
          9 14 2 3 -1.</_>
        <_>
          9 15 2 1 3.</_></rects></_>
    <_>
      <rects>
        <_>
          1 7 8 4 -1.</_>
        <_>
          1 7 4 2 2.</_>
        <_>
          5 9 4 2 2.</_></rects></_>
    <_>
      <rects>
        <_>
          19 3 1 2 -1.</_>
        <_>
          19 4 1 1 2.</_></rects></_>
    <_>
      <rects>
        <_>
          9 12 2 3 -1.</_>
        <_>
          9 13 2 1 3.</_></rects></_>
    <_>
      <rects>
        <_>
          3 14 14 4 -1.</_>
        <_>
          3 14 7 2 2.</_>
        <_>
          10 16 7 2 2.</_></rects></_>
    <_>
      <rects>
        <_>
          5 0 10 2 -1.</_>
        <_>
          5 1 10 1 2.</_></rects></_>
    <_>
      <rects>
        <_>
          11 14 4 6 -1.</_>
        <_>
          11 16 4 2 3.</_></rects></_>
    <_>
      <rects>
        <_>
          7 14 6 3 -1.</_>
        <_>
          7 15 6 1 3.</_></rects></_>
    <_>
      <rects>
        <_>
          7 13 6 6 -1.</_>
        <_>
          7 13 3 3 2.</_>
        <_>
          10 16 3 3 2.</_></rects></_>
    <_>
      <rects>
        <_>
          0 2 1 6 -1.</_>
        <_>
          0 4 1 2 3.</_></rects></_>
    <_>
      <rects>
        <_>
          6 7 8 2 -1.</_>
        <_>
          6 8 8 1 2.</_></rects></_>
    <_>
      <rects>
        <_>
          9 7 6 1 -1.</_>
        <_>
          9 7 3 1 2.</_></rects></_>
    <_>
      <rects>
        <_>
          7 1 6 10 -1.</_>
        <_>
          7 6 6 5 2.</_></rects></_>
    <_>
      <rects>
        <_>
          0 2 6 2 -1.</_>
        <_>
          0 3 6 1 2.</_></rects></_>
    <_>
      <rects>
        <_>
          11 4 2 4 -1.</_>
        <_>
          11 4 1 4 2.</_></rects></_>
    <_>
      <rects>
        <_>
          11 10 3 6 -1.</_>
        <_>
          11 13 3 3 2.</_></rects></_>
    <_>
      <rects>
        <_>
          3 9 8 2 -1.</_>
        <_>
          7 9 4 2 2.</_></rects></_>
    <_>
      <rects>
        <_>
          0 0 4 6 -1.</_>
        <_>
          2 0 2 6 2.</_></rects></_>
    <_>
      <rects>
        <_>
          7 0 6 2 -1.</_>
        <_>
          9 0 2 2 3.</_></rects></_>
    <_>
      <rects>
        <_>
          9 15 2 3 -1.</_>
        <_>
          9 16 2 1 3.</_></rects></_>
    <_>
      <rects>
        <_>
          3 12 1 2 -1.</_>
        <_>
          3 13 1 1 2.</_></rects></_>
    <_>
      <rects>
        <_>
          4 5 11 3 -1.</_>
        <_>
          4 6 11 1 3.</_></rects></_>
    <_>
      <rects>
        <_>
          11 4 2 4 -1.</_>
        <_>
          11 4 1 4 2.</_></rects></_>
    <_>
      <rects>
        <_>
          8 3 6 3 -1.</_>
        <_>
          10 3 2 3 3.</_></rects></_>
    <_>
      <rects>
        <_>
          7 4 2 4 -1.</_>
        <_>
          8 4 1 4 2.</_></rects></_>
    <_>
      <rects>
        <_>
          6 3 6 3 -1.</_>
        <_>
          8 3 2 3 3.</_></rects></_>
    <_>
      <rects>
        <_>
          11 4 4 3 -1.</_>
        <_>
          11 5 4 1 3.</_></rects></_>
    <_>
      <rects>
        <_>
          11 8 2 8 -1.</_>
        <_>
          11 12 2 4 2.</_></rects></_>
    <_>
      <rects>
        <_>
          8 7 3 5 -1.</_>
        <_>
          9 7 1 5 3.</_></rects></_>
    <_>
      <rects>
        <_>
          9 7 2 5 -1.</_>
        <_>
          10 7 1 5 2.</_></rects></_>
    <_>
      <rects>
        <_>
          14 11 1 6 -1.</_>
        <_>
          14 13 1 2 3.</_></rects></_>
    <_>
      <rects>
        <_>
          8 8 4 3 -1.</_>
        <_>
          8 9 4 1 3.</_></rects></_>
    <_>
      <rects>
        <_>
          0 3 2 2 -1.</_>
        <_>
          0 4 2 1 2.</_></rects></_>
    <_>
      <rects>
        <_>
          4 14 5 6 -1.</_>
        <_>
          4 16 5 2 3.</_></rects></_>
    <_>
      <rects>
        <_>
          11 4 4 3 -1.</_>
        <_>
          11 5 4 1 3.</_></rects></_>
    <_>
      <rects>
        <_>
          12 4 3 3 -1.</_>
        <_>
          12 5 3 1 3.</_></rects></_>
    <_>
      <rects>
        <_>
          5 4 4 3 -1.</_>
        <_>
          5 5 4 1 3.</_></rects></_>
    <_>
      <rects>
        <_>
          5 15 4 2 -1.</_>
        <_>
          7 15 2 2 2.</_></rects></_>
    <_>
      <rects>
        <_>
          15 1 5 9 -1.</_>
        <_>
          15 4 5 3 3.</_></rects></_>
    <_>
      <rects>
        <_>
          9 10 3 3 -1.</_>
        <_>
          9 11 3 1 3.</_></rects></_>
    <_>
      <rects>
        <_>
          1 6 2 6 -1.</_>
        <_>
          1 8 2 2 3.</_></rects></_>
    <_>
      <rects>
        <_>
          2 4 8 15 -1.</_>
        <_>
          2 9 8 5 3.</_></rects></_>
    <_>
      <rects>
        <_>
          9 12 3 2 -1.</_>
        <_>
          9 13 3 1 2.</_></rects></_>
    <_>
      <rects>
        <_>
          9 12 3 3 -1.</_>
        <_>
          9 13 3 1 3.</_></rects></_>
    <_>
      <rects>
        <_>
          7 6 3 5 -1.</_>
        <_>
          8 6 1 5 3.</_></rects></_>
    <_>
      <rects>
        <_>
          5 3 6 2 -1.</_>
        <_>
          7 3 2 2 3.</_></rects></_>
    <_>
      <rects>
        <_>
          6 1 8 10 -1.</_>
        <_>
          10 1 4 5 2.</_>
        <_>
          6 6 4 5 2.</_></rects></_>
    <_>
      <rects>
        <_>
          0 0 20 10 -1.</_>
        <_>
          10 0 10 5 2.</_>
        <_>
          0 5 10 5 2.</_></rects></_>
    <_>
      <rects>
        <_>
          6 3 3 1 -1.</_>
        <_>
          7 3 1 1 3.</_></rects></_>
    <_>
      <rects>
        <_>
          0 2 6 8 -1.</_>
        <_>
          2 2 2 8 3.</_></rects></_>
    <_>
      <rects>
        <_>
          11 10 3 4 -1.</_>
        <_>
          11 12 3 2 2.</_></rects></_>
    <_>
      <rects>
        <_>
          12 6 3 8 -1.</_>
        <_>
          12 10 3 4 2.</_></rects></_>
    <_>
      <rects>
        <_>
          6 10 3 4 -1.</_>
        <_>
          6 12 3 2 2.</_></rects></_>
    <_>
      <rects>
        <_>
          5 6 3 8 -1.</_>
        <_>
          5 10 3 4 2.</_></rects></_>
    <_>
      <rects>
        <_>
          2 6 18 6 -1.</_>
        <_>
          11 6 9 3 2.</_>
        <_>
          2 9 9 3 2.</_></rects></_>
    <_>
      <rects>
        <_>
          7 14 7 3 -1.</_>
        <_>
          7 15 7 1 3.</_></rects></_>
    <_>
      <rects>
        <_>
          0 0 2 12 -1.</_>
        <_>
          1 0 1 12 2.</_></rects></_>
    <_>
      <rects>
        <_>
          1 2 18 16 -1.</_>
        <_>
          1 10 18 8 2.</_></rects></_>
    <_>
      <rects>
        <_>
          9 13 5 3 -1.</_>
        <_>
          9 14 5 1 3.</_></rects></_>
    <_>
      <rects>
        <_>
          8 13 4 3 -1.</_>
        <_>
          8 14 4 1 3.</_></rects></_>
    <_>
      <rects>
        <_>
          0 6 18 6 -1.</_>
        <_>
          0 6 9 3 2.</_>
        <_>
          9 9 9 3 2.</_></rects></_>
    <_>
      <rects>
        <_>
          7 13 6 3 -1.</_>
        <_>
          7 14 6 1 3.</_></rects></_>
    <_>
      <rects>
        <_>
          17 4 1 3 -1.</_>
        <_>
          17 5 1 1 3.</_></rects></_>
    <_>
      <rects>
        <_>
          12 11 1 9 -1.</_>
        <_>
          12 14 1 3 3.</_></rects></_>
    <_>
      <rects>
        <_>
          2 4 1 3 -1.</_>
        <_>
          2 5 1 1 3.</_></rects></_>
    <_>
      <rects>
        <_>
          5 4 2 3 -1.</_>
        <_>
          5 5 2 1 3.</_></rects></_>
    <_>
      <rects>
        <_>
          1 2 18 3 -1.</_>
        <_>
          7 2 6 3 3.</_></rects></_>
    <_>
      <rects>
        <_>
          0 1 20 6 -1.</_>
        <_>
          0 3 20 2 3.</_></rects></_>
    <_>
      <rects>
        <_>
          7 5 6 3 -1.</_>
        <_>
          9 5 2 3 3.</_></rects></_>
    <_>
      <rects>
        <_>
          13 7 6 4 -1.</_>
        <_>
          16 7 3 2 2.</_>
        <_>
          13 9 3 2 2.</_></rects></_>
    <_>
      <rects>
        <_>
          3 1 4 10 -1.</_>
        <_>
          3 1 2 5 2.</_>
        <_>
          5 6 2 5 2.</_></rects></_>
    <_>
      <rects>
        <_>
          0 4 19 10 -1.</_>
        <_>
          0 9 19 5 2.</_></rects></_>
    <_>
      <rects>
        <_>
          9 8 3 12 -1.</_>
        <_>
          9 12 3 4 3.</_></rects></_>
    <_>
      <rects>
        <_>
          11 18 5 2 -1.</_>
        <_>
          11 19 5 1 2.</_></rects></_>
    <_>
      <rects>
        <_>
          5 16 6 4 -1.</_>
        <_>
          5 16 3 2 2.</_>
        <_>
          8 18 3 2 2.</_></rects></_>
    <_>
      <rects>
        <_>
          5 18 3 2 -1.</_>
        <_>
          5 19 3 1 2.</_></rects></_>
    <_>
      <rects>
        <_>
          13 11 3 2 -1.</_>
        <_>
          13 12 3 1 2.</_></rects></_>
    <_>
      <rects>
        <_>
          8 5 8 4 -1.</_>
        <_>
          8 5 4 4 2.</_></rects></_>
    <_>
      <rects>
        <_>
          1 2 18 6 -1.</_>
        <_>
          1 2 9 3 2.</_>
        <_>
          10 5 9 3 2.</_></rects></_>
    <_>
      <rects>
        <_>
          3 5 14 6 -1.</_>
        <_>
          3 7 14 2 3.</_></rects></_>
    <_>
      <rects>
        <_>
          18 1 2 6 -1.</_>
        <_>
          18 3 2 2 3.</_></rects></_>
    <_>
      <rects>
        <_>
          9 11 6 1 -1.</_>
        <_>
          11 11 2 1 3.</_></rects></_>
    <_>
      <rects>
        <_>
          0 2 6 11 -1.</_>
        <_>
          3 2 3 11 2.</_></rects></_>
    <_>
      <rects>
        <_>
          4 12 2 3 -1.</_>
        <_>
          4 13 2 1 3.</_></rects></_>
    <_>
      <rects>
        <_>
          6 12 9 2 -1.</_>
        <_>
          9 12 3 2 3.</_></rects></_>
    <_>
      <rects>
        <_>
          9 4 6 15 -1.</_>
        <_>
          9 4 3 15 2.</_></rects></_>
    <_>
      <rects>
        <_>
          5 11 6 1 -1.</_>
        <_>
          7 11 2 1 3.</_></rects></_>
    <_>
      <rects>
        <_>
          5 4 6 15 -1.</_>
        <_>
          8 4 3 15 2.</_></rects></_>
    <_>
      <rects>
        <_>
          14 12 6 7 -1.</_>
        <_>
          14 12 3 7 2.</_></rects></_>
    <_>
      <rects>
        <_>
          18 3 2 9 -1.</_>
        <_>
          18 6 2 3 3.</_></rects></_>
    <_>
      <rects>
        <_>
          8 1 3 1 -1.</_>
        <_>
          9 1 1 1 3.</_></rects></_>
    <_>
      <rects>
        <_>
          0 12 6 7 -1.</_>
        <_>
          3 12 3 7 2.</_></rects></_>
    <_>
      <rects>
        <_>
          13 7 6 4 -1.</_>
        <_>
          16 7 3 2 2.</_>
        <_>
          13 9 3 2 2.</_></rects></_>
    <_>
      <rects>
        <_>
          8 0 10 2 -1.</_>
        <_>
          8 1 10 1 2.</_></rects></_>
    <_>
      <rects>
        <_>
          1 7 6 4 -1.</_>
        <_>
          1 7 3 2 2.</_>
        <_>
          4 9 3 2 2.</_></rects></_>
    <_>
      <rects>
        <_>
          1 2 3 3 -1.</_>
        <_>
          1 3 3 1 3.</_></rects></_>
    <_>
      <rects>
        <_>
          9 13 4 3 -1.</_>
        <_>
          9 14 4 1 3.</_></rects></_>
    <_>
      <rects>
        <_>
          12 13 7 2 -1.</_>
        <_>
          12 14 7 1 2.</_></rects></_>
    <_>
      <rects>
        <_>
          5 12 9 2 -1.</_>
        <_>
          8 12 3 2 3.</_></rects></_>
    <_>
      <rects>
        <_>
          6 10 4 8 -1.</_>
        <_>
          6 14 4 4 2.</_></rects></_>
    <_>
      <rects>
        <_>
          1 0 18 4 -1.</_>
        <_>
          7 0 6 4 3.</_></rects></_>
    <_>
      <rects>
        <_>
          12 0 5 2 -1.</_>
        <_>
          12 1 5 1 2.</_></rects></_>
    <_>
      <rects>
        <_>
          7 7 1 12 -1.</_>
        <_>
          7 13 1 6 2.</_></rects></_>
    <_>
      <rects>
        <_>
          6 2 3 4 -1.</_>
        <_>
          7 2 1 4 3.</_></rects></_>
    <_>
      <rects>
        <_>
          0 13 20 6 -1.</_>
        <_>
          0 15 20 2 3.</_></rects></_>
    <_>
      <rects>
        <_>
          8 5 12 2 -1.</_>
        <_>
          14 5 6 1 2.</_>
        <_>
          8 6 6 1 2.</_></rects></_>
    <_>
      <rects>
        <_>
          8 14 2 3 -1.</_>
        <_>
          8 15 2 1 3.</_></rects></_>
    <_>
      <rects>
        <_>
          8 14 4 3 -1.</_>
        <_>
          8 15 4 1 3.</_></rects></_>
    <_>
      <rects>
        <_>
          12 13 7 6 -1.</_>
        <_>
          12 15 7 2 3.</_></rects></_>
    <_>
      <rects>
        <_>
          6 0 8 12 -1.</_>
        <_>
          10 0 4 6 2.</_>
        <_>
          6 6 4 6 2.</_></rects></_>
    <_>
      <rects>
        <_>
          0 15 9 4 -1.</_>
        <_>
          0 17 9 2 2.</_></rects></_>
    <_>
      <rects>
        <_>
          9 0 2 5 -1.</_>
        <_>
          10 0 1 5 2.</_></rects></_>
    <_>
      <rects>
        <_>
          9 5 2 6 -1.</_>
        <_>
          9 5 1 6 2.</_></rects></_>
    <_>
      <rects>
        <_>
          17 2 3 6 -1.</_>
        <_>
          17 4 3 2 3.</_></rects></_>
    <_>
      <rects>
        <_>
          3 11 2 3 -1.</_>
        <_>
          3 12 2 1 3.</_></rects></_>
    <_>
      <rects>
        <_>
          7 13 3 3 -1.</_>
        <_>
          7 14 3 1 3.</_></rects></_>
    <_>
      <rects>
        <_>
          14 12 5 3 -1.</_>
        <_>
          14 13 5 1 3.</_></rects></_>
    <_>
      <rects>
        <_>
          4 8 14 3 -1.</_>
        <_>
          4 9 14 1 3.</_></rects></_>
    <_>
      <rects>
        <_>
          1 12 5 3 -1.</_>
        <_>
          1 13 5 1 3.</_></rects></_>
    <_>
      <rects>
        <_>
          1 15 12 2 -1.</_>
        <_>
          1 15 6 1 2.</_>
        <_>
          7 16 6 1 2.</_></rects></_>
    <_>
      <rects>
        <_>
          12 11 4 2 -1.</_>
        <_>
          12 12 4 1 2.</_></rects></_>
    <_>
      <rects>
        <_>
          9 8 3 5 -1.</_>
        <_>
          10 8 1 5 3.</_></rects></_>
    <_>
      <rects>
        <_>
          9 5 2 6 -1.</_>
        <_>
          10 5 1 6 2.</_></rects></_>
    <_>
      <rects>
        <_>
          0 2 3 6 -1.</_>
        <_>
          0 4 3 2 3.</_></rects></_>
    <_>
      <rects>
        <_>
          12 11 4 2 -1.</_>
        <_>
          12 12 4 1 2.</_></rects></_>
    <_>
      <rects>
        <_>
          9 7 3 5 -1.</_>
        <_>
          10 7 1 5 3.</_></rects></_>
    <_>
      <rects>
        <_>
          4 11 4 2 -1.</_>
        <_>
          4 12 4 1 2.</_></rects></_>
    <_>
      <rects>
        <_>
          8 8 3 5 -1.</_>
        <_>
          9 8 1 5 3.</_></rects></_>
    <_>
      <rects>
        <_>
          9 3 3 1 -1.</_>
        <_>
          10 3 1 1 3.</_></rects></_>
    <_>
      <rects>
        <_>
          16 5 3 8 -1.</_>
        <_>
          17 5 1 8 3.</_></rects></_>
    <_>
      <rects>
        <_>
          8 3 3 1 -1.</_>
        <_>
          9 3 1 1 3.</_></rects></_>
    <_>
      <rects>
        <_>
          1 5 3 8 -1.</_>
        <_>
          2 5 1 8 3.</_></rects></_>
    <_>
      <rects>
        <_>
          10 1 3 3 -1.</_>
        <_>
          11 1 1 3 3.</_></rects></_>
    <_>
      <rects>
        <_>
          17 5 2 4 -1.</_>
        <_>
          17 5 1 4 2.</_></rects></_>
    <_>
      <rects>
        <_>
          2 8 14 3 -1.</_>
        <_>
          2 9 14 1 3.</_></rects></_>
    <_>
      <rects>
        <_>
          9 7 1 3 -1.</_>
        <_>
          9 8 1 1 3.</_></rects></_>
    <_>
      <rects>
        <_>
          6 1 8 10 -1.</_>
        <_>
          6 6 8 5 2.</_></rects></_>
    <_>
      <rects>
        <_>
          13 0 6 8 -1.</_>
        <_>
          16 0 3 4 2.</_>
        <_>
          13 4 3 4 2.</_></rects></_>
    <_>
      <rects>
        <_>
          1 5 2 4 -1.</_>
        <_>
          2 5 1 4 2.</_></rects></_>
    <_>
      <rects>
        <_>
          4 2 12 2 -1.</_>
        <_>
          4 3 12 1 2.</_></rects></_>
    <_>
      <rects>
        <_>
          8 8 4 4 -1.</_>
        <_>
          8 10 4 2 2.</_></rects></_>
    <_>
      <rects>
        <_>
          5 6 12 4 -1.</_>
        <_>
          9 6 4 4 3.</_></rects></_>
    <_>
      <rects>
        <_>
          1 2 8 1 -1.</_>
        <_>
          5 2 4 1 2.</_></rects></_>
    <_>
      <rects>
        <_>
          1 1 6 10 -1.</_>
        <_>
          3 1 2 10 3.</_></rects></_>
    <_>
      <rects>
        <_>
          8 6 8 2 -1.</_>
        <_>
          8 6 4 2 2.</_></rects></_>
    <_>
      <rects>
        <_>
          10 7 6 6 -1.</_>
        <_>
          12 7 2 6 3.</_></rects></_>
    <_>
      <rects>
        <_>
          4 6 8 2 -1.</_>
        <_>
          8 6 4 2 2.</_></rects></_>
    <_>
      <rects>
        <_>
          4 7 6 6 -1.</_>
        <_>
          6 7 2 6 3.</_></rects></_>
    <_>
      <rects>
        <_>
          3 14 16 4 -1.</_>
        <_>
          3 16 16 2 2.</_></rects></_>
    <_>
      <rects>
        <_>
          8 12 4 2 -1.</_>
        <_>
          8 13 4 1 2.</_></rects></_>
    <_>
      <rects>
        <_>
          8 12 3 3 -1.</_>
        <_>
          8 13 3 1 3.</_></rects></_>
    <_>
      <rects>
        <_>
          5 12 6 1 -1.</_>
        <_>
          8 12 3 1 2.</_></rects></_>
    <_>
      <rects>
        <_>
          18 10 2 3 -1.</_>
        <_>
          18 11 2 1 3.</_></rects></_>
    <_>
      <rects>
        <_>
          16 8 4 6 -1.</_>
        <_>
          16 10 4 2 3.</_></rects></_>
    <_>
      <rects>
        <_>
          8 3 2 1 -1.</_>
        <_>
          9 3 1 1 2.</_></rects></_>
    <_>
      <rects>
        <_>
          7 1 3 9 -1.</_>
        <_>
          8 1 1 9 3.</_></rects></_>
    <_>
      <rects>
        <_>
          5 11 11 6 -1.</_>
        <_>
          5 14 11 3 2.</_></rects></_>
    <_>
      <rects>
        <_>
          12 2 3 14 -1.</_>
        <_>
          12 9 3 7 2.</_></rects></_>
    <_>
      <rects>
        <_>
          8 7 3 3 -1.</_>
        <_>
          9 7 1 3 3.</_></rects></_>
    <_>
      <rects>
        <_>
          3 5 12 5 -1.</_>
        <_>
          7 5 4 5 3.</_></rects></_>
    <_>
      <rects>
        <_>
          1 2 6 3 -1.</_>
        <_>
          4 2 3 3 2.</_></rects></_>
    <_>
      <rects>
        <_>
          5 5 6 10 -1.</_>
        <_>
          5 5 3 5 2.</_>
        <_>
          8 10 3 5 2.</_></rects></_>
    <_>
      <rects>
        <_>
          16 18 2 2 -1.</_>
        <_>
          16 18 1 2 2.</_></rects></_>
    <_>
      <rects>
        <_>
          16 18 2 2 -1.</_>
        <_>
          16 18 1 2 2.</_></rects></_>
    <_>
      <rects>
        <_>
          8 4 2 5 -1.</_>
        <_>
          9 4 1 5 2.</_></rects></_>
    <_>
      <rects>
        <_>
          8 4 1 4 -1.</_>
        <_>
          8 6 1 2 2.</_></rects></_>
    <_>
      <rects>
        <_>
          7 15 12 4 -1.</_>
        <_>
          13 15 6 2 2.</_>
        <_>
          7 17 6 2 2.</_></rects></_>
    <_>
      <rects>
        <_>
          11 18 6 2 -1.</_>
        <_>
          11 19 6 1 2.</_></rects></_>
    <_>
      <rects>
        <_>
          7 7 4 10 -1.</_>
        <_>
          7 12 4 5 2.</_></rects></_>
    <_>
      <rects>
        <_>
          5 6 10 8 -1.</_>
        <_>
          5 10 10 4 2.</_></rects></_>
    <_>
      <rects>
        <_>
          11 1 6 12 -1.</_>
        <_>
          14 1 3 6 2.</_>
        <_>
          11 7 3 6 2.</_></rects></_>
    <_>
      <rects>
        <_>
          5 8 12 1 -1.</_>
        <_>
          9 8 4 1 3.</_></rects></_>
    <_>
      <rects>
        <_>
          4 7 3 6 -1.</_>
        <_>
          4 9 3 2 3.</_></rects></_>
    <_>
      <rects>
        <_>
          4 11 3 4 -1.</_>
        <_>
          4 13 3 2 2.</_></rects></_>
    <_>
      <rects>
        <_>
          14 16 2 2 -1.</_>
        <_>
          14 17 2 1 2.</_></rects></_>
    <_>
      <rects>
        <_>
          15 15 2 2 -1.</_>
        <_>
          15 16 2 1 2.</_></rects></_>
    <_>
      <rects>
        <_>
          7 12 6 2 -1.</_>
        <_>
          7 13 6 1 2.</_></rects></_>
    <_>
      <rects>
        <_>
          8 13 4 2 -1.</_>
        <_>
          8 14 4 1 2.</_></rects></_>
    <_>
      <rects>
        <_>
          11 1 6 12 -1.</_>
        <_>
          14 1 3 6 2.</_>
        <_>
          11 7 3 6 2.</_></rects></_>
    <_>
      <rects>
        <_>
          12 2 4 2 -1.</_>
        <_>
          12 3 4 1 2.</_></rects></_>
    <_>
      <rects>
        <_>
          3 10 12 6 -1.</_>
        <_>
          3 10 6 3 2.</_>
        <_>
          9 13 6 3 2.</_></rects></_>
    <_>
      <rects>
        <_>
          3 1 6 12 -1.</_>
        <_>
          3 1 3 6 2.</_>
        <_>
          6 7 3 6 2.</_></rects></_>
    <_>
      <rects>
        <_>
          16 6 4 14 -1.</_>
        <_>
          18 6 2 7 2.</_>
        <_>
          16 13 2 7 2.</_></rects></_>
    <_>
      <rects>
        <_>
          5 1 10 8 -1.</_>
        <_>
          10 1 5 4 2.</_>
        <_>
          5 5 5 4 2.</_></rects></_>
    <_>
      <rects>
        <_>
          0 6 4 14 -1.</_>
        <_>
          0 6 2 7 2.</_>
        <_>
          2 13 2 7 2.</_></rects></_>
    <_>
      <rects>
        <_>
          1 15 12 4 -1.</_>
        <_>
          1 15 6 2 2.</_>
        <_>
          7 17 6 2 2.</_></rects></_>
    <_>
      <rects>
        <_>
          10 17 3 3 -1.</_>
        <_>
          11 17 1 3 3.</_></rects></_>
    <_>
      <rects>
        <_>
          11 2 2 6 -1.</_>
        <_>
          12 2 1 3 2.</_>
        <_>
          11 5 1 3 2.</_></rects></_>
    <_>
      <rects>
        <_>
          7 17 3 3 -1.</_>
        <_>
          8 17 1 3 3.</_></rects></_>
    <_>
      <rects>
        <_>
          8 15 4 3 -1.</_>
        <_>
          8 16 4 1 3.</_></rects></_>
    <_>
      <rects>
        <_>
          10 15 4 2 -1.</_>
        <_>
          12 15 2 1 2.</_>
        <_>
          10 16 2 1 2.</_></rects></_>
    <_>
      <rects>
        <_>
          13 13 4 3 -1.</_>
        <_>
          13 14 4 1 3.</_></rects></_>
    <_>
      <rects>
        <_>
          3 13 4 3 -1.</_>
        <_>
          3 14 4 1 3.</_></rects></_>
    <_>
      <rects>
        <_>
          7 2 2 6 -1.</_>
        <_>
          7 2 1 3 2.</_>
        <_>
          8 5 1 3 2.</_></rects></_>
    <_>
      <rects>
        <_>
          2 1 16 3 -1.</_>
        <_>
          2 2 16 1 3.</_></rects></_>
    <_>
      <rects>
        <_>
          10 15 4 2 -1.</_>
        <_>
          12 15 2 1 2.</_>
        <_>
          10 16 2 1 2.</_></rects></_>
    <_>
      <rects>
        <_>
          6 15 4 2 -1.</_>
        <_>
          6 15 2 1 2.</_>
        <_>
          8 16 2 1 2.</_></rects></_>
    <_>
      <rects>
        <_>
          3 0 13 3 -1.</_>
        <_>
          3 1 13 1 3.</_></rects></_>
    <_>
      <rects>
        <_>
          0 9 20 3 -1.</_>
        <_>
          0 10 20 1 3.</_></rects></_>
    <_>
      <rects>
        <_>
          6 7 9 2 -1.</_>
        <_>
          6 8 9 1 2.</_></rects></_>
    <_>
      <rects>
        <_>
          8 14 3 6 -1.</_>
        <_>
          9 14 1 6 3.</_></rects></_>
    <_>
      <rects>
        <_>
          9 10 2 2 -1.</_>
        <_>
          9 11 2 1 2.</_></rects></_>
    <_>
      <rects>
        <_>
          9 7 2 5 -1.</_>
        <_>
          9 7 1 5 2.</_></rects></_>
    <_>
      <rects>
        <_>
          5 6 10 3 -1.</_>
        <_>
          5 6 5 3 2.</_></rects></_>
    <_>
      <rects>
        <_>
          9 7 2 5 -1.</_>
        <_>
          10 7 1 5 2.</_></rects></_>
    <_>
      <rects>
        <_>
          5 6 10 3 -1.</_>
        <_>
          10 6 5 3 2.</_></rects></_>
    <_>
      <rects>
        <_>
          13 9 2 2 -1.</_>
        <_>
          13 9 1 2 2.</_></rects></_>
    <_>
      <rects>
        <_>
          4 3 12 11 -1.</_>
        <_>
          8 3 4 11 3.</_></rects></_>
    <_>
      <rects>
        <_>
          7 1 2 7 -1.</_>
        <_>
          8 1 1 7 2.</_></rects></_>
    <_>
      <rects>
        <_>
          7 4 3 8 -1.</_>
        <_>
          8 4 1 8 3.</_></rects></_>
    <_>
      <rects>
        <_>
          13 9 2 2 -1.</_>
        <_>
          13 9 1 2 2.</_></rects></_>
    <_>
      <rects>
        <_>
          11 6 2 2 -1.</_>
        <_>
          12 6 1 1 2.</_>
        <_>
          11 7 1 1 2.</_></rects></_>
    <_>
      <rects>
        <_>
          5 4 2 3 -1.</_>
        <_>
          5 5 2 1 3.</_></rects></_>
    <_>
      <rects>
        <_>
          6 5 1 3 -1.</_>
        <_>
          6 6 1 1 3.</_></rects></_>
    <_>
      <rects>
        <_>
          13 9 2 2 -1.</_>
        <_>
          13 9 1 2 2.</_></rects></_>
    <_>
      <rects>
        <_>
          16 14 3 3 -1.</_>
        <_>
          16 15 3 1 3.</_></rects></_>
    <_>
      <rects>
        <_>
          5 9 2 2 -1.</_>
        <_>
          6 9 1 2 2.</_></rects></_>
    <_>
      <rects>
        <_>
          1 14 3 3 -1.</_>
        <_>
          1 15 3 1 3.</_></rects></_>
    <_>
      <rects>
        <_>
          13 1 1 6 -1.</_>
        <_>
          13 3 1 2 3.</_></rects></_>
    <_>
      <rects>
        <_>
          13 3 7 2 -1.</_>
        <_>
          13 4 7 1 2.</_></rects></_>
    <_>
      <rects>
        <_>
          0 6 20 14 -1.</_>
        <_>
          0 13 20 7 2.</_></rects></_>
    <_>
      <rects>
        <_>
          0 4 3 6 -1.</_>
        <_>
          0 6 3 2 3.</_></rects></_>
    <_>
      <rects>
        <_>
          10 1 9 6 -1.</_>
        <_>
          10 3 9 2 3.</_></rects></_>
    <_>
      <rects>
        <_>
          8 0 12 5 -1.</_>
        <_>
          8 0 6 5 2.</_></rects></_>
    <_>
      <rects>
        <_>
          0 0 18 5 -1.</_>
        <_>
          6 0 6 5 3.</_></rects></_>
    <_>
      <rects>
        <_>
          1 1 9 6 -1.</_>
        <_>
          1 3 9 2 3.</_></rects></_>
    <_>
      <rects>
        <_>
          15 15 2 2 -1.</_>
        <_>
          15 16 2 1 2.</_></rects></_>
    <_>
      <rects>
        <_>
          13 16 3 4 -1.</_>
        <_>
          13 18 3 2 2.</_></rects></_>
    <_>
      <rects>
        <_>
          3 15 2 2 -1.</_>
        <_>
          3 16 2 1 2.</_></rects></_>
    <_>
      <rects>
        <_>
          4 16 3 4 -1.</_>
        <_>
          4 18 3 2 2.</_></rects></_>
    <_>
      <rects>
        <_>
          11 14 1 3 -1.</_>
        <_>
          11 15 1 1 3.</_></rects></_>
    <_>
      <rects>
        <_>
          9 13 5 3 -1.</_>
        <_>
          9 14 5 1 3.</_></rects></_>
    <_>
      <rects>
        <_>
          0 0 3 6 -1.</_>
        <_>
          0 2 3 2 3.</_></rects></_>
    <_>
      <rects>
        <_>
          4 1 6 3 -1.</_>
        <_>
          6 1 2 3 3.</_></rects></_>
    <_>
      <rects>
        <_>
          9 13 4 3 -1.</_>
        <_>
          9 14 4 1 3.</_></rects></_>
    <_>
      <rects>
        <_>
          8 15 5 3 -1.</_>
        <_>
          8 16 5 1 3.</_></rects></_>
    <_>
      <rects>
        <_>
          8 3 3 2 -1.</_>
        <_>
          9 3 1 2 3.</_></rects></_>
    <_>
      <rects>
        <_>
          1 8 18 2 -1.</_>
        <_>
          1 9 18 1 2.</_></rects></_>
    <_>
      <rects>
        <_>
          11 14 1 3 -1.</_>
        <_>
          11 15 1 1 3.</_></rects></_>
    <_>
      <rects>
        <_>
          8 13 6 3 -1.</_>
        <_>
          8 14 6 1 3.</_></rects></_>
    <_>
      <rects>
        <_>
          8 14 1 3 -1.</_>
        <_>
          8 15 1 1 3.</_></rects></_>
    <_>
      <rects>
        <_>
          4 13 12 4 -1.</_>
        <_>
          4 13 6 2 2.</_>
        <_>
          10 15 6 2 2.</_></rects></_>
    <_>
      <rects>
        <_>
          10 7 2 2 -1.</_>
        <_>
          10 7 1 2 2.</_></rects></_>
    <_>
      <rects>
        <_>
          13 4 2 8 -1.</_>
        <_>
          14 4 1 4 2.</_>
        <_>
          13 8 1 4 2.</_></rects></_>
    <_>
      <rects>
        <_>
          0 5 4 6 -1.</_>
        <_>
          0 7 4 2 3.</_></rects></_>
    <_>
      <rects>
        <_>
          8 7 2 2 -1.</_>
        <_>
          9 7 1 2 2.</_></rects></_>
    <_>
      <rects>
        <_>
          13 0 3 7 -1.</_>
        <_>
          14 0 1 7 3.</_></rects></_>
    <_>
      <rects>
        <_>
          11 2 2 14 -1.</_>
        <_>
          11 2 1 14 2.</_></rects></_>
    <_>
      <rects>
        <_>
          4 0 3 7 -1.</_>
        <_>
          5 0 1 7 3.</_></rects></_>
    <_>
      <rects>
        <_>
          5 5 8 12 -1.</_>
        <_>
          5 5 4 6 2.</_>
        <_>
          9 11 4 6 2.</_></rects></_>
    <_>
      <rects>
        <_>
          11 4 6 3 -1.</_>
        <_>
          11 5 6 1 3.</_></rects></_>
    <_>
      <rects>
        <_>
          12 3 4 3 -1.</_>
        <_>
          12 4 4 1 3.</_></rects></_>
    <_>
      <rects>
        <_>
          5 5 10 12 -1.</_>
        <_>
          5 5 5 6 2.</_>
        <_>
          10 11 5 6 2.</_></rects></_>
    <_>
      <rects>
        <_>
          3 6 12 3 -1.</_>
        <_>
          9 6 6 3 2.</_></rects></_>
    <_>
      <rects>
        <_>
          9 6 2 7 -1.</_>
        <_>
          9 6 1 7 2.</_></rects></_>
    <_>
      <rects>
        <_>
          9 5 2 4 -1.</_>
        <_>
          9 5 1 4 2.</_></rects></_>
    <_>
      <rects>
        <_>
          8 7 3 3 -1.</_>
        <_>
          9 7 1 3 3.</_></rects></_>
    <_>
      <rects>
        <_>
          5 1 6 4 -1.</_>
        <_>
          7 1 2 4 3.</_></rects></_>
    <_>
      <rects>
        <_>
          13 16 7 3 -1.</_>
        <_>
          13 17 7 1 3.</_></rects></_>
    <_>
      <rects>
        <_>
          12 4 3 3 -1.</_>
        <_>
          12 5 3 1 3.</_></rects></_>
    <_>
      <rects>
        <_>
          0 16 7 3 -1.</_>
        <_>
          0 17 7 1 3.</_></rects></_>
    <_>
      <rects>
        <_>
          5 4 3 3 -1.</_>
        <_>
          5 5 3 1 3.</_></rects></_>
    <_>
      <rects>
        <_>
          12 9 8 10 -1.</_>
        <_>
          12 9 4 10 2.</_></rects></_>
    <_>
      <rects>
        <_>
          8 10 12 5 -1.</_>
        <_>
          12 10 4 5 3.</_></rects></_>
    <_>
      <rects>
        <_>
          0 9 8 10 -1.</_>
        <_>
          4 9 4 10 2.</_></rects></_>
    <_>
      <rects>
        <_>
          0 10 12 5 -1.</_>
        <_>
          4 10 4 5 3.</_></rects></_>
    <_>
      <rects>
        <_>
          2 3 6 2 -1.</_>
        <_>
          5 3 3 2 2.</_></rects></_>
    <_>
      <rects>
        <_>
          0 0 17 9 -1.</_>
        <_>
          0 3 17 3 3.</_></rects></_>
    <_>
      <rects>
        <_>
          4 7 12 2 -1.</_>
        <_>
          8 7 4 2 3.</_></rects></_>
    <_>
      <rects>
        <_>
          10 4 6 4 -1.</_>
        <_>
          12 4 2 4 3.</_></rects></_>
    <_>
      <rects>
        <_>
          0 10 20 4 -1.</_>
        <_>
          0 12 20 2 2.</_></rects></_>
    <_>
      <rects>
        <_>
          4 3 6 5 -1.</_>
        <_>
          6 3 2 5 3.</_></rects></_>
    <_>
      <rects>
        <_>
          1 1 18 4 -1.</_>
        <_>
          7 1 6 4 3.</_></rects></_>
    <_>
      <rects>
        <_>
          13 9 2 3 -1.</_>
        <_>
          13 9 1 3 2.</_></rects></_>
    <_>
      <rects>
        <_>
          6 15 7 4 -1.</_>
        <_>
          6 17 7 2 2.</_></rects></_>
    <_>
      <rects>
        <_>
          3 17 4 2 -1.</_>
        <_>
          3 18 4 1 2.</_></rects></_>
    <_>
      <rects>
        <_>
          9 4 8 10 -1.</_>
        <_>
          9 9 8 5 2.</_></rects></_>
    <_>
      <rects>
        <_>
          9 17 3 2 -1.</_>
        <_>
          10 17 1 2 3.</_></rects></_>
    <_>
      <rects>
        <_>
          8 2 4 8 -1.</_>
        <_>
          8 6 4 4 2.</_></rects></_>
    <_>
      <rects>
        <_>
          3 4 14 12 -1.</_>
        <_>
          3 4 7 6 2.</_>
        <_>
          10 10 7 6 2.</_></rects></_>
    <_>
      <rects>
        <_>
          7 7 6 4 -1.</_>
        <_>
          9 7 2 4 3.</_></rects></_>
    <_>
      <rects>
        <_>
          6 7 9 4 -1.</_>
        <_>
          6 9 9 2 2.</_></rects></_>
    <_>
      <rects>
        <_>
          2 10 3 3 -1.</_>
        <_>
          2 11 3 1 3.</_></rects></_>
    <_>
      <rects>
        <_>
          4 6 2 9 -1.</_>
        <_>
          4 9 2 3 3.</_></rects></_>
    <_>
      <rects>
        <_>
          9 11 3 3 -1.</_>
        <_>
          9 12 3 1 3.</_></rects></_>
    <_>
      <rects>
        <_>
          3 1 15 2 -1.</_>
        <_>
          3 2 15 1 2.</_></rects></_>
    <_>
      <rects>
        <_>
          9 8 2 3 -1.</_>
        <_>
          9 9 2 1 3.</_></rects></_>
    <_>
      <rects>
        <_>
          9 6 2 5 -1.</_>
        <_>
          10 6 1 5 2.</_></rects></_>
    <_>
      <rects>
        <_>
          9 7 2 3 -1.</_>
        <_>
          9 8 2 1 3.</_></rects></_>
    <_>
      <rects>
        <_>
          4 10 12 10 -1.</_>
        <_>
          4 15 12 5 2.</_></rects></_>
    <_>
      <rects>
        <_>
          0 10 4 2 -1.</_>
        <_>
          0 11 4 1 2.</_></rects></_>
    <_>
      <rects>
        <_>
          5 15 9 2 -1.</_>
        <_>
          5 16 9 1 2.</_></rects></_>
    <_>
      <rects>
        <_>
          8 14 6 3 -1.</_>
        <_>
          8 15 6 1 3.</_></rects></_>
    <_>
      <rects>
        <_>
          8 16 4 3 -1.</_>
        <_>
          8 17 4 1 3.</_></rects></_>
    <_>
      <rects>
        <_>
          8 9 4 2 -1.</_>
        <_>
          8 10 4 1 2.</_></rects></_>
    <_>
      <rects>
        <_>
          3 3 14 2 -1.</_>
        <_>
          3 4 14 1 2.</_></rects></_>
    <_>
      <rects>
        <_>
          11 12 1 2 -1.</_>
        <_>
          11 13 1 1 2.</_></rects></_>
    <_>
      <rects>
        <_>
          4 12 12 1 -1.</_>
        <_>
          8 12 4 1 3.</_></rects></_>
    <_>
      <rects>
        <_>
          0 2 1 2 -1.</_>
        <_>
          0 3 1 1 2.</_></rects></_>
    <_>
      <rects>
        <_>
          7 4 4 6 -1.</_>
        <_>
          9 4 2 6 2.</_></rects></_>
    <_>
      <rects>
        <_>
          0 2 20 14 -1.</_>
        <_>
          10 2 10 7 2.</_>
        <_>
          0 9 10 7 2.</_></rects></_>
    <_>
      <rects>
        <_>
          14 6 1 3 -1.</_>
        <_>
          14 7 1 1 3.</_></rects></_>
    <_>
      <rects>
        <_>
          0 4 20 12 -1.</_>
        <_>
          0 4 10 6 2.</_>
        <_>
          10 10 10 6 2.</_></rects></_>
    <_>
      <rects>
        <_>
          8 12 1 2 -1.</_>
        <_>
          8 13 1 1 2.</_></rects></_>
    <_>
      <rects>
        <_>
          9 18 3 2 -1.</_>
        <_>
          10 18 1 2 3.</_></rects></_>
    <_>
      <rects>
        <_>
          9 17 6 2 -1.</_>
        <_>
          11 17 2 2 3.</_></rects></_>
    <_>
      <rects>
        <_>
          5 6 2 3 -1.</_>
        <_>
          5 7 2 1 3.</_></rects></_>
    <_>
      <rects>
        <_>
          5 4 3 3 -1.</_>
        <_>
          5 5 3 1 3.</_></rects></_>
    <_>
      <rects>
        <_>
          14 15 3 2 -1.</_>
        <_>
          14 16 3 1 2.</_></rects></_>
    <_>
      <rects>
        <_>
          11 3 3 4 -1.</_>
        <_>
          12 3 1 4 3.</_></rects></_>
    <_>
      <rects>
        <_>
          3 15 3 2 -1.</_>
        <_>
          3 16 3 1 2.</_></rects></_>
    <_>
      <rects>
        <_>
          9 12 2 3 -1.</_>
        <_>
          9 13 2 1 3.</_></rects></_>
    <_>
      <rects>
        <_>
          9 13 3 7 -1.</_>
        <_>
          10 13 1 7 3.</_></rects></_>
    <_>
      <rects>
        <_>
          12 12 5 3 -1.</_>
        <_>
          12 13 5 1 3.</_></rects></_>
    <_>
      <rects>
        <_>
          8 18 3 2 -1.</_>
        <_>
          9 18 1 2 3.</_></rects></_>
    <_>
      <rects>
        <_>
          4 7 12 4 -1.</_>
        <_>
          4 7 6 2 2.</_>
        <_>
          10 9 6 2 2.</_></rects></_>
    <_>
      <rects>
        <_>
          6 19 14 1 -1.</_>
        <_>
          6 19 7 1 2.</_></rects></_>
    <_>
      <rects>
        <_>
          16 14 3 2 -1.</_>
        <_>
          16 15 3 1 2.</_></rects></_>
    <_>
      <rects>
        <_>
          1 0 6 10 -1.</_>
        <_>
          1 0 3 5 2.</_>
        <_>
          4 5 3 5 2.</_></rects></_>
    <_>
      <rects>
        <_>
          1 0 4 10 -1.</_>
        <_>
          1 0 2 5 2.</_>
        <_>
          3 5 2 5 2.</_></rects></_>
    <_>
      <rects>
        <_>
          15 3 5 6 -1.</_>
        <_>
          15 5 5 2 3.</_></rects></_>
    <_>
      <rects>
        <_>
          9 5 2 15 -1.</_>
        <_>
          9 10 2 5 3.</_></rects></_>
    <_>
      <rects>
        <_>
          0 3 5 6 -1.</_>
        <_>
          0 5 5 2 3.</_></rects></_>
    <_>
      <rects>
        <_>
          6 0 3 2 -1.</_>
        <_>
          7 0 1 2 3.</_></rects></_>
    <_>
      <rects>
        <_>
          12 8 8 2 -1.</_>
        <_>
          16 8 4 1 2.</_>
        <_>
          12 9 4 1 2.</_></rects></_>
    <_>
      <rects>
        <_>
          5 8 12 1 -1.</_>
        <_>
          9 8 4 1 3.</_></rects></_>
    <_>
      <rects>
        <_>
          3 13 3 3 -1.</_>
        <_>
          3 14 3 1 3.</_></rects></_>
    <_>
      <rects>
        <_>
          5 13 3 2 -1.</_>
        <_>
          5 14 3 1 2.</_></rects></_>
    <_>
      <rects>
        <_>
          9 15 3 3 -1.</_>
        <_>
          9 16 3 1 3.</_></rects></_>
    <_>
      <rects>
        <_>
          7 15 7 3 -1.</_>
        <_>
          7 16 7 1 3.</_></rects></_>
    <_>
      <rects>
        <_>
          3 14 11 6 -1.</_>
        <_>
          3 16 11 2 3.</_></rects></_>
    <_>
      <rects>
        <_>
          0 19 14 1 -1.</_>
        <_>
          7 19 7 1 2.</_></rects></_>
    <_>
      <rects>
        <_>
          9 17 6 2 -1.</_>
        <_>
          11 17 2 2 3.</_></rects></_>
    <_>
      <rects>
        <_>
          12 11 6 2 -1.</_>
        <_>
          14 11 2 2 3.</_></rects></_>
    <_>
      <rects>
        <_>
          5 17 6 2 -1.</_>
        <_>
          7 17 2 2 3.</_></rects></_>
    <_>
      <rects>
        <_>
          0 1 9 10 -1.</_>
        <_>
          3 1 3 10 3.</_></rects></_>
    <_>
      <rects>
        <_>
          10 1 3 3 -1.</_>
        <_>
          11 1 1 3 3.</_></rects></_>
    <_>
      <rects>
        <_>
          9 5 6 4 -1.</_>
        <_>
          9 5 3 4 2.</_></rects></_>
    <_>
      <rects>
        <_>
          7 1 3 3 -1.</_>
        <_>
          8 1 1 3 3.</_></rects></_>
    <_>
      <rects>
        <_>
          0 4 4 11 -1.</_>
        <_>
          2 4 2 11 2.</_></rects></_>
    <_>
      <rects>
        <_>
          9 5 6 4 -1.</_>
        <_>
          9 5 3 4 2.</_></rects></_>
    <_>
      <rects>
        <_>
          6 0 8 10 -1.</_>
        <_>
          10 0 4 5 2.</_>
        <_>
          6 5 4 5 2.</_></rects></_>
    <_>
      <rects>
        <_>
          6 6 5 14 -1.</_>
        <_>
          6 13 5 7 2.</_></rects></_>
    <_>
      <rects>
        <_>
          8 5 4 14 -1.</_>
        <_>
          8 12 4 7 2.</_></rects></_>
    <_>
      <rects>
        <_>
          7 7 6 5 -1.</_>
        <_>
          9 7 2 5 3.</_></rects></_>
    <_>
      <rects>
        <_>
          9 3 3 9 -1.</_>
        <_>
          9 6 3 3 3.</_></rects></_>
    <_>
      <rects>
        <_>
          8 1 3 3 -1.</_>
        <_>
          9 1 1 3 3.</_></rects></_>
    <_>
      <rects>
        <_>
          9 6 2 4 -1.</_>
        <_>
          10 6 1 4 2.</_></rects></_>
    <_>
      <rects>
        <_>
          10 8 6 9 -1.</_>
        <_>
          10 8 3 9 2.</_></rects></_>
    <_>
      <rects>
        <_>
          16 4 3 8 -1.</_>
        <_>
          17 4 1 8 3.</_></rects></_>
    <_>
      <rects>
        <_>
          5 9 10 6 -1.</_>
        <_>
          5 9 5 3 2.</_>
        <_>
          10 12 5 3 2.</_></rects></_>
    <_>
      <rects>
        <_>
          5 5 6 4 -1.</_>
        <_>
          8 5 3 4 2.</_></rects></_>
    <_>
      <rects>
        <_>
          9 8 4 2 -1.</_>
        <_>
          9 9 4 1 2.</_></rects></_>
    <_>
      <rects>
        <_>
          11 7 2 2 -1.</_>
        <_>
          11 7 1 2 2.</_></rects></_>
    <_>
      <rects>
        <_>
          8 12 4 8 -1.</_>
        <_>
          8 12 2 4 2.</_>
        <_>
          10 16 2 4 2.</_></rects></_>
    <_>
      <rects>
        <_>
          0 1 4 9 -1.</_>
        <_>
          0 4 4 3 3.</_></rects></_>
    <_>
      <rects>
        <_>
          9 10 3 3 -1.</_>
        <_>
          9 11 3 1 3.</_></rects></_>
    <_>
      <rects>
        <_>
          8 11 4 2 -1.</_>
        <_>
          8 12 4 1 2.</_></rects></_>
    <_>
      <rects>
        <_>
          7 8 4 2 -1.</_>
        <_>
          7 9 4 1 2.</_></rects></_>
    <_>
      <rects>
        <_>
          7 8 6 1 -1.</_>
        <_>
          9 8 2 1 3.</_></rects></_>
    <_>
      <rects>
        <_>
          16 0 4 9 -1.</_>
        <_>
          16 0 2 9 2.</_></rects></_>
    <_>
      <rects>
        <_>
          16 0 3 6 -1.</_>
        <_>
          16 3 3 3 2.</_></rects></_>
    <_>
      <rects>
        <_>
          0 0 4 9 -1.</_>
        <_>
          2 0 2 9 2.</_></rects></_>
    <_>
      <rects>
        <_>
          1 0 3 6 -1.</_>
        <_>
          1 3 3 3 2.</_></rects></_>
    <_>
      <rects>
        <_>
          9 7 6 9 -1.</_>
        <_>
          11 7 2 9 3.</_></rects></_>
    <_>
      <rects>
        <_>
          10 6 3 6 -1.</_>
        <_>
          11 6 1 6 3.</_></rects></_>
    <_>
      <rects>
        <_>
          1 2 18 2 -1.</_>
        <_>
          1 2 9 1 2.</_>
        <_>
          10 3 9 1 2.</_></rects></_>
    <_>
      <rects>
        <_>
          5 8 6 8 -1.</_>
        <_>
          7 8 2 8 3.</_></rects></_>
    <_>
      <rects>
        <_>
          9 0 6 16 -1.</_>
        <_>
          11 0 2 16 3.</_></rects></_>
    <_>
      <rects>
        <_>
          14 1 6 18 -1.</_>
        <_>
          17 1 3 9 2.</_>
        <_>
          14 10 3 9 2.</_></rects></_>
    <_>
      <rects>
        <_>
          2 9 2 3 -1.</_>
        <_>
          2 10 2 1 3.</_></rects></_>
    <_>
      <rects>
        <_>
          0 1 6 18 -1.</_>
        <_>
          0 1 3 9 2.</_>
        <_>
          3 10 3 9 2.</_></rects></_>
    <_>
      <rects>
        <_>
          11 8 4 12 -1.</_>
        <_>
          11 8 2 12 2.</_></rects></_>
    <_>
      <rects>
        <_>
          2 1 18 18 -1.</_>
        <_>
          2 10 18 9 2.</_></rects></_>
    <_>
      <rects>
        <_>
          6 3 3 1 -1.</_>
        <_>
          7 3 1 1 3.</_></rects></_>
    <_>
      <rects>
        <_>
          4 12 2 2 -1.</_>
        <_>
          4 13 2 1 2.</_></rects></_>
    <_>
      <rects>
        <_>
          8 13 5 3 -1.</_>
        <_>
          8 14 5 1 3.</_></rects></_>
    <_>
      <rects>
        <_>
          8 14 4 3 -1.</_>
        <_>
          8 15 4 1 3.</_></rects></_>
    <_>
      <rects>
        <_>
          3 12 5 3 -1.</_>
        <_>
          3 13 5 1 3.</_></rects></_>
    <_>
      <rects>
        <_>
          6 3 3 4 -1.</_>
        <_>
          7 3 1 4 3.</_></rects></_>
    <_>
      <rects>
        <_>
          11 10 2 2 -1.</_>
        <_>
          12 10 1 1 2.</_>
        <_>
          11 11 1 1 2.</_></rects></_>
    <_>
      <rects>
        <_>
          5 8 12 1 -1.</_>
        <_>
          9 8 4 1 3.</_></rects></_>
    <_>
      <rects>
        <_>
          8 4 4 8 -1.</_>
        <_>
          10 4 2 8 2.</_></rects></_>
    <_>
      <rects>
        <_>
          6 6 8 5 -1.</_>
        <_>
          10 6 4 5 2.</_></rects></_>
    <_>
      <rects>
        <_>
          10 4 6 4 -1.</_>
        <_>
          12 4 2 4 3.</_></rects></_>
    <_>
      <rects>
        <_>
          12 7 2 2 -1.</_>
        <_>
          13 7 1 1 2.</_>
        <_>
          12 8 1 1 2.</_></rects></_>
    <_>
      <rects>
        <_>
          3 5 10 8 -1.</_>
        <_>
          3 9 10 4 2.</_></rects></_>
    <_>
      <rects>
        <_>
          7 1 2 12 -1.</_>
        <_>
          7 7 2 6 2.</_></rects></_>
    <_>
      <rects>
        <_>
          12 7 2 2 -1.</_>
        <_>
          13 7 1 1 2.</_>
        <_>
          12 8 1 1 2.</_></rects></_>
    <_>
      <rects>
        <_>
          11 13 1 6 -1.</_>
        <_>
          11 16 1 3 2.</_></rects></_>
    <_>
      <rects>
        <_>
          5 1 6 15 -1.</_>
        <_>
          7 1 2 15 3.</_></rects></_>
    <_>
      <rects>
        <_>
          6 7 2 2 -1.</_>
        <_>
          6 7 1 1 2.</_>
        <_>
          7 8 1 1 2.</_></rects></_>
    <_>
      <rects>
        <_>
          17 5 2 2 -1.</_>
        <_>
          17 6 2 1 2.</_></rects></_>
    <_>
      <rects>
        <_>
          10 3 4 10 -1.</_>
        <_>
          12 3 2 5 2.</_>
        <_>
          10 8 2 5 2.</_></rects></_>
    <_>
      <rects>
        <_>
          1 5 2 2 -1.</_>
        <_>
          1 6 2 1 2.</_></rects></_>
    <_>
      <rects>
        <_>
          7 10 2 2 -1.</_>
        <_>
          7 10 1 1 2.</_>
        <_>
          8 11 1 1 2.</_></rects></_>
    <_>
      <rects>
        <_>
          3 12 14 4 -1.</_>
        <_>
          10 12 7 2 2.</_>
        <_>
          3 14 7 2 2.</_></rects></_>
    <_>
      <rects>
        <_>
          9 15 3 2 -1.</_>
        <_>
          9 16 3 1 2.</_></rects></_>
    <_>
      <rects>
        <_>
          1 13 3 3 -1.</_>
        <_>
          1 14 3 1 3.</_></rects></_>
    <_>
      <rects>
        <_>
          0 3 1 2 -1.</_>
        <_>
          0 4 1 1 2.</_></rects></_>
    <_>
      <rects>
        <_>
          7 7 6 1 -1.</_>
        <_>
          9 7 2 1 3.</_></rects></_>
    <_>
      <rects>
        <_>
          0 4 16 6 -1.</_>
        <_>
          0 6 16 2 3.</_></rects></_>
    <_>
      <rects>
        <_>
          9 3 2 14 -1.</_>
        <_>
          9 10 2 7 2.</_></rects></_>
    <_>
      <rects>
        <_>
          12 0 4 3 -1.</_>
        <_>
          12 0 2 3 2.</_></rects></_>
    <_>
      <rects>
        <_>
          4 18 12 2 -1.</_>
        <_>
          8 18 4 2 3.</_></rects></_>
    <_>
      <rects>
        <_>
          4 10 12 4 -1.</_>
        <_>
          8 10 4 4 3.</_></rects></_>
    <_>
      <rects>
        <_>
          9 9 2 2 -1.</_>
        <_>
          9 10 2 1 2.</_></rects></_>
    <_>
      <rects>
        <_>
          14 1 2 8 -1.</_>
        <_>
          15 1 1 4 2.</_>
        <_>
          14 5 1 4 2.</_></rects></_>
    <_>
      <rects>
        <_>
          3 4 9 1 -1.</_>
        <_>
          6 4 3 1 3.</_></rects></_>
    <_>
      <rects>
        <_>
          3 3 4 2 -1.</_>
        <_>
          3 4 4 1 2.</_></rects></_>
    <_>
      <rects>
        <_>
          11 15 2 4 -1.</_>
        <_>
          11 17 2 2 2.</_></rects></_>
    <_>
      <rects>
        <_>
          14 13 2 6 -1.</_>
        <_>
          14 15 2 2 3.</_></rects></_>
    <_>
      <rects>
        <_>
          6 6 1 6 -1.</_>
        <_>
          6 9 1 3 2.</_></rects></_>
    <_>
      <rects>
        <_>
          6 10 8 8 -1.</_>
        <_>
          6 14 8 4 2.</_></rects></_>
    <_>
      <rects>
        <_>
          8 13 4 3 -1.</_>
        <_>
          8 14 4 1 3.</_></rects></_>
    <_>
      <rects>
        <_>
          10 11 4 8 -1.</_>
        <_>
          10 15 4 4 2.</_></rects></_>
    <_>
      <rects>
        <_>
          5 11 6 1 -1.</_>
        <_>
          7 11 2 1 3.</_></rects></_>
    <_>
      <rects>
        <_>
          5 4 6 10 -1.</_>
        <_>
          8 4 3 10 2.</_></rects></_>
    <_>
      <rects>
        <_>
          14 2 6 3 -1.</_>
        <_>
          14 3 6 1 3.</_></rects></_>
    <_>
      <rects>
        <_>
          9 12 3 2 -1.</_>
        <_>
          9 13 3 1 2.</_></rects></_>
    <_>
      <rects>
        <_>
          8 1 4 6 -1.</_>
        <_>
          8 3 4 2 3.</_></rects></_>
    <_>
      <rects>
        <_>
          3 5 13 8 -1.</_>
        <_>
          3 9 13 4 2.</_></rects></_>
    <_>
      <rects>
        <_>
          12 5 5 3 -1.</_>
        <_>
          12 6 5 1 3.</_></rects></_>
    <_>
      <rects>
        <_>
          5 14 15 6 -1.</_>
        <_>
          5 16 15 2 3.</_></rects></_>
    <_>
      <rects>
        <_>
          3 5 5 3 -1.</_>
        <_>
          3 6 5 1 3.</_></rects></_>
    <_>
      <rects>
        <_>
          9 14 2 6 -1.</_>
        <_>
          9 14 1 3 2.</_>
        <_>
          10 17 1 3 2.</_></rects></_>
    <_>
      <rects>
        <_>
          9 12 3 2 -1.</_>
        <_>
          9 13 3 1 2.</_></rects></_>
    <_>
      <rects>
        <_>
          9 13 3 2 -1.</_>
        <_>
          9 14 3 1 2.</_></rects></_>
    <_>
      <rects>
        <_>
          0 2 6 3 -1.</_>
        <_>
          0 3 6 1 3.</_></rects></_>
    <_>
      <rects>
        <_>
          0 1 9 11 -1.</_>
        <_>
          3 1 3 11 3.</_></rects></_>
    <_>
      <rects>
        <_>
          8 13 4 6 -1.</_>
        <_>
          10 13 2 3 2.</_>
        <_>
          8 16 2 3 2.</_></rects></_>
    <_>
      <rects>
        <_>
          7 13 6 3 -1.</_>
        <_>
          7 14 6 1 3.</_></rects></_>
    <_>
      <rects>
        <_>
          3 12 14 4 -1.</_>
        <_>
          3 12 7 2 2.</_>
        <_>
          10 14 7 2 2.</_></rects></_>
    <_>
      <rects>
        <_>
          7 14 1 4 -1.</_>
        <_>
          7 16 1 2 2.</_></rects></_>
    <_>
      <rects>
        <_>
          8 13 4 6 -1.</_>
        <_>
          10 13 2 3 2.</_>
        <_>
          8 16 2 3 2.</_></rects></_>
    <_>
      <rects>
        <_>
          10 14 1 3 -1.</_>
        <_>
          10 15 1 1 3.</_></rects></_>
    <_>
      <rects>
        <_>
          8 13 4 6 -1.</_>
        <_>
          8 13 2 3 2.</_>
        <_>
          10 16 2 3 2.</_></rects></_>
    <_>
      <rects>
        <_>
          9 14 1 3 -1.</_>
        <_>
          9 15 1 1 3.</_></rects></_>
    <_>
      <rects>
        <_>
          10 15 2 3 -1.</_>
        <_>
          10 16 2 1 3.</_></rects></_>
    <_>
      <rects>
        <_>
          11 16 1 2 -1.</_>
        <_>
          11 17 1 1 2.</_></rects></_>
    <_>
      <rects>
        <_>
          9 0 2 2 -1.</_>
        <_>
          9 1 2 1 2.</_></rects></_>
    <_>
      <rects>
        <_>
          0 1 5 8 -1.</_>
        <_>
          0 5 5 4 2.</_></rects></_>
    <_>
      <rects>
        <_>
          10 14 2 3 -1.</_>
        <_>
          10 15 2 1 3.</_></rects></_>
    <_>
      <rects>
        <_>
          10 13 2 3 -1.</_>
        <_>
          10 14 2 1 3.</_></rects></_>
    <_>
      <rects>
        <_>
          0 3 16 6 -1.</_>
        <_>
          0 6 16 3 2.</_></rects></_>
    <_>
      <rects>
        <_>
          4 1 2 2 -1.</_>
        <_>
          5 1 1 2 2.</_></rects></_>
    <_>
      <rects>
        <_>
          9 7 2 3 -1.</_>
        <_>
          9 8 2 1 3.</_></rects></_>
    <_>
      <rects>
        <_>
          10 8 2 12 -1.</_>
        <_>
          10 12 2 4 3.</_></rects></_>
    <_>
      <rects>
        <_>
          9 7 2 2 -1.</_>
        <_>
          10 7 1 2 2.</_></rects></_>
    <_>
      <rects>
        <_>
          5 0 6 8 -1.</_>
        <_>
          7 0 2 8 3.</_></rects></_>
    <_>
      <rects>
        <_>
          9 7 3 6 -1.</_>
        <_>
          10 7 1 6 3.</_></rects></_>
    <_>
      <rects>
        <_>
          8 12 10 8 -1.</_>
        <_>
          8 16 10 4 2.</_></rects></_>
    <_>
      <rects>
        <_>
          8 7 3 6 -1.</_>
        <_>
          9 7 1 6 3.</_></rects></_>
    <_>
      <rects>
        <_>
          4 7 12 2 -1.</_>
        <_>
          10 7 6 2 2.</_></rects></_>
    <_>
      <rects>
        <_>
          8 6 8 3 -1.</_>
        <_>
          8 6 4 3 2.</_></rects></_>
    <_>
      <rects>
        <_>
          16 15 3 3 -1.</_>
        <_>
          16 16 3 1 3.</_></rects></_>
    <_>
      <rects>
        <_>
          4 6 12 3 -1.</_>
        <_>
          10 6 6 3 2.</_></rects></_>
    <_>
      <rects>
        <_>
          7 8 3 5 -1.</_>
        <_>
          8 8 1 5 3.</_></rects></_>
    <_>
      <rects>
        <_>
          0 10 20 2 -1.</_>
        <_>
          10 10 10 1 2.</_>
        <_>
          0 11 10 1 2.</_></rects></_>
    <_>
      <rects>
        <_>
          11 16 9 4 -1.</_>
        <_>
          14 16 3 4 3.</_></rects></_>
    <_>
      <rects>
        <_>
          0 5 3 4 -1.</_>
        <_>
          1 5 1 4 3.</_></rects></_>
    <_>
      <rects>
        <_>
          8 15 4 2 -1.</_>
        <_>
          8 15 2 1 2.</_>
        <_>
          10 16 2 1 2.</_></rects></_>
    <_>
      <rects>
        <_>
          1 8 19 3 -1.</_>
        <_>
          1 9 19 1 3.</_></rects></_>
    <_>
      <rects>
        <_>
          15 16 3 3 -1.</_>
        <_>
          15 17 3 1 3.</_></rects></_>
    <_>
      <rects>
        <_>
          0 4 20 10 -1.</_>
        <_>
          0 4 10 5 2.</_>
        <_>
          10 9 10 5 2.</_></rects></_>
    <_>
      <rects>
        <_>
          2 14 7 6 -1.</_>
        <_>
          2 16 7 2 3.</_></rects></_>
    <_>
      <rects>
        <_>
          8 6 6 6 -1.</_>
        <_>
          10 6 2 6 3.</_></rects></_>
    <_>
      <rects>
        <_>
          16 4 4 6 -1.</_>
        <_>
          16 6 4 2 3.</_></rects></_>
    <_>
      <rects>
        <_>
          7 13 6 3 -1.</_>
        <_>
          7 14 6 1 3.</_></rects></_>
    <_>
      <rects>
        <_>
          7 13 4 3 -1.</_>
        <_>
          7 14 4 1 3.</_></rects></_>
    <_>
      <rects>
        <_>
          13 13 6 2 -1.</_>
        <_>
          13 14 6 1 2.</_></rects></_>
    <_>
      <rects>
        <_>
          14 12 2 3 -1.</_>
        <_>
          14 13 2 1 3.</_></rects></_>
    <_>
      <rects>
        <_>
          1 13 6 2 -1.</_>
        <_>
          1 14 6 1 2.</_></rects></_>
    <_>
      <rects>
        <_>
          4 12 2 3 -1.</_>
        <_>
          4 13 2 1 3.</_></rects></_>
    <_>
      <rects>
        <_>
          17 4 3 5 -1.</_>
        <_>
          18 4 1 5 3.</_></rects></_>
    <_>
      <rects>
        <_>
          5 5 14 8 -1.</_>
        <_>
          12 5 7 4 2.</_>
        <_>
          5 9 7 4 2.</_></rects></_>
    <_>
      <rects>
        <_>
          6 8 6 5 -1.</_>
        <_>
          8 8 2 5 3.</_></rects></_>
    <_>
      <rects>
        <_>
          0 4 4 6 -1.</_>
        <_>
          0 6 4 2 3.</_></rects></_>
    <_>
      <rects>
        <_>
          9 1 3 6 -1.</_>
        <_>
          10 1 1 6 3.</_></rects></_>
    <_>
      <rects>
        <_>
          10 4 6 3 -1.</_>
        <_>
          10 5 6 1 3.</_></rects></_>
    <_>
      <rects>
        <_>
          8 1 3 6 -1.</_>
        <_>
          9 1 1 6 3.</_></rects></_>
    <_>
      <rects>
        <_>
          4 4 6 3 -1.</_>
        <_>
          4 5 6 1 3.</_></rects></_>
    <_>
      <rects>
        <_>
          12 4 3 3 -1.</_>
        <_>
          12 5 3 1 3.</_></rects></_>
    <_>
      <rects>
        <_>
          12 11 4 2 -1.</_>
        <_>
          12 12 4 1 2.</_></rects></_>
    <_>
      <rects>
        <_>
          0 2 20 6 -1.</_>
        <_>
          0 2 10 3 2.</_>
        <_>
          10 5 10 3 2.</_></rects></_>
    <_>
      <rects>
        <_>
          5 4 3 3 -1.</_>
        <_>
          5 5 3 1 3.</_></rects></_>
    <_>
      <rects>
        <_>
          2 10 16 4 -1.</_>
        <_>
          10 10 8 2 2.</_>
        <_>
          2 12 8 2 2.</_></rects></_>
    <_>
      <rects>
        <_>
          3 10 16 6 -1.</_>
        <_>
          11 10 8 3 2.</_>
        <_>
          3 13 8 3 2.</_></rects></_>
    <_>
      <rects>
        <_>
          1 10 16 6 -1.</_>
        <_>
          1 10 8 3 2.</_>
        <_>
          9 13 8 3 2.</_></rects></_>
    <_>
      <rects>
        <_>
          4 7 2 4 -1.</_>
        <_>
          5 7 1 4 2.</_></rects></_>
    <_>
      <rects>
        <_>
          11 16 9 4 -1.</_>
        <_>
          14 16 3 4 3.</_></rects></_>
    <_>
      <rects>
        <_>
          3 16 14 4 -1.</_>
        <_>
          10 16 7 2 2.</_>
        <_>
          3 18 7 2 2.</_></rects></_>
    <_>
      <rects>
        <_>
          0 16 9 4 -1.</_>
        <_>
          3 16 3 4 3.</_></rects></_>
    <_>
      <rects>
        <_>
          1 14 6 6 -1.</_>
        <_>
          1 14 3 3 2.</_>
        <_>
          4 17 3 3 2.</_></rects></_>
    <_>
      <rects>
        <_>
          9 0 2 1 -1.</_>
        <_>
          9 0 1 1 2.</_></rects></_>
    <_>
      <rects>
        <_>
          6 7 8 10 -1.</_>
        <_>
          10 7 4 5 2.</_>
        <_>
          6 12 4 5 2.</_></rects></_>
    <_>
      <rects>
        <_>
          2 15 1 2 -1.</_>
        <_>
          2 16 1 1 2.</_></rects></_>
    <_>
      <rects>
        <_>
          0 14 7 6 -1.</_>
        <_>
          0 16 7 2 3.</_></rects></_>
    <_>
      <rects>
        <_>
          7 8 6 2 -1.</_>
        <_>
          7 9 6 1 2.</_></rects></_>
    <_>
      <rects>
        <_>
          9 2 2 15 -1.</_>
        <_>
          9 7 2 5 3.</_></rects></_>
    <_>
      <rects>
        <_>
          5 6 2 2 -1.</_>
        <_>
          5 7 2 1 2.</_></rects></_>
    <_>
      <rects>
        <_>
          6 6 8 3 -1.</_>
        <_>
          6 7 8 1 3.</_></rects></_>
    <_>
      <rects>
        <_>
          12 13 5 6 -1.</_>
        <_>
          12 15 5 2 3.</_></rects></_>
    <_>
      <rects>
        <_>
          0 0 20 18 -1.</_>
        <_>
          0 9 20 9 2.</_></rects></_>
    <_>
      <rects>
        <_>
          5 1 6 6 -1.</_>
        <_>
          7 1 2 6 3.</_></rects></_>
    <_>
      <rects>
        <_>
          5 1 4 9 -1.</_>
        <_>
          7 1 2 9 2.</_></rects></_>
    <_>
      <rects>
        <_>
          1 19 18 1 -1.</_>
        <_>
          7 19 6 1 3.</_></rects></_>
    <_>
      <rects>
        <_>
          14 16 5 2 -1.</_>
        <_>
          14 17 5 1 2.</_></rects></_>
    <_>
      <rects>
        <_>
          0 5 15 10 -1.</_>
        <_>
          0 10 15 5 2.</_></rects></_>
    <_>
      <rects>
        <_>
          7 15 4 2 -1.</_>
        <_>
          7 15 2 1 2.</_>
        <_>
          9 16 2 1 2.</_></rects></_>
    <_>
      <rects>
        <_>
          14 11 2 2 -1.</_>
        <_>
          14 12 2 1 2.</_></rects></_>
    <_>
      <rects>
        <_>
          9 8 3 3 -1.</_>
        <_>
          9 9 3 1 3.</_></rects></_>
    <_>
      <rects>
        <_>
          4 11 2 2 -1.</_>
        <_>
          4 12 2 1 2.</_></rects></_>
    <_>
      <rects>
        <_>
          8 8 3 3 -1.</_>
        <_>
          8 9 3 1 3.</_></rects></_>
    <_>
      <rects>
        <_>
          9 10 2 3 -1.</_>
        <_>
          9 11 2 1 3.</_></rects></_>
    <_>
      <rects>
        <_>
          8 8 4 3 -1.</_>
        <_>
          8 9 4 1 3.</_></rects></_>
    <_>
      <rects>
        <_>
          1 9 4 10 -1.</_>
        <_>
          1 9 2 5 2.</_>
        <_>
          3 14 2 5 2.</_></rects></_>
    <_>
      <rects>
        <_>
          0 12 6 8 -1.</_>
        <_>
          2 12 2 8 3.</_></rects></_>
    <_>
      <rects>
        <_>
          9 1 4 2 -1.</_>
        <_>
          11 1 2 1 2.</_>
        <_>
          9 2 2 1 2.</_></rects></_>
    <_>
      <rects>
        <_>
          12 13 7 6 -1.</_>
        <_>
          12 15 7 2 3.</_></rects></_>
    <_>
      <rects>
        <_>
          7 0 2 3 -1.</_>
        <_>
          7 1 2 1 3.</_></rects></_>
    <_>
      <rects>
        <_>
          7 14 6 3 -1.</_>
        <_>
          9 14 2 3 3.</_></rects></_>
    <_>
      <rects>
        <_>
          9 6 6 4 -1.</_>
        <_>
          11 6 2 4 3.</_></rects></_>
    <_>
      <rects>
        <_>
          8 10 8 3 -1.</_>
        <_>
          8 10 4 3 2.</_></rects></_>
    <_>
      <rects>
        <_>
          6 10 4 3 -1.</_>
        <_>
          8 10 2 3 2.</_></rects></_>
    <_>
      <rects>
        <_>
          6 8 3 5 -1.</_>
        <_>
          7 8 1 5 3.</_></rects></_>
    <_>
      <rects>
        <_>
          0 4 8 1 -1.</_>
        <_>
          4 4 4 1 2.</_></rects></_>
    <_>
      <rects>
        <_>
          8 2 2 6 -1.</_>
        <_>
          8 2 1 3 2.</_>
        <_>
          9 5 1 3 2.</_></rects></_>
    <_>
      <rects>
        <_>
          0 7 20 6 -1.</_>
        <_>
          0 9 20 2 3.</_></rects></_>
    <_>
      <rects>
        <_>
          12 10 3 6 -1.</_>
        <_>
          12 13 3 3 2.</_></rects></_>
    <_>
      <rects>
        <_>
          8 15 1 4 -1.</_>
        <_>
          8 17 1 2 2.</_></rects></_>
    <_>
      <rects>
        <_>
          5 16 2 4 -1.</_>
        <_>
          5 18 2 2 2.</_></rects></_>
    <_>
      <rects>
        <_>
          6 2 8 12 -1.</_>
        <_>
          6 6 8 4 3.</_></rects></_>
    <_>
      <rects>
        <_>
          4 7 12 2 -1.</_>
        <_>
          8 7 4 2 3.</_></rects></_>
    <_>
      <rects>
        <_>
          7 0 6 1 -1.</_>
        <_>
          9 0 2 1 3.</_></rects></_>
    <_>
      <rects>
        <_>
          8 11 3 3 -1.</_>
        <_>
          8 12 3 1 3.</_></rects></_>
    <_>
      <rects>
        <_>
          12 11 3 6 -1.</_>
        <_>
          12 14 3 3 2.</_></rects></_>
    <_>
      <rects>
        <_>
          11 2 6 10 -1.</_>
        <_>
          14 2 3 5 2.</_>
        <_>
          11 7 3 5 2.</_></rects></_>
    <_>
      <rects>
        <_>
          5 7 10 12 -1.</_>
        <_>
          5 7 5 6 2.</_>
        <_>
          10 13 5 6 2.</_></rects></_>
    <_>
      <rects>
        <_>
          4 4 2 10 -1.</_>
        <_>
          4 9 2 5 2.</_></rects></_>
    <_>
      <rects>
        <_>
          9 7 2 3 -1.</_>
        <_>
          9 7 1 3 2.</_></rects></_>
    <_>
      <rects>
        <_>
          11 9 6 2 -1.</_>
        <_>
          11 9 3 2 2.</_></rects></_>
    <_>
      <rects>
        <_>
          4 7 2 2 -1.</_>
        <_>
          5 7 1 2 2.</_></rects></_>
    <_>
      <rects>
        <_>
          0 2 4 6 -1.</_>
        <_>
          0 4 4 2 3.</_></rects></_>
    <_>
      <rects>
        <_>
          10 7 3 4 -1.</_>
        <_>
          11 7 1 4 3.</_></rects></_>
    <_>
      <rects>
        <_>
          9 7 3 5 -1.</_>
        <_>
          10 7 1 5 3.</_></rects></_>
    <_>
      <rects>
        <_>
          9 1 1 3 -1.</_>
        <_>
          9 2 1 1 3.</_></rects></_>
    <_>
      <rects>
        <_>
          0 6 16 6 -1.</_>
        <_>
          0 6 8 3 2.</_>
        <_>
          8 9 8 3 2.</_></rects></_>
    <_>
      <rects>
        <_>
          10 15 3 3 -1.</_>
        <_>
          10 16 3 1 3.</_></rects></_>
    <_>
      <rects>
        <_>
          9 14 4 3 -1.</_>
        <_>
          9 15 4 1 3.</_></rects></_>
    <_>
      <rects>
        <_>
          3 2 6 10 -1.</_>
        <_>
          3 2 3 5 2.</_>
        <_>
          6 7 3 5 2.</_></rects></_>
    <_>
      <rects>
        <_>
          3 0 14 2 -1.</_>
        <_>
          3 1 14 1 2.</_></rects></_>
[truncated: 140,617 more chars]
