# Supplementary material for: Design of a hazard prediction system with intelligent multimodal fusion based on artificial intelligence & internet of things technology: taking a crib as an example
Source: PeerJ Comput Sci. 2024 Oct 29;10:e2404. doi: 10.7717/peerj-cs.2404 (PMC11623082; doi:10.7717/peerj-cs.2404)
Supplement: Supplemental Information 2 [file peerj-cs-10-2404-s002.zip › Algorithm/readme.txt]

This folder contains the source code of the article:
(1) Environmental Detection Algorithm is used to detect infant kicking off the quilt, bedwetting, crying, flipping, fever, and other conditions;
(2) Turn-over Detection Algorithm is used for baby turn-over detection;
(3) Real-time State Monitoring Algorithm is used for real-time monitoring of infant status;
