# Supplementary material for: Design of a hazard prediction system with intelligent multimodal fusion based on artificial intelligence & internet of things technology: taking a crib as an example
Source: PeerJ Comput Sci. 2024 Oct 29;10:e2404. doi: 10.7717/peerj-cs.2404 (PMC11623082; doi:10.7717/peerj-cs.2404)
Supplement: Supplemental Information 3 [file peerj-cs-10-2404-s003.zip]

Archive with 18 entries (15 files):
- Data/
- Data/data_preprocessing/
- Data/data_preprocessing/bedwetting2.csv
- Data/data_preprocessing/climbing-over2.csv
- Data/data_preprocessing/crying2.csv
- Data/data_preprocessing/hyperthermia2.csv
- Data/data_preprocessing/hypothermia2.csv
- Data/data_preprocessing/real-time-status2.csv
- Data/data_preprocessing/turning-over2.xlsx
- Data/readme.txt
- Data/test_data_source/
- Data/test_data_source/bedwetting1.csv
- Data/test_data_source/climbing over1.csv
- Data/test_data_source/crying1.csv
- Data/test_data_source/hyperthermia1.csv
- Data/test_data_source/hypothermia1.csv
- Data/test_data_source/real-time-status1.csv
- Data/test_data_source/turning-over1.xlsx
