# Supplementary material for: Design of a hazard prediction system with intelligent multimodal fusion based on artificial intelligence & internet of things technology: taking a crib as an example
Source: PeerJ Comput Sci. 2024 Oct 29;10:e2404. doi: 10.7717/peerj-cs.2404 (PMC11623082; doi:10.7717/peerj-cs.2404)
Supplement: Supplemental Information 3 [file peerj-cs-10-2404-s003.zip › Data/data_preprocessing/bedwetting2.csv]

RunTime(s)	Voice(dB)	Distance(cm)	Temperature(?��)	Humidity(RH)	Buzzer	Supplement		H1(RH)	H2(RH)	��H(RH)	t1(s)	t2(s)	��t(s)	KH(RH/s)
3.99	43	52	37	21%	Non			21%	21%	0	3.99	5.27	1.28	0
5.27	42	122	37	21%	Non			21%	21%	0	5.27	6.56	1.29	0
6.56	43	100	37	21%	Non			21%	21%	0	6.56	7.84	1.28	0
7.84	42	102	37	21%	Non			21%	21%	0	7.84	9.13	1.29	0
9.13	42	103	37	21%	Non			21%	21%	0	9.13	10.41	1.28	0
10.41	42	124	37	21%	Non			21%	20%	-0.01	10.41	11.7	1.29	-0.007751938
11.7	42	100	37	20%	Non			20%	20%	0	11.7	12.98	1.28	0
12.98	42	99	37	20%	Non	abnormal(repair)		20%	21%	0.01	12.98	14.27	1.29	0.007751938
14.27	42	101	38	21%	Non	abnormal(repair)		21%	22%	0.01	14.27	15.55	1.28	0.0078125
15.55	42	124	38	22%	Non	abnormal(repair)		22%	22%	0	15.55	16.84	1.29	0
16.84	43	162	38	22%	Non	abnormal(repair)		22%	23%	0.01	16.84	18.12	1.28	0.0078125
18.12	41	125	38	23%	Non	abnormal(repair)		23%	21%	-0.02	18.12	19.41	1.29	-0.015503876
19.41	43	124	38	21%	Non			21%	25%	0.04	19.41	20.7	1.29	0.031007752
20.7	43	122	38	25%	Non			25%	28%	0.03	20.7	21.98	1.28	0.0234375
21.98	44	36	38	28%	Non			28%	35%	0.07	21.98	23.26	1.28	0.0546875
23.26	43	122	38	35%	Non			35%	39%	0.04	23.26	24.55	1.29	0.031007752
24.55	43	47	38	39%	Non			39%	44%	0.05	24.55	25.83	1.28	0.0390625
25.83	43	48	38	44%	Non			44%	48%	0.04	25.83	27.11	1.28	0.03125
27.11	43	102	38	48%	Non			48%	53%	0.05	27.11	28.4	1.29	0.03875969
28.4	43	100	38	53%	Non			53%	57%	0.04	28.4	29.68	1.28	0.03125
29.68	41	100	38	57%	Non	abnormal(repair)		57%	60%	0.03	29.68	30.96	1.28	0.0234375
30.96	41	122	38	60%	Non	abnormal(repair)		60%	63%	0.03	30.96	32.25	1.29	0.023255814
32.25	41	43	38	63%	Non	abnormal(repair)		63%	65%	0.02	32.25	33.53	1.28	0.015625
33.53	41	122	38	65%	Non	abnormal(repair)		65%	68%	0.03	33.53	34.82	1.29	0.023255814
34.82	41	122	38	68%	Non	abnormal(repair)		68%	70%	0.02	34.82	36.1	1.28	0.015625
36.1	41	121	38	70%	Non	abnormal(repair)		70%	72%	0.02	36.1	37.39	1.29	0.015503876
37.39	44	124	38	72%	Non			72%	77%	0.05	37.39	38.68	1.29	0.03875969
38.68	41	122	38	77%	Non	abnormal(repair)		77%	79%	0.02	38.68	39.96	1.28	0.015625
39.96	43	124	38	79%	Non			79%	76%	-0.03	39.96	41.25	1.29	-0.023255814
41.25	43	122	37	76%	Non			76%	81%	0.05	41.25	42.53	1.28	0.0390625
42.53	43	124	37	81%	Non			81%	83%	0.02	42.53	43.82	1.29	0.015503876
43.82	41	122	37	83%	Non	abnormal(repair)		83%	81%	-0.02	43.82	45.11	1.29	-0.015503876
45.11	41	122	37	81%	Non	abnormal(repair)		81%	83%	0.02	45.11	46.39	1.28	0.015625
46.39	41	123	37	83%	Non	abnormal(repair)		83%	88%	0.05	46.39	47.68	1.29	0.03875969
47.68	41	121	37	88%	Non	abnormal(repair)		88%	90%	0.02	47.68	48.96	1.28	0.015625
48.96	41	122	37	90%	Non	abnormal(repair)		90%	91%	0.01	48.96	50.25	1.29	0.007751938
50.25	41	124	37	91%	Ring	abnormal(repair)		91%	93%	0.02	50.25	51.73	1.48	0.013513514
51.73	41	124	36	93%	Ring	abnormal(repair)		93%	95%	0.02	51.73	53.22	1.49	0.013422819
53.22	45	123	36	95%	Ring			95%	84%	-0.11	53.22	54.71	1.49	-0.073825503
54.71	42	100	36	84%	Non			84%	76%	-0.08	54.71	55.99	1.28	-0.0625
55.99	42	99	36	76%	Non			76%	74%	-0.02	55.99	57.27	1.28	-0.015625
57.27	42	100	36	74%	Non			74%	71%	-0.03	57.27	58.56	1.29	-0.023255814
58.56	40	102	36	71%	Non	abnormal(repair)		71%	66%	-0.05	58.56	59.84	1.28	-0.0390625
59.84	40	15	36	66%	Non			66%	67%	0.01	59.84	61.12	1.28	0.0078125
61.12	44	124	36	67%	Non			67%	76%	0.09	61.12	63.7	2.58	0.034883721
63.7	44	120	36	76%	Non			76%	81%	0.05	63.7	64.98	1.28	0.0390625
64.98	44	120	36	81%	Non			81%	83%	0.02	64.98	66.27	1.29	0.015503876
66.27	44	121	36	83%	Non			83%	86%	0.03	66.27	67.56	1.29	0.023255814
67.56	44	121	36	86%	Non			86%	87%	0.01	67.56	68.84	1.28	0.0078125
68.84	45	121	36	87%	Non			87%	89%	0.02	68.84	70.13	1.29	0.015503876
70.13	44	121	36	89%	Non			89%	91%	0.02	70.13	71.41	1.28	0.015625
71.41	44	123	36	91%	Ring			91%	92%	0.01	71.41	72.9	1.49	0.006711409
72.9	45	121	36	92%	Ring			92%	94%	0.02	72.9	74.39	1.49	0.013422819
74.39	44	121	36	94%	Ring			94%	95%	0.01	74.39	75.87	1.48	0.006756757
75.87	44	121	37	95%	Ring			95%	95%	0	75.87	77.36	1.49	0
77.36	44	121	37	95%	Ring			95%	95%	0	77.36	78.84	1.48	0
78.84	44	121	37	95%	Ring			95%	95%	0	78.84	80.33	1.49	0
80.33	44	123	37	95%	Ring			95%	95%	0	80.33	81.81	1.48	0
81.81	44	121	37	95%	Ring			95%	95%	0	81.81	83.3	1.49	0
83.3	44	5	37	95%	Ring			95%	79%	-0.16	83.3	84.78	1.48	-0.108108108
84.78	44	100	37	79%	Non			79%	67%	-0.12	84.78	86.06	1.28	-0.09375
86.06	44	102	37	67%	Non			67%	60%	-0.07	86.06	87.35	1.29	-0.054263566
87.35	44	98	37	60%	Non			60%	55%	-0.05	87.35	88.63	1.28	-0.0390625
88.63	44	98	37	55%	Non			55%	51%	-0.04	88.63	89.92	1.29	-0.031007752
89.92	44	99	37	51%	Non			51%	47%	-0.04	89.92	91.2	1.28	-0.03125
91.2	44	99	37	47%	Non			47%	48%	0.01	91.2	92.49	1.29	0.007751938
92.49	44	97	37	48%	Non			48%	47%	-0.01	92.49	93.77	1.28	-0.0078125
93.77	44	101	38	47%	Non			47%	47%	0	93.77	95.05	1.28	0
95.05	44	123	38	47%	Non			47%	42%	-0.05	95.05	96.34	1.29	-0.03875969
96.34	44	122	38	42%	Non			42%	46%	0.04	96.34	97.63	1.29	0.031007752
97.63	44	98	38	46%	Non			46%	43%	-0.03	97.63	98.91	1.28	-0.0234375
98.91	44	99	38	43%	Non			43%	47%	0.04	98.91	100.2	1.29	0.031007752
100.2	44	101	38	47%	Non			47%	48%	0.01	100.2	101.48	1.28	0.0078125
101.48	44	99	38	48%	Non			48%	49%	0.01	101.48	102.76	1.28	0.0078125
102.76	44	123	38	49%	Non			49%	50%	0.01	102.76	104.05	1.29	0.007751938
104.05	43	123	38	50%	Non			50%	51%	0.01	104.05	105.34	1.29	0.007751938
105.34	44	123	38	51%	Non			51%	52%	0.01	105.34	106.62	1.28	0.0078125
106.62	43	125	38	52%	Non			52%	52%	0	106.62	107.91	1.29	0
107.91	44	125	38	52%	Non			52%	52%	0	107.91	109.19	1.28	0
109.19	43	124	38	52%	Non			52%	53%	0.01	109.19	110.48	1.29	0.007751938
110.48	44	35	38	53%	Non			53%	53%	0	110.48	111.76	1.28	0
111.76	44	167	38	53%	Non			53%	45%	-0.08	111.76	113.05	1.29	-0.062015504
113.05	44	0	38	45%	Ring			45%	52%	0.07	113.05	114.55	1.5	0.046666667
114.55	44	125	38	52%	Non			52%	68%	0.16	114.55	115.84	1.29	0.124031008
115.84	44	125	38	68%	Non			68%	77%	0.09	115.84	117.12	1.28	0.0703125
117.12	44	0	38	77%	Ring			77%	82%	0.05	117.12	118.62	1.5	0.033333333
118.62	44	128	38	82%	Non			82%	85%	0.03	118.62	119.91	1.29	0.023255814
119.91	45	0	38	85%	Ring			85%	88%	0.03	119.91	121.41	1.5	0.02
121.41	45	122	38	88%	Non			88%	90%	0.02	121.41	122.7	1.29	0.015503876
122.7	45	122	38	90%	Non			90%	92%	0.02	122.7	123.98	1.28	0.015625
123.98	44	123	38	92%	Ring			92%	94%	0.02	123.98	125.47	1.49	0.013422819
125.47	44	122	38	94%	Ring			94%	95%	0.01	125.47	126.96	1.49	0.006711409
126.96	44	121	38	95%	Ring			95%	95%	0	126.96	128.44	1.48	0
128.44	44	104	38	95%	Ring			95%	95%	0	128.44	129.93	1.49	0
129.93	44	120	38	95%	Ring			95%	76%	-0.19	129.93	131.41	1.48	-0.128378378
131.41	44	120	38	76%	Non			76%	62%	-0.14	131.41	132.7	1.29	-0.108527132
132.7	44	120	37	62%	Non			62%	58%	-0.04	132.7	133.99	1.29	-0.031007752
133.99	46	98	37	58%	Non			58%	62%	0.04	133.99	135.27	1.28	0.03125
135.27	1	123	37	62%	Non			62%	71%	0.09	135.27	136.55	1.28	0.0703125
136.55	44	123	37	71%	Non			71%	83%	0.12	136.55	137.84	1.29	0.093023256
137.84	44	122	37	83%	Non			83%	89%	0.06	137.84	139.13	1.29	0.046511628
139.13	44	120	37	89%	Non			89%	93%	0.04	139.13	140.41	1.28	0.03125
140.41	44	121	37	93%	Ring			93%	95%	0.02	140.41	141.9	1.49	0.013422819
141.9	44	122	37	95%	Ring			95%	95%	0	141.9	143.38	1.48	0
143.38	44	121	37	95%	Ring			95%	95%	0	143.38	144.87	1.49	0
144.87	44	123	37	95%	Ring			95%	95%	0	144.87	146.36	1.49	0
146.36	44	120	37	95%	Ring			95%	95%	0	146.36	147.84	1.48	0
147.84	44	122	37	95%	Ring			95%	94%	-0.01	147.84	149.33	1.49	-0.006711409
149.33	44	122	37	94%	Ring			94%	77%	-0.17	149.33	150.81	1.48	-0.114864865
150.81	44	97	37	77%	Non			77%	70%	-0.07	150.81	152.1	1.29	-0.054263566
152.1	44	96	37	70%	Non			70%	66%	-0.04	152.1	153.38	1.28	-0.03125
153.38	44	98	37	66%	Non			66%	63%	-0.03	153.38	154.67	1.29	-0.023255814
154.67	44	98	37	63%	Non			63%	60%	-0.03	154.67	155.95	1.28	-0.0234375
155.95	44	96	37	60%	Non			60%	59%	-0.01	155.95	157.24	1.29	-0.007751938
157.24	44	98	37	59%	Non			59%	58%	-0.01	157.24	158.52	1.28	-0.0078125
158.52	44	122	37	58%	Non			58%	57%	-0.01	158.52	159.81	1.29	-0.007751938
159.81	44	96	37	57%	Non			57%	58%	0.01	159.81	161.09	1.28	0.0078125
161.09	44	99	37	58%	Non			58%	59%	0.01	161.09	162.38	1.29	0.007751938
162.38	44	99	37	59%	Non			59%	61%	0.02	162.38	163.66	1.28	0.015625
163.66	44	98	37	61%	Non			61%	63%	0.02	163.66	164.94	1.28	0.015625
164.94	44	96	37	63%	Non			63%	64%	0.01	164.94	166.23	1.29	0.007751938
166.23	44	99	37	64%	Non			64%	66%	0.02	166.23	167.51	1.28	0.015625
167.51	43	98	37	66%	Non			66%	67%	0.01	167.51	168.8	1.29	0.007751938
168.8	44	96	37	67%	Non			67%	68%	0.01	168.8	170.08	1.28	0.0078125
170.08	44	97	37	68%	Non			68%	69%	0.01	170.08	171.37	1.29	0.007751938
171.37	44	97	37	69%	Non			69%	69%	0	171.37	172.65	1.28	0
172.65	44	95	37	69%	Non			69%	70%	0.01	172.65	173.93	1.28	0.0078125
173.93	44	96	37	70%	Non			70%	71%	0.01	173.93	175.22	1.29	0.007751938
175.22	44	98	37	71%	Non			71%	71%	0	175.22	176.5	1.28	0
176.5	44	96	37	71%	Non			71%	72%	0.01	176.5	177.79	1.29	0.007751938
177.79	44	98	37	72%	Non			72%	72%	0	177.79	179.07	1.28	0
179.07	44	99	37	72%	Non			72%	70%	-0.02	179.07	180.36	1.29	-0.015503876
180.36	44	96	37	70%	Non			70%	69%	-0.01	180.36	181.64	1.28	-0.0078125
181.64	44	98	37	69%	Non			69%	71%	0.02	181.64	182.93	1.29	0.015503876
182.93	44	98	38	71%	Non			71%	71%	0	182.93	184.21	1.28	0
184.21	44	96	38	71%	Non			71%	72%	0.01	184.21	185.49	1.28	0.0078125
185.49	44	123	38	72%	Non			72%	69%	-0.03	185.49	186.78	1.29	-0.023255814
186.78	44	123	38	69%	Non			69%	69%	0	186.78	188.07	1.29	0
188.07	44	97	38	69%	Non			69%	71%	0.02	188.07	189.35	1.28	0.015625
189.35	44	98	38	71%	Non			71%	68%	-0.03	189.35	190.63	1.28	-0.0234375
190.63	44	98	38	68%	Non			68%	70%	0.02	190.63	191.92	1.29	0.015503876
191.92	44	98	38	70%	Non			70%	71%	0.01	191.92	193.2	1.28	0.0078125
193.2	44	98	38	71%	Non			71%	71%	0	193.2	194.49	1.29	0
194.49	44	99	38	71%	Non			71%	72%	0.01	194.49	195.77	1.28	0.0078125
195.77	44	121	38	72%	Non			72%	72%	0	195.77	197.06	1.29	0
197.06	44	101	38	72%	Non			72%	73%	0.01	197.06	198.34	1.28	0.0078125
198.34	44	122	38	73%	Non			73%	65%	-0.08	198.34	199.63	1.29	-0.062015504
199.63	44	101	38	65%	Non			65%	59%	-0.06	199.63	200.91	1.28	-0.046875
200.91	44	100	38	59%	Non			59%	56%	-0.03	200.91	202.2	1.29	-0.023255814
202.2	44	121	38	56%	Non			56%	66%	0.1	202.2	203.48	1.28	0.078125
203.48	45	120	38	66%	Non			66%	79%	0.13	203.48	204.77	1.29	0.100775194
204.77	45	122	38	79%	Non			79%	82%	0.03	204.77	206.05	1.28	0.0234375
206.05	44	122	38	82%	Non			82%	90%	0.08	206.05	207.34	1.29	0.062015504
207.34	45	122	38	90%	Non			90%	93%	0.03	207.34	208.63	1.29	0.023255814
208.63	45	122	38	93%	Ring			93%	95%	0.02	208.63	210.11	1.48	0.013513514
210.11	46	122	38	95%	Ring			95%	95%	0	210.11	211.6	1.49	0
211.6	46	122	38	95%	Ring			95%	95%	0	211.6	213.09	1.49	0
213.09	45	120	38	95%	Ring			95%	95%	0	213.09	214.57	1.48	0
214.57	45	120	38	95%	Ring			95%	95%	0	214.57	216.06	1.49	0
216.06	44	102	38	95%	Ring			95%	95%	0	216.06	217.54	1.48	0
217.54	44	102	38	95%	Ring			95%	95%	0	217.54	219.03	1.49	0
219.03	44	123	38	95%	Ring			95%	95%	0	219.03	220.51	1.48	0
220.51	44	123	38	95%	Ring			95%	95%	0	220.51	222	1.49	0
222	42	103	38	95%	Ring	abnormal(repair)		95%	89%	-0.06	222	223.48	1.48	-0.040540541
223.48	44	123	38	89%	Non			89%	84%	-0.05	223.48	224.77	1.29	-0.03875969
224.77	44	122	38	84%	Non			84%	80%	-0.04	224.77	226.06	1.29	-0.031007752
226.06	44	121	38	80%	Non			80%	78%	-0.02	226.06	227.34	1.28	-0.015625
227.34	44	122	38	78%	Non			78%	78%	0	227.34	228.63	1.29	0
228.63	44	122	38	78%	Non			78%	82%	0.04	228.63	229.91	1.28	0.03125
229.91	44	121	38	82%	Non			82%	79%	-0.03	229.91	231.2	1.29	-0.023255814
231.2	44	121	37	79%	Non			79%	75%	-0.04	231.2	232.48	1.28	-0.03125
232.48	44	121	37	75%	Non			75%	68%	-0.07	232.48	233.77	1.29	-0.054263566
233.77	44	124	37	68%	Non			68%	65%	-0.03	233.77	235.06	1.29	-0.023255814
235.06	44	123	37	65%	Non			65%	63%	-0.02	235.06	236.34	1.28	-0.015625
236.34	44	123	37	63%	Non			63%	61%	-0.02	236.34	237.63	1.29	-0.015503876
237.63	44	123	37	61%	Non			61%	60%	-0.01	237.63	238.91	1.28	-0.0078125
238.91	44	121	37	60%	Non			60%	67%	0.07	238.91	240.2	1.29	0.054263566
240.2	44	98	37	67%	Non			67%	83%	0.16	240.2	241.49	1.29	0.124031008
241.49	44	101	37	83%	Non			83%	90%	0.07	241.49	242.77	1.28	0.0546875
242.77	44	123	37	90%	Non			90%	94%	0.04	242.77	244.06	1.29	0.031007752
244.06	44	100	37	94%	Ring			94%	95%	0.01	244.06	245.54	1.48	0.006756757
245.54	44	105	37	95%	Ring			95%	95%	0	245.54	247.02	1.48	0
247.02	44	103	37	95%	Ring			95%	95%	0	247.02	248.51	1.49	0
248.51	41	102	37	95%	Ring	abnormal(repair)		95%	95%	0	248.51	250	1.49	0
250	42	99	37	95%	Ring	abnormal(repair)		95%	84%	-0.11	250	251.48	1.48	-0.074324324
251.48	42	45	37	84%	Non	abnormal(repair)		84%	77%	-0.07	251.48	252.76	1.28	-0.0546875
252.76	41	121	37	77%	Non	abnormal(repair)		77%	75%	-0.02	252.76	254.05	1.29	-0.015503876
254.05	42	121	37	75%	Non	abnormal(repair)		75%	73%	-0.02	254.05	255.33	1.28	-0.015625
255.33	44	123	37	73%	Non			73%	87%	0.14	255.33	256.62	1.29	0.108527132
256.62	44	102	36	87%	Non			87%	95%	0.08	256.62	257.9	1.28	0.0625
257.9	44	100	36	95%	Ring			95%	95%	0	257.9	259.39	1.49	0
259.39	44	123	36	95%	Ring			95%	91%	-0.04	259.39	260.87	1.48	-0.027027027
260.87	44	122	36	91%	Ring			91%	81%	-0.1	260.87	262.36	1.49	-0.067114094
262.36	44	100	36	81%	Non			81%	70%	-0.11	262.36	263.64	1.28	-0.0859375
263.64	44	103	36	70%	Non			70%	65%	-0.05	263.64	264.93	1.29	-0.03875969
264.93	44	103	36	65%	Non			65%	76%	0.11	264.93	266.21	1.28	0.0859375
266.21	44	101	36	76%	Non			76%	89%	0.13	266.21	267.5	1.29	0.100775194
267.5	44	101	36	89%	Non			89%	95%	0.06	267.5	268.78	1.28	0.046875
268.78	44	121	36	95%	Ring			95%	95%	0	268.78	270.27	1.49	0
270.27	44	100	36	95%	Ring			95%	89%	-0.06	270.27	271.75	1.48	-0.040540541
271.75	44	96	36	89%	Non			89%	81%	-0.08	271.75	273.04	1.29	-0.062015504
273.04	44	96	36	81%	Non			81%	75%	-0.06	273.04	274.32	1.28	-0.046875
274.32	44	96	36	75%	Non			75%	70%	-0.05	274.32	275.61	1.29	-0.03875969
275.61	44	96	36	70%	Non			70%	67%	-0.03	275.61	276.89	1.28	-0.0234375
276.89	44	98	36	67%	Non			67%	66%	-0.01	276.89	278.17	1.28	-0.0078125
278.17	44	97	36	66%	Non			66%	64%	-0.02	278.17	279.46	1.29	-0.015503876
279.46	44	7	36	64%	Non			64%	60%	-0.04	279.46	280.74	1.28	-0.03125
280.74	44	12	36	60%	Non			60%	63%	0.03	280.74	282.02	1.28	0.0234375
282.02	44	97	36	63%	Non			63%	64%	0.01	282.02	283.3	1.28	0.0078125
283.3	43	100	36	64%	Non			64%	64%	0	283.3	284.59	1.29	0
284.59	44	99	36	64%	Non			64%	66%	0.02	284.59	285.87	1.28	0.015625
285.87	44	98	36	66%	Non			66%	67%	0.01	285.87	287.16	1.29	0.007751938
287.16	44	99	36	67%	Non			67%	63%	-0.04	287.16	288.44	1.28	-0.03125
288.44	43	97	36	63%	Non			63%	67%	0.04	288.44	289.72	1.28	0.03125
289.72	43	99	36	67%	Non			67%	68%	0.01	289.72	291.01	1.29	0.007751938
291.01	44	99	36	68%	Non			68%	67%	-0.01	291.01	292.29	1.28	-0.0078125
292.29	43	100	36	67%	Non			67%	68%	0.01	292.29	293.58	1.29	0.007751938
293.58	43	96	37	68%	Non			68%	68%	0	293.58	294.86	1.28	0
294.86	43	97	37	68%	Non			68%	69%	0.01	294.86	296.14	1.28	0.0078125
296.14	44	96	37	69%	Non			69%	69%	0	296.14	297.43	1.29	0
297.43	44	99	37	69%	Non			69%	65%	-0.04	297.43	298.72	1.29	-0.031007752
298.72	43	100	37	65%	Non			65%	58%	-0.07	298.72	300	1.28	-0.0546875
300	45	123	36	58%	Non			58%	62%	0.04	300	301.29	1.29	0.031007752
301.29	45	123	37	62%	Non	abnormal(repair)		62%	84%	0.22	301.29	302.57	1.28	0.171875
302.57	44	124	37	84%	Non			84%	95%	0.11	302.57	303.86	1.29	0.085271318
303.86	44	125	37	95%	Ring	abnormal(repair)		95%	95%	0	303.86	305.34	1.48	0
305.34	44	125	37	95%	Ring	abnormal(repair)		95%	95%	0	305.34	306.83	1.49	0
306.83	44	101	37	95%	Ring	abnormal(repair)		95%	95%	0	306.83	308.31	1.48	0
308.31	44	99	37	95%	Ring	abnormal(repair)		95%	95%	0	308.31	309.8	1.49	0
309.8	44	99	37	95%	Ring			95%	95%	0	309.8	311.28	1.48	0
311.28	44	98	37	95%	Ring			95%	75%	-0.2	311.28	312.77	1.49	-0.134228188
312.77	45	99	37	75%	Non			75%	75%	0	312.77	314.05	1.28	0
314.05	44	122	37	75%	Non			75%	66%	-0.09	314.05	315.34	1.29	-0.069767442
315.34	44	124	37	66%	Non			66%	63%	-0.03	315.34	316.62	1.28	-0.0234375
316.62	44	122	37	63%	Non			63%	87%	0.24	316.62	317.91	1.29	0.186046512
317.91	44	124	37	87%	Non	abnormal(repair)		87%	95%	0.08	317.91	319.2	1.29	0.062015504
319.2	44	99	37	95%	Ring	abnormal(repair)		95%	95%	0	319.2	320.68	1.48	0
320.68	44	100	37	95%	Ring	abnormal(repair)		95%	95%	0	320.68	322.16	1.48	0
322.16	45	101	37	95%	Ring	abnormal(repair)		95%	95%	0	322.16	323.65	1.49	0
323.65	44	99	37	95%	Ring	abnormal(repair)		95%	95%	0	323.65	325.13	1.48	0
325.13	45	121	37	95%	Ring			95%	86%	-0.09	325.13	326.62	1.49	-0.060402685
326.62	43	102	37	86%	Non	abnormal(repair)		86%	74%	-0.12	326.62	327.9	1.28	-0.09375
327.9	43	104	37	74%	Non			74%	72%	-0.02	327.9	329.19	1.29	-0.015503876
329.19	44	124	37	72%	Non			72%	70%	-0.02	329.19	330.48	1.29	-0.015503876
330.48	44	104	37	70%	Non			70%	69%	-0.01	330.48	331.76	1.28	-0.0078125
331.76	44	101	37	69%	Non			69%	68%	-0.01	331.76	333.04	1.28	-0.0078125
333.04	44	103	37	68%	Non			68%	68%	0	333.04	334.33	1.29	0
334.33	44	103	37	68%	Non			68%	68%	0	334.33	335.61	1.28	0
335.61	44	105	37	68%	Non			68%	72%	0.04	335.61	336.9	1.29	0.031007752
336.9	44	121	37	72%	Non			72%	72%	0	336.9	338.19	1.29	0
338.19	44	104	37	72%	Non			72%	72%	0	338.19	339.47	1.28	0
339.47	44	104	37	72%	Non			72%	73%	0.01	339.47	340.75	1.28	0.0078125
340.75	43	122	37	73%	Non			73%	73%	0	340.75	342.04	1.29	0
342.04	44	123	37	73%	Non	abnormal(repair)		73%	70%	-0.03	342.04	343.33	1.29	-0.023255814
343.33	42	96	37	70%	Non	abnormal(repair)		70%	60%	-0.1	343.33	344.61	1.28	-0.078125
344.61	44	98	37	60%	Non			60%	51%	-0.09	344.61	345.89	1.28	-0.0703125
345.89	45	97	37	51%	Non			51%	53%	0.02	345.89	347.18	1.29	0.015503876
347.18	44	96	37	53%	Non			53%	51%	-0.02	347.18	348.46	1.28	-0.015625
348.46	44	97	37	51%	Non			51%	49%	-0.02	348.46	349.75	1.29	-0.015503876
349.75	44	97	37	49%	Non			49%	47%	-0.02	349.75	351.03	1.28	-0.015625
351.03	44	97	37	47%	Non			47%	45%	-0.02	351.03	352.32	1.29	-0.015503876
352.32	44	96	37	45%	Non			45%	43%	-0.02	352.32	353.6	1.28	-0.015625
353.6	44	100	37	43%	Non			43%	41%	-0.02	353.6	354.89	1.29	-0.015503876
354.89	44	96	37	41%	Non			41%	40%	-0.01	354.89	356.17	1.28	-0.0078125
356.17	44	66	37	40%	Non			40%	39%	-0.01	356.17	357.45	1.28	-0.0078125
357.45	45	97	37	39%	Non			39%	37%	-0.02	357.45	358.74	1.29	-0.015503876
358.74	44	124	37	37%	Non			37%	36%	-0.01	358.74	360.02	1.28	-0.0078125
360.02	44	98	37	36%	Non			36%	35%	-0.01	360.02	361.31	1.29	-0.007751938
361.31	44	97	37	35%	Non			35%	34%	-0.01	361.31	362.59	1.28	-0.0078125
362.59	44	97	37	34%	Non			34%	33%	-0.01	362.59	363.88	1.29	-0.007751938
363.88	44	124	37	33%	Non			33%	35%	0.02	363.88	365.16	1.28	0.015625
365.16	44	100	37	35%	Non			35%	34%	-0.01	365.16	366.45	1.29	-0.007751938
366.45	45	97	38	34%	Non			34%	37%	0.03	366.45	367.73	1.28	0.0234375
367.73	44	98	38	37%	Non			37%	41%	0.04	367.73	369.01	1.28	0.03125
369.01	45	100	38	41%	Non			41%	45%	0.04	369.01	370.3	1.29	0.031007752
370.3	44	96	38	45%	Non			45%	49%	0.04	370.3	371.58	1.28	0.03125
371.58	44	97	38	49%	Non			49%	51%	0.02	371.58	372.87	1.29	0.015503876
372.87	44	100	38	51%	Non			51%	64%	0.13	372.87	374.15	1.28	0.1015625
374.15	44	96	38	64%	Non			64%	74%	0.1	374.15	375.44	1.29	0.07751938
375.44	44	98	38	74%	Non			74%	79%	0.05	375.44	376.72	1.28	0.0390625
376.72	44	97	38	79%	Non			79%	85%	0.06	376.72	378.01	1.29	0.046511628
378.01	44	98	38	85%	Non			85%	87%	0.02	378.01	379.29	1.28	0.015625
379.29	44	97	38	87%	Non			87%	89%	0.02	379.29	380.57	1.28	0.015625
380.57	44	96	38	89%	Non			89%	92%	0.03	380.57	381.86	1.29	0.023255814
381.86	44	99	39	92%	Ring			92%	94%	0.02	381.86	383.34	1.48	0.013513514
383.34	44	98	39	94%	Ring			94%	95%	0.01	383.34	384.83	1.49	0.006711409
384.83	44	98	39	95%	Ring			95%	93%	-0.02	384.83	386.31	1.48	-0.013513514
386.31	45	96	39	93%	Ring			93%	78%	-0.15	386.31	387.8	1.49	-0.100671141
387.8	45	96	39	78%	Ring			78%	73%	-0.05	387.8	389.28	1.48	-0.033783784
389.28	44	96	39	73%	Ring			73%	72%	-0.01	389.28	390.76	1.48	-0.006756757
390.76	44	99	39	72%	Ring			72%	90%	0.18	390.76	392.25	1.49	0.120805369
392.25	44	96	39	90%	Ring			90%	91%	0.01	392.25	393.73	1.48	0.006756757
393.73	44	100	39	91%	Ring			91%	71%	-0.2	393.73	395.22	1.49	-0.134228188
395.22	45	100	39	71%	Ring			71%	60%	-0.11	395.22	396.7	1.48	-0.074324324
396.7	45	97	39	60%	Ring			60%	54%	-0.06	396.7	398.19	1.49	-0.040268456
398.19	45	96	39	54%	Ring			54%	50%	-0.04	398.19	399.67	1.48	-0.027027027
399.67	45	98	39	50%	Ring			50%	50%	0	399.67	401.16	1.49	0
401.16	45	96	39	50%	Ring			50%	46%	-0.04	401.16	402.64	1.48	-0.027027027
402.64	45	97	39	46%	Ring			46%	43%	-0.03	402.64	404.13	1.49	-0.020134228
404.13	45	98	39	43%	Ring			43%	42%	-0.01	404.13	405.61	1.48	-0.006756757
405.61	45	100	39	42%	Ring			42%	41%	-0.01	405.61	407.09	1.48	-0.006756757
407.09	45	96	38	41%	Non			41%	39%	-0.02	407.09	408.38	1.29	-0.015503876
408.38	44	97	38	39%	Non			39%	38%	-0.01	408.38	409.66	1.28	-0.0078125
409.66	45	96	38	38%	Non			38%	37%	-0.01	409.66	410.95	1.29	-0.007751938
410.95	45	99	38	37%	Non			37%	36%	-0.01	410.95	412.23	1.28	-0.0078125
412.23	44	99	38	36%	Non			36%	36%	0	412.23	413.52	1.29	0
413.52	45	98	38	36%	Non			36%	36%	0	413.52	414.8	1.28	0
414.8	45	99	38	36%	Non			36%	35%	-0.01	414.8	416.08	1.28	-0.0078125
416.08	44	96	38	35%	Non			35%	34%	-0.01	416.08	417.37	1.29	-0.007751938
417.37	44	97	37	34%	Non			34%	39%	0.05	417.37	418.65	1.28	0.0390625
418.65	44	98	37	39%	Non			39%	54%	0.15	418.65	419.94	1.29	0.11627907
419.94	44	98	37	54%	Non			54%	61%	0.07	419.94	421.22	1.28	0.0546875
421.22	44	98	37	61%	Non			61%	68%	0.07	421.22	422.51	1.29	0.054263566
422.51	44	98	37	68%	Non			68%	75%	0.07	422.51	423.79	1.28	0.0546875
423.79	44	100	37	75%	Non			75%	80%	0.05	423.79	425.08	1.29	0.03875969
425.08	44	97	37	80%	Non			80%	89%	0.09	425.08	426.36	1.28	0.0703125
426.36	44	97	37	89%	Non			89%	93%	0.04	426.36	427.64	1.28	0.03125
427.64	44	101	37	93%	Ring			93%	95%	0.02	427.64	429.13	1.49	0.013422819
429.13	44	101	37	95%	Ring			95%	95%	0	429.13	430.61	1.48	0
430.61	44	97	37	95%	Ring			95%	95%	0	430.61	432.1	1.49	0
432.1	44	105	37	95%	Ring			95%	95%	0	432.1	433.58	1.48	0
433.58	45	100	37	95%	Ring			95%	95%	0	433.58	435.07	1.49	0
435.07	44	98	37	95%	Ring			95%	89%	-0.06	435.07	436.55	1.48	-0.040540541
436.55	45	97	37	89%	Non			89%	93%	0.04	436.55	437.84	1.29	0.031007752
437.84	44	98	37	93%	Ring			93%	89%	-0.04	437.84	439.32	1.48	-0.027027027
439.32	44	99	37	89%	Non			89%	88%	-0.01	439.32	440.61	1.29	-0.007751938
440.61	44	98	37	88%	Non			88%	88%	0	440.61	441.89	1.28	0
441.89	44	100	37	88%	Non			88%	88%	0	441.89	443.17	1.28	0
443.17	44	98	38	88%	Non			88%	88%	0	443.17	444.46	1.29	0
444.46	44	100	38	88%	Non			88%	87%	-0.01	444.46	445.74	1.28	-0.0078125
445.74	44	101	38	87%	Non			87%	89%	0.02	445.74	447.03	1.29	0.015503876
447.03	44	99	38	89%	Non			89%	95%	0.06	447.03	448.31	1.28	0.046875
448.31	44	98	38	95%	Ring			95%	95%	0	448.31	449.8	1.49	0
449.8	44	101	38	95%	Ring			95%	95%	0	449.8	451.28	1.48	0
451.28	44	98	38	95%	Ring			95%	95%	0	451.28	452.77	1.49	0
452.77	46	98	38	95%	Ring			95%	90%	-0.05	452.77	454.25	1.48	-0.033783784
454.25	46	99	38	90%	Non			90%	79%	-0.11	454.25	455.54	1.29	-0.085271318
455.54	46	102	38	79%	Non			79%	76%	-0.03	455.54	456.82	1.28	-0.0234375
456.82	46	96	38	76%	Non			76%	72%	-0.04	456.82	458.1	1.28	-0.03125
458.1	46	98	38	72%	Non			72%	71%	-0.01	458.1	459.39	1.29	-0.007751938
459.39	47	99	38	71%	Non			71%	88%	0.17	459.39	460.67	1.28	0.1328125
460.67	43	99	38	88%	Non			88%	95%	0.07	460.67	461.96	1.29	0.054263566
461.96	43	99	38	95%	Ring			95%	95%	0	461.96	463.44	1.48	0
463.44	44	97	38	95%	Ring			95%	95%	0	463.44	464.93	1.49	0
464.93	44	96	38	95%	Ring			95%	95%	0	464.93	466.41	1.48	0
466.41	43	98	38	95%	Ring			95%	95%	0	466.41	467.89	1.48	0
467.89	43	97	38	95%	Ring			95%	95%	0	467.89	469.38	1.49	0
469.38	43	99	38	95%	Ring			95%	95%	0	469.38	470.86	1.48	0
470.86	43	99	38	95%	Ring			95%	95%	0	470.86	472.35	1.49	0
472.35	43	97	38	95%	Ring			95%	95%	0	472.35	473.83	1.48	0
473.83	43	101	38	95%	Ring			95%	95%	0	473.83	475.32	1.49	0
475.32	43	96	38	95%	Ring			95%	95%	0	475.32	476.8	1.48	0
476.8	43	97	38	95%	Ring			95%	95%	0	476.8	478.29	1.49	0
478.29	43	100	38	95%	Ring			95%	95%	0	478.29	479.77	1.48	0
479.77	43	97	38	95%	Ring			95%	95%	0	479.77	481.26	1.49	0
481.26	44	102	38	95%	Ring			95%	95%	0	481.26	482.74	1.48	0
482.74	43	99	38	95%	Ring			95%	95%	0	482.74	484.23	1.49	0
484.23	43	96	38	95%	Ring			95%	76%	-0.19	484.23	485.71	1.48	-0.128378378
485.71	43	99	38	76%	Non			76%	68%	-0.08	485.71	486.99	1.28	-0.0625
486.99	44	96	38	68%	Non			68%	66%	-0.02	486.99	488.28	1.29	-0.015503876
488.28	44	100	38	66%	Non			66%	69%	0.03	488.28	489.56	1.28	0.0234375
489.56	43	99	38	69%	Non			69%	72%	0.03	489.56	490.85	1.29	0.023255814
490.85	43	100	38	72%	Non			72%	71%	-0.01	490.85	492.13	1.28	-0.0078125
492.13	45	99	38	71%	Non			71%	69%	-0.02	492.13	493.42	1.29	-0.015503876
493.42	45	96	38	69%	Non			69%	65%	-0.04	493.42	494.7	1.28	-0.03125
494.7	44	96	38	65%	Non			65%	64%	-0.01	494.7	495.98	1.28	-0.0078125
495.98	44	98	38	64%	Non			64%	62%	-0.02	495.98	497.27	1.29	-0.015503876
497.27	46	99	37	62%	Non			62%	60%	-0.02	497.27	498.55	1.28	-0.015625
498.55	47	97	37	60%	Non			60%	60%	0	498.55	499.84	1.29	0
499.84	47	99	37	60%	Non			60%	61%	0.01	499.84	501.12	1.28	0.0078125
501.12	47	97	37	61%	Non			61%	60%	-0.01	501.12	502.41	1.29	-0.007751938
502.41	47	99	37	60%	Non			60%	61%	0.01	502.41	503.69	1.28	0.0078125
503.69	47	96	37	61%	Non			61%	62%	0.01	503.69	504.98	1.29	0.007751938
504.98	42	96	37	62%	Non			62%	58%	-0.04	504.98	506.26	1.28	-0.03125
506.26	41	8	37	58%	Non			58%	57%	-0.01	506.26	507.54	1.28	-0.0078125
507.54	46	6	37	57%	Non			57%	61%	0.04	507.54	508.82	1.28	0.03125
508.82	45	6	37	61%	Non			61%	63%	0.02	508.82	510.1	1.28	0.015625
510.1	44	6	37	63%	Non			63%	62%	-0.01	510.1	511.38	1.28	-0.0078125
511.38	44	6	37	62%	Non			62%	70%	0.08	511.38	512.66	1.28	0.0625
512.66	44	7	37	70%	Non			70%	72%	0.02	512.66	513.94	1.28	0.015625
513.94	44	120	37	72%	Non			72%	78%	0.06	513.94	515.22	1.28	0.046875
515.22	44	101	37	78%	Non			78%	80%	0.02	515.22	516.51	1.29	0.015503876
516.51	44	101	37	80%	Non			80%	83%	0.03	516.51	517.79	1.28	0.0234375
517.79	44	121	37	83%	Non			83%	86%	0.03	517.79	519.08	1.29	0.023255814
519.08	44	102	37	86%	Non			86%	87%	0.01	519.08	520.36	1.28	0.0078125
520.36	43	103	37	87%	Non			87%	89%	0.02	520.36	521.65	1.29	0.015503876
521.65	44	102	37	89%	Non			89%	90%	0.01	521.65	522.93	1.28	0.0078125
522.93	44	104	37	90%	Non			90%	91%	0.01	522.93	524.22	1.29	0.007751938
524.22	43	103	37	91%	Ring			91%	93%	0.02	524.22	525.7	1.48	0.013513514
525.7	44	104	37	93%	Ring			93%	95%	0.02	525.7	527.19	1.49	0.013422819
527.19	44	124	38	95%	Ring			95%	95%	0	527.19	528.67	1.48	0
528.67	44	103	38	95%	Ring			95%	95%	0	528.67	530.16	1.49	0
530.16	44	106	38	95%	Ring			95%	95%	0	530.16	531.64	1.48	0
531.64	44	99	38	95%	Ring			95%	82%	-0.13	531.64	533.13	1.49	-0.087248322
533.13	44	97	38	82%	Non			82%	71%	-0.11	533.13	534.41	1.28	-0.0859375
534.41	44	100	38	71%	Non			71%	66%	-0.05	534.41	535.7	1.29	-0.03875969
535.7	43	96	38	66%	Non			66%	62%	-0.04	535.7	536.98	1.28	-0.03125
536.98	43	96	38	62%	Non			62%	61%	-0.01	536.98	538.26	1.28	-0.0078125
538.26	43	97	38	61%	Non			61%	63%	0.02	538.26	539.55	1.29	0.015503876
539.55	43	99	38	63%	Non			63%	65%	0.02	539.55	540.83	1.28	0.015625
540.83	43	100	38	65%	Non			65%	67%	0.02	540.83	542.12	1.29	0.015503876
542.12	44	99	38	67%	Non			67%	69%	0.02	542.12	543.4	1.28	0.015625
543.4	43	98	38	69%	Non			69%	71%	0.02	543.4	544.69	1.29	0.015503876
544.69	43	99	38	71%	Non			71%	72%	0.01	544.69	545.97	1.28	0.0078125
545.97	43	100	38	72%	Non			72%	74%	0.02	545.97	547.26	1.29	0.015503876
547.26	43	100	38	74%	Non			74%	75%	0.01	547.26	548.54	1.28	0.0078125
548.54	43	100	38	75%	Non			75%	76%	0.01	548.54	549.82	1.28	0.0078125
549.82	43	99	38	76%	Non			76%	77%	0.01	549.82	551.11	1.29	0.007751938
551.11	43	98	38	77%	Non			77%	77%	0	551.11	552.39	1.28	0
552.39	44	98	38	77%	Non			77%	74%	-0.03	552.39	553.68	1.29	-0.023255814
553.68	43	97	38	74%	Non			74%	76%	0.02	553.68	554.96	1.28	0.015625
554.96	43	99	39	76%	Ring			76%	76%	0	554.96	556.45	1.49	0
556.45	43	124	39	76%	Ring			76%	76%	0	556.45	557.93	1.48	0
557.93	43	121	39	76%	Ring			76%	77%	0.01	557.93	559.42	1.49	0.006711409
559.42	43	122	39	77%	Ring			77%	78%	0.01	559.42	560.91	1.49	0.006711409
560.91	43	123	39	78%	Ring			78%	83%	0.05	560.91	562.39	1.48	0.033783784
562.39	43	122	39	83%	Ring			83%	78%	-0.05	562.39	563.88	1.49	-0.033557047
563.88	43	124	39	78%	Ring			78%	66%	-0.12	563.88	565.36	1.48	-0.081081081
565.36	43	101	39	66%	Ring			66%	60%	-0.06	565.36	566.85	1.49	-0.040268456
566.85	43	0	39	60%	Ring			60%	56%	-0.04	566.85	568.35	1.5	-0.026666667
568.35	43	0	39	56%	Ring			56%	54%	-0.02	568.35	569.85	1.5	-0.013333333
569.85	43	0	38	54%	Ring			54%	57%	0.03	569.85	571.35	1.5	0.02
571.35	44	123	38	57%	Non			57%	52%	-0.05	571.35	572.64	1.29	-0.03875969
572.64	44	95	38	52%	Non			52%	52%	0	572.64	573.92	1.28	0
573.92	43	98	38	52%	Non			52%	58%	0.06	573.92	575.21	1.29	0.046511628
575.21	42	99	37	58%	Non			58%	66%	0.08	575.21	576.49	1.28	0.0625
576.49	43	101	37	66%	Non			66%	65%	-0.01	576.49	577.78	1.29	-0.007751938
577.78	42	124	37	65%	Non			65%	66%	0.01	577.78	579.06	1.28	0.0078125
579.06	42	122	37	66%	Non			66%	58%	-0.08	579.06	580.35	1.29	-0.062015504
580.35	42	123	38	58%	Non			58%	57%	-0.01	580.35	581.63	1.28	-0.0078125
581.63	41	122	37	57%	Non			57%	60%	0.03	581.63	582.92	1.29	0.023255814
582.92	42	124	37	60%	Non			60%	60%	0	582.92	584.21	1.29	0
584.21	42	121	37	60%	Non			60%	60%	0	584.21	585.49	1.28	0
585.49	43	122	37	60%	Non			60%	63%	0.03	585.49	586.78	1.29	0.023255814
586.78	42	122	37	63%	Non			63%	67%	0.04	586.78	588.06	1.28	0.03125
588.06	42	124	37	67%	Non			67%	73%	0.06	588.06	589.35	1.29	0.046511628
589.35	42	123	37	73%	Non			73%	77%	0.04	589.35	590.64	1.29	0.031007752
590.64	42	122	37	77%	Non			77%	82%	0.05	590.64	591.92	1.28	0.0390625
591.92	42	125	37	82%	Non			82%	90%	0.08	591.92	593.21	1.29	0.062015504
593.21	42	124	37	90%	Non			90%	93%	0.03	593.21	594.49	1.28	0.0234375
594.49	42	122	37	93%	Ring			93%	95%	0.02	594.49	595.98	1.49	0.013422819
595.98	42	124	37	95%	Ring			95%	95%	0	595.98	597.47	1.49	0
597.47	43	122	37	95%	Ring			95%	95%	0	597.47	598.95	1.48	0
598.95	43	125	37	95%	Ring			95%	95%	0	598.95	600.44	1.49	0
600.44	42	125	37	95%	Ring			95%	92%	-0.03	600.44	601.92	1.48	-0.02027027
601.92	43	123	37	92%	Ring			92%	89%	-0.03	601.92	603.41	1.49	-0.020134228
603.41	42	122	37	89%	Non			89%	86%	-0.03	603.41	604.7	1.29	-0.023255814
604.7	43	102	37	86%	Non			86%	84%	-0.02	604.7	605.98	1.28	-0.015625
605.98	43	42	37	84%	Non			84%	85%	0.01	605.98	607.26	1.28	0.0078125
607.26	42	124	37	85%	Non			85%	90%	0.05	607.26	608.55	1.29	0.03875969
608.55	42	121	37	90%	Non			90%	95%	0.05	608.55	609.83	1.28	0.0390625
609.83	42	122	38	95%	Ring			95%	95%	0	609.83	611.32	1.49	0
611.32	42	123	38	95%	Ring			95%	95%	0	611.32	612.8	1.48	0
612.8	42	125	38	95%	Ring			95%	95%	0	612.8	614.29	1.49	0
614.29	42	122	38	95%	Ring			95%	95%	0	614.29	615.78	1.49	0
615.78	42	123	38	95%	Ring			95%	95%	0	615.78	617.26	1.48	0
617.26	42	125	38	95%	Ring			95%	76%	-0.19	617.26	618.75	1.49	-0.127516779
618.75	42	93	38	76%	Non			76%	65%	-0.11	618.75	620.03	1.28	-0.0859375
620.03	43	123	38	65%	Non			65%	65%	0	620.03	621.32	1.29	0
621.32	43	101	38	65%	Non			65%	65%	0	621.32	622.6	1.28	0
622.6	42	124	38	65%	Non			65%	68%	0.03	622.6	623.89	1.29	0.023255814
623.89	42	100	38	68%	Non			68%	63%	-0.05	623.89	625.17	1.28	-0.0390625
625.17	42	98	38	63%	Non			63%	76%	0.13	625.17	626.46	1.29	0.100775194
626.46	42	102	38	76%	Non			76%	81%	0.05	626.46	627.74	1.28	0.0390625
627.74	42	100	38	81%	Non			81%	82%	0.01	627.74	629.03	1.29	0.007751938
629.03	42	100	38	82%	Non			82%	84%	0.02	629.03	630.31	1.28	0.015625
630.31	42	100	38	84%	Non			84%	85%	0.01	630.31	631.6	1.29	0.007751938
631.6	42	44	38	85%	Non			85%	86%	0.01	631.6	632.88	1.28	0.0078125
632.88	42	101	38	86%	Non			86%	87%	0.01	632.88	634.16	1.28	0.0078125
634.16	42	40	38	87%	Non			87%	87%	0	634.16	635.45	1.29	0
635.45	42	101	38	87%	Non			87%	84%	-0.03	635.45	636.73	1.28	-0.0234375
636.73	42	38	38	84%	Non			84%	85%	0.01	636.73	638.01	1.28	0.0078125
638.01	42	40	38	85%	Non			85%	84%	-0.01	638.01	639.29	1.28	-0.0078125
639.29	42	100	38	84%	Non			84%	85%	0.01	639.29	640.58	1.29	0.007751938
640.58	42	123	38	85%	Non			85%	86%	0.01	640.58	641.86	1.28	0.0078125
641.86	41	123	38	86%	Non			86%	89%	0.03	641.86	643.15	1.29	0.023255814
643.15	42	101	38	89%	Non			89%	90%	0.01	643.15	644.43	1.28	0.0078125
644.43	41	100	38	90%	Non			90%	90%	0	644.43	645.72	1.29	0
645.72	42	100	38	90%	Non			90%	90%	0	645.72	647	1.28	0
647	42	100	38	90%	Non			90%	91%	0.01	647	648.29	1.29	0.007751938
648.29	42	100	38	91%	Ring			91%	91%	0	648.29	649.77	1.48	0
649.77	42	123	38	91%	Ring			91%	91%	0	649.77	651.26	1.49	0
651.26	41	101	38	91%	Ring			91%	88%	-0.03	651.26	652.74	1.48	-0.02027027
652.74	42	126	38	88%	Non			88%	73%	-0.15	652.74	654.03	1.29	-0.11627907
654.03	43	11	38	73%	Non			73%	63%	-0.1	654.03	655.31	1.28	-0.078125
655.31	43	11	38	63%	Non			63%	58%	-0.05	655.31	656.59	1.28	-0.0390625
656.59	43	15	38	58%	Non			58%	54%	-0.04	656.59	657.87	1.28	-0.03125
657.87	43	0	38	54%	Ring			54%	54%	0	657.87	659.37	1.5	0
659.37	42	125	38	54%	Non			54%	80%	0.26	659.37	660.66	1.29	0.201550388
660.66	42	107	38	80%	Non			80%	88%	0.08	660.66	661.94	1.28	0.0625
661.94	42	42	37	88%	Non			88%	94%	0.06	661.94	663.22	1.28	0.046875
663.22	42	40	37	94%	Ring			94%	95%	0.01	663.22	664.7	1.48	0.006756757
664.7	43	125	37	95%	Ring			95%	95%	0	664.7	666.19	1.49	0
666.19	43	123	37	95%	Ring			95%	95%	0	666.19	667.67	1.48	0
667.67	43	125	37	95%	Ring			95%	95%	0	667.67	669.16	1.49	0
669.16	42	103	37	95%	Ring			95%	95%	0	669.16	670.65	1.49	0
670.65	42	122	37	95%	Ring			95%	95%	0	670.65	672.13	1.48	0
672.13	43	125	37	95%	Ring			95%	95%	0	672.13	673.62	1.49	0
673.62	43	100	37	95%	Ring			95%	95%	0	673.62	675.1	1.48	0
675.1	42	123	37	95%	Ring			95%	95%	0	675.1	676.59	1.49	0
676.59	42	124	37	95%	Ring			95%	95%	0	676.59	678.07	1.48	0
678.07	42	123	36	95%	Ring			95%	95%	0	678.07	679.56	1.49	0
679.56	42	124	36	95%	Ring			95%	95%	0	679.56	681.05	1.49	0
681.05	42	122	36	95%	Ring			95%	95%	0	681.05	682.53	1.48	0
682.53	43	103	36	95%	Ring			95%	95%	0	682.53	684.02	1.49	0
684.02	44	126	36	95%	Ring			95%	95%	0	684.02	685.5	1.48	0
685.5	43	125	36	95%	Ring			95%	95%	0	685.5	686.99	1.49	0
686.99	44	123	36	95%	Ring			95%	95%	0	686.99	688.48	1.49	0
688.48	43	123	36	95%	Ring			95%	95%	0	688.48	689.96	1.48	0
689.96	43	125	36	95%	Ring			95%	95%	0	689.96	691.45	1.49	0
691.45	44	124	36	95%	Ring			95%	95%	0	691.45	692.93	1.48	0
692.93	44	123	36	95%	Ring			95%	95%	0	692.93	694.42	1.49	0
694.42	43	121	36	95%	Ring			95%	95%	0	694.42	695.91	1.49	0
695.91	43	124	36	95%	Ring			95%	95%	0	695.91	697.39	1.48	0
697.39	43	122	36	95%	Ring			95%	95%	0	697.39	698.88	1.49	0
698.88	45	123	36	95%	Ring			95%	93%	-0.02	698.88	700.36	1.48	-0.013513514
700.36	43	124	36	93%	Ring			93%	85%	-0.08	700.36	701.85	1.49	-0.053691275
701.85	44	161	37	85%	Non			85%	77%	-0.08	701.85	703.14	1.29	-0.062015504
703.14	44	124	37	77%	Non			77%	73%	-0.04	703.14	704.42	1.28	-0.03125
704.42	44	124	37	73%	Non			73%	71%	-0.02	704.42	705.71	1.29	-0.015503876
705.71	43	46	37	71%	Non			71%	68%	-0.03	705.71	706.99	1.28	-0.0234375
706.99	44	124	37	68%	Non			68%	66%	-0.02	706.99	708.28	1.29	-0.015503876
708.28	45	126	37	66%	Non			66%	75%	0.09	708.28	709.56	1.28	0.0703125
709.56	44	125	37	75%	Non			75%	89%	0.14	709.56	710.85	1.29	0.108527132
710.85	44	162	37	89%	Non			89%	92%	0.03	710.85	712.14	1.29	0.023255814
712.14	44	161	37	92%	Ring			92%	95%	0.03	712.14	713.63	1.49	0.020134228
713.63	44	158	37	95%	Ring			95%	95%	0	713.63	715.11	1.48	0
715.11	44	157	37	95%	Ring			95%	95%	0	715.11	716.6	1.49	0
716.6	44	122	37	95%	Ring			95%	95%	0	716.6	718.09	1.49	0
718.09	45	159	37	95%	Ring			95%	95%	0	718.09	719.58	1.49	0
719.58	44	160	37	95%	Ring			95%	95%	0	719.58	721.06	1.48	0
721.06	45	164	37	95%	Ring			95%	95%	0	721.06	722.55	1.49	0
722.55	44	124	37	95%	Ring			95%	95%	0	722.55	724.04	1.49	0
724.04	44	40	37	95%	Ring			95%	95%	0	724.04	725.52	1.48	0
725.52	44	126	38	95%	Ring			95%	95%	0	725.52	727.01	1.49	0
727.01	44	125	38	95%	Ring			95%	95%	0	727.01	728.49	1.48	0
728.49	44	124	38	95%	Ring			95%	87%	-0.08	728.49	729.98	1.49	-0.053691275
729.98	44	160	38	87%	Non			87%	84%	-0.03	729.98	731.27	1.29	-0.023255814
731.27	44	161	38	84%	Non			84%	81%	-0.03	731.27	732.55	1.28	-0.0234375
732.55	44	164	38	81%	Non			81%	80%	-0.01	732.55	733.84	1.29	-0.007751938
733.84	43	0	38	80%	Ring			80%	83%	0.03	733.84	735.34	1.5	0.02
735.34	43	124	38	83%	Non			83%	90%	0.07	735.34	736.63	1.29	0.054263566
736.63	42	123	38	90%	Non			90%	95%	0.05	736.63	737.91	1.28	0.0390625
737.91	42	123	38	95%	Ring			95%	95%	0	737.91	739.4	1.49	0
739.4	42	123	38	95%	Ring			95%	95%	0	739.4	740.89	1.49	0
740.89	41	158	38	95%	Ring			95%	95%	0	740.89	742.38	1.49	0
742.38	42	0	38	95%	Ring			95%	80%	-0.15	742.38	743.88	1.5	-0.1
743.88	42	0	38	80%	Ring			80%	77%	-0.03	743.88	745.38	1.5	-0.02
745.38	43	0	38	77%	Ring			77%	78%	0.01	745.38	746.88	1.5	0.006666667
746.88	41	0	38	78%	Ring			78%	76%	-0.02	746.88	748.38	1.5	-0.013333333
748.38	43	124	37	76%	Non			76%	86%	0.1	748.38	749.67	1.29	0.07751938
749.67	42	126	37	86%	Non			86%	90%	0.04	749.67	750.95	1.28	0.03125
750.95	42	163	37	90%	Non			90%	85%	-0.05	750.95	752.24	1.29	-0.03875969
752.24	42	9	37	85%	Non			85%	80%	-0.05	752.24	753.52	1.28	-0.0390625
753.52	42	99	37	80%	Non			80%	79%	-0.01	753.52	754.8	1.28	-0.0078125
754.8	42	100	37	79%	Non			79%	71%	-0.08	754.8	756.09	1.29	-0.062015504
756.09	42	121	37	71%	Non			71%	78%	0.07	756.09	757.38	1.29	0.054263566
757.38	43	123	37	78%	Non			78%	88%	0.1	757.38	758.66	1.28	0.078125
758.66	43	101	37	88%	Non			88%	95%	0.07	758.66	759.95	1.29	0.054263566
759.95	42	122	37	95%	Ring			95%	95%	0	759.95	761.43	1.48	0
761.43	42	121	37	95%	Ring			95%	95%	0	761.43	762.92	1.49	0
762.92	43	124	37	95%	Ring			95%	95%	0	762.92	764.41	1.49	0
764.41	43	121	37	95%	Ring			95%	95%	0	764.41	765.89	1.48	0
765.89	43	124	37	95%	Ring			95%	95%	0	765.89	767.38	1.49	0
767.38	42	103	37	95%	Ring			95%	95%	0	767.38	768.86	1.48	0
768.86	43	104	37	95%	Ring			95%	95%	0	768.86	770.35	1.49	0
770.35	42	103	37	95%	Ring			95%	87%	-0.08	770.35	771.83	1.48	-0.054054054
771.83	43	100	37	87%	Non			87%	91%	0.04	771.83	773.12	1.29	0.031007752
773.12	43	123	37	91%	Ring			91%	79%	-0.12	773.12	774.6	1.48	-0.081081081
774.6	43	123	37	79%	Non			79%	81%	0.02	774.6	775.89	1.29	0.015503876
775.89	43	103	37	81%	Non			81%	78%	-0.03	775.89	777.17	1.28	-0.0234375
777.17	43	101	37	78%	Non			78%	74%	-0.04	777.17	778.46	1.29	-0.031007752
778.46	42	122	37	74%	Non			74%	76%	0.02	778.46	779.74	1.28	0.015625
779.74	43	99	37	76%	Non			76%	75%	-0.01	779.74	781.03	1.29	-0.007751938
781.03	43	99	37	75%	Non			75%	73%	-0.02	781.03	782.31	1.28	-0.015625
782.31	42	124	37	73%	Non			73%	80%	0.07	782.31	783.6	1.29	0.054263566
783.6	42	45	37	80%	Non			80%	89%	0.09	783.6	784.88	1.28	0.0703125
784.88	42	123	37	89%	Non			89%	95%	0.06	784.88	786.17	1.29	0.046511628
786.17	43	122	37	95%	Ring			95%	95%	0	786.17	787.65	1.48	0
787.65	42	123	37	95%	Ring			95%	95%	0	787.65	789.14	1.49	0
789.14	42	122	37	95%	Ring			95%	95%	0	789.14	790.62	1.48	0
790.62	42	123	36	95%	Ring			95%	95%	0	790.62	792.11	1.49	0
792.11	42	123	36	95%	Ring			95%	95%	0	792.11	793.59	1.48	0
793.59	44	126	36	95%	Ring			95%	95%	0	793.59	795.08	1.49	0
795.08	42	121	36	95%	Ring			95%	95%	0	795.08	796.57	1.49	0
796.57	43	124	36	95%	Ring			95%	95%	0	796.57	798.05	1.48	0
798.05	43	43	36	95%	Ring			95%	95%	0	798.05	799.53	1.48	0
799.53	43	123	37	95%	Ring			95%	95%	0	799.53	801.02	1.49	0
801.02	43	124	37	95%	Ring			95%	95%	0	801.02	802.51	1.49	0
802.51	43	124	37	95%	Ring			95%	95%	0	802.51	803.99	1.48	0
803.99	42	123	37	95%	Ring			95%	95%	0	803.99	805.48	1.49	0
805.48	43	124	37	95%	Ring			95%	95%	0	805.48	806.97	1.49	0
806.97	43	125	37	95%	Ring			95%	95%	0	806.97	808.45	1.48	0
808.45	43	123	37	95%	Ring			95%	95%	0	808.45	809.94	1.49	0
809.94	43	122	37	95%	Ring			95%	95%	0	809.94	811.42	1.48	0
811.42	42	122	37	95%	Ring			95%	95%	0	811.42	812.91	1.49	0
812.91	42	123	37	95%	Ring			95%	95%	0	812.91	814.4	1.49	0
814.4	43	43	37	95%	Ring			95%	95%	0	814.4	815.88	1.48	0
815.88	42	41	37	95%	Ring			95%	95%	0	815.88	817.36	1.48	0
817.36	42	38	37	95%	Ring			95%	95%	0	817.36	818.84	1.48	0
818.84	42	38	37	95%	Ring			95%	95%	0	818.84	820.32	1.48	0
820.32	42	42	37	95%	Ring			95%	95%	0	820.32	821.8	1.48	0
821.8	42	42	37	95%	Ring			95%	95%	0	821.8	823.28	1.48	0
823.28	42	38	37	95%	Ring			95%	95%	0	823.28	824.76	1.48	0
824.76	42	123	37	95%	Ring			95%	91%	-0.04	824.76	826.25	1.49	-0.026845638
826.25	43	123	37	91%	Ring			91%	79%	-0.12	826.25	827.74	1.49	-0.080536913
827.74	42	19	37	79%	Non			79%	76%	-0.03	827.74	829.02	1.28	-0.0234375
829.02	42	122	37	76%	Non			76%	78%	0.02	829.02	830.3	1.28	0.015625
830.3	42	121	37	78%	Non			78%	72%	-0.06	830.3	831.59	1.29	-0.046511628
831.59	42	123	37	72%	Non			72%	72%	0	831.59	832.87	1.28	0
832.87	42	121	37	72%	Non			72%	67%	-0.05	832.87	834.16	1.29	-0.03875969
834.16	43	123	37	67%	Non			67%	67%	0	834.16	835.45	1.29	0
835.45	42	121	37	67%	Non			67%	63%	-0.04	835.45	836.73	1.28	-0.03125
836.73	42	123	37	63%	Non			63%	61%	-0.02	836.73	838.02	1.29	-0.015503876
838.02	42	122	37	61%	Non			61%	58%	-0.03	838.02	839.3	1.28	-0.0234375
839.3	42	103	37	58%	Non			58%	59%	0.01	839.3	840.59	1.29	0.007751938
840.59	42	43	37	59%	Non			59%	66%	0.07	840.59	841.87	1.28	0.0546875
841.87	42	123	37	66%	Non			66%	75%	0.09	841.87	843.16	1.29	0.069767442
843.16	42	122	37	75%	Non			75%	83%	0.08	843.16	844.44	1.28	0.0625
844.44	42	122	37	83%	Non			83%	90%	0.07	844.44	845.73	1.29	0.054263566
845.73	42	123	37	90%	Non			90%	95%	0.05	845.73	847.01	1.28	0.0390625
847.01	42	122	37	95%	Ring			95%	95%	0	847.01	848.5	1.49	0
848.5	42	122	37	95%	Ring			95%	95%	0	848.5	849.98	1.48	0
849.98	42	123	37	95%	Ring			95%	95%	0	849.98	851.47	1.49	0
851.47	42	123	37	95%	Ring			95%	95%	0	851.47	852.96	1.49	0
852.96	42	124	37	95%	Ring			95%	95%	0	852.96	854.44	1.48	0
854.44	42	124	37	95%	Ring			95%	95%	0	854.44	855.93	1.49	0
855.93	43	123	37	95%	Ring			95%	95%	0	855.93	857.41	1.48	0
857.41	42	124	37	95%	Ring			95%	95%	0	857.41	858.9	1.49	0
858.9	42	122	37	95%	Ring			95%	95%	0	858.9	860.39	1.49	0
860.39	42	124	37	95%	Ring			95%	95%	0	860.39	861.87	1.48	0
861.87	43	124	37	95%	Ring			95%	95%	0	861.87	863.36	1.49	0
863.36	42	124	37	95%	Ring			95%	95%	0	863.36	864.84	1.48	0
864.84	43	157	38	95%	Ring			95%	95%	0	864.84	866.33	1.49	0
866.33	43	125	38	95%	Ring			95%	95%	0	866.33	867.82	1.49	0
867.82	42	123	38	95%	Ring			95%	95%	0	867.82	869.3	1.48	0
869.3	42	123	38	95%	Ring			95%	95%	0	869.3	870.79	1.49	0
870.79	42	125	38	95%	Ring			95%	95%	0	870.79	872.28	1.49	0
872.28	43	102	38	95%	Ring			95%	95%	0	872.28	873.76	1.48	0
873.76	42	121	38	95%	Ring			95%	95%	0	873.76	875.25	1.49	0
875.25	42	124	38	95%	Ring			95%	95%	0	875.25	876.73	1.48	0
876.73	42	101	38	95%	Ring			95%	92%	-0.03	876.73	878.22	1.49	-0.020134228
878.22	42	123	38	92%	Ring			92%	88%	-0.04	878.22	879.71	1.49	-0.026845638
879.71	42	121	38	88%	Non			88%	85%	-0.03	879.71	880.99	1.28	-0.0234375
880.99	42	104	38	85%	Non			85%	80%	-0.05	880.99	882.28	1.29	-0.03875969
882.28	42	121	38	80%	Non			80%	79%	-0.01	882.28	883.56	1.28	-0.0078125
883.56	42	122	38	79%	Non			79%	78%	-0.01	883.56	884.85	1.29	-0.007751938
884.85	42	122	38	78%	Non			78%	78%	0	884.85	886.13	1.28	0
886.13	42	123	38	78%	Non			78%	81%	0.03	886.13	887.42	1.29	0.023255814
887.42	42	125	38	81%	Non			81%	90%	0.09	887.42	888.71	1.29	0.069767442
888.71	42	123	38	90%	Non			90%	95%	0.05	888.71	889.99	1.28	0.0390625
889.99	42	104	38	95%	Ring			95%	95%	0	889.99	891.48	1.49	0
891.48	42	124	38	95%	Ring			95%	95%	0	891.48	892.96	1.48	0
892.96	42	162	38	95%	Ring			95%	94%	-0.01	892.96	894.45	1.49	-0.006711409
894.45	42	43	38	94%	Ring			94%	95%	0.01	894.45	895.93	1.48	0.006756757
895.93	42	43	38	95%	Ring			95%	92%	-0.03	895.93	897.41	1.48	-0.02027027
897.41	42	41	38	92%	Ring			92%	87%	-0.05	897.41	898.89	1.48	-0.033783784
898.89	42	126	38	87%	Non			87%	86%	-0.01	898.89	900.18	1.29	-0.007751938
900.18	42	158	38	86%	Non			86%	82%	-0.04	900.18	901.47	1.29	-0.031007752
901.47	42	123	38	82%	Non			82%	81%	-0.01	901.47	902.76	1.29	-0.007751938
902.76	41	43	38	81%	Non			81%	81%	0	902.76	904.04	1.28	0
904.04	42	123	38	81%	Non			81%	77%	-0.04	904.04	905.32	1.28	-0.03125
905.32	42	126	38	77%	Non			77%	73%	-0.04	905.32	906.61	1.29	-0.031007752
906.61	41	159	38	73%	Non			73%	70%	-0.03	906.61	907.9	1.29	-0.023255814
907.9	42	123	38	70%	Non			70%	68%	-0.02	907.9	909.18	1.28	-0.015625
909.18	42	43	38	68%	Non			68%	69%	0.01	909.18	910.46	1.28	0.0078125
910.46	41	50	38	69%	Non			69%	75%	0.06	910.46	911.75	1.29	0.046511628
911.75	41	48	38	75%	Non			75%	74%	-0.01	911.75	913.03	1.28	-0.0078125
913.03	41	52	37	74%	Non			74%	83%	0.09	913.03	914.31	1.28	0.0703125
914.31	41	40	37	83%	Non			83%	92%	0.09	914.31	915.59	1.28	0.0703125
915.59	41	161	37	92%	Ring			92%	95%	0.03	915.59	917.08	1.49	0.020134228
917.08	41	46	37	95%	Ring			95%	95%	0	917.08	918.56	1.48	0
918.56	41	127	38	95%	Ring			95%	95%	0	918.56	920.04	1.48	0
920.04	41	160	38	95%	Ring			95%	95%	0	920.04	921.53	1.49	0
921.53	41	46	38	95%	Ring			95%	88%	-0.07	921.53	923.02	1.49	-0.046979866
923.02	41	53	38	88%	Non			88%	83%	-0.05	923.02	924.3	1.28	-0.0390625
924.3	41	124	38	83%	Non			83%	84%	0.01	924.3	925.58	1.28	0.0078125
925.58	42	45	38	84%	Non			84%	81%	-0.03	925.58	926.86	1.28	-0.0234375
926.86	41	48	38	81%	Non			81%	81%	0	926.86	928.15	1.29	0
928.15	41	41	38	81%	Non			81%	79%	-0.02	928.15	929.43	1.28	-0.015625
929.43	41	41	38	79%	Non			79%	76%	-0.03	929.43	930.71	1.28	-0.0234375
930.71	41	41	38	76%	Non			76%	73%	-0.03	930.71	931.99	1.28	-0.0234375
931.99	41	47	38	73%	Non			73%	70%	-0.03	931.99	933.27	1.28	-0.0234375
933.27	41	42	38	70%	Non			70%	71%	0.01	933.27	934.55	1.28	0.0078125
934.55	41	41	37	71%	Non			71%	86%	0.15	934.55	935.83	1.28	0.1171875
935.83	40	43	38	86%	Non			86%	95%	0.09	935.83	937.11	1.28	0.0703125
937.11	40	41	38	95%	Ring			95%	95%	0	937.11	938.59	1.48	0
938.59	41	52	38	95%	Ring			95%	91%	-0.04	938.59	940.08	1.49	-0.026845638
940.08	41	44	37	91%	Ring			91%	85%	-0.06	940.08	941.56	1.48	-0.040540541
941.56	41	124	38	85%	Non			85%	84%	-0.01	941.56	942.84	1.28	-0.0078125
942.84	41	41	38	84%	Non			84%	85%	0.01	942.84	944.13	1.29	0.007751938
944.13	41	127	38	85%	Non			85%	83%	-0.02	944.13	945.41	1.28	-0.015625
945.41	41	42	37	83%	Non			83%	82%	-0.01	945.41	946.69	1.28	-0.0078125
946.69	41	158	37	82%	Non			82%	78%	-0.04	946.69	947.98	1.29	-0.031007752
947.98	41	42	37	78%	Non			78%	80%	0.02	947.98	949.26	1.28	0.015625
949.26	41	42	37	80%	Non			80%	82%	0.02	949.26	950.54	1.28	0.015625
950.54	41	48	37	82%	Non			82%	83%	0.01	950.54	951.83	1.29	0.007751938
951.83	41	44	37	83%	Non			83%	95%	0.12	951.83	953.11	1.28	0.09375
953.11	41	45	37	95%	Ring			95%	95%	0	953.11	954.59	1.48	0
954.59	41	123	37	95%	Ring			95%	95%	0	954.59	956.07	1.48	0
956.07	41	158	37	95%	Ring			95%	95%	0	956.07	957.56	1.49	0
957.56	41	123	37	95%	Ring			95%	95%	0	957.56	959.05	1.49	0
959.05	41	44	38	95%	Ring			95%	95%	0	959.05	960.53	1.48	0
960.53	41	42	38	95%	Ring			95%	95%	0	960.53	962.01	1.48	0
962.01	41	44	38	95%	Ring			95%	95%	0	962.01	963.49	1.48	0
963.49	41	42	38	95%	Ring			95%	95%	0	963.49	964.97	1.48	0
964.97	41	42	38	95%	Ring			95%	92%	-0.03	964.97	966.45	1.48	-0.02027027
966.45	41	42	38	92%	Ring			92%	89%	-0.03	966.45	967.94	1.49	-0.020134228
967.94	41	125	38	89%	Non			89%	82%	-0.07	967.94	969.22	1.28	-0.0546875
969.22	41	128	38	82%	Non			82%	74%	-0.08	969.22	970.51	1.29	-0.062015504
970.51	41	158	38	74%	Non			74%	73%	-0.01	970.51	971.79	1.28	-0.0078125
971.79	41	124	38	73%	Non			73%	69%	-0.04	971.79	973.08	1.29	-0.031007752
973.08	41	124	38	69%	Non			69%	70%	0.01	973.08	974.37	1.29	0.007751938
974.37	41	160	38	70%	Non			70%	71%	0.01	974.37	975.66	1.29	0.007751938
975.66	41	102	38	71%	Non			71%	70%	-0.01	975.66	976.94	1.28	-0.0078125
976.94	41	37	38	70%	Non			70%	68%	-0.02	976.94	978.22	1.28	-0.015625
978.22	41	126	38	68%	Non			68%	65%	-0.03	978.22	979.51	1.29	-0.023255814
979.51	41	123	37	65%	Non			65%	62%	-0.03	979.51	980.79	1.28	-0.0234375
980.79	41	123	37	62%	Non			62%	65%	0.03	980.79	982.08	1.29	0.023255814
982.08	41	125	37	65%	Non			65%	78%	0.13	982.08	983.36	1.28	0.1015625
983.36	41	157	37	78%	Non			78%	90%	0.12	983.36	984.65	1.29	0.093023256
984.65	41	158	37	90%	Non			90%	95%	0.05	984.65	985.94	1.29	0.03875969
985.94	41	160	37	95%	Ring			95%	95%	0	985.94	987.43	1.49	0
987.43	41	36	37	95%	Ring			95%	95%	0	987.43	988.91	1.48	0
988.91	41	36	37	95%	Ring			95%	95%	0	988.91	990.39	1.48	0
990.39	42	36	37	95%	Ring			95%	95%	0	990.39	991.87	1.48	0
991.87	41	48	38	95%	Ring			95%	95%	0	991.87	993.35	1.48	0
993.35	42	38	38	95%	Ring			95%	95%	0	993.35	994.84	1.49	0
994.84	42	124	38	95%	Ring			95%	95%	0	994.84	996.32	1.48	0
996.32	41	125	38	95%	Ring			95%	95%	0	996.32	997.81	1.49	0
997.81	41	122	38	95%	Ring			95%	95%	0	997.81	999.29	1.48	0
999.29	41	124	38	95%	Ring			95%	95%	0	999.29	1000.78	1.49	0
1000.78	41	123	38	95%	Ring			95%	83%	-0.12	1000.78	1002.27	1.49	-0.080536913
1002.27	42	126	38	83%	Non			83%	74%	-0.09	1002.27	1003.55	1.28	-0.0703125
1003.55	42	126	38	74%	Non			74%	73%	-0.01	1003.55	1004.84	1.29	-0.007751938
1004.84	42	52	38	73%	Non			73%	73%	0	1004.84	1006.12	1.28	0
1006.12	42	123	38	73%	Non			73%	71%	-0.02	1006.12	1007.41	1.29	-0.015503876
1007.41	42	42	38	71%	Non			71%	71%	0	1007.41	1008.69	1.28	0
1008.69	42	159	38	71%	Non			71%	83%	0.12	1008.69	1009.97	1.28	0.09375
1009.97	42	43	38	83%	Non			83%	94%	0.11	1009.97	1011.26	1.29	0.085271318
1011.26	43	0	38	94%	Ring			94%	85%	-0.09	1011.26	1012.76	1.5	-0.06
1012.76	43	124	38	85%	Non			85%	92%	0.07	1012.76	1014.04	1.28	0.0546875
1014.04	43	0	38	92%	Ring			92%	93%	0.01	1014.04	1015.54	1.5	0.006666667
1015.54	43	0	38	93%	Ring			93%	95%	0.02	1015.54	1017.05	1.51	0.013245033
1017.05	43	123	38	95%	Ring			95%	95%	0	1017.05	1018.53	1.48	0
1018.53	43	125	38	95%	Ring			95%	93%	-0.02	1018.53	1020.02	1.49	-0.013422819
1020.02	44	124	38	93%	Ring			93%	86%	-0.07	1020.02	1021.5	1.48	-0.047297297
1021.5	43	0	38	86%	Ring			86%	83%	-0.03	1021.5	1023.01	1.51	-0.01986755
1023.01	43	0	38	83%	Ring			83%	80%	-0.03	1023.01	1024.51	1.5	-0.02
1024.51	43	123	38	80%	Non			80%	75%	-0.05	1024.51	1025.79	1.28	-0.0390625
1025.79	43	43	38	75%	Non			75%	74%	-0.01	1025.79	1027.07	1.28	-0.0078125
1027.07	43	123	38	74%	Non			74%	71%	-0.03	1027.07	1028.36	1.29	-0.023255814
1028.36	43	0	37	71%	Ring			71%	73%	0.02	1028.36	1029.86	1.5	0.013333333
1029.86	43	126	37	73%	Non			73%	87%	0.14	1029.86	1031.15	1.29	0.108527132
1031.15	44	162	37	87%	Non			87%	90%	0.03	1031.15	1032.44	1.29	0.023255814
1032.44	43	124	37	90%	Non			90%	95%	0.05	1032.44	1033.72	1.28	0.0390625
1033.72	43	160	37	95%	Ring			95%	95%	0	1033.72	1035.21	1.49	0
1035.21	43	159	37	95%	Ring			95%	95%	0	1035.21	1036.7	1.49	0
1036.7	43	126	37	95%	Ring			95%	95%	0	1036.7	1038.19	1.49	0
1038.19	43	159	37	95%	Ring			95%	95%	0	1038.19	1039.67	1.48	0
1039.67	43	162	38	95%	Ring			95%	95%	0	1039.67	1041.16	1.49	0
1041.16	43	123	38	95%	Ring			95%	95%	0	1041.16	1042.65	1.49	0
1042.65	43	123	38	95%	Ring			95%	95%	0	1042.65	1044.13	1.48	0
1044.13	44	125	38	95%	Ring			95%	95%	0	1044.13	1045.62	1.49	0
1045.62	43	125	38	95%	Ring			95%	87%	-0.08	1045.62	1047.11	1.49	-0.053691275
1047.11	43	126	38	87%	Non			87%	83%	-0.04	1047.11	1048.39	1.28	-0.03125
1048.39	43	123	38	83%	Non			83%	77%	-0.06	1048.39	1049.68	1.29	-0.046511628
1049.68	43	125	38	77%	Non			77%	72%	-0.05	1049.68	1050.96	1.28	-0.0390625
1050.96	43	125	38	72%	Non			72%	69%	-0.03	1050.96	1052.25	1.29	-0.023255814
1052.25	43	125	38	69%	Non			69%	69%	0	1052.25	1053.54	1.29	0
1053.54	43	36	37	69%	Non			69%	70%	0.01	1053.54	1054.82	1.28	0.0078125
1054.82	43	126	38	70%	Non			70%	70%	0	1054.82	1056.1	1.28	0
1056.1	43	123	38	70%	Non			70%	69%	-0.01	1056.1	1057.39	1.29	-0.007751938
1057.39	43	124	38	69%	Non			69%	66%	-0.03	1057.39	1058.68	1.29	-0.023255814
1058.68	43	124	37	66%	Non			66%	64%	-0.02	1058.68	1059.96	1.28	-0.015625
1059.96	43	123	37	64%	Non			64%	64%	0	1059.96	1061.25	1.29	0
1061.25	43	126	37	64%	Non			64%	66%	0.02	1061.25	1062.53	1.28	0.015625
1062.53	43	160	37	66%	Non			66%	80%	0.14	1062.53	1063.82	1.29	0.108527132
1063.82	43	49	37	80%	Non			80%	93%	0.13	1063.82	1065.1	1.28	0.1015625
1065.1	43	126	37	93%	Ring			93%	95%	0.02	1065.1	1066.59	1.49	0.013422819
1066.59	43	127	37	95%	Ring			95%	95%	0	1066.59	1068.08	1.49	0
1068.08	43	161	37	95%	Ring			95%	95%	0	1068.08	1069.56	1.48	0
1069.56	43	158	37	95%	Ring			95%	95%	0	1069.56	1071.05	1.49	0
1071.05	43	123	37	95%	Ring			95%	95%	0	1071.05	1072.54	1.49	0
1072.54	43	127	37	95%	Ring			95%	95%	0	1072.54	1074.03	1.49	0
1074.03	43	124	37	95%	Ring			95%	95%	0	1074.03	1075.51	1.48	0
1075.51	43	159	38	95%	Ring			95%	90%	-0.05	1075.51	1077	1.49	-0.033557047
1077	43	42	38	90%	Non			90%	89%	-0.01	1077	1078.28	1.28	-0.0078125
1078.28	43	124	38	89%	Non			89%	77%	-0.12	1078.28	1079.57	1.29	-0.093023256
1079.57	43	127	38	77%	Non			77%	73%	-0.04	1079.57	1080.85	1.28	-0.03125
1080.85	43	123	38	73%	Non			73%	71%	-0.02	1080.85	1082.14	1.29	-0.015503876
1082.14	43	127	38	71%	Non			71%	69%	-0.02	1082.14	1083.42	1.28	-0.015625
1083.42	43	125	38	69%	Non			69%	67%	-0.02	1083.42	1084.71	1.29	-0.015503876
1084.71	43	126	37	67%	Non			67%	67%	0	1084.71	1086	1.29	0
1086	43	127	37	67%	Non			67%	63%	-0.04	1086	1087.28	1.28	-0.03125
1087.28	43	160	37	63%	Non			63%	61%	-0.02	1087.28	1088.57	1.29	-0.015503876
1088.57	43	128	37	61%	Non			61%	64%	0.03	1088.57	1089.86	1.29	0.023255814
1089.86	43	127	37	64%	Non			64%	80%	0.16	1089.86	1091.14	1.28	0.125
1091.14	43	161	37	80%	Non			80%	91%	0.11	1091.14	1092.43	1.29	0.085271318
1092.43	43	126	37	91%	Ring			91%	95%	0.04	1092.43	1093.92	1.49	0.026845638
1093.92	43	127	37	95%	Ring			95%	95%	0	1093.92	1095.41	1.49	0
1095.41	43	124	38	95%	Ring			95%	95%	0	1095.41	1096.89	1.48	0
1096.89	43	127	38	95%	Ring			95%	95%	0	1096.89	1098.38	1.49	0
1098.38	43	123	38	95%	Ring			95%	95%	0	1098.38	1099.86	1.48	0
1099.86	43	161	38	95%	Ring			95%	95%	0	1099.86	1101.35	1.49	0
1101.35	43	162	38	95%	Ring			95%	95%	0	1101.35	1102.84	1.49	0
1102.84	43	124	38	95%	Ring			95%	95%	0	1102.84	1104.33	1.49	0
1104.33	43	124	38	95%	Ring			95%	95%	0	1104.33	1105.81	1.48	0
1105.81	43	160	38	95%	Ring			95%	95%	0	1105.81	1107.3	1.49	0
1107.3	43	159	38	95%	Ring			95%	95%	0	1107.3	1108.79	1.49	0
1108.79	43	44	38	95%	Ring			95%	95%	0	1108.79	1110.27	1.48	0
1110.27	43	124	38	95%	Ring			95%	95%	0	1110.27	1111.76	1.49	0
1111.76	43	126	38	95%	Ring			95%	95%	0	1111.76	1113.24	1.48	0
1113.24	43	123	38	95%	Ring			95%	85%	-0.1	1113.24	1114.73	1.49	-0.067114094
1114.73	43	125	38	85%	Non			85%	82%	-0.03	1114.73	1116.01	1.28	-0.0234375
1116.01	42	123	38	82%	Non			82%	76%	-0.06	1116.01	1117.3	1.29	-0.046511628
1117.3	43	165	38	76%	Non			76%	74%	-0.02	1117.3	1118.59	1.29	-0.015503876
1118.59	43	163	38	74%	Non			74%	74%	0	1118.59	1119.88	1.29	0
1119.88	43	125	38	74%	Non			74%	76%	0.02	1119.88	1121.16	1.28	0.015625
1121.16	43	124	38	76%	Non			76%	73%	-0.03	1121.16	1122.45	1.29	-0.023255814
1122.45	43	126	38	73%	Non			73%	78%	0.05	1122.45	1123.74	1.29	0.03875969
1123.74	43	123	38	78%	Non			78%	76%	-0.02	1123.74	1125.02	1.28	-0.015625
1125.02	43	123	38	76%	Non			76%	82%	0.06	1125.02	1126.31	1.29	0.046511628
1126.31	43	123	38	82%	Non			82%	88%	0.06	1126.31	1127.59	1.28	0.046875
1127.59	43	123	38	88%	Non			88%	89%	0.01	1127.59	1128.88	1.29	0.007751938
1128.88	43	125	38	89%	Non			89%	88%	-0.01	1128.88	1130.17	1.29	-0.007751938
1130.17	43	123	38	88%	Non			88%	93%	0.05	1130.17	1131.45	1.28	0.0390625
1131.45	43	126	38	93%	Ring			93%	95%	0.02	1131.45	1132.94	1.49	0.013422819
1132.94	43	125	38	95%	Ring			95%	95%	0	1132.94	1134.43	1.49	0
1134.43	43	124	38	95%	Ring			95%	95%	0	1134.43	1135.91	1.48	0
1135.91	43	123	38	95%	Ring			95%	95%	0	1135.91	1137.4	1.49	0
1137.4	43	124	38	95%	Ring			95%	95%	0	1137.4	1138.88	1.48	0
1138.88	43	124	38	95%	Ring			95%	85%	-0.1	1138.88	1140.37	1.49	-0.067114094
1140.37	42	123	38	85%	Non			85%	78%	-0.07	1140.37	1141.66	1.29	-0.054263566
1141.66	43	123	38	78%	Non			78%	74%	-0.04	1141.66	1142.94	1.28	-0.03125
1142.94	43	123	38	74%	Non			74%	73%	-0.01	1142.94	1144.23	1.29	-0.007751938
1144.23	43	123	38	73%	Non			73%	71%	-0.02	1144.23	1145.51	1.28	-0.015625
1145.51	43	123	37	71%	Non			71%	66%	-0.05	1145.51	1146.8	1.29	-0.03875969
1146.8	43	124	37	66%	Non			66%	67%	0.01	1146.8	1148.08	1.28	0.0078125
1148.08	43	126	37	67%	Non			67%	71%	0.04	1148.08	1149.37	1.29	0.031007752
1149.37	43	123	37	71%	Non			71%	87%	0.16	1149.37	1150.66	1.29	0.124031008
1150.66	43	124	37	87%	Non			87%	95%	0.08	1150.66	1151.94	1.28	0.0625
1151.94	43	124	37	95%	Ring			95%	95%	0	1151.94	1153.43	1.49	0
1153.43	42	166	37	95%	Ring			95%	95%	0	1153.43	1154.92	1.49	0
1154.92	43	158	37	95%	Ring			95%	95%	0	1154.92	1156.41	1.49	0
1156.41	43	163	37	95%	Ring			95%	95%	0	1156.41	1157.89	1.48	0
1157.89	43	162	37	95%	Ring			95%	95%	0	1157.89	1159.38	1.49	0
1159.38	43	124	37	95%	Ring			95%	95%	0	1159.38	1160.87	1.49	0
1160.87	43	124	37	95%	Ring			95%	95%	0	1160.87	1162.35	1.48	0
1162.35	43	45	37	95%	Ring			95%	95%	0	1162.35	1163.84	1.49	0
1163.84	43	124	37	95%	Ring			95%	95%	0	1163.84	1165.32	1.48	0
1165.32	43	125	37	95%	Ring			95%	95%	0	1165.32	1166.81	1.49	0
1166.81	43	44	37	95%	Ring			95%	95%	0	1166.81	1168.29	1.48	0
1168.29	43	124	37	95%	Ring			95%	95%	0	1168.29	1169.78	1.49	0
1169.78	43	125	37	95%	Ring			95%	95%	0	1169.78	1171.26	1.48	0
1171.26	43	123	37	95%	Ring			95%	95%	0	1171.26	1172.75	1.49	0
1172.75	43	125	37	95%	Ring			95%	95%	0	1172.75	1174.23	1.48	0
1174.23	43	123	37	95%	Ring			95%	95%	0	1174.23	1175.72	1.49	0
1175.72	43	124	37	95%	Ring			95%	95%	0	1175.72	1177.21	1.49	0
1177.21	43	123	37	95%	Ring			95%	95%	0	1177.21	1178.69	1.48	0
1178.69	43	123	37	95%	Ring			95%	95%	0	1178.69	1180.18	1.49	0
1180.18	43	124	37	95%	Ring			95%	95%	0	1180.18	1181.67	1.49	0
1181.67	43	123	38	95%	Ring			95%	95%	0	1181.67	1183.15	1.48	0
1183.15	43	161	38	95%	Ring			95%	95%	0	1183.15	1184.64	1.49	0
1184.64	43	125	38	95%	Ring			95%	95%	0	1184.64	1186.13	1.49	0
1186.13	43	126	38	95%	Ring			95%	95%	0	1186.13	1187.61	1.48	0
1187.61	43	125	38	95%	Ring			95%	95%	0	1187.61	1189.1	1.49	0
1189.1	43	125	38	95%	Ring			95%	91%	-0.04	1189.1	1190.58	1.48	-0.027027027
1190.58	43	161	38	91%	Ring			91%	83%	-0.08	1190.58	1192.07	1.49	-0.053691275
1192.07	43	163	38	83%	Non			83%	75%	-0.08	1192.07	1193.36	1.29	-0.062015504
1193.36	43	161	38	75%	Non			75%	70%	-0.05	1193.36	1194.65	1.29	-0.03875969
1194.65	43	0	38	70%	Ring			70%	65%	-0.05	1194.65	1196.15	1.5	-0.033333333
1196.15	43	162	38	65%	Non			65%	68%	0.03	1196.15	1197.44	1.29	0.023255814
1197.44	43	161	38	68%	Non			68%	69%	0.01	1197.44	1198.73	1.29	0.007751938
1198.73	42	127	38	69%	Non			69%	80%	0.11	1198.73	1200.01	1.28	0.0859375
1200.01	43	123	38	80%	Non			80%	93%	0.13	1200.01	1201.3	1.29	0.100775194
1201.3	43	0	38	93%	Ring			93%	95%	0.02	1201.3	1202.8	1.5	0.013333333
1202.8	43	122	38	95%	Ring			95%	95%	0	1202.8	1204.29	1.49	0
1204.29	43	123	38	95%	Ring			95%	95%	0	1204.29	1205.77	1.48	0
1205.77	43	0	38	95%	Ring			95%	95%	0	1205.77	1207.27	1.5	0
1207.27	43	123	38	95%	Ring			95%	95%	0	1207.27	1208.76	1.49	0
1208.76	43	124	38	95%	Ring			95%	87%	-0.08	1208.76	1210.25	1.49	-0.053691275
1210.25	43	122	37	87%	Non			87%	83%	-0.04	1210.25	1211.53	1.28	-0.03125
1211.53	43	122	37	83%	Non			83%	74%	-0.09	1211.53	1212.82	1.29	-0.069767442
1212.82	43	123	37	74%	Non			74%	68%	-0.06	1212.82	1214.1	1.28	-0.046875
1214.1	43	122	37	68%	Non			68%	67%	-0.01	1214.1	1215.39	1.29	-0.007751938
1215.39	43	126	37	67%	Non			67%	73%	0.06	1215.39	1216.68	1.29	0.046511628
1216.68	43	125	37	73%	Non			73%	94%	0.21	1216.68	1217.96	1.28	0.1640625
1217.96	44	158	37	94%	Ring			94%	95%	0.01	1217.96	1219.45	1.49	0.006711409
1219.45	44	123	37	95%	Ring			95%	95%	0	1219.45	1220.94	1.49	0
1220.94	44	125	37	95%	Ring			95%	95%	0	1220.94	1222.42	1.48	0
1222.42	44	126	37	95%	Ring			95%	95%	0	1222.42	1223.91	1.49	0
1223.91	44	159	37	95%	Ring			95%	95%	0	1223.91	1225.4	1.49	0
1225.4	44	160	37	95%	Ring			95%	95%	0	1225.4	1226.89	1.49	0
1226.89	6	124	37	95%	Ring			95%	95%	0	1226.89	1228.37	1.48	0
1228.37	44	127	37	95%	Ring			95%	95%	0	1228.37	1229.86	1.49	0
1229.86	44	125	37	95%	Ring			95%	95%	0	1229.86	1231.34	1.48	0
1231.34	44	123	38	95%	Ring			95%	95%	0	1231.34	1232.83	1.49	0
1232.83	44	159	38	95%	Ring			95%	95%	0	1232.83	1234.32	1.49	0
1234.32	44	123	38	95%	Ring			95%	95%	0	1234.32	1235.8	1.48	0
1235.8	43	158	38	95%	Ring			95%	95%	0	1235.8	1237.29	1.49	0
1237.29	43	160	38	95%	Ring			95%	81%	-0.14	1237.29	1238.78	1.49	-0.093959732
1238.78	44	163	38	81%	Non			81%	72%	-0.09	1238.78	1240.07	1.29	-0.069767442
1240.07	44	127	38	72%	Non			72%	66%	-0.06	1240.07	1241.35	1.28	-0.046875
1241.35	43	158	38	66%	Non			66%	62%	-0.04	1241.35	1242.64	1.29	-0.031007752
1242.64	43	123	38	62%	Non			62%	58%	-0.04	1242.64	1243.93	1.29	-0.031007752
1243.93	43	123	38	58%	Non			58%	55%	-0.03	1243.93	1245.21	1.28	-0.0234375
1245.21	43	125	38	55%	Non			55%	53%	-0.02	1245.21	1246.5	1.29	-0.015503876
1246.5	43	122	38	53%	Non			53%	51%	-0.02	1246.5	1247.79	1.29	-0.015503876
1247.79	43	124	38	51%	Non			51%	49%	-0.02	1247.79	1249.07	1.28	-0.015625
1249.07	44	125	38	49%	Non			49%	47%	-0.02	1249.07	1250.36	1.29	-0.015503876
1250.36	43	44	38	47%	Non			47%	46%	-0.01	1250.36	1251.64	1.28	-0.0078125
1251.64	43	43	38	46%	Non			46%	44%	-0.02	1251.64	1252.92	1.28	-0.015625
1252.92	43	42	38	44%	Non			44%	43%	-0.01	1252.92	1254.2	1.28	-0.0078125
1254.2	43	124	38	43%	Non			43%	42%	-0.01	1254.2	1255.49	1.29	-0.007751938
1255.49	44	38	38	42%	Non			42%	41%	-0.01	1255.49	1256.77	1.28	-0.0078125
1256.77	43	40	38	41%	Non			41%	40%	-0.01	1256.77	1258.05	1.28	-0.0078125
1258.05	43	41	38	40%	Non			40%	39%	-0.01	1258.05	1259.33	1.28	-0.0078125
1259.33	43	50	38	39%	Non			39%	40%	0.01	1259.33	1260.61	1.28	0.0078125
1260.61	43	51	39	40%	Ring			40%	38%	-0.02	1260.61	1262.1	1.49	-0.013422819
1262.1	43	53	39	38%	Ring			38%	37%	-0.01	1262.1	1263.58	1.48	-0.006756757
1263.58	43	50	39	37%	Ring			37%	35%	-0.02	1263.58	1265.06	1.48	-0.013513514
1265.06	43	43	39	35%	Ring			35%	36%	0.01	1265.06	1266.54	1.48	0.006756757
1266.54	43	160	39	36%	Ring			36%	35%	-0.01	1266.54	1268.03	1.49	-0.006711409
1268.03	43	44	39	35%	Ring			35%	36%	0.01	1268.03	1269.51	1.48	0.006756757
1269.51	43	123	39	36%	Ring			36%	38%	0.02	1269.51	1271	1.49	0.013422819
1271	43	40	39	38%	Ring			38%	37%	-0.01	1271	1272.48	1.48	-0.006756757
1272.48	43	42	39	37%	Ring			37%	37%	0	1272.48	1273.96	1.48	0
1273.96	43	161	39	37%	Ring			37%	37%	0	1273.96	1275.45	1.49	0
1275.45	43	124	39	37%	Ring			37%	39%	0.02	1275.45	1276.93	1.48	0.013513514
1276.93	43	124	39	39%	Ring			39%	38%	-0.01	1276.93	1278.42	1.49	-0.006711409
1278.42	43	160	39	38%	Ring			38%	41%	0.03	1278.42	1279.91	1.49	0.020134228
1279.91	43	125	39	41%	Ring			41%	40%	-0.01	1279.91	1281.39	1.48	-0.006756757
1281.39	42	161	39	40%	Ring			40%	36%	-0.04	1281.39	1282.88	1.49	-0.026845638
1282.88	43	163	39	36%	Ring			36%	40%	0.04	1282.88	1284.37	1.49	0.026845638
1284.37	43	124	39	40%	Ring			40%	42%	0.02	1284.37	1285.85	1.48	0.013513514
1285.85	43	125	38	42%	Non			42%	55%	0.13	1285.85	1287.14	1.29	0.100775194
1287.14	43	126	38	55%	Non			55%	53%	-0.02	1287.14	1288.43	1.29	-0.015503876
1288.43	42	124	38	53%	Non			53%	52%	-0.01	1288.43	1289.71	1.28	-0.0078125
1289.71	43	125	38	52%	Non			52%	50%	-0.02	1289.71	1291	1.29	-0.015503876
1291	42	163	38	50%	Non			50%	55%	0.05	1291	1292.29	1.29	0.03875969
1292.29	42	126	38	55%	Non			55%	72%	0.17	1292.29	1293.57	1.28	0.1328125
1293.57	42	125	38	72%	Non			72%	85%	0.13	1293.57	1294.86	1.29	0.100775194
1294.86	43	124	38	85%	Non			85%	92%	0.07	1294.86	1296.15	1.29	0.054263566
1296.15	43	125	38	92%	Ring			92%	95%	0.03	1296.15	1297.63	1.48	0.02027027
1297.63	43	124	38	95%	Ring			95%	95%	0	1297.63	1299.12	1.49	0
1299.12	43	125	38	95%	Ring			95%	95%	0	1299.12	1300.6	1.48	0
1300.6	43	123	38	95%	Ring			95%	91%	-0.04	1300.6	1302.09	1.49	-0.026845638
1302.09	43	166	38	91%	Ring			91%	84%	-0.07	1302.09	1303.58	1.49	-0.046979866
1303.58	43	162	37	84%	Non			84%	76%	-0.08	1303.58	1304.87	1.29	-0.062015504
1304.87	43	163	37	76%	Non			76%	73%	-0.03	1304.87	1306.16	1.29	-0.023255814
1306.16	43	162	37	73%	Non			73%	72%	-0.01	1306.16	1307.44	1.28	-0.0078125
1307.44	43	163	37	72%	Non			72%	85%	0.13	1307.44	1308.73	1.29	0.100775194
1308.73	43	125	37	85%	Non			85%	79%	-0.06	1308.73	1310.02	1.29	-0.046511628
1310.02	43	126	37	79%	Non			79%	89%	0.1	1310.02	1311.3	1.28	0.078125
1311.3	42	163	37	89%	Non			89%	95%	0.06	1311.3	1312.59	1.29	0.046511628
1312.59	43	163	37	95%	Ring			95%	95%	0	1312.59	1314.08	1.49	0
1314.08	43	161	37	95%	Ring			95%	95%	0	1314.08	1315.57	1.49	0
1315.57	43	165	37	95%	Ring			95%	95%	0	1315.57	1317.06	1.49	0
1317.06	43	163	37	95%	Ring			95%	95%	0	1317.06	1318.55	1.49	0
1318.55	42	166	37	95%	Ring			95%	95%	0	1318.55	1320.03	1.48	0
1320.03	43	164	37	95%	Ring			95%	95%	0	1320.03	1321.52	1.49	0
1321.52	43	163	37	95%	Ring			95%	95%	0	1321.52	1323.01	1.49	0
1323.01	42	162	37	95%	Ring			95%	95%	0	1323.01	1324.5	1.49	0
1324.5	43	163	37	95%	Ring			95%	95%	0	1324.5	1325.99	1.49	0
1325.99	43	163	37	95%	Ring			95%	95%	0	1325.99	1327.48	1.49	0
1327.48	43	163	37	95%	Ring			95%	95%	0	1327.48	1328.96	1.48	0
1328.96	43	125	37	95%	Ring			95%	95%	0	1328.96	1330.45	1.49	0
1330.45	43	166	37	95%	Ring			95%	95%	0	1330.45	1331.94	1.49	0
1331.94	42	124	37	95%	Ring			95%	95%	0	1331.94	1333.43	1.49	0
1333.43	43	126	37	95%	Ring			95%	90%	-0.05	1333.43	1334.91	1.48	-0.033783784
1334.91	43	123	37	90%	Non			90%	82%	-0.08	1334.91	1336.2	1.29	-0.062015504
1336.2	43	125	37	82%	Non			82%	77%	-0.05	1336.2	1337.48	1.28	-0.0390625
1337.48	43	161	37	77%	Non			77%	75%	-0.02	1337.48	1338.77	1.29	-0.015503876
1338.77	42	161	37	75%	Non			75%	72%	-0.03	1338.77	1340.06	1.29	-0.023255814
1340.06	43	125	37	72%	Non			72%	70%	-0.02	1340.06	1341.35	1.29	-0.015503876
1341.35	42	160	37	70%	Non			70%	69%	-0.01	1341.35	1342.64	1.29	-0.007751938
1342.64	43	161	37	69%	Non			69%	68%	-0.01	1342.64	1343.92	1.28	-0.0078125
1343.92	43	161	37	68%	Non			68%	67%	-0.01	1343.92	1345.21	1.29	-0.007751938
1345.21	42	162	37	67%	Non			67%	66%	-0.01	1345.21	1346.5	1.29	-0.007751938
1346.5	42	163	37	66%	Non			66%	67%	0.01	1346.5	1347.79	1.29	0.007751938
1347.79	42	161	37	67%	Non			67%	67%	0	1347.79	1349.07	1.28	0
1349.07	42	164	37	67%	Non			67%	68%	0.01	1349.07	1350.36	1.29	0.007751938
1350.36	43	161	38	68%	Non			68%	67%	-0.01	1350.36	1351.65	1.29	-0.007751938
1351.65	43	163	38	67%	Non			67%	67%	0	1351.65	1352.94	1.29	0
1352.94	43	162	38	67%	Non			67%	67%	0	1352.94	1354.23	1.29	0
1354.23	43	162	38	67%	Non			67%	66%	-0.01	1354.23	1355.52	1.29	-0.007751938
1355.52	43	160	38	66%	Non			66%	67%	0.01	1355.52	1356.81	1.29	0.007751938
1356.81	43	161	38	67%	Non			67%	69%	0.02	1356.81	1358.09	1.28	0.015625
1358.09	43	160	38	69%	Non			69%	76%	0.07	1358.09	1359.38	1.29	0.054263566
1359.38	43	161	38	76%	Non			76%	81%	0.05	1359.38	1360.67	1.29	0.03875969
1360.67	42	125	38	81%	Non			81%	85%	0.04	1360.67	1361.95	1.28	0.03125
1361.95	43	160	38	85%	Non			85%	87%	0.02	1361.95	1363.24	1.29	0.015503876
1363.24	42	160	38	87%	Non			87%	90%	0.03	1363.24	1364.53	1.29	0.023255814
1364.53	43	126	38	90%	Non			90%	91%	0.01	1364.53	1365.82	1.29	0.007751938
1365.82	43	125	38	91%	Ring			91%	79%	-0.12	1365.82	1367.3	1.48	-0.081081081
1367.3	43	126	38	79%	Non			79%	81%	0.02	1367.3	1368.59	1.29	0.015503876
1368.59	43	124	38	81%	Non			81%	75%	-0.06	1368.59	1369.88	1.29	-0.046511628
1369.88	42	125	39	75%	Ring			75%	76%	0.01	1369.88	1371.36	1.48	0.006756757
1371.36	43	125	39	76%	Ring			76%	75%	-0.01	1371.36	1372.85	1.49	-0.006711409
1372.85	43	124	39	75%	Ring			75%	77%	0.02	1372.85	1374.33	1.48	0.013513514
1374.33	43	124	39	77%	Ring			77%	85%	0.08	1374.33	1375.82	1.49	0.053691275
1375.82	43	124	39	85%	Ring			85%	89%	0.04	1375.82	1377.31	1.49	0.026845638
1377.31	43	122	39	89%	Ring			89%	95%	0.06	1377.31	1378.79	1.48	0.040540541
1378.79	43	122	39	95%	Ring			95%	78%	-0.17	1378.79	1380.28	1.49	-0.11409396
1380.28	43	122	39	78%	Ring			78%	71%	-0.07	1380.28	1381.77	1.49	-0.046979866
1381.77	43	123	39	71%	Ring			71%	76%	0.05	1381.77	1383.25	1.48	0.033783784
1383.25	43	124	39	76%	Ring			76%	73%	-0.03	1383.25	1384.74	1.49	-0.020134228
1384.74	43	125	39	73%	Ring			73%	71%	-0.02	1384.74	1386.22	1.48	-0.013513514
1386.22	43	125	39	71%	Ring			71%	68%	-0.03	1386.22	1387.71	1.49	-0.020134228
1387.71	43	123	39	68%	Ring			68%	69%	0.01	1387.71	1389.2	1.49	0.006711409
1389.2	43	124	39	69%	Ring			69%	62%	-0.07	1389.2	1390.68	1.48	-0.047297297
1390.68	43	123	39	62%	Ring			62%	57%	-0.05	1390.68	1392.17	1.49	-0.033557047
1392.17	43	124	39	57%	Ring			57%	56%	-0.01	1392.17	1393.65	1.48	-0.006756757
1393.65	43	123	39	56%	Ring			56%	54%	-0.02	1393.65	1395.14	1.49	-0.013422819
1395.14	43	125	39	54%	Ring			54%	51%	-0.03	1395.14	1396.63	1.49	-0.020134228
1396.63	43	126	39	51%	Ring			51%	50%	-0.01	1396.63	1398.11	1.48	-0.006756757
1398.11	41	161	39	50%	Ring			50%	48%	-0.02	1398.11	1399.6	1.49	-0.013422819
1399.6	41	0	39	48%	Ring			48%	45%	-0.03	1399.6	1401.1	1.5	-0.02
1401.1	43	160	38	45%	Non			45%	48%	0.03	1401.1	1402.39	1.29	0.023255814
1402.39	45	159	38	48%	Non			48%	45%	-0.03	1402.39	1403.68	1.29	-0.023255814
1403.68	44	159	38	45%	Non			45%	44%	-0.01	1403.68	1404.97	1.29	-0.007751938
1404.97	43	0	38	44%	Ring			44%	45%	0.01	1404.97	1406.47	1.5	0.006666667
1406.47	44	0	38	45%	Ring			45%	47%	0.02	1406.47	1407.97	1.5	0.013333333
1407.97	43	0	38	47%	Ring			47%	51%	0.04	1407.97	1409.47	1.5	0.026666667
1409.47	43	0	38	51%	Ring			51%	56%	0.05	1409.47	1410.97	1.5	0.033333333
1410.97	43	0	38	56%	Ring			56%	61%	0.05	1410.97	1412.47	1.5	0.033333333
1412.47	43	125	38	61%	Non			61%	50%	-0.11	1412.47	1413.76	1.29	-0.085271318
1413.76	44	125	38	50%	Non			50%	52%	0.02	1413.76	1415.05	1.29	0.015503876
1415.05	42	15	38	52%	Non			52%	57%	0.05	1415.05	1416.33	1.28	0.0390625
1416.33	43	120	38	57%	Non			57%	59%	0.02	1416.33	1417.61	1.28	0.015625
1417.61	42	123	38	59%	Non			59%	71%	0.12	1417.61	1418.9	1.29	0.093023256
1418.9	42	126	38	71%	Non			71%	76%	0.05	1418.9	1420.18	1.28	0.0390625
1420.18	42	123	37	76%	Non			76%	81%	0.05	1420.18	1421.47	1.29	0.03875969
1421.47	42	122	37	81%	Non			81%	87%	0.06	1421.47	1422.76	1.29	0.046511628
1422.76	42	123	37	87%	Non			87%	92%	0.05	1422.76	1424.04	1.28	0.0390625
1424.04	42	125	37	92%	Ring			92%	95%	0.03	1424.04	1425.53	1.49	0.020134228
1425.53	42	124	38	95%	Ring			95%	95%	0	1425.53	1427.01	1.48	0
1427.01	43	123	38	95%	Ring			95%	95%	0	1427.01	1428.5	1.49	0
1428.5	42	124	38	95%	Ring			95%	93%	-0.02	1428.5	1429.99	1.49	-0.013422819
1429.99	42	122	38	93%	Ring			93%	95%	0.02	1429.99	1431.47	1.48	0.013513514
1431.47	42	122	38	95%	Ring			95%	95%	0	1431.47	1432.96	1.49	0
1432.96	42	123	38	95%	Ring			95%	95%	0	1432.96	1434.44	1.48	0
1434.44	42	124	38	95%	Ring			95%	93%	-0.02	1434.44	1435.93	1.49	-0.013422819
1435.93	42	123	38	93%	Ring			93%	84%	-0.09	1435.93	1437.42	1.49	-0.060402685
1437.42	42	123	38	84%	Non			84%	79%	-0.05	1437.42	1438.7	1.28	-0.0390625
1438.7	42	163	38	79%	Non			79%	69%	-0.1	1438.7	1439.99	1.29	-0.07751938
1439.99	42	46	38	69%	Non			69%	75%	0.06	1439.99	1441.27	1.28	0.046875
1441.27	42	50	38	75%	Non			75%	73%	-0.02	1441.27	1442.55	1.28	-0.015625
1442.55	42	44	38	73%	Non			73%	73%	0	1442.55	1443.83	1.28	0
1443.83	42	41	38	73%	Non			73%	76%	0.03	1443.83	1445.12	1.29	0.023255814
1445.12	42	160	38	76%	Non			76%	76%	0	1445.12	1446.41	1.29	0
1446.41	42	160	38	76%	Non			76%	76%	0	1446.41	1447.69	1.28	0
1447.69	42	163	38	76%	Non			76%	81%	0.05	1447.69	1448.98	1.29	0.03875969
1448.98	42	40	38	81%	Non			81%	89%	0.08	1448.98	1450.26	1.28	0.0625
1450.26	42	46	38	89%	Non			89%	85%	-0.04	1450.26	1451.54	1.28	-0.03125
1451.54	42	42	38	85%	Non			85%	92%	0.07	1451.54	1452.82	1.28	0.0546875
1452.82	42	47	38	92%	Ring			92%	92%	0	1452.82	1454.31	1.49	0
1454.31	42	43	38	92%	Ring			92%	90%	-0.02	1454.31	1455.79	1.48	-0.013513514
1455.79	42	159	38	90%	Non			90%	87%	-0.03	1455.79	1457.08	1.29	-0.023255814
1457.08	42	160	38	87%	Non			87%	87%	0	1457.08	1458.36	1.28	0
1458.36	42	159	38	87%	Non			87%	89%	0.02	1458.36	1459.65	1.29	0.015503876
1459.65	42	171	38	89%	Non			89%	87%	-0.02	1459.65	1460.94	1.29	-0.015503876
1460.94	42	162	38	87%	Non			87%	91%	0.04	1460.94	1462.23	1.29	0.031007752
1462.23	42	158	38	91%	Ring			91%	92%	0.01	1462.23	1463.72	1.49	0.006711409
1463.72	43	125	38	92%	Ring			92%	95%	0.03	1463.72	1465.2	1.48	0.02027027
1465.2	42	125	38	95%	Ring			95%	95%	0	1465.2	1466.69	1.49	0
1466.69	43	125	38	95%	Ring			95%	95%	0	1466.69	1468.18	1.49	0
1468.18	43	45	38	95%	Ring			95%	95%	0	1468.18	1469.66	1.48	0
1469.66	43	125	38	95%	Ring			95%	95%	0	1469.66	1471.14	1.48	0
1471.14	43	126	38	95%	Ring			95%	95%	0	1471.14	1472.63	1.49	0
1472.63	43	0	38	95%	Ring			95%	95%	0	1472.63	1474.13	1.5	0
1474.13	43	43	38	95%	Ring			95%	95%	0	1474.13	1475.61	1.48	0
1475.61	43	0	38	95%	Ring			95%	88%	-0.07	1475.61	1477.11	1.5	-0.046666667
1477.11	43	0	38	88%	Ring			88%	83%	-0.05	1477.11	1478.61	1.5	-0.033333333
1478.61	43	46	38	83%	Non			83%	82%	-0.01	1478.61	1479.9	1.29	-0.007751938
1479.9	43	127	38	82%	Non			82%	82%	0	1479.9	1481.18	1.28	0
1481.18	43	45	38	82%	Non			82%	80%	-0.02	1481.18	1482.46	1.28	-0.015625
1482.46	43	0	38	80%	Ring			80%	78%	-0.02	1482.46	1483.96	1.5	-0.013333333
1483.96	43	0	38	78%	Ring			78%	82%	0.04	1483.96	1485.47	1.51	0.026490066
1485.47	42	126	38	82%	Non			82%	93%	0.11	1485.47	1486.75	1.28	0.0859375
1486.75	43	0	38	93%	Ring			93%	95%	0.02	1486.75	1488.25	1.5	0.013333333
1488.25	43	38	38	95%	Ring			95%	95%	0	1488.25	1489.73	1.48	0
1489.73	42	125	38	95%	Ring			95%	95%	0	1489.73	1491.22	1.49	0
1491.22	42	166	38	95%	Ring			95%	95%	0	1491.22	1492.71	1.49	0
1492.71	43	35	37	95%	Ring			95%	95%	0	1492.71	1494.19	1.48	0
1494.19	43	38	37	95%	Ring			95%	95%	0	1494.19	1495.67	1.48	0
1495.67	42	159	37	95%	Ring			95%	95%	0	1495.67	1497.16	1.49	0
1497.16	43	160	37	95%	Ring			95%	95%	0	1497.16	1498.65	1.49	0
1498.65	43	164	37	95%	Ring			95%	95%	0	1498.65	1500.14	1.49	0
1500.14	42	162	37	95%	Ring			95%	95%	0	1500.14	1501.63	1.49	0
1501.63	43	162	37	95%	Ring			95%	95%	0	1501.63	1503.11	1.48	0
1503.11	43	44	37	95%	Ring			95%	95%	0	1503.11	1504.59	1.48	0
1504.59	43	162	38	95%	Ring			95%	95%	0	1504.59	1506.08	1.49	0
1506.08	43	162	38	95%	Ring			95%	95%	0	1506.08	1507.57	1.49	0
1507.57	42	165	38	95%	Ring			95%	95%	0	1507.57	1509.06	1.49	0
1509.06	43	163	38	95%	Ring			95%	95%	0	1509.06	1510.55	1.49	0
1510.55	43	161	38	95%	Ring			95%	95%	0	1510.55	1512.04	1.49	0
1512.04	43	161	38	95%	Ring			95%	87%	-0.08	1512.04	1513.53	1.49	-0.053691275
1513.53	42	161	38	87%	Non			87%	85%	-0.02	1513.53	1514.81	1.28	-0.015625
1514.81	43	162	38	85%	Non			85%	83%	-0.02	1514.81	1516.1	1.29	-0.015503876
1516.1	42	161	38	83%	Non			83%	82%	-0.01	1516.1	1517.39	1.29	-0.007751938
1517.39	42	45	38	82%	Non			82%	85%	0.03	1517.39	1518.67	1.28	0.0234375
1518.67	42	160	38	85%	Non			85%	85%	0	1518.67	1519.96	1.29	0
1519.96	42	0	38	85%	Ring			85%	92%	0.07	1519.96	1521.46	1.5	0.046666667
1521.46	43	125	38	92%	Ring			92%	95%	0.03	1521.46	1522.95	1.49	0.020134228
1522.95	43	125	38	95%	Ring			95%	95%	0	1522.95	1524.43	1.48	0
1524.43	43	167	38	95%	Ring			95%	93%	-0.02	1524.43	1525.92	1.49	-0.013422819
1525.92	43	124	38	93%	Ring			93%	92%	-0.01	1525.92	1527.41	1.49	-0.006711409
1527.41	43	124	38	92%	Ring			92%	90%	-0.02	1527.41	1528.89	1.48	-0.013513514
1528.89	43	171	38	90%	Non			90%	86%	-0.04	1528.89	1530.18	1.29	-0.031007752
1530.18	43	168	38	86%	Non			86%	82%	-0.04	1530.18	1531.47	1.29	-0.031007752
1531.47	43	170	38	82%	Non			82%	77%	-0.05	1531.47	1532.76	1.29	-0.03875969
1532.76	43	125	38	77%	Non			77%	76%	-0.01	1532.76	1534.05	1.29	-0.007751938
1534.05	43	0	38	76%	Ring			76%	82%	0.06	1534.05	1535.55	1.5	0.04
1535.55	43	168	38	82%	Non			82%	92%	0.1	1535.55	1536.84	1.29	0.07751938
1536.84	43	123	38	92%	Ring			92%	95%	0.03	1536.84	1538.32	1.48	0.02027027
1538.32	43	125	38	95%	Ring			95%	95%	0	1538.32	1539.81	1.49	0
1539.81	43	125	38	95%	Ring			95%	95%	0	1539.81	1541.3	1.49	0
1541.3	41	165	38	95%	Ring			95%			1541.3
Subsequent interrupt data has been deleted											Subsequent interrupt data has been deleted
