# Supplementary material for: Design of a hazard prediction system with intelligent multimodal fusion based on artificial intelligence & internet of things technology: taking a crib as an example
Source: PeerJ Comput Sci. 2024 Oct 29;10:e2404. doi: 10.7717/peerj-cs.2404 (PMC11623082; doi:10.7717/peerj-cs.2404)
Supplement: Supplemental Information 3 [file peerj-cs-10-2404-s003.zip › Data/data_preprocessing/climbing-over2.csv]

RunTime(s)	Voice(dB)	Distance(cm)	Temperature(?��)	Humidity(RH)	Buzzer	Supplement	D1(cm)	D2(cm)	��D(cm)	t1(s)	t2(s)	��t(s)	KD(cm/s)
5.28	42	114	37	17%	Non		114	114	0	5.28	6.56	1.28	0
6.56	42	114	37	17%	Non		114	123	9	6.56	7.85	1.29	6.976744186
7.85	42	123	37	17%	Non		123	120	-3	7.85	9.13	1.28	-2.34375
9.13	42	120	37	17%	Non		120	106	-14	9.13	10.42	1.29	-10.85271318
10.42	42	106	37	17%	Non		106	121	15	10.42	11.7	1.28	11.71875
11.7	42	121	37	17%	Non		121	123	2	11.7	12.99	1.29	1.550387597
12.99	42	123	37	17%	Non		123	102	-21	12.99	14.27	1.28	-16.40625
14.27	42	102	37	17%	Non		102	120	18	14.27	15.56	1.29	13.95348837
15.56	42	120	37	18%	Non		120	98	-22	15.56	16.84	1.28	-17.1875
16.84	42	98	37	18%	Non		98	97	-1	16.84	18.13	1.29	-0.775193798
18.13	43	97	37	20%	Non		97	99	2	18.13	19.41	1.28	1.5625
19.41	42	99	37	21%	Non		99	100	1	19.41	20.7	1.29	0.775193798
20.7	42	100	37	21%	Non		100	96	-4	20.7	21.98	1.28	-3.125
21.98	42	96	37	22%	Non		96	96	0	21.98	23.27	1.29	0
23.27	42	96	37	21%	Non		96	96	0	23.27	24.55	1.28	0
24.55	42	96	37	21%	Non		96	96	0	24.55	25.83	1.28	0
25.83	42	96	37	21%	Non		96	99	3	25.83	27.12	1.29	2.325581395
27.12	42	99	37	21%	Non		99	99	0	27.12	28.4	1.28	0
28.4	43	99	37	20%	Non		99	97	-2	28.4	29.69	1.29	-1.550387597
29.69	42	97	37	20%	Non		97	95	-2	29.69	30.97	1.28	-1.5625
30.97	42	95	37	20%	Non		95	97	2	30.97	32.26	1.29	1.550387597
32.26	42	97	37	20%	Non		97	97	0	32.26	33.54	1.28	0
33.54	42	97	37	19%	Non		97	16	-81	33.54	34.83	1.29	-62.79069767
34.83	42	16	37	19%	Non		16	10	-6	34.83	36.11	1.28	-4.6875
36.11	42	10	37	19%	Non		10	5	-5	36.11	37.38	1.27	-3.937007874
37.38	42	5	37	19%	Non		5	5	0	37.38	38.66	1.28	0
38.66	42	5	37	18%	Non		5	3	-2	38.66	39.94	1.28	-1.5625
39.94	42	3	37	18%	Ring		3	3	0	39.94	41.42	1.48	0
41.42	42	3	37	18%	Ring		3	4	1	41.42	42.9	1.48	0.675675676
42.9	42	4	37	18%	Ring		4	100	96	42.9	44.38	1.48	64.86486486
44.38	43	100	37	18%	Non		100	19	-81	44.38	45.66	1.28	-63.28125
45.66	42	19	37	17%	Non		19	6	-13	45.66	46.94	1.28	-10.15625
46.94	42	6	37	17%	Non		6	4	-2	46.94	48.22	1.28	-1.5625
48.22	42	4	37	17%	Ring		4	4	0	48.22	49.7	1.48	0
49.7	42	4	37	17%	Ring		4	4	0	49.7	51.18	1.48	0
51.18	43	4	38	18%	Ring		4	4	0	51.18	52.66	1.48	0
52.66	42	4	38	18%	Ring		4	4	0	52.66	54.14	1.48	0
54.14	42	4	38	17%	Ring		4	7	3	54.14	55.62	1.48	2.027027027
55.62	42	7	38	17%	Non		7	99	92	55.62	56.9	1.28	71.875
56.9	42	99	38	17%	Non		99	14	-85	56.9	58.18	1.28	-66.40625
58.18	42	14	38	17%	Non		14	14	0	58.18	59.46	1.28	0
59.46	42	14	38	17%	Non		14	8	-6	59.46	60.74	1.28	-4.6875
60.74	42	8	38	17%	Non		8	10	2	60.74	62.02	1.28	1.5625
62.02	42	10	38	17%	Non		10	12	2	62.02	63.3	1.28	1.5625
63.3	42	12	38	17%	Non		12	6	-6	63.3	64.57	1.27	-4.724409449
64.57	42	6	38	17%	Non		6	5	-1	64.57	65.85	1.28	-0.78125
65.85	42	5	38	17%	Non		5	4	-1	65.85	67.13	1.28	-0.78125
67.13	42	4	38	17%	Ring		4	3	-1	67.13	68.61	1.48	-0.675675676
68.61	43	3	38	16%	Ring		3	3	0	68.61	70.09	1.48	0
70.09	42	3	38	16%	Ring		3	3	0	70.09	71.57	1.48	0
71.57	43	3	38	16%	Ring		3	4	1	71.57	73.05	1.48	0.675675676
73.05	42	4	38	16%	Ring		4	4	0	73.05	74.53	1.48	0
74.53	43	4	38	16%	Ring		4	19	15	74.53	76.01	1.48	10.13513514
76.01	42	19	38	16%	Non		19	100	81	76.01	77.29	1.28	63.28125
77.29	43	100	38	16%	Non		100	101	1	77.29	78.57	1.28	0.78125
78.57	42	101	38	16%	Non		101	99	-2	78.57	79.85	1.28	-1.5625
79.85	42	99	38	16%	Non		99	96	-3	79.85	81.14	1.29	-2.325581395
81.14	42	96	38	16%	Non		96	11	-85	81.14	82.42	1.28	-66.40625
82.42	42	11	38	15%	Non		11	10	-1	82.42	83.7	1.28	-0.78125
83.7	42	10	38	16%	Non		10	6	-4	83.7	84.98	1.28	-3.125
84.98	42	6	38	15%	Non		6	4	-2	84.98	86.26	1.28	-1.5625
86.26	42	4	38	15%	Ring		4	4	0	86.26	87.74	1.48	0
87.74	42	4	38	15%	Ring		4	4	0	87.74	89.22	1.48	0
89.22	42	4	38	15%	Ring		4	4	0	89.22	90.7	1.48	0
90.7	42	4	38	15%	Ring		4	4	0	90.7	92.18	1.48	0
92.18	42	4	38	15%	Ring		4	97	93	92.18	93.66	1.48	62.83783784
93.66	42	97	38	15%	Non		97	96	-1	93.66	94.94	1.28	-0.78125
94.94	42	96	38	15%	Non		96	98	2	94.94	96.22	1.28	1.5625
96.22	42	98	38	15%	Non		98	96	-2	96.22	97.51	1.29	-1.550387597
97.51	42	96	38	15%	Non		96	95	-1	97.51	98.79	1.28	-0.78125
98.79	42	95	39	16%	Ring		95	13	-82	98.79	100.28	1.49	-55.03355705
100.28	42	13	39	16%	Ring		13	8	-5	100.28	101.76	1.48	-3.378378378
101.76	43	8	39	16%	Ring		8	8	0	101.76	103.23	1.47	0
103.23	42	8	39	16%	Ring		8	98	90	103.23	104.71	1.48	60.81081081
104.71	42	98	39	16%	Ring		98	98	0	104.71	106.2	1.49	0
106.2	43	98	39	16%	Ring		98	98	0	106.2	107.68	1.48	0
107.68	42	98	39	16%	Ring		98	97	-1	107.68	109.17	1.49	-0.67114094
109.17	42	97	39	16%	Ring		97	98	1	109.17	110.65	1.48	0.675675676
110.65	43	98	39	16%	Ring		98	97	-1	110.65	112.14	1.49	-0.67114094
112.14	42	97	39	16%	Ring		97	99	2	112.14	113.62	1.48	1.351351351
113.62	42	99	39	16%	Ring		99	97	-2	113.62	115.1	1.48	-1.351351351
115.1	42	97	39	15%	Ring		97	97	0	115.1	116.59	1.49	0
116.59	43	97	39	15%	Ring		97	97	0	116.59	118.07	1.48	0
118.07	43	97	38	14%	Non		97	100	3	118.07	119.36	1.29	2.325581395
119.36	42	100	38	14%	Non		100	99	-1	119.36	120.64	1.28	-0.78125
120.64	42	99	38	14%	Non		99	97	-2	120.64	121.93	1.29	-1.550387597
121.93	42	97	38	14%	Non		97	97	0	121.93	123.21	1.28	0
123.21	42	97	38	14%	Non		97	96	-1	123.21	124.5	1.29	-0.775193798
124.5	42	96	38	14%	Non		96	97	1	124.5	125.78	1.28	0.78125
125.78	42	97	38	14%	Non		97	97	0	125.78	127.06	1.28	0
127.06	42	97	38	14%	Non		97	98	1	127.06	128.35	1.29	0.775193798
128.35	42	98	38	14%	Non		98	97	-1	128.35	129.63	1.28	-0.78125
129.63	42	97	38	14%	Non		97	100	3	129.63	130.92	1.29	2.325581395
130.92	42	100	38	14%	Non		100	99	-1	130.92	132.2	1.28	-0.78125
132.2	42	99	38	14%	Non		99	100	1	132.2	133.49	1.29	0.775193798
133.49	42	100	38	15%	Non		100	99	-1	133.49	134.77	1.28	-0.78125
134.77	42	99	38	15%	Non		99	97	-2	134.77	136.05	1.28	-1.5625
136.05	42	97	38	15%	Non		97	9	-88	136.05	137.34	1.29	-68.21705426
137.34	42	9	38	15%	Non		9	9	0	137.34	138.62	1.28	0
138.62	42	9	38	15%	Non		9	6	-3	138.62	139.9	1.28	-2.34375
139.9	43	6	38	15%	Non		6	5	-1	139.9	141.18	1.28	-0.78125
141.18	42	5	38	15%	Non		5	5	0	141.18	142.46	1.28	0
142.46	42	5	38	15%	Non		5	5	0	142.46	143.73	1.27	0
143.73	42	5	38	16%	Non		5	4	-1	143.73	145.01	1.28	-0.78125
145.01	42	4	38	16%	Ring		4	4	0	145.01	146.49	1.48	0
146.49	43	4	38	16%	Ring		4	4	0	146.49	147.97	1.48	0
147.97	42	4	38	16%	Ring		4	5	1	147.97	149.45	1.48	0.675675676
149.45	42	5	38	16%	Non		5	4	-1	149.45	150.73	1.28	-0.78125
150.73	42	4	38	16%	Ring		4	4	0	150.73	152.21	1.48	0
152.21	43	4	38	16%	Ring		4	4	0	152.21	153.69	1.48	0
153.69	42	4	37	15%	Ring		4	5	1	153.69	155.16	1.47	0.680272109
155.16	42	5	38	16%	Non		5	4	-1	155.16	156.44	1.28	-0.78125
156.44	42	4	37	15%	Ring		4	4	0	156.44	157.92	1.48	0
157.92	43	4	38	16%	Ring		4	4	0	157.92	159.4	1.48	0
159.4	42	4	38	16%	Ring		4	4	0	159.4	160.88	1.48	0
160.88	42	4	38	16%	Ring		4	3	-1	160.88	162.36	1.48	-0.675675676
162.36	42	3	38	16%	Ring		3	4	1	162.36	163.84	1.48	0.675675676
163.84	43	4	38	16%	Ring		4	11	7	163.84	165.32	1.48	4.72972973
165.32	42	11	38	16%	Non		11	10	-1	165.32	166.6	1.28	-0.78125
166.6	42	10	38	16%	Non		10	10	0	166.6	167.88	1.28	0
167.88	42	10	38	15%	Non		10	9	-1	167.88	169.15	1.27	-0.787401575
169.15	42	9	38	16%	Non		9	4	-5	169.15	170.43	1.28	-3.90625
170.43	43	4	38	15%	Ring		4	4	0	170.43	171.91	1.48	0
171.91	42	4	38	15%	Ring		4	4	0	171.91	173.39	1.48	0
173.39	42	4	38	16%	Ring		4	96	92	173.39	174.87	1.48	62.16216216
174.87	42	96	38	15%	Non		96	96	0	174.87	176.15	1.28	0
176.15	43	96	38	15%	Non		96	98	2	176.15	177.44	1.29	1.550387597
177.44	43	98	38	15%	Non		98	96	-2	177.44	178.72	1.28	-1.5625
178.72	42	96	38	15%	Non		96	4	-92	178.72	180.01	1.29	-71.31782946
180.01	42	4	38	15%	Ring		4	3	-1	180.01	181.49	1.48	-0.675675676
181.49	42	3	38	15%	Ring		3	3	0	181.49	182.97	1.48	0
182.97	42	3	38	15%	Ring		3	3	0	182.97	184.44	1.47	0
184.44	42	3	38	15%	Ring		3	12	9	184.44	185.92	1.48	6.081081081
185.92	42	12	38	15%	Non		12	10	-2	185.92	187.2	1.28	-1.5625
187.2	42	10	38	15%	Non		10	10	0	187.2	188.48	1.28	0
188.48	42	10	38	15%	Non		10	8	-2	188.48	189.76	1.28	-1.5625
189.76	42	8	38	15%	Non		8	4	-4	189.76	191.04	1.28	-3.125
191.04	42	4	38	15%	Ring		4	4	0	191.04	192.52	1.48	0
192.52	42	4	38	15%	Ring		4	4	0	192.52	194	1.48	0
194	42	4	38	15%	Ring		4	101	97	194	195.48	1.48	65.54054054
195.48	42	101	38	15%	Non		101	99	-2	195.48	196.76	1.28	-1.5625
196.76	43	99	38	15%	Non		99	100	1	196.76	198.05	1.29	0.775193798
198.05	42	100	38	15%	Non		100	15	-85	198.05	199.33	1.28	-66.40625
199.33	42	15	38	15%	Non		15	3	-12	199.33	200.61	1.28	-9.375
200.61	42	3	38	15%	Ring		3	4	1	200.61	202.09	1.48	0.675675676
202.09	42	4	38	15%	Ring		4	4	0	202.09	203.57	1.48	0
203.57	42	4	38	15%	Ring		4	98	94	203.57	205.05	1.48	63.51351351
205.05	43	98	38	15%	Non		98	97	-1	205.05	206.33	1.28	-0.78125
206.33	42	97	38	15%	Non		97	9	-88	206.33	207.62	1.29	-68.21705426
207.62	42	9	38	15%	Non		9	3	-6	207.62	208.89	1.27	-4.724409449
208.89	42	3	38	15%	Ring		3	0	-3	208.89	210.37	1.48	-2.027027027
210.37	42	0	38	15%	Ring		0	10	10	210.37	211.87	1.5	6.666666667
211.87	43	10	38	15%	Non		10	99	89	211.87	213.15	1.28	69.53125
213.15	42	99	38	15%	Non		99	98	-1	213.15	214.44	1.29	-0.775193798
214.44	42	98	38	15%	Non		98	99	1	214.44	215.72	1.28	0.78125
215.72	42	99	38	15%	Non		99	8	-91	215.72	217.01	1.29	-70.54263566
217.01	42	8	38	15%	Non		8	6	-2	217.01	218.29	1.28	-1.5625
218.29	42	6	38	15%	Non		6	96	90	218.29	219.57	1.28	70.3125
219.57	42	96	38	15%	Non		96	3	-93	219.57	220.85	1.28	-72.65625
220.85	42	3	38	15%	Ring		3	3	0	220.85	222.33	1.48	0
222.33	42	3	38	15%	Ring		3	97	94	222.33	223.81	1.48	63.51351351
223.81	42	97	38	15%	Non		97	97	0	223.81	225.09	1.28	0
225.09	42	97	38	15%	Non		97	96	-1	225.09	226.38	1.29	-0.775193798
226.38	42	96	38	15%	Non		96	99	3	226.38	227.66	1.28	2.34375
227.66	42	99	38	15%	Non		99	96	-3	227.66	228.95	1.29	-2.325581395
228.95	42	96	38	15%	Non		96	0	-96	228.95	230.23	1.28	-75
230.23	42	0	38	15%	Ring		0	4	4	230.23	231.73	1.5	2.666666667
231.73	42	4	38	15%	Ring		4	4	0	231.73	233.21	1.48	0
233.21	42	4	38	15%	Ring		4	4	0	233.21	234.69	1.48	0
234.69	42	4	38	15%	Ring		4	100	96	234.69	236.17	1.48	64.86486486
236.17	43	100	38	15%	Non		100	100	0	236.17	237.45	1.28	0
237.45	42	100	38	14%	Non		100	100	0	237.45	238.74	1.29	0
238.74	42	100	38	15%	Non		100	98	-2	238.74	240.02	1.28	-1.5625
240.02	42	98	38	15%	Non		98	9	-89	240.02	241.31	1.29	-68.99224806
241.31	42	9	38	15%	Non		9	4	-5	241.31	242.59	1.28	-3.90625
242.59	42	4	38	15%	Ring		4	4	0	242.59	244.07	1.48	0
244.07	43	4	38	15%	Ring		4	5	1	244.07	245.54	1.47	0.680272109
245.54	42	5	38	15%	Non		5	99	94	245.54	246.82	1.28	73.4375
246.82	42	99	38	15%	Non		99	100	1	246.82	248.11	1.29	0.775193798
248.11	42	100	38	15%	Non		100	99	-1	248.11	249.39	1.28	-0.78125
249.39	42	99	38	15%	Non		99	97	-2	249.39	250.68	1.29	-1.550387597
250.68	42	97	38	15%	Non		97	98	1	250.68	251.96	1.28	0.78125
251.96	42	98	38	15%	Non		98	99	1	251.96	253.25	1.29	0.775193798
253.25	42	99	38	15%	Non		99	100	1	253.25	254.53	1.28	0.78125
254.53	42	100	38	15%	Non		100	3	-97	254.53	255.81	1.28	-75.78125
255.81	42	3	38	15%	Ring		3	5	2	255.81	257.29	1.48	1.351351351
257.29	42	5	38	15%	Non		5	4	-1	257.29	258.57	1.28	-0.78125
258.57	42	4	38	15%	Ring		4	99	95	258.57	260.05	1.48	64.18918919
260.05	42	99	38	15%	Non		99	98	-1	260.05	261.34	1.29	-0.775193798
261.34	43	98	38	15%	Non		98	4	-94	261.34	262.62	1.28	-73.4375
262.62	42	4	38	15%	Ring		4	7	3	262.62	264.1	1.48	2.027027027
264.1	42	7	38	15%	Non		7	5	-2	264.1	265.38	1.28	-1.5625
265.38	42	5	38	15%	Non		5	4	-1	265.38	266.66	1.28	-0.78125
266.66	42	4	38	15%	Ring		4	100	96	266.66	268.14	1.48	64.86486486
268.14	42	100	38	15%	Non		100	98	-2	268.14	269.42	1.28	-1.5625
269.42	43	98	38	15%	Non		98	9	-89	269.42	270.7	1.28	-69.53125
270.7	42	9	38	15%	Non		9	4	-5	270.7	271.98	1.28	-3.90625
271.98	42	4	38	15%	Ring		4	4	0	271.98	273.46	1.48	0
273.46	42	4	38	15%	Ring		4	97	93	273.46	274.94	1.48	62.83783784
274.94	42	97	38	15%	Non		97	99	2	274.94	276.23	1.29	1.550387597
276.23	42	99	38	15%	Non		99	100	1	276.23	277.51	1.28	0.78125
277.51	43	100	38	15%	Non		100	97	-3	277.51	278.8	1.29	-2.325581395
278.8	42	97	38	15%	Non		97	4	-93	278.8	280.08	1.28	-72.65625
280.08	42	4	38	15%	Ring		4	97	93	280.08	281.56	1.48	62.83783784
281.56	43	97	38	15%	Non		97	99	2	281.56	282.84	1.28	1.5625
282.84	42	99	38	15%	Non		99	99	0	282.84	284.13	1.29	0
284.13	42	99	38	15%	Non		99	97	-2	284.13	285.41	1.28	-1.5625
285.41	42	97	38	15%	Non		97	95	-2	285.41	286.7	1.29	-1.550387597
286.7	42	95	38	15%	Non		95	97	2	286.7	287.98	1.28	1.5625
287.98	42	97	38	15%	Non		97	98	1	287.98	289.27	1.29	0.775193798
289.27	42	98	38	15%	Non		98	96	-2	289.27	290.55	1.28	-1.5625
290.55	42	96	38	15%	Non		96	69	-27	290.55	291.83	1.28	-21.09375
291.83	42	69	38	15%	Non		69	56	-13	291.83	293.12	1.29	-10.07751938
293.12	42	56	38	15%	Non		56	49	-7	293.12	294.4	1.28	-5.46875
294.4	43	49	38	15%	Non		49	100	51	294.4	295.68	1.28	39.84375
295.68	42	100	38	15%	Non		100	20	-80	295.68	296.97	1.29	-62.01550388
296.97	42	20	38	15%	Non		20	14	-6	296.97	298.25	1.28	-4.6875
298.25	42	14	38	15%	Non		14	8	-6	298.25	299.52	1.27	-4.724409449
299.52	42	8	38	15%	Non		8	6	-2	299.52	300.8	1.28	-1.5625
300.8	42	6	38	15%	Non		6	5	-1	300.8	302.08	1.28	-0.78125
302.08	42	5	38	15%	Non		5	8	3	302.08	303.36	1.28	2.34375
303.36	42	8	38	15%	Non		8	2	-6	303.36	304.64	1.28	-4.6875
304.64	42	2	38	15%	Ring		2	2	0	304.64	306.12	1.48	0
306.12	42	2	38	15%	Ring		2	5	3	306.12	307.6	1.48	2.027027027
307.6	42	5	38	15%	Non		5	56	51	307.6	308.88	1.28	39.84375
308.88	42	56	38	15%	Non		56	96	40	308.88	310.16	1.28	31.25
310.16	42	96	38	15%	Non		96	99	3	310.16	311.44	1.28	2.34375
311.44	42	99	38	15%	Non		99	54	-45	311.44	312.73	1.29	-34.88372093
312.73	42	54	38	15%	Non		54	43	-11	312.73	314.01	1.28	-8.59375
314.01	42	43	38	15%	Non		43	121	78	314.01	315.29	1.28	60.9375
315.29	42	121	38	15%	Non		121	19	-102	315.29	316.58	1.29	-79.06976744
316.58	42	19	38	15%	Non		19	70	51	316.58	317.86	1.28	39.84375
317.86	42	70	38	15%	Non		70	7	-63	317.86	319.14	1.28	-49.21875
319.14	42	7	38	15%	Non		7	4	-3	319.14	320.42	1.28	-2.34375
320.42	42	4	38	15%	Ring		4	3	-1	320.42	321.9	1.48	-0.675675676
321.9	42	3	38	15%	Ring		3	3	0	321.9	323.38	1.48	0
323.38	43	3	38	15%	Ring		3	3	0	323.38	324.86	1.48	0
324.86	42	3	38	15%	Ring		3	6	3	324.86	326.33	1.47	2.040816327
326.33	42	6	38	15%	Non		6	38	32	326.33	327.61	1.28	25
327.61	42	38	38	15%	Non		38	72	34	327.61	328.89	1.28	26.5625
328.89	42	72	38	15%	Non		72	97	25	328.89	330.18	1.29	19.37984496
330.18	42	97	38	15%	Non		97	97	0	330.18	331.46	1.28	0
331.46	42	97	38	15%	Non		97	97	0	331.46	332.75	1.29	0
332.75	42	97	38	15%	Non		97	96	-1	332.75	334.03	1.28	-0.78125
334.03	42	96	38	15%	Non		96	99	3	334.03	335.31	1.28	2.34375
335.31	42	99	38	15%	Non		99	56	-43	335.31	336.6	1.29	-33.33333333
336.6	42	56	38	15%	Non		56	44	-12	336.6	337.88	1.28	-9.375
337.88	42	44	38	15%	Non		44	31	-13	337.88	339.16	1.28	-10.15625
339.16	42	31	38	15%	Non		31	22	-9	339.16	340.44	1.28	-7.03125
340.44	42	22	38	15%	Non		22	100	78	340.44	341.72	1.28	60.9375
341.72	42	100	38	15%	Non		100	16	-84	341.72	343.01	1.29	-65.11627907
343.01	42	16	38	15%	Non		16	6	-10	343.01	344.29	1.28	-7.8125
344.29	42	6	38	15%	Non		6	5	-1	344.29	345.57	1.28	-0.78125
345.57	42	5	38	15%	Non		5	3	-2	345.57	346.85	1.28	-1.5625
346.85	42	3	38	15%	Ring		3	3	0	346.85	348.32	1.47	0
348.32	42	3	38	15%	Ring		3	9	6	348.32	349.8	1.48	4.054054054
349.8	42	9	38	15%	Non		9	99	90	349.8	351.08	1.28	70.3125
351.08	42	99	38	15%	Non		99	45	-54	351.08	352.37	1.29	-41.86046512
352.37	42	45	38	15%	Non		45	56	11	352.37	353.65	1.28	8.59375
353.65	42	56	38	15%	Non		56	97	41	353.65	354.93	1.28	32.03125
354.93	42	97	38	15%	Non		97	99	2	354.93	356.22	1.29	1.550387597
356.22	42	99	38	15%	Non		99	51	-48	356.22	357.5	1.28	-37.5
357.5	42	51	38	15%	Non		51	99	48	357.5	358.78	1.28	37.5
358.78	42	99	38	15%	Non		99	66	-33	358.78	360.07	1.29	-25.58139535
360.07	42	66	38	15%	Non		66	6	-60	360.07	361.35	1.28	-46.875
361.35	42	6	38	15%	Non		6	4	-2	361.35	362.63	1.28	-1.5625
362.63	42	4	38	15%	Ring		4	6	2	362.63	364.11	1.48	1.351351351
364.11	42	6	38	15%	Non		6	6	0	364.11	365.39	1.28	0
365.39	42	6	38	16%	Non		6	7	1	365.39	366.66	1.27	0.787401575
366.66	42	7	38	15%	Non		7	5	-2	366.66	367.94	1.28	-1.5625
367.94	42	5	38	15%	Non		5	6	1	367.94	369.22	1.28	0.78125
369.22	42	6	38	15%	Non		6	18	12	369.22	370.5	1.28	9.375
370.5	43	18	38	15%	Non		18	11	-7	370.5	371.78	1.28	-5.46875
371.78	42	11	38	16%	Non		11	7	-4	371.78	373.06	1.28	-3.125
373.06	42	7	38	15%	Non		7	4	-3	373.06	374.34	1.28	-2.34375
374.34	42	4	38	15%	Ring		4	8	4	374.34	375.82	1.48	2.702702703
375.82	42	8	38	15%	Non		8	12	4	375.82	377.1	1.28	3.125
377.1	42	12	38	15%	Non		12	8	-4	377.1	378.38	1.28	-3.125
378.38	42	8	38	15%	Non		8	3	-5	378.38	379.66	1.28	-3.90625
379.66	42	3	38	15%	Ring		3	5	2	379.66	381.13	1.47	1.360544218
381.13	42	5	38	15%	Non		5	7	2	381.13	382.41	1.28	1.5625
382.41	42	7	38	15%	Non		7	7	0	382.41	383.69	1.28	0
383.69	42	7	38	15%	Non		7	7	0	383.69	384.97	1.28	0
384.97	42	7	38	15%	Non		7	7	0	384.97	386.25	1.28	0
386.25	42	7	38	15%	Non		7	0	-7	386.25	387.53	1.28	-5.46875
387.53	42	0	38	15%	Ring		0	9	9	387.53	389.03	1.5	6
389.03	43	9	38	15%	Non		9	4	-5	389.03	390.31	1.28	-3.90625
390.31	42	4	38	15%	Ring		4	3	-1	390.31	391.79	1.48	-0.675675676
391.79	42	3	38	15%	Ring		3	3	0	391.79	393.27	1.48	0
393.27	42	3	38	15%	Ring		3	3	0	393.27	394.75	1.48	0
394.75	42	3	38	15%	Ring		3	4	1	394.75	396.23	1.48	0.675675676
396.23	42	4	38	15%	Ring		4	5	1	396.23	397.7	1.47	0.680272109
397.7	42	5	38	15%	Non		5	5	0	397.7	398.98	1.28	0
398.98	42	5	38	15%	Non		5	5	0	398.98	400.26	1.28	0
400.26	42	5	38	15%	Non		5	7	2	400.26	401.54	1.28	1.5625
401.54	42	7	38	15%	Non		7	9	2	401.54	402.82	1.28	1.5625
402.82	43	9	38	15%	Non		9	7	-2	402.82	404.1	1.28	-1.5625
404.1	42	7	38	15%	Non		7	9	2	404.1	405.38	1.28	1.5625
405.38	42	9	38	15%	Non		9	14	5	405.38	406.66	1.28	3.90625
406.66	42	14	38	15%	Non		14	20	6	406.66	407.94	1.28	4.6875
407.94	42	20	38	15%	Non		20	15	-5	407.94	409.22	1.28	-3.90625
409.22	42	15	38	15%	Non		15	20	5	409.22	410.5	1.28	3.90625
410.5	42	20	38	16%	Non		20	73	53	410.5	411.78	1.28	41.40625
411.78	42	73	37	14%	Non		73	73	0	411.78	413.06	1.28	0
413.06	42	73	37	14%	Non		73	99	26	413.06	414.34	1.28	20.3125
414.34	42	99	37	14%	Non		99	29	-70	414.34	415.63	1.29	-54.26356589
415.63	42	29	37	15%	Non		29	98	69	415.63	416.91	1.28	53.90625
416.91	42	98	37	15%	Non		98	98	0	416.91	418.19	1.28	0
418.19	42	98	37	14%	Non		98	27	-71	418.19	419.48	1.29	-55.03875969
419.48	42	27	37	15%	Non		27	98	71	419.48	420.76	1.28	55.46875
420.76	42	98	37	15%	Non		98	75	-23	420.76	422.04	1.28	-17.96875
422.04	42	75	37	15%	Non		75	99	24	422.04	423.32	1.28	18.75
423.32	42	99	37	15%	Non		99	97	-2	423.32	424.61	1.29	-1.550387597
424.61	42	97	37	14%	Non		97	12	-85	424.61	425.89	1.28	-66.40625
425.89	42	12	37	14%	Non		12	7	-5	425.89	427.17	1.28	-3.90625
427.17	42	7	37	15%	Non		7	5	-2	427.17	428.45	1.28	-1.5625
428.45	42	5	37	14%	Non		5	4	-1	428.45	429.73	1.28	-0.78125
429.73	42	4	37	14%	Ring		4	4	0	429.73	431.21	1.48	0
431.21	43	4	37	14%	Ring		4	4	0	431.21	432.69	1.48	0
432.69	42	4	37	14%	Ring		4	4	0	432.69	434.17	1.48	0
434.17	42	4	37	14%	Ring		4	6	2	434.17	435.65	1.48	1.351351351
435.65	42	6	37	14%	Non		6	15	9	435.65	436.92	1.27	7.086614173
436.92	42	15	37	14%	Non		15	16	1	436.92	438.2	1.28	0.78125
438.2	43	16	37	14%	Non		16	14	-2	438.2	439.48	1.28	-1.5625
439.48	42	14	37	14%	Non		14	103	89	439.48	440.77	1.29	68.99224806
440.77	42	103	37	14%	Non		103	98	-5	440.77	442.05	1.28	-3.90625
442.05	42	98	37	14%	Non		98	81	-17	442.05	443.33	1.28	-13.28125
443.33	42	81	37	14%	Non		81	98	17	443.33	444.62	1.29	13.17829457
444.62	42	98	37	14%	Non		98	97	-1	444.62	445.9	1.28	-0.78125
445.9	42	97	37	14%	Non		97	98	1	445.9	447.19	1.29	0.775193798
447.19	42	98	37	15%	Non		98	99	1	447.19	448.47	1.28	0.78125
448.47	42	99	37	14%	Non		99	98	-1	448.47	449.76	1.29	-0.775193798
449.76	42	98	37	14%	Non		98	98	0	449.76	451.04	1.28	0
451.04	42	98	37	15%	Non		98	100	2	451.04	452.32	1.28	1.5625
452.32	42	100	37	14%	Non		100	97	-3	452.32	453.61	1.29	-2.325581395
453.61	42	97	37	15%	Non		97	99	2	453.61	454.89	1.28	1.5625
454.89	42	99	37	15%	Non		99	99	0	454.89	456.18	1.29	0
456.18	42	99	37	16%	Non		99	97	-2	456.18	457.46	1.28	-1.5625
457.46	42	97	37	16%	Non		97	99	2	457.46	458.75	1.29	1.550387597
458.75	42	99	37	16%	Non		99	96	-3	458.75	460.03	1.28	-2.34375
460.03	42	96	37	16%	Non		96	97	1	460.03	461.32	1.29	0.775193798
461.32	42	97	37	16%	Non		97	96	-1	461.32	462.6	1.28	-0.78125
462.6	42	96	37	16%	Non		96	99	3	462.6	463.88	1.28	2.34375
463.88	42	99	37	16%	Non		99	98	-1	463.88	465.17	1.29	-0.775193798
465.17	43	98	37	16%	Non		98	100	2	465.17	466.45	1.28	1.5625
466.45	43	100	37	16%	Non		100	100	0	466.45	467.74	1.29	0
467.74	43	100	37	16%	Non		100	97	-3	467.74	469.02	1.28	-2.34375
469.02	42	97	37	17%	Non		97	99	2	469.02	470.3	1.28	1.5625
470.3	42	99	37	17%	Non		99	97	-2	470.3	471.59	1.29	-1.550387597
471.59	42	97	37	17%	Non		97	100	3	471.59	472.87	1.28	2.34375
472.87	42	100	37	17%	Non		100	98	-2	472.87	474.16	1.29	-1.550387597
474.16	42	98	37	17%	Non		98	99	1	474.16	475.44	1.28	0.78125
475.44	42	99	37	17%	Non		99	99	0	475.44	476.73	1.29	0
476.73	42	99	37	17%	Non		99	53	-46	476.73	478.01	1.28	-35.9375
478.01	42	53	37	17%	Non		53	46	-7	478.01	479.29	1.28	-5.46875
479.29	42	46	37	17%	Non		46	38	-8	479.29	480.57	1.28	-6.25
480.57	42	38	37	17%	Non		38	34	-4	480.57	481.86	1.29	-3.100775194
481.86	42	34	37	17%	Non		34	27	-7	481.86	483.14	1.28	-5.46875
483.14	42	27	37	17%	Non		27	19	-8	483.14	484.42	1.28	-6.25
484.42	43	19	37	16%	Non		19	13	-6	484.42	485.7	1.28	-4.6875
485.7	42	13	37	16%	Non		13	10	-3	485.7	486.98	1.28	-2.34375
486.98	42	10	37	16%	Non		10	6	-4	486.98	488.26	1.28	-3.125
488.26	42	6	37	16%	Non		6	3	-3	488.26	489.53	1.27	-2.362204724
489.53	42	3	37	16%	Ring		3	3	0	489.53	491.01	1.48	0
491.01	43	3	37	16%	Ring		3	3	0	491.01	492.49	1.48	0
492.49	43	3	37	16%	Ring		3	3	0	492.49	493.97	1.48	0
493.97	42	3	37	16%	Ring		3	3	0	493.97	495.45	1.48	0
495.45	42	3	37	16%	Ring		3	4	1	495.45	496.93	1.48	0.675675676
496.93	42	4	37	16%	Ring		4	14	10	496.93	498.41	1.48	6.756756757
498.41	42	14	37	16%	Non		14	17	3	498.41	499.69	1.28	2.34375
499.69	42	17	37	15%	Non		17	20	3	499.69	500.97	1.28	2.34375
500.97	43	20	37	15%	Non		20	23	3	500.97	502.25	1.28	2.34375
502.25	42	23	37	15%	Non		23	24	1	502.25	503.53	1.28	0.78125
503.53	42	24	37	15%	Non		24	27	3	503.53	504.81	1.28	2.34375
504.81	42	27	37	15%	Non		27	33	6	504.81	506.09	1.28	4.6875
506.09	42	33	37	15%	Non		33	43	10	506.09	507.37	1.28	7.8125
507.37	42	43	37	15%	Non		43	97	54	507.37	508.65	1.28	42.1875
508.65	42	97	37	15%	Non		97	49	-48	508.65	509.93	1.28	-37.5
509.93	43	49	37	15%	Non		49	97	48	509.93	511.21	1.28	37.5
511.21	42	97	37	15%	Non		97	54	-43	511.21	512.5	1.29	-33.33333333
512.5	43	54	37	15%	Non		54	100	46	512.5	513.78	1.28	35.9375
513.78	42	100	37	15%	Non		100	99	-1	513.78	515.07	1.29	-0.775193798
515.07	42	99	37	15%	Non		99	100	1	515.07	516.35	1.28	0.78125
516.35	43	100	37	15%	Non		100	97	-3	516.35	517.64	1.29	-2.325581395
517.64	42	97	37	15%	Non		97	98	1	517.64	518.92	1.28	0.78125
518.92	42	98	37	15%	Non		98	97	-1	518.92	520.2	1.28	-0.78125
520.2	42	97	37	15%	Non		97	99	2	520.2	521.49	1.29	1.550387597
521.49	42	99	37	15%	Non		99	113	14	521.49	522.77	1.28	10.9375
522.77	42	113	37	15%	Non		113	95	-18	522.77	524.06	1.29	-13.95348837
524.06	42	95	37	15%	Non		95	32	-63	524.06	525.34	1.28	-49.21875
525.34	43	32	37	15%	Non		32	30	-2	525.34	526.62	1.28	-1.5625
526.62	42	30	37	15%	Non		30	25	-5	526.62	527.9	1.28	-3.90625
527.9	42	25	37	15%	Non		25	19	-6	527.9	529.18	1.28	-4.6875
529.18	42	19	37	15%	Non		19	15	-4	529.18	530.46	1.28	-3.125
530.46	42	15	37	15%	Non		15	12	-3	530.46	531.74	1.28	-2.34375
531.74	42	12	37	15%	Non		12	9	-3	531.74	533.02	1.28	-2.34375
533.02	42	9	37	15%	Non		9	7	-2	533.02	534.3	1.28	-1.5625
534.3	42	7	37	15%	Non		7	5	-2	534.3	535.58	1.28	-1.5625
535.58	42	5	37	15%	Non		5	5	0	535.58	536.86	1.28	0
536.86	42	5	37	15%	Non		5	4	-1	536.86	538.14	1.28	-0.78125
538.14	43	4	37	15%	Ring		4	4	0	538.14	539.62	1.48	0
539.62	43	4	37	15%	Ring		4	4	0	539.62	541.1	1.48	0
541.1	42	4	37	15%	Ring		4	4	0	541.1	542.58	1.48	0
542.58	43	4	37	15%	Ring		4	4	0	542.58	544.05	1.47	0
544.05	42	4	37	15%	Ring		4	4	0	544.05	545.53	1.48	0
545.53	42	4	37	15%	Ring		4	3	-1	545.53	547.01	1.48	-0.675675676
547.01	42	3	37	15%	Ring		3	4	1	547.01	548.49	1.48	0.675675676
548.49	42	4	37	15%	Ring		4	3	-1	548.49	549.97	1.48	-0.675675676
549.97	43	3	37	15%	Ring		3	3	0	549.97	551.45	1.48	0
551.45	43	3	37	15%	Ring		3	3	0	551.45	552.93	1.48	0
552.93	43	3	37	15%	Ring		3	5	2	552.93	554.41	1.48	1.351351351
554.41	42	5	37	15%	Non		5	8	3	554.41	555.69	1.28	2.34375
555.69	42	8	37	15%	Non		8	13	5	555.69	556.97	1.28	3.90625
556.97	42	13	37	15%	Non		13	17	4	556.97	558.24	1.27	3.149606299
558.24	42	17	37	15%	Non		17	20	3	558.24	559.52	1.28	2.34375
559.52	42	20	37	15%	Non		20	23	3	559.52	560.8	1.28	2.34375
560.8	42	23	37	15%	Non		23	25	2	560.8	562.08	1.28	1.5625
562.08	42	25	37	15%	Non		25	31	6	562.08	563.36	1.28	4.6875
563.36	42	31	37	15%	Non		31	34	3	563.36	564.65	1.29	2.325581395
564.65	42	34	37	15%	Non		34	40	6	564.65	565.92	1.27	4.724409449
565.92	42	40	37	15%	Non		40	100	60	565.92	567.21	1.29	46.51162791
567.21	42	100	37	15%	Non		100	122	22	567.21	568.49	1.28	17.1875
568.49	42	122	37	15%	Non		122	47	-75	568.49	569.78	1.29	-58.13953488
569.78	42	47	37	15%	Non		47	37	-10	569.78	571.06	1.28	-7.8125
571.06	42	37	37	15%	Non		37	40	3	571.06	572.34	1.28	2.34375
572.34	42	40	37	15%	Non		40	46	6	572.34	573.62	1.28	4.6875
573.62	42	46	37	15%	Non		46	50	4	573.62	574.9	1.28	3.125
574.9	42	50	37	15%	Non		50	98	48	574.9	576.18	1.28	37.5
576.18	42	98	37	15%	Non		98	99	1	576.18	577.47	1.29	0.775193798
577.47	43	99	37	15%	Non		99	99	0	577.47	578.75	1.28	0
578.75	42	99	37	15%	Non		99	98	-1	578.75	580.04	1.29	-0.775193798
580.04	42	98	37	15%	Non		98	99	1	580.04	581.32	1.28	0.78125
581.32	42	99	37	15%	Non		99	100	1	581.32	582.61	1.29	0.775193798
582.61	43	100	37	15%	Non		100	98	-2	582.61	583.89	1.28	-1.5625
583.89	42	98	37	15%	Non		98	96	-2	583.89	585.18	1.29	-1.550387597
585.18	42	96	37	15%	Non		96	97	1	585.18	586.46	1.28	0.78125
586.46	42	97	37	15%	Non		97	97	0	586.46	587.74	1.28	0
587.74	42	97	37	15%	Non		97	100	3	587.74	589.03	1.29	2.325581395
589.03	42	100	37	15%	Non		100	99	-1	589.03	590.31	1.28	-0.78125
590.31	42	99	37	15%	Non		99	98	-1	590.31	591.6	1.29	-0.775193798
591.6	42	98	37	15%	Non		98	98	0	591.6	592.88	1.28	0
592.88	42	98	37	15%	Non		98	98	0	592.88	594.16	1.28	0
594.16	42	98	37	15%	Non		98	83	-15	594.16	595.45	1.29	-11.62790698
595.45	42	83	37	15%	Non		83	79	-4	595.45	596.73	1.28	-3.125
596.73	42	79	36	15%	Non		79	74	-5	596.73	598.02	1.29	-3.875968992
598.02	42	74	36	15%	Non		74	33	-41	598.02	599.3	1.28	-32.03125
599.3	42	33	36	15%	Non		33	28	-5	599.3	600.58	1.28	-3.90625
600.58	42	28	36	15%	Non		28	25	-3	600.58	601.86	1.28	-2.34375
601.86	42	25	36	15%	Non		25	24	-1	601.86	603.14	1.28	-0.78125
603.14	42	24	36	15%	Non		24	21	-3	603.14	604.42	1.28	-2.34375
604.42	42	21	36	15%	Non		21	18	-3	604.42	605.7	1.28	-2.34375
605.7	42	18	36	15%	Non		18	14	-4	605.7	606.98	1.28	-3.125
606.98	42	14	36	15%	Non		14	12	-2	606.98	608.26	1.28	-1.5625
608.26	42	12	36	15%	Non		12	9	-3	608.26	609.54	1.28	-2.34375
609.54	43	9	36	16%	Non		9	7	-2	609.54	610.82	1.28	-1.5625
610.82	42	7	36	15%	Non		7	5	-2	610.82	612.1	1.28	-1.5625
612.1	42	5	36	15%	Non		5	4	-1	612.1	613.38	1.28	-0.78125
613.38	42	4	36	15%	Ring		4	4	0	613.38	614.86	1.48	0
614.86	42	4	36	16%	Ring		4	4	0	614.86	616.34	1.48	0
616.34	42	4	36	16%	Ring		4	4	0	616.34	617.81	1.47	0
617.81	42	4	36	16%	Ring		4	4	0	617.81	619.29	1.48	0
619.29	43	4	36	16%	Ring		4	96	92	619.29	620.77	1.48	62.16216216
620.77	42	96	36	16%	Non		96	99	3	620.77	622.06	1.29	2.325581395
622.06	43	99	36	16%	Non		99	99	0	622.06	623.34	1.28	0
623.34	42	99	36	16%	Non		99	99	0	623.34	624.63	1.29	0
624.63	42	99	36	16%	Non		99	97	-2	624.63	625.91	1.28	-1.5625
625.91	43	97	36	16%	Non		97	98	1	625.91	627.19	1.28	0.78125
627.19	42	98	36	16%	Non		98	101	3	627.19	628.48	1.29	2.325581395
628.48	42	101	36	16%	Non		101	100	-1	628.48	629.76	1.28	-0.78125
629.76	42	100	36	16%	Non		100	101	1	629.76	631.05	1.29	0.775193798
631.05	42	101	36	16%	Non		101	100	-1	631.05	632.33	1.28	-0.78125
632.33	42	100	36	16%	Non		100	102	2	632.33	633.62	1.29	1.550387597
633.62	42	102	36	16%	Non		102	98	-4	633.62	634.9	1.28	-3.125
634.9	42	98	36	16%	Non		98	97	-1	634.9	636.18	1.28	-0.78125
636.18	42	97	36	16%	Non		97	99	2	636.18	637.47	1.29	1.550387597
637.47	42	99	36	17%	Non		99	97	-2	637.47	638.75	1.28	-1.5625
638.75	43	97	36	17%	Non		97	99	2	638.75	640.04	1.29	1.550387597
640.04	42	99	36	18%	Non		99	52	-47	640.04	641.32	1.28	-36.71875
641.32	42	52	36	18%	Non		52	102	50	641.32	642.6	1.28	39.0625
642.6	42	102	36	18%	Non		102	97	-5	642.6	643.89	1.29	-3.875968992
643.89	42	97	36	18%	Non		97	100	3	643.89	645.17	1.28	2.34375
645.17	42	100	36	18%	Non		100	7	-93	645.17	646.46	1.29	-72.09302326
646.46	43	7	36	18%	Non		7	7	0	646.46	647.74	1.28	0
647.74	42	7	36	17%	Non		7	4	-3	647.74	649.02	1.28	-2.34375
649.02	42	4	36	17%	Ring		4	3	-1	649.02	650.49	1.47	-0.680272109
650.49	42	3	36	17%	Ring		3	3	0	650.49	651.97	1.48	0
651.97	43	3	36	17%	Ring		3	3	0	651.97	653.45	1.48	0
653.45	42	3	36	17%	Ring		3	101	98	653.45	654.93	1.48	66.21621622
654.93	43	101	36	17%	Non		101	100	-1	654.93	656.22	1.29	-0.775193798
656.22	42	100	36	17%	Non		100	99	-1	656.22	657.5	1.28	-0.78125
657.5	42	99	36	17%	Non		99	98	-1	657.5	658.78	1.28	-0.78125
658.78	43	98	36	17%	Non		98	98	0	658.78	660.07	1.29	0
660.07	42	98	36	17%	Non		98	97	-1	660.07	661.35	1.28	-0.78125
661.35	43	97	36	17%	Non		97	97	0	661.35	662.64	1.29	0
662.64	43	97	36	18%	Non		97	97	0	662.64	663.92	1.28	0
663.92	43	97	36	18%	Non		97	99	2	663.92	665.21	1.29	1.550387597
665.21	43	99	36	18%	Non		99	97	-2	665.21	666.49	1.28	-1.5625
666.49	42	97	36	18%	Non		97	98	1	666.49	667.77	1.28	0.78125
667.77	43	98	36	18%	Non		98	98	0	667.77	669.06	1.29	0
669.06	43	98	36	18%	Non		98	100	2	669.06	670.34	1.28	1.5625
670.34	43	100	36	18%	Non		100	9	-91	670.34	671.63	1.29	-70.54263566
671.63	43	9	36	18%	Non		9	5	-4	671.63	672.91	1.28	-3.125
672.91	43	5	36	18%	Non		5	4	-1	672.91	674.19	1.28	-0.78125
674.19	43	4	36	18%	Ring		4	4	0	674.19	675.66	1.47	0
675.66	43	4	36	18%	Ring		4	5	1	675.66	677.14	1.48	0.675675676
677.14	43	5	36	18%	Non		5	5	0	677.14	678.42	1.28	0
678.42	43	5	36	18%	Non		5	6	1	678.42	679.7	1.28	0.78125
679.7	42	6	36	18%	Non		6	9	3	679.7	680.98	1.28	2.34375
680.98	43	9	36	18%	Non		9	6	-3	680.98	682.26	1.28	-2.34375
682.26	42	6	36	18%	Non		6	6	0	682.26	683.54	1.28	0
683.54	42	6	37	18%	Non		6	4	-2	683.54	684.82	1.28	-1.5625
684.82	43	4	37	17%	Ring		4	4	0	684.82	686.3	1.48	0
686.3	43	4	37	17%	Ring		4	3	-1	686.3	687.77	1.47	-0.680272109
687.77	43	3	37	17%	Ring		3	4	1	687.77	689.25	1.48	0.675675676
689.25	43	4	37	17%	Ring		4	9	5	689.25	690.73	1.48	3.378378378
690.73	43	9	37	17%	Non		9	22	13	690.73	692.01	1.28	10.15625
692.01	43	22	37	17%	Non		22	99	77	692.01	693.29	1.28	60.15625
693.29	43	99	37	17%	Non		99	22	-77	693.29	694.58	1.29	-59.68992248
694.58	42	22	37	17%	Non		22	24	2	694.58	695.86	1.28	1.5625
695.86	43	24	37	17%	Non		24	30	6	695.86	697.14	1.28	4.6875
697.14	42	30	37	17%	Non		30	97	67	697.14	698.42	1.28	52.34375
698.42	42	97	37	17%	Non		97	99	2	698.42	699.7	1.28	1.5625
699.7	42	99	37	16%	Non		99	99	0	699.7	700.98	1.28	0
700.98	43	99	37	16%	Non		99	97	-2	700.98	702.27	1.29	-1.550387597
702.27	43	97	37	16%	Non		97	99	2	702.27	703.55	1.28	1.5625
703.55	43	99	37	16%	Non		99	98	-1	703.55	704.84	1.29	-0.775193798
704.84	43	98	37	16%	Non		98	99	1	704.84	706.12	1.28	0.78125
706.12	42	99	37	16%	Non		99	97	-2	706.12	707.41	1.29	-1.550387597
707.41	42	97	37	16%	Non		97	98	1	707.41	708.69	1.28	0.78125
708.69	42	98	37	16%	Non		98	99	1	708.69	709.97	1.28	0.78125
709.97	43	99	37	16%	Non		99	99	0	709.97	711.26	1.29	0
711.26	42	99	37	16%	Non		99	98	-1	711.26	712.54	1.28	-0.78125
712.54	42	98	38	16%	Non		98	100	2	712.54	713.83	1.29	1.550387597
713.83	43	100	38	16%	Non		100	96	-4	713.83	715.11	1.28	-3.125
715.11	42	96	38	16%	Non		96	97	1	715.11	716.4	1.29	0.775193798
716.4	42	97	38	16%	Non		97	100	3	716.4	717.68	1.28	2.34375
717.68	43	100	38	16%	Non		100	97	-3	717.68	718.97	1.29	-2.325581395
718.97	43	97	38	16%	Non		97	98	1	718.97	720.25	1.28	0.78125
720.25	42	98	38	16%	Non		98	100	2	720.25	721.53	1.28	1.5625
721.53	42	100	38	16%	Non		100	96	-4	721.53	722.82	1.29	-3.100775194
722.82	43	96	38	16%	Non		96	14	-82	722.82	724.1	1.28	-64.0625
724.1	43	14	38	16%	Non		14	8	-6	724.1	725.38	1.28	-4.6875
725.38	42	8	38	15%	Non		8	9	1	725.38	726.66	1.28	0.78125
726.66	42	9	38	15%	Non		9	6	-3	726.66	727.94	1.28	-2.34375
727.94	42	6	38	15%	Non		6	4	-2	727.94	729.22	1.28	-1.5625
729.22	42	4	38	15%	Ring		4	3	-1	729.22	730.7	1.48	-0.675675676
730.7	42	3	38	15%	Ring		3	3	0	730.7	732.18	1.48	0
732.18	42	3	38	15%	Ring		3	97	94	732.18	733.66	1.48	63.51351351
733.66	43	97	38	15%	Non		97	96	-1	733.66	734.94	1.28	-0.78125
734.94	0	96	38	15%	Non		96	97	1	734.94	736.22	1.28	0.78125
736.22	42	97	38	16%	Non		97	101	4	736.22	737.51	1.29	3.100775194
737.51	43	101	38	16%	Non		101	98	-3	737.51	738.79	1.28	-2.34375
738.79	42	98	38	17%	Non		98	98	0	738.79	740.08	1.29	0
740.08	42	98	38	18%	Non		98	101	3	740.08	741.36	1.28	2.34375
741.36	42	101	38	19%	Non		101	45	-56	741.36	742.65	1.29	-43.41085271
742.65	42	45	38	18%	Non		45	102	57	742.65	743.93	1.28	44.53125
743.93	42	102	38	18%	Non		102	37	-65	743.93	745.21	1.28	-50.78125
745.21	42	37	38	17%	Non		37	106	69	745.21	746.49	1.28	53.90625
746.49	42	106	38	17%	Non		106	72	-34	746.49	747.78	1.29	-26.35658915
747.78	42	72	38	16%	Non		72	125	53	747.78	749.06	1.28	41.40625
749.06	42	125	38	16%	Non		125	17	-108	749.06	750.35	1.29	-83.72093023
750.35	42	17	38	16%	Non		17	101	84	750.35	751.63	1.28	65.625
751.63	42	101	38	16%	Non		101	7	-94	751.63	752.91	1.28	-73.4375
752.91	42	7	38	15%	Non		7	7	0	752.91	754.19	1.28	0
754.19	42	7	38	15%	Non		7	9	2	754.19	755.47	1.28	1.5625
755.47	42	9	38	15%	Non		9	11	2	755.47	756.75	1.28	1.5625
756.75	42	11	38	15%	Non		11	10	-1	756.75	758.03	1.28	-0.78125
758.03	42	10	38	19%	Non		10	8	-2	758.03	759.31	1.28	-1.5625
759.31	42	8	38	19%	Non		8	0	-8	759.31	760.59	1.28	-6.25
760.59	42	0	38	19%	Ring		0	8	8	760.59	762.09	1.5	5.333333333
762.09	42	8	38	19%	Non		8	6	-2	762.09	763.37	1.28	-1.5625
763.37	42	6	38	19%	Non		6	4	-2	763.37	764.65	1.28	-1.5625
764.65	42	4	37	18%	Ring		4	8	4	764.65	766.13	1.48	2.702702703
766.13	42	8	37	18%	Non		8	17	9	766.13	767.41	1.28	7.03125
767.41	42	17	37	18%	Non		17	101	84	767.41	768.69	1.28	65.625
768.69	42	101	37	18%	Non		101	99	-2	768.69	769.97	1.28	-1.5625
769.97	42	99	37	15%	Non		99	98	-1	769.97	771.25	1.28	-0.78125
771.25	42	98	37	19%	Non		98	99	1	771.25	772.54	1.29	0.775193798
772.54	42	99	37	15%	Non		99	55	-44	772.54	773.82	1.28	-34.375
773.82	42	55	37	15%	Non		55	122	67	773.82	775.1	1.28	52.34375
775.1	42	122	37	15%	Non		122	99	-23	775.1	776.39	1.29	-17.82945736
776.39	42	99	36	15%	Non		99	95	-4	776.39	777.67	1.28	-3.125
777.67	42	95	36	15%	Non		95	26	-69	777.67	778.96	1.29	-53.48837209
778.96	42	26	36	16%	Non		26	10	-16	778.96	780.24	1.28	-12.5
780.24	42	10	36	16%	Non		10	12	2	780.24	781.52	1.28	1.5625
781.52	42	12	36	16%	Non		12	99	87	781.52	782.8	1.28	67.96875
782.8	41	99	36	17%	Non		99	122	23	782.8	784.08	1.28	17.96875
784.08	42	122	36	21%	Non		122	123	1	784.08	785.37	1.29	0.775193798
785.37	42	123	36	21%	Non		123	30	-93	785.37	786.65	1.28	-72.65625
786.65	42	30	36	21%	Non		30	26	-4	786.65	787.93	1.28	-3.125
787.93	42	26	36	21%	Non		26	24	-2	787.93	789.22	1.29	-1.550387597
789.22	41	24	36	21%	Non		24	17	-7	789.22	790.5	1.28	-5.46875
790.5	42	17	36	21%	Non		17	14	-3	790.5	791.78	1.28	-2.34375
791.78	42	14	36	21%	Non		14	11	-3	791.78	793.05	1.27	-2.362204724
793.05	42	11	36	21%	Non		11	9	-2	793.05	794.33	1.28	-1.5625
794.33	42	9	36	21%	Non		9	7	-2	794.33	795.61	1.28	-1.5625
795.61	42	7	36	21%	Non		7	6	-1	795.61	796.89	1.28	-0.78125
796.89	42	6	36	21%	Non		6	3	-3	796.89	798.17	1.28	-2.34375
798.17	42	3	36	21%	Ring		3	3	0	798.17	799.65	1.48	0
799.65	42	3	36	21%	Ring		3	3	0	799.65	801.13	1.48	0
801.13	42	3	36	21%	Ring		3	3	0	801.13	802.61	1.48	0
802.61	42	3	36	21%	Ring		3	3	0	802.61	804.09	1.48	0
804.09	42	3	36	21%	Ring		3	3	0	804.09	805.57	1.48	0
805.57	42	3	36	21%	Ring		3	13	10	805.57	807.04	1.47	6.802721088
807.04	42	13	36	21%	Non		13	14	1	807.04	808.32	1.28	0.78125
808.32	42	14	37	21%	Non		14	14	0	808.32	809.6	1.28	0
809.6	42	14	37	21%	Non		14	18	4	809.6	810.88	1.28	3.125
810.88	42	18	37	21%	Non		18	25	7	810.88	812.16	1.28	5.46875
812.16	42	25	37	21%	Non		25	28	3	812.16	813.44	1.28	2.34375
813.44	42	28	37	21%	Non		28	32	4	813.44	814.72	1.28	3.125
814.72	42	32	37	21%	Non		32	33	1	814.72	816	1.28	0.78125
816	41	33	37	20%	Non		33	37	4	816	817.28	1.28	3.125
817.28	42	37	37	20%	Non		37	45	8	817.28	818.57	1.29	6.201550388
818.57	42	45	37	20%	Non		45	48	3	818.57	819.85	1.28	2.34375
819.85	42	48	37	20%	Non		48	98	50	819.85	821.13	1.28	39.0625
821.13	42	98	37	20%	Non		98	124	26	821.13	822.41	1.28	20.3125
822.41	42	124	37	20%	Non		124	98	-26	822.41	823.7	1.29	-20.15503876
823.7	41	98	37	20%	Non		98	123	25	823.7	824.98	1.28	19.53125
824.98	42	123	37	19%	Non		123	124	1	824.98	826.27	1.29	0.775193798
826.27	42	124	37	19%	Non		124	100	-24	826.27	827.55	1.28	-18.75
827.55	42	100	37	19%	Non		100	122	22	827.55	828.84	1.29	17.05426357
828.84	42	122	37	19%	Non		122	99	-23	828.84	830.13	1.29	-17.82945736
830.13	42	99	37	19%	Non		99	122	23	830.13	831.41	1.28	17.96875
831.41	42	122	37	19%	Non		122	122	0	831.41	832.7	1.29	0
832.7	42	122	38	20%	Non		122	99	-23	832.7	833.98	1.28	-17.96875
833.98	42	99	38	20%	Non		99	121	22	833.98	835.27	1.29	17.05426357
835.27	42	121	38	20%	Non		121	123	2	835.27	836.55	1.28	1.5625
836.55	42	123	38	19%	Non		123	40	-83	836.55	837.84	1.29	-64.34108527
837.84	42	40	38	19%	Non		40	35	-5	837.84	839.12	1.28	-3.90625
839.12	42	35	38	19%	Non		35	32	-3	839.12	840.4	1.28	-2.34375
840.4	42	32	38	19%	Non		32	27	-5	840.4	841.68	1.28	-3.90625
841.68	42	27	38	19%	Non		27	23	-4	841.68	842.96	1.28	-3.125
842.96	42	23	38	19%	Non		23	19	-4	842.96	844.24	1.28	-3.125
844.24	42	19	38	19%	Non		19	16	-3	844.24	845.52	1.28	-2.34375
845.52	42	16	38	19%	Non		16	11	-5	845.52	846.8	1.28	-3.90625
846.8	42	11	38	19%	Non		11	7	-4	846.8	848.08	1.28	-3.125
848.08	42	7	38	19%	Non		7	5	-2	848.08	849.36	1.28	-1.5625
849.36	41	5	38	18%	Non		5	4	-1	849.36	850.64	1.28	-0.78125
850.64	42	4	38	19%	Ring		4	4	0	850.64	852.11	1.47	0
852.11	42	4	38	18%	Ring		4	4	0	852.11	853.59	1.48	0
853.59	42	4	38	18%	Ring		4	5	1	853.59	855.07	1.48	0.675675676
855.07	42	5	38	18%	Non		5	100	95	855.07	856.35	1.28	74.21875
856.35	42	100	38	18%	Non		100	99	-1	856.35	857.64	1.29	-0.775193798
857.64	42	99	38	18%	Non		99	4	-95	857.64	858.92	1.28	-74.21875
858.92	42	4	38	18%	Ring		4	4	0	858.92	860.4	1.48	0
860.4	42	4	38	18%	Ring		4	7	3	860.4	861.88	1.48	2.027027027
861.88	42	7	38	18%	Non		7	100	93	861.88	863.16	1.28	72.65625
863.16	42	100	38	18%	Non		100	9	-91	863.16	864.44	1.28	-71.09375
864.44	42	9	38	18%	Non		9	5	-4	864.44	865.72	1.28	-3.125
865.72	42	5	38	17%	Non		5	4	-1	865.72	867	1.28	-0.78125
867	42	4	38	17%	Ring		4	4	0	867	868.48	1.48	0
868.48	42	4	38	17%	Ring		4	108	104	868.48	869.96	1.48	70.27027027
869.96	42	108	38	17%	Non		108	102	-6	869.96	871.24	1.28	-4.6875
871.24	42	102	38	17%	Non		102	100	-2	871.24	872.53	1.29	-1.550387597
872.53	42	100	38	17%	Non		100	0	-100	872.53	873.81	1.28	-78.125
873.81	42	0	38	17%	Ring		0	130	130	873.81	875.31	1.5	86.66666667
875.31	42	130	39	18%	Ring		130	12	-118	875.31	876.8	1.49	-79.19463087
876.8	42	12	39	18%	Ring		12	9	-3	876.8	878.28	1.48	-2.027027027
878.28	42	9	39	18%	Ring		9	7	-2	878.28	879.76	1.48	-1.351351351
879.76	42	7	39	18%	Ring		7	6	-1	879.76	881.24	1.48	-0.675675676
881.24	42	6	39	18%	Ring		6	4	-2	881.24	882.72	1.48	-1.351351351
882.72	42	4	39	18%	Ring		4	3	-1	882.72	884.2	1.48	-0.675675676
884.2	42	3	39	18%	Ring		3	9	6	884.2	885.67	1.47	4.081632653
885.67	42	9	39	18%	Ring		9	9	0	885.67	887.15	1.48	0
887.15	42	9	39	18%	Ring		9	106	97	887.15	888.63	1.48	65.54054054
888.63	42	106	39	17%	Ring		106	101	-5	888.63	890.12	1.49	-3.355704698
890.12	42	101	39	17%	Ring		101	102	1	890.12	891.6	1.48	0.675675676
891.6	42	102	39	17%	Ring		102	102	0	891.6	893.09	1.49	0
893.09	42	102	39	17%	Ring		102	99	-3	893.09	894.57	1.48	-2.027027027
894.57	42	99	39	17%	Ring		99	100	1	894.57	896.06	1.49	0.67114094
896.06	42	100	39	17%	Ring		100	105	5	896.06	897.54	1.48	3.378378378
897.54	42	105	39	17%	Ring		105	139	34	897.54	899.03	1.49	22.81879195
899.03	42	139	39	17%	Ring		139	100	-39	899.03	900.51	1.48	-26.35135135
900.51	42	100	39	18%	Ring		100	165	65	900.51	902	1.49	43.62416107
902	42	165	38	19%	Non		165	152	-13	902	903.28	1.28	-10.15625
903.28	42	152	38	21%	Non		152	99	-53	903.28	904.57	1.29	-41.08527132
904.57	42	99	38	21%	Non		99	103	4	904.57	905.86	1.29	3.100775194
905.86	42	103	38	20%	Non		103	101	-2	905.86	907.14	1.28	-1.5625
907.14	42	101	38	20%	Non		101	100	-1	907.14	908.43	1.29	-0.775193798
908.43	42	100	38	20%	Non		100	97	-3	908.43	909.71	1.28	-2.34375
909.71	42	97	38	20%	Non		97	8	-89	909.71	911	1.29	-68.99224806
911	42	8	38	20%	Non		8	3	-5	911	912.27	1.27	-3.937007874
912.27	42	3	38	20%	Ring		3	3	0	912.27	913.75	1.48	0
913.75	42	3	38	20%	Ring		3	3	0	913.75	915.23	1.48	0
915.23	42	3	38	19%	Ring		3	3	0	915.23	916.71	1.48	0
916.71	42	3	37	18%	Ring		3	100	97	916.71	918.19	1.48	65.54054054
918.19	42	100	37	18%	Non		100	153	53	918.19	919.47	1.28	41.40625
919.47	42	153	37	18%	Non		153	98	-55	919.47	920.76	1.29	-42.63565891
920.76	42	98	37	18%	Non		98	101	3	920.76	922.05	1.29	2.325581395
922.05	42	101	37	18%	Non		101	9	-92	922.05	923.33	1.28	-71.875
923.33	42	9	37	18%	Non		9	7	-2	923.33	924.61	1.28	-1.5625
924.61	42	7	37	18%	Non		7	7	0	924.61	925.89	1.28	0
925.89	42	7	37	19%	Non		7	4	-3	925.89	927.17	1.28	-2.34375
927.17	42	4	37	19%	Ring		4	3	-1	927.17	928.65	1.48	-0.675675676
928.65	42	3	37	19%	Ring		3	4	1	928.65	930.13	1.48	0.675675676
930.13	42	4	37	19%	Ring		4	3	-1	930.13	931.6	1.47	-0.680272109
931.6	42	3	37	19%	Ring		3	8	5	931.6	933.08	1.48	3.378378378
933.08	42	8	36	19%	Non		8	14	6	933.08	934.36	1.28	4.6875
934.36	42	14	36	19%	Non		14	18	4	934.36	935.64	1.28	3.125
935.64	42	18	36	19%	Non		18	19	1	935.64	936.92	1.28	0.78125
936.92	42	19	36	19%	Non		19	24	5	936.92	938.2	1.28	3.90625
938.2	42	24	36	19%	Non		24	28	4	938.2	939.48	1.28	3.125
939.48	42	28	36	19%	Non		28	123	95	939.48	940.76	1.28	74.21875
940.76	42	123	36	19%	Non		123	28	-95	940.76	942.05	1.29	-73.64341085
942.05	42	28	36	20%	Non		28	39	11	942.05	943.33	1.28	8.59375
943.33	42	39	36	20%	Non		39	113	74	943.33	944.61	1.28	57.8125
944.61	42	113	36	20%	Non		113	124	11	944.61	945.9	1.29	8.527131783
945.9	42	124	36	20%	Non		124	122	-2	945.9	947.18	1.28	-1.5625
947.18	42	122	36	20%	Non		122	102	-20	947.18	948.47	1.29	-15.50387597
948.47	42	102	36	20%	Non		102	121	19	948.47	949.75	1.28	14.84375
949.75	42	121	36	20%	Non		121	98	-23	949.75	951.04	1.29	-17.82945736
951.04	42	98	36	20%	Non		98	26	-72	951.04	952.32	1.28	-56.25
952.32	42	26	36	20%	Non		26	12	-14	952.32	953.6	1.28	-10.9375
953.6	41	12	36	20%	Non		12	7	-5	953.6	954.88	1.28	-3.90625
954.88	42	7	36	20%	Non		7	4	-3	954.88	956.16	1.28	-2.34375
956.16	42	4	36	20%	Ring		4	4	0	956.16	957.64	1.48	0
957.64	42	4	36	20%	Ring		4	4	0	957.64	959.12	1.48	0
959.12	42	4	36	20%	Ring		4	4	0	959.12	960.6	1.48	0
960.6	42	4	36	20%	Ring		4	4	0	960.6	962.08	1.48	0
962.08	42	4	36	20%	Ring		4	10	6	962.08	963.55	1.47	4.081632653
963.55	42	10	36	20%	Non		10	20	10	963.55	964.83	1.28	7.8125
964.83	42	20	36	20%	Non		20	27	7	964.83	966.11	1.28	5.46875
966.11	42	27	36	20%	Non		27	36	9	966.11	967.39	1.28	7.03125
967.39	42	36	36	20%	Non		36	99	63	967.39	968.67	1.28	49.21875
968.67	41	99	36	20%	Non		99	99	0	968.67	969.96	1.29	0
969.96	42	99	36	20%	Non		99	99	0	969.96	971.24	1.28	0
971.24	42	99	36	20%	Non		99	99	0	971.24	972.53	1.29	0
972.53	42	99	36	20%	Non		99	79	-20	972.53	973.81	1.28	-15.625
973.81	42	79	36	20%	Non		79	39	-40	973.81	975.09	1.28	-31.25
975.09	42	39	36	20%	Non		39	11	-28	975.09	976.38	1.29	-21.70542636
976.38	42	11	36	20%	Non		11	31	20	976.38	977.66	1.28	15.625
977.66	42	31	36	20%	Non		31	25	-6	977.66	978.94	1.28	-4.6875
978.94	42	25	36	20%	Non		25	6	-19	978.94	980.22	1.28	-14.84375
980.22	42	6	37	20%	Non		6	3	-3	980.22	981.49	1.27	-2.362204724
981.49	42	3	37	20%	Ring		3	3	0	981.49	982.97	1.48	0
982.97	42	3	37	20%	Ring		3	3	0	982.97	984.45	1.48	0
984.45	41	3	37	20%	Ring		3	3	0	984.45	985.93	1.48	0
985.93	41	3	37	20%	Ring		3	11	8	985.93	987.41	1.48	5.405405405
987.41	41	11	37	20%	Non		11	17	6	987.41	988.69	1.28	4.6875
988.69	41	17	37	20%	Non		17	95	78	988.69	989.97	1.28	60.9375
989.97	41	95	37	19%	Non		95	123	28	989.97	991.25	1.28	21.875
991.25	41	123	37	20%	Non		123	101	-22	991.25	992.54	1.29	-17.05426357
992.54	41	101	37	19%	Non		101	52	-49	992.54	993.82	1.28	-38.28125
993.82	41	52	37	19%	Non		52	124	72	993.82	995.1	1.28	56.25
995.1	41	124	37	19%	Non		124	97	-27	995.1	996.39	1.29	-20.93023256
996.39	41	97	37	19%	Non		97	98	1	996.39	997.67	1.28	0.78125
997.67	41	98	37	19%	Non		98	47	-51	997.67	998.96	1.29	-39.53488372
998.96	41	47	37	19%	Non		47	21	-26	998.96	1000.24	1.28	-20.3125
1000.24	41	21	37	19%	Non		21	20	-1	1000.24	1001.52	1.28	-0.78125
1001.52	42	20	37	19%	Non		20	12	-8	1001.52	1002.8	1.28	-6.25
1002.8	41	12	37	19%	Non		12	9	-3	1002.8	1004.08	1.28	-2.34375
1004.08	42	9	37	19%	Non		9	6	-3	1004.08	1005.36	1.28	-2.34375
1005.36	41	6	37	19%	Non		6	4	-2	1005.36	1006.64	1.28	-1.5625
1006.64	41	4	37	19%	Ring		4	4	0	1006.64	1008.12	1.48	0
1008.12	41	4	37	19%	Ring		4	4	0	1008.12	1009.6	1.48	0
1009.6	42	4	37	19%	Ring		4	4	0	1009.6	1011.08	1.48	0
1011.08	42	4	37	19%	Ring		4	16	12	1011.08	1012.55	1.47	8.163265306
1012.55	41	16	37	19%	Non		16	37	21	1012.55	1013.83	1.28	16.40625
1013.83	41	37	37	19%	Non		37	50	13	1013.83	1015.12	1.29	10.07751938
1015.12	41	50	37	18%	Non		50	99	49	1015.12	1016.4	1.28	38.28125
1016.4	41	99	37	18%	Non		99	43	-56	1016.4	1017.68	1.28	-43.75
1017.68	42	43	37	18%	Non		43	42	-1	1017.68	1018.96	1.28	-0.78125
1018.96	42	42	37	18%	Non		42	46	4	1018.96	1020.24	1.28	3.125
1020.24	41	46	37	18%	Non		46	45	-1	1020.24	1021.53	1.29	-0.775193798
1021.53	41	45	37	18%	Non		45	39	-6	1021.53	1022.81	1.28	-4.6875
1022.81	41	39	38	19%	Non		39	18	-21	1022.81	1024.09	1.28	-16.40625
1024.09	41	18	37	18%	Non		18	7	-11	1024.09	1025.37	1.28	-8.59375
1025.37	41	7	37	18%	Non		7	4	-3	1025.37	1026.65	1.28	-2.34375
1026.65	42	4	37	18%	Ring		4	3	-1	1026.65	1028.13	1.48	-0.675675676
1028.13	42	3	38	19%	Ring		3	3	0	1028.13	1029.6	1.47	0
1029.6	41	3	38	19%	Ring		3	3	0	1029.6	1031.08	1.48	0
1031.08	41	3	38	19%	Ring		3	3	0	1031.08	1032.56	1.48	0
1032.56	42	3	38	19%	Ring		3	3	0	1032.56	1034.04	1.48	0
1034.04	41	3	38	19%	Ring		3	3	0	1034.04	1035.52	1.48	0
1035.52	42	3	38	19%	Ring		3	5	2	1035.52	1037	1.48	1.351351351
1037	41	5	38	19%	Non		5	17	12	1037	1038.28	1.28	9.375
1038.28	42	17	38	19%	Non		17	33	16	1038.28	1039.56	1.28	12.5
1039.56	42	33	38	19%	Non		33	79	46	1039.56	1040.84	1.28	35.9375
1040.84	41	79	38	19%	Non		79	99	20	1040.84	1042.12	1.28	15.625
1042.12	41	99	38	19%	Non		99	100	1	1042.12	1043.41	1.29	0.775193798
1043.41	41	100	38	19%	Non		100	111	11	1043.41	1044.69	1.28	8.59375
1044.69	41	111	38	19%	Non		111	103	-8	1044.69	1045.98	1.29	-6.201550388
1045.98	41	103	38	19%	Non		103	92	-11	1045.98	1047.26	1.28	-8.59375
1047.26	42	92	38	19%	Non		92	37	-55	1047.26	1048.55	1.29	-42.63565891
1048.55	41	37	38	18%	Non		37	32	-5	1048.55	1049.83	1.28	-3.90625
1049.83	41	32	38	18%	Non		32	30	-2	1049.83	1051.11	1.28	-1.5625
1051.11	41	30	38	18%	Non		30	22	-8	1051.11	1052.39	1.28	-6.25
1052.39	41	22	38	18%	Non		22	16	-6	1052.39	1053.67	1.28	-4.6875
1053.67	42	16	38	18%	Non		16	12	-4	1053.67	1054.95	1.28	-3.125
1054.95	42	12	38	18%	Non		12	10	-2	1054.95	1056.23	1.28	-1.5625
1056.23	41	10	38	18%	Non		10	7	-3	1056.23	1057.51	1.28	-2.34375
1057.51	41	7	38	18%	Non		7	3	-4	1057.51	1058.78	1.27	-3.149606299
1058.78	41	3	38	18%	Ring		3	3	0	1058.78	1060.26	1.48	0
1060.26	42	3	38	18%	Ring		3	3	0	1060.26	1061.74	1.48	0
1061.74	41	3	38	18%	Ring		3	3	0	1061.74	1063.22	1.48	0
1063.22	42	3	38	18%	Ring		3	12	9	1063.22	1064.7	1.48	6.081081081
1064.7	42	12	38	18%	Non		12	122	110	1064.7	1065.98	1.28	85.9375
1065.98	41	122	38	18%	Non		122	99	-23	1065.98	1067.27	1.29	-17.82945736
1067.27	42	99	38	18%	Non		99	11	-88	1067.27	1068.55	1.28	-68.75
1068.55	41	11	38	18%	Non		11	4	-7	1068.55	1069.83	1.28	-5.46875
1069.83	42	4	38	18%	Ring		4	3	-1	1069.83	1071.31	1.48	-0.675675676
1071.31	42	3	38	18%	Ring		3	3	0	1071.31	1072.79	1.48	0
1072.79	41	3	38	18%	Ring		3	108	105	1072.79	1074.27	1.48	70.94594595
1074.27	42	108	38	18%	Non		108	100	-8	1074.27	1075.55	1.28	-6.25
1075.55	42	100	38	18%	Non		100	109	9	1075.55	1076.83	1.28	7.03125
1076.83	41	109	38	18%	Non		109	107	-2	1076.83	1078.12	1.29	-1.550387597
1078.12	41	107	38	18%	Non		107	105	-2	1078.12	1079.41	1.29	-1.550387597
1079.41	41	105	38	18%	Non		105	3	-102	1079.41	1080.69	1.28	-79.6875
1080.69	41	3	38	18%	Ring		3	3	0	1080.69	1082.17	1.48	0
1082.17	42	3	38	18%	Ring		3	4	1	1082.17	1083.65	1.48	0.675675676
1083.65	41	4	38	18%	Ring		4	105	101	1083.65	1085.13	1.48	68.24324324
1085.13	42	105	38	18%	Non		105	101	-4	1085.13	1086.41	1.28	-3.125
1086.41	41	101	38	18%	Non		101	98	-3	1086.41	1087.7	1.29	-2.325581395
1087.7	41	98	38	18%	Non		98	97	-1	1087.7	1088.98	1.28	-0.78125
1088.98	41	97	38	18%	Non		97	5	-92	1088.98	1090.27	1.29	-71.31782946
1090.27	42	5	38	18%	Non		5	4	-1	1090.27	1091.54	1.27	-0.787401575
1091.54	41	4	38	18%	Ring		4	4	0	1091.54	1093.02	1.48	0
1093.02	42	4	38	18%	Ring		4	4	0	1093.02	1094.5	1.48	0
1094.5	41	4	38	18%	Ring		4	109	105	1094.5	1095.98	1.48	70.94594595
1095.98	42	109	38	18%	Non		109	109	0	1095.98	1097.27	1.29	0
1097.27	42	109	38	18%	Non		109	99	-10	1097.27	1098.55	1.28	-7.8125
1098.55	42	99	38	18%	Non		99	21	-78	1098.55	1099.83	1.28	-60.9375
1099.83	41	21	38	18%	Non		21	4	-17	1099.83	1101.12	1.29	-13.17829457
1101.12	41	4	38	17%	Ring		4	3	-1	1101.12	1102.59	1.47	-0.680272109
1102.59	42	3	38	18%	Ring		3	8	5	1102.59	1104.07	1.48	3.378378378
1104.07	42	8	38	17%	Non		8	102	94	1104.07	1105.35	1.28	73.4375
1105.35	42	102	38	18%	Non		102	106	4	1105.35	1106.64	1.29	3.100775194
1106.64	41	106	38	17%	Non		106	101	-5	1106.64	1107.92	1.28	-3.90625
1107.92	41	101	38	18%	Non		101	106	5	1107.92	1109.21	1.29	3.875968992
1109.21	41	106	38	17%	Non		106	101	-5	1109.21	1110.49	1.28	-3.90625
1110.49	42	101	38	17%	Non		101	5	-96	1110.49	1111.78	1.29	-74.41860465
1111.78	41	5	38	18%	Non		5	4	-1	1111.78	1113.06	1.28	-0.78125
1113.06	41	4	38	17%	Ring		4	4	0	1113.06	1114.53	1.47	0
1114.53	41	4	38	17%	Ring		4	4	0	1114.53	1116.01	1.48	0
1116.01	41	4	38	17%	Ring		4	8	4	1116.01	1117.49	1.48	2.702702703
1117.49	42	8	38	17%	Non		8	105	97	1117.49	1118.77	1.28	75.78125
1118.77	42	105	38	17%	Non		105	109	4	1118.77	1120.06	1.29	3.100775194
1120.06	41	109	38	17%	Non		109	105	-4	1120.06	1121.34	1.28	-3.125
1121.34	42	105	38	17%	Non		105	103	-2	1121.34	1122.63	1.29	-1.550387597
1122.63	41	103	38	17%	Non		103	104	1	1122.63	1123.91	1.28	0.78125
1123.91	42	104	38	17%	Non		104	6	-98	1123.91	1125.2	1.29	-75.96899225
1125.2	41	6	38	17%	Non		6	4	-2	1125.2	1126.47	1.27	-1.57480315
1126.47	41	4	38	17%	Ring		4	4	0	1126.47	1127.95	1.48	0
1127.95	42	4	38	17%	Ring		4	4	0	1127.95	1129.43	1.48	0
1129.43	42	4	38	17%	Ring		4	4	0	1129.43	1130.91	1.48	0
1130.91	42	4	38	17%	Ring		4	4	0	1130.91	1132.39	1.48	0
1132.39	41	4	38	17%	Ring		4	5	1	1132.39	1133.87	1.48	0.675675676
1133.87	42	5	38	17%	Non		5	100	95	1133.87	1135.15	1.28	74.21875
1135.15	42	100	38	17%	Non		100	101	1	1135.15	1136.43	1.28	0.78125
1136.43	42	101	38	17%	Non		101	138	37	1136.43	1137.72	1.29	28.68217054
1137.72	42	138	38	17%	Non		138	99	-39	1137.72	1139.01	1.29	-30.23255814
1139.01	42	99	38	17%	Non		99	104	5	1139.01	1140.29	1.28	3.90625
1140.29	41	104	38	17%	Non		104	5	-99	1140.29	1141.57	1.28	-77.34375
1141.57	42	5	38	17%	Non		5	3	-2	1141.57	1142.85	1.28	-1.5625
1142.85	42	3	38	17%	Ring		3	4	1	1142.85	1144.33	1.48	0.675675676
1144.33	41	4	38	17%	Ring		4	4	0	1144.33	1145.81	1.48	0
1145.81	42	4	38	17%	Ring		4	100	96	1145.81	1147.29	1.48	64.86486486
1147.29	42	100	38	17%	Non		100	102	2	1147.29	1148.57	1.28	1.5625
1148.57	41	102	38	17%	Non		102	16	-86	1148.57	1149.86	1.29	-66.66666667
1149.86	42	16	38	17%	Non		16	24	8	1149.86	1151.14	1.28	6.25
1151.14	42	24	38	17%	Non		24	59	35	1151.14	1152.42	1.28	27.34375
1152.42	42	59	38	17%	Non		59	102	43	1152.42	1153.7	1.28	33.59375
1153.7	41	102	38	17%	Non		102	98	-4	1153.7	1154.98	1.28	-3.125
1154.98	41	98	38	17%	Non		98	98	0	1154.98	1156.27	1.29	0
1156.27	41	98	38	17%	Non		98	121	23	1156.27	1157.56	1.29	17.82945736
1157.56	42	121	38	17%	Non		121	99	-22	1157.56	1158.84	1.28	-17.1875
1158.84	42	99	38	17%	Non		99	98	-1	1158.84	1160.13	1.29	-0.775193798
1160.13	41	98	38	17%	Non		98	99	1	1160.13	1161.41	1.28	0.78125
1161.41	41	99	38	17%	Non		99	99	0	1161.41	1162.69	1.28	0
1162.69	41	99	38	17%	Non		99	45	-54	1162.69	1163.98	1.29	-41.86046512
1163.98	42	45	38	17%	Non		45	35	-10	1163.98	1165.26	1.28	-7.8125
1165.26	42	35	38	17%	Non		35	29	-6	1165.26	1166.54	1.28	-4.6875
1166.54	42	29	38	17%	Non		29	28	-1	1166.54	1167.82	1.28	-0.78125
1167.82	41	28	38	17%	Non		28	18	-10	1167.82	1169.1	1.28	-7.8125
1169.1	42	18	38	17%	Non		18	13	-5	1169.1	1170.38	1.28	-3.90625
1170.38	41	13	38	17%	Non		13	9	-4	1170.38	1171.66	1.28	-3.125
1171.66	41	9	38	17%	Non		9	8	-1	1171.66	1172.94	1.28	-0.78125
1172.94	41	8	38	17%	Non		8	7	-1	1172.94	1174.22	1.28	-0.78125
1174.22	42	7	38	17%	Non		7	6	-1	1174.22	1175.5	1.28	-0.78125
1175.5	42	6	38	17%	Non		6	4	-2	1175.5	1176.78	1.28	-1.5625
1176.78	42	4	38	17%	Ring		4	4	0	1176.78	1178.26	1.48	0
1178.26	41	4	38	17%	Ring		4	4	0	1178.26	1179.74	1.48	0
1179.74	42	4	38	17%	Ring		4	4	0	1179.74	1181.21	1.47	0
1181.21	42	4	38	17%	Ring		4	4	0	1181.21	1182.69	1.48	0
1182.69	41	4	38	17%	Ring		4	8	4	1182.69	1184.17	1.48	2.702702703
1184.17	41	8	38	17%	Non		8	16	8	1184.17	1185.45	1.28	6.25
1185.45	42	16	38	17%	Non		16	20	4	1185.45	1186.73	1.28	3.125
1186.73	42	20	38	17%	Non		20	23	3	1186.73	1188.01	1.28	2.34375
1188.01	41	23	38	17%	Non		23	27	4	1188.01	1189.29	1.28	3.125
1189.29	41	27	38	17%	Non		27	28	1	1189.29	1190.57	1.28	0.78125
1190.57	42	28	38	17%	Non		28	30	2	1190.57	1191.85	1.28	1.5625
1191.85	42	30	38	17%	Non		30	34	4	1191.85	1193.13	1.28	3.125
1193.13	41	34	38	17%	Non		34	34	0	1193.13	1194.41	1.28	0
1194.41	42	34	38	17%	Non		34	43	9	1194.41	1195.69	1.28	7.03125
1195.69	42	43	38	17%	Non		43	30	-13	1195.69	1196.97	1.28	-10.15625
1196.97	42	30	38	17%	Non		30	21	-9	1196.97	1198.26	1.29	-6.976744186
1198.26	41	21	38	17%	Non		21	14	-7	1198.26	1199.54	1.28	-5.46875
1199.54	42	14	38	17%	Non		14	9	-5	1199.54	1200.81	1.27	-3.937007874
1200.81	41	9	38	17%	Non		9	7	-2	1200.81	1202.09	1.28	-1.5625
1202.09	41	7	38	17%	Non		7	5	-2	1202.09	1203.37	1.28	-1.5625
1203.37	42	5	38	17%	Non		5	4	-1	1203.37	1204.65	1.28	-0.78125
1204.65	41	4	38	17%	Ring		4	4	0	1204.65	1206.13	1.48	0
1206.13	42	4	38	17%	Ring		4	3	-1	1206.13	1207.61	1.48	-0.675675676
1207.61	42	3	38	17%	Ring		3	3	0	1207.61	1209.09	1.48	0
1209.09	42	3	38	17%	Ring		3	9	6	1209.09	1210.57	1.48	4.054054054
1210.57	41	9	38	17%	Non		9	15	6	1210.57	1211.85	1.28	4.6875
1211.85	41	15	38	17%	Non		15	19	4	1211.85	1213.13	1.28	3.125
1213.13	41	19	38	17%	Non		19	22	3	1213.13	1214.41	1.28	2.34375
1214.41	42	22	38	17%	Non		22	26	4	1214.41	1215.69	1.28	3.125
1215.69	42	26	38	17%	Non		26	33	7	1215.69	1216.97	1.28	5.46875
1216.97	41	33	38	17%	Non		33	12	-21	1216.97	1218.25	1.28	-16.40625
1218.25	42	12	38	17%	Non		12	7	-5	1218.25	1219.53	1.28	-3.90625
1219.53	41	7	38	17%	Non		7	4	-3	1219.53	1220.81	1.28	-2.34375
1220.81	41	4	38	17%	Ring		4	5	1	1220.81	1222.29	1.48	0.675675676
1222.29	42	5	38	17%	Non		5	4	-1	1222.29	1223.56	1.27	-0.787401575
1223.56	42	4	38	17%	Ring		4	4	0	1223.56	1225.04	1.48	0
1225.04	41	4	38	17%	Ring		4	5	1	1225.04	1226.52	1.48	0.675675676
1226.52	42	5	38	17%	Non		5	5	0	1226.52	1227.8	1.28	0
1227.8	42	5	38	17%	Non		5	7	2	1227.8	1229.08	1.28	1.5625
1229.08	41	7	38	17%	Non		7	12	5	1229.08	1230.36	1.28	3.90625
1230.36	41	12	38	17%	Non		12	26	14	1230.36	1231.64	1.28	10.9375
1231.64	41	26	38	17%	Non		26	39	13	1231.64	1232.92	1.28	10.15625
1232.92	41	39	38	17%	Non		39	45	6	1232.92	1234.2	1.28	4.6875
1234.2	42	45	38	17%	Non		45	99	54	1234.2	1235.48	1.28	42.1875
1235.48	41	99	38	17%	Non		99	98	-1	1235.48	1236.77	1.29	-0.775193798
1236.77	42	98	38	17%	Non		98	99	1	1236.77	1238.05	1.28	0.78125
1238.05	41	99	38	17%	Non		99	42	-57	1238.05	1239.33	1.28	-44.53125
1239.33	41	42	38	17%	Non		42	61	19	1239.33	1240.61	1.28	14.84375
1240.61	42	61	38	17%	Non		61	25	-36	1240.61	1241.9	1.29	-27.90697674
1241.9	42	25	38	17%	Non		25	17	-8	1241.9	1243.18	1.28	-6.25
1243.18	42	17	38	17%	Non		17	11	-6	1243.18	1244.46	1.28	-4.6875
1244.46	41	11	38	17%	Non		11	8	-3	1244.46	1245.74	1.28	-2.34375
1245.74	41	8	38	17%	Non		8	4	-4	1245.74	1247.02	1.28	-3.125
1247.02	41	4	38	17%	Ring		4	3	-1	1247.02	1248.5	1.48	-0.675675676
1248.5	42	3	38	17%	Ring		3	3	0	1248.5	1249.97	1.47	0
1249.97	42	3	38	17%	Ring		3	3	0	1249.97	1251.45	1.48	0
1251.45	42	3	38	17%	Ring		3	3	0	1251.45	1252.93	1.48	0
1252.93	41	3	38	17%	Ring		3	5	2	1252.93	1254.41	1.48	1.351351351
1254.41	41	5	38	17%	Non		5	10	5	1254.41	1255.69	1.28	3.90625
1255.69	42	10	38	17%	Non		10	100	90	1255.69	1256.97	1.28	70.3125
1256.97	42	100	38	17%	Non		100	98	-2	1256.97	1258.25	1.28	-1.5625
1258.25	41	98	38	18%	Non		98	12	-86	1258.25	1259.54	1.29	-66.66666667
1259.54	41	12	38	17%	Non		12	98	86	1259.54	1260.82	1.28	67.1875
1260.82	41	98	38	14%	Non		98	99	1	1260.82	1262.1	1.28	0.78125
1262.1	41	99	38	18%	Non		99	16	-83	1262.1	1263.39	1.29	-64.34108527
1263.39	41	16	38	18%	Non		16	8	-8	1263.39	1264.67	1.28	-6.25
1264.67	41	8	38	18%	Non		8	6	-2	1264.67	1265.94	1.27	-1.57480315
1265.94	41	6	38	18%	Non		6	5	-1	1265.94	1267.22	1.28	-0.78125
1267.22	42	5	38	18%	Non		5	4	-1	1267.22	1268.5	1.28	-0.78125
1268.5	41	4	38	18%	Ring		4	4	0	1268.5	1269.98	1.48	0
1269.98	41	4	38	18%	Ring		4	4	0	1269.98	1271.46	1.48	0
1271.46	41	4	38	18%	Ring		4	4	0	1271.46	1272.94	1.48	0
1272.94	41	4	38	18%	Ring		4	4	0	1272.94	1274.42	1.48	0
1274.42	41	4	38	18%	Ring		4	15	11	1274.42	1275.9	1.48	7.432432432
1275.9	42	15	38	18%	Non		15	99	84	1275.9	1277.18	1.28	65.625
1277.18	42	99	38	18%	Non		99	121	22	1277.18	1278.46	1.28	17.1875
1278.46	41	121	38	18%	Non		121	124	3	1278.46	1279.75	1.29	2.325581395
1279.75	41	124	38	18%	Non		124	122	-2	1279.75	1281.03	1.28	-1.5625
1281.03	41	122	38	18%	Non		122	31	-91	1281.03	1282.32	1.29	-70.54263566
1282.32	42	31	38	18%	Non		31	20	-11	1282.32	1283.6	1.28	-8.59375
1283.6	41	20	38	18%	Non		20	12	-8	1283.6	1284.88	1.28	-6.25
1284.88	42	12	38	18%	Non		12	9	-3	1284.88	1286.16	1.28	-2.34375
1286.16	41	9	38	18%	Non		9	4	-5	1286.16	1287.44	1.28	-3.90625
1287.44	41	4	38	17%	Ring		4	4	0	1287.44	1288.92	1.48	0
1288.92	42	4	38	17%	Ring		4	3	-1	1288.92	1290.4	1.48	-0.675675676
1290.4	41	3	38	17%	Ring		3	3	0	1290.4	1291.88	1.48	0
1291.88	41	3	38	17%	Ring		3	10	7	1291.88	1293.35	1.47	4.761904762
1293.35	42	10	38	17%	Non		10	26	16	1293.35	1294.63	1.28	12.5
1294.63	41	26	38	17%	Non		26	14	-12	1294.63	1295.91	1.28	-9.375
1295.91	41	14	38	17%	Non		14	8	-6	1295.91	1297.19	1.28	-4.6875
1297.19	42	8	38	17%	Non		8	4	-4	1297.19	1298.47	1.28	-3.125
1298.47	41	4	38	17%	Ring		4	4	0	1298.47	1299.95	1.48	0
1299.95	41	4	38	17%	Ring		4	11	7	1299.95	1301.43	1.48	4.72972973
1301.43	42	11	38	17%	Non		11	100	89	1301.43	1302.71	1.28	69.53125
1302.71	41	100	38	17%	Non		100	78	-22	1302.71	1304	1.29	-17.05426357
1304	41	78	38	17%	Non		78	7	-71	1304	1305.28	1.28	-55.46875
1305.28	42	7	38	17%	Non		7	5	-2	1305.28	1306.56	1.28	-1.5625
1306.56	41	5	38	17%	Non		5	5	0	1306.56	1307.84	1.28	0
1307.84	41	5	38	17%	Non		5	5	0	1307.84	1309.11	1.27	0
1309.11	41	5	38	17%	Non		5	4	-1	1309.11	1310.39	1.28	-0.78125
1310.39	41	4	38	17%	Ring		4	4	0	1310.39	1311.87	1.48	0
1311.87	42	4	38	17%	Ring		4	4	0	1311.87	1313.35	1.48	0
1313.35	42	4	38	17%	Ring		4	4	0	1313.35	1314.83	1.48	0
1314.83	42	4	38	17%	Ring		4	3	-1	1314.83	1316.31	1.48	-0.675675676
1316.31	41	3	38	17%	Ring		3	5	2	1316.31	1317.79	1.48	1.351351351
1317.79	41	5	38	17%	Non		5	7	2	1317.79	1319.07	1.28	1.5625
1319.07	41	7	38	13%	Non		7	27	20	1319.07	1320.35	1.28	15.625
1320.35	40	27	38	13%	Non		27	125	98	1320.35	1321.63	1.28	76.5625
1321.63	40	125	38	13%	Non		125	113	-12	1321.63	1322.91	1.28	-9.375
1322.91	41	113	38	13%	Non		113	118	5	1322.91	1324.2	1.29	3.875968992
1324.2	41	118	38	13%	Non		118	98	-20	1324.2	1325.48	1.28	-15.625
1325.48	40	98	38	13%	Non		98	99	1	1325.48	1326.77	1.29	0.775193798
1326.77	41	99	38	13%	Non		99	53	-46	1326.77	1328.05	1.28	-35.9375
1328.05	41	53	38	13%	Non		53	27	-26	1328.05	1329.34	1.29	-20.15503876
1329.34	40	27	38	13%	Non		27	16	-11	1329.34	1330.62	1.28	-8.59375
1330.62	40	16	38	13%	Non		16	9	-7	1330.62	1331.9	1.28	-5.46875
1331.9	41	9	38	13%	Non		9	4	-5	1331.9	1333.18	1.28	-3.90625
1333.18	40	4	38	13%	Ring		4	3	-1	1333.18	1334.65	1.47	-0.680272109
1334.65	41	3	38	13%	Ring		3	3	0	1334.65	1336.13	1.48	0
1336.13	41	3	38	13%	Ring		3	3	0	1336.13	1337.61	1.48	0
1337.61	40	3	38	13%	Ring		3	16	13	1337.61	1339.09	1.48	8.783783784
1339.09	40	16	38	13%	Non		16	41	25	1339.09	1340.37	1.28	19.53125
1340.37	41	41	38	13%	Non		41	115	74	1340.37	1341.65	1.28	57.8125
1341.65	40	115	38	13%	Non		115	122	7	1341.65	1342.94	1.29	5.426356589
1342.94	40	122	38	13%	Non		122	43	-79	1342.94	1344.22	1.28	-61.71875
1344.22	40	43	38	13%	Non		43	28	-15	1344.22	1345.51	1.29	-11.62790698
1345.51	40	28	38	13%	Non		28	24	-4	1345.51	1346.79	1.28	-3.125
1346.79	40	24	38	13%	Non		24	17	-7	1346.79	1348.07	1.28	-5.46875
1348.07	40	17	38	13%	Non		17	12	-5	1348.07	1349.35	1.28	-3.90625
1349.35	40	12	38	13%	Non		12	6	-6	1349.35	1350.63	1.28	-4.6875
1350.63	41	6	38	13%	Non		6	4	-2	1350.63	1351.9	1.27	-1.57480315
1351.9	40	4	38	13%	Ring		4	4	0	1351.9	1353.38	1.48	0
1353.38	40	4	38	13%	Ring		4	4	0	1353.38	1354.86	1.48	0
1354.86	40	4	38	13%	Ring		4	8	4	1354.86	1356.34	1.48	2.702702703
1356.34	41	8	38	13%	Non		8	22	14	1356.34	1357.62	1.28	10.9375
1357.62	40	22	38	13%	Non		22	63	41	1357.62	1358.9	1.28	32.03125
1358.9	41	63	38	13%	Non		63	123	60	1358.9	1360.18	1.28	46.875
1360.18	40	123	38	13%	Non		123	99	-24	1360.18	1361.47	1.29	-18.60465116
1361.47	41	99	38	13%	Non		99	105	6	1361.47	1362.75	1.28	4.6875
1362.75	41	105	38	13%	Non		105	83	-22	1362.75	1364.04	1.29	-17.05426357
1364.04	40	83	38	13%	Non		83	28	-55	1364.04	1365.32	1.28	-42.96875
1365.32	41	28	38	13%	Non		28	24	-4	1365.32	1366.6	1.28	-3.125
1366.6	40	24	38	13%	Non		24	14	-10	1366.6	1367.88	1.28	-7.8125
1367.88	41	14	38	13%	Non		14	6	-8	1367.88	1369.16	1.28	-6.25
1369.16	40	6	38	13%	Non		6	3	-3	1369.16	1370.44	1.28	-2.34375
1370.44	40	3	38	13%	Ring		3	3	0	1370.44	1371.92	1.48	0
1371.92	41	3	38	13%	Ring		3	3	0	1371.92	1373.4	1.48	0
1373.4	40	3	38	13%	Ring		3	3	0	1373.4	1374.88	1.48	0
1374.88	40	3	38	13%	Ring		3	3	0	1374.88	1376.36	1.48	0
1376.36	41	3	38	13%	Ring		3	3	0	1376.36	1377.84	1.48	0
1377.84	41	3	38	13%	Ring		3	3	0	1377.84	1379.31	1.47	0
1379.31	41	3	38	13%	Ring		3	8	5	1379.31	1380.8	1.49	3.355704698
1380.8	41	8	38	13%	Non		8	11	3	1380.8	1382.07	1.27	2.362204724
1382.07	41	11	38	13%	Non		11	11	0	1382.07	1383.35	1.28	0
1383.35	40	11	38	13%	Non		11	11	0	1383.35	1384.63	1.28	0
1384.63	41	11	38	13%	Non		11	13	2	1384.63	1385.91	1.28	1.5625
1385.91	40	13	38	13%	Non		13	13	0	1385.91	1387.19	1.28	0
1387.19	41	13	38	13%	Non		13	19	6	1387.19	1388.47	1.28	4.6875
1388.47	41	19	38	13%	Non		19	29	10	1388.47	1389.75	1.28	7.8125
1389.75	41	29	38	13%	Non		29	69	40	1389.75	1391.03	1.28	31.25
1391.03	40	69	38	13%	Non		69	86	17	1391.03	1392.31	1.28	13.28125
1392.31	41	86	38	13%	Non		86	42	-44	1392.31	1393.6	1.29	-34.10852713
1393.6	41	42	38	13%	Non		42	90	48	1393.6	1394.88	1.28	37.5
1394.88	40	90	38	13%	Non		90	27	-63	1394.88	1396.16	1.28	-49.21875
1396.16	40	27	38	13%	Non		27	12	-15	1396.16	1397.44	1.28	-11.71875
1397.44	41	12	38	13%	Non		12	9	-3	1397.44	1398.72	1.28	-2.34375
1398.72	41	9	38	13%	Non		9	11	2	1398.72	1400	1.28	1.5625
1400	41	11	38	13%	Non		11	12	1	1400	1401.28	1.28	0.78125
1401.28	41	12	38	13%	Non		12	11	-1	1401.28	1402.56	1.28	-0.78125
1402.56	40	11	38	13%	Non		11	8	-3	1402.56	1403.84	1.28	-2.34375
1403.84	40	8	38	13%	Non		8	6	-2	1403.84	1405.12	1.28	-1.5625
1405.12	40	6	38	13%	Non		6	6	0	1405.12	1406.4	1.28	0
1406.4	40	6	38	13%	Non		6	6	0	1406.4	1407.68	1.28	0
1407.68	40	6	38	13%	Non		6	5	-1	1407.68	1408.96	1.28	-0.78125
1408.96	40	5	38	13%	Non		5	4	-1	1408.96	1410.24	1.28	-0.78125
1410.24	40	4	38	13%	Ring		4	3	-1	1410.24	1411.72	1.48	-0.675675676
1411.72	41	3	38	13%	Ring		3	3	0	1411.72	1413.19	1.47	0
1413.19	40	3	38	13%	Ring		3	3	0	1413.19	1414.67	1.48	0
1414.67	41	3	38	13%	Ring		3	10	7	1414.67	1416.15	1.48	4.72972973
1416.15	40	10	38	13%	Non		10	14	4	1416.15	1417.43	1.28	3.125
1417.43	40	14	38	13%	Non		14	10	-4	1417.43	1418.71	1.28	-3.125
1418.71	40	10	38	13%	Non		10	4	-6	1418.71	1419.99	1.28	-4.6875
1419.99	41	4	38	13%	Ring		4	4	0	1419.99	1421.47	1.48	0
1421.47	41	4	38	13%	Ring		4	4	0	1421.47	1422.95	1.48	0
1422.95	40	4	38	13%	Ring		4	109	105	1422.95	1424.43	1.48	70.94594595
1424.43	41	109	38	13%	Non		109	108	-1	1424.43	1425.71	1.28	-0.78125
1425.71	41	108	38	13%	Non		108	5	-103	1425.71	1427	1.29	-79.84496124
1427	41	5	38	13%	Non		5	4	-1	1427	1428.28	1.28	-0.78125
1428.28	40	4	38	13%	Ring		4	5	1	1428.28	1429.76	1.48	0.675675676
1429.76	41	5	38	13%	Non		5	9	4	1429.76	1431.04	1.28	3.125
1431.04	40	9	38	13%	Non		9	108	99	1431.04	1432.31	1.27	77.95275591
1432.31	40	108	38	13%	Non		108	14	-94	1432.31	1433.6	1.29	-72.86821705
1433.6	41	14	38	13%	Non		14	4	-10	1433.6	1434.88	1.28	-7.8125
1434.88	40	4	38	13%	Ring		4	3	-1	1434.88	1436.36	1.48	-0.675675676
1436.36	40	3	38	13%	Ring		3	10	7	1436.36	1437.84	1.48	4.72972973
1437.84	41	10	38	13%	Non		10	105	95	1437.84	1439.12	1.28	74.21875
1439.12	41	105	38	13%	Non		105	9	-96	1439.12	1440.4	1.28	-75
1440.4	41	9	38	13%	Non		9	3	-6	1440.4	1441.68	1.28	-4.6875
1441.68	40	3	38	13%	Ring		3	3	0	1441.68	1443.16	1.48	0
1443.16	40	3	38	13%	Ring		3	3	0	1443.16	1444.64	1.48	0
1444.64	40	3	38	13%	Ring		3	3	0	1444.64	1446.12	1.48	0
1446.12	41	3	38	13%	Ring		3	3	0	1446.12	1447.6	1.48	0
1447.6	40	3	38	13%	Ring		3	6	3	1447.6	1449.08	1.48	2.027027027
1449.08	41	6	38	13%	Non		6	110	104	1449.08	1450.35	1.27	81.88976378
1450.35	41	110	38	13%	Non		110	97	-13	1450.35	1451.64	1.29	-10.07751938
1451.64	41	97	38	13%	Non		97	23	-74	1451.64	1452.92	1.28	-57.8125
1452.92	40	23	38	13%	Non		23	11	-12	1452.92	1454.2	1.28	-9.375
1454.2	41	11	38	13%	Non		11	4	-7	1454.2	1455.48	1.28	-5.46875
1455.48	41	4	38	13%	Ring		4	4	0	1455.48	1456.96	1.48	0
1456.96	40	4	38	13%	Ring		4	4	0	1456.96	1458.44	1.48	0
1458.44	40	4	38	13%	Ring		4	5	1	1458.44	1459.92	1.48	0.675675676
1459.92	41	5	38	13%	Non		5	106	101	1459.92	1461.2	1.28	78.90625
1461.2	41	106	38	13%	Non		106	75	-31	1461.2	1462.48	1.28	-24.21875
1462.48	41	75	38	13%	Non		75	6	-69	1462.48	1463.77	1.29	-53.48837209
1463.77	41	6	38	13%	Non		6	4	-2	1463.77	1465.05	1.28	-1.5625
1465.05	41	4	38	13%	Ring		4	3	-1	1465.05	1466.53	1.48	-0.675675676
1466.53	41	3	38	13%	Ring		3	3	0	1466.53	1468.01	1.48	0
1468.01	41	3	38	13%	Ring		3	3	0	1468.01	1469.48	1.47	0
1469.48	41	3	38	13%	Ring		3	8	5	1469.48	1470.96	1.48	3.378378378
1470.96	41	8	38	13%	Non		8	23	15	1470.96	1472.24	1.28	11.71875
1472.24	41	23	38	13%	Non		23	103	80	1472.24	1473.52	1.28	62.5
1473.52	41	103	38	13%	Non		103	14	-89	1473.52	1474.81	1.29	-68.99224806
1474.81	41	14	38	13%	Non		14	6	-8	1474.81	1476.09	1.28	-6.25
1476.09	41	6	38	13%	Non		6	4	-2	1476.09	1477.36	1.27	-1.57480315
1477.36	41	4	38	13%	Ring		4	3	-1	1477.36	1478.84	1.48	-0.675675676
1478.84	40	3	38	13%	Ring		3	3	0	1478.84	1480.32	1.48	0
1480.32	41	3	38	13%	Ring		3	3	0	1480.32	1481.8	1.48	0
1481.8	41	3	38	13%	Ring		3	14	11	1481.8	1483.28	1.48	7.432432432
1483.28	41	14	38	13%	Non		14	14	0	1483.28	1484.56	1.28	0
1484.56	41	14	38	13%	Non		14	12	-2	1484.56	1485.84	1.28	-1.5625
1485.84	41	12	38	13%	Non		12	13	1	1485.84	1487.12	1.28	0.78125
1487.12	41	13	38	13%	Non		13	4	-9	1487.12	1488.4	1.28	-7.03125
1488.4	41	4	38	13%	Ring		4	3	-1	1488.4	1489.88	1.48	-0.675675676
1489.88	41	3	38	13%	Ring		3	4	1	1489.88	1491.36	1.48	0.675675676
1491.36	40	4	38	13%	Ring		4	6	2	1491.36	1492.84	1.48	1.351351351
1492.84	41	6	38	13%	Non		6	99	93	1492.84	1494.11	1.27	73.22834646
1494.11	41	99	38	13%	Non		99	106	7	1494.11	1495.4	1.29	5.426356589
1495.4	40	106	38	13%	Non		106	12	-94	1495.4	1496.68	1.28	-73.4375
1496.68	41	12	38	13%	Non		12	5	-7	1496.68	1497.96	1.28	-5.46875
1497.96	41	5	38	13%	Non		5	4	-1	1497.96	1499.24	1.28	-0.78125
1499.24	41	4	38	13%	Ring		4	4	0	1499.24	1500.72	1.48	0
1500.72	41	4	38	13%	Ring		4	4	0	1500.72	1502.2	1.48	0
1502.2	41	4	38	13%	Ring		4	77	73	1502.2	1503.68	1.48	49.32432432
1503.68	41	77	38	13%	Non		77	15	-62	1503.68	1504.96	1.28	-48.4375
1504.96	41	15	38	13%	Non		15	8	-7	1504.96	1506.24	1.28	-5.46875
1506.24	41	8	38	13%	Non		8	3	-5	1506.24	1507.52	1.28	-3.90625
1507.52	40	3	38	13%	Ring		3	3	0	1507.52	1509	1.48	0
1509	41	3	38	13%	Ring		3	4	1	1509	1510.48	1.48	0.675675676
1510.48	41	4	38	13%	Ring		4	13	9	1510.48	1511.96	1.48	6.081081081
1511.96	41	13	38	13%	Non		13	13	0	1511.96	1513.24	1.28	0
1513.24	41	13	38	13%	Non		13	7	-6	1513.24	1514.52	1.28	-4.6875
1514.52	41	7	38	13%	Non		7	7	0	1514.52	1515.8	1.28	0
1515.8	40	7	38	13%	Non		7	6	-1	1515.8	1517.08	1.28	-0.78125
1517.08	41	6	38	13%	Non		6	4	-2	1517.08	1518.35	1.27	-1.57480315
1518.35	41	4	38	13%	Ring		4	3	-1	1518.35	1519.83	1.48	-0.675675676
1519.83	41	3	38	13%	Ring		3	3	0	1519.83	1521.31	1.48	0
1521.31	41	3	38	13%	Ring		3	11	8	1521.31	1522.79	1.48	5.405405405
1522.79	41	11	38	13%	Non		11	107	96	1522.79	1524.07	1.28	75
1524.07	40	107	38	13%	Non		107	71	-36	1524.07	1525.36	1.29	-27.90697674
1525.36	40	71	38	13%	Non		71	82	11	1525.36	1526.64	1.28	8.59375
1526.64	40	82	38	14%	Non		82	7	-75	1526.64	1527.92	1.28	-58.59375
1527.92	41	7	38	13%	Non		7	5	-2	1527.92	1529.2	1.28	-1.5625
1529.2	41	5	38	14%	Non		5	4	-1	1529.2	1530.48	1.28	-0.78125
1530.48	40	4	38	13%	Ring		4	3	-1	1530.48	1531.96	1.48	-0.675675676
1531.96	40	3	38	14%	Ring		3	4	1	1531.96	1533.44	1.48	0.675675676
1533.44	40	4	38	13%	Ring		4	98	94	1533.44	1534.92	1.48	63.51351351
1534.92	41	98	38	14%	Non		98	21	-77	1534.92	1536.2	1.28	-60.15625
1536.2	40	21	38	14%	Non		21	8	-13	1536.2	1537.48	1.28	-10.15625
1537.48	40	8	38	14%	Non		8	4	-4	1537.48	1538.76	1.28	-3.125
1538.76	40	4	38	14%	Ring		4	3	-1	1538.76	1540.24	1.48	-0.675675676
1540.24	41	3	38	13%	Ring		3	101	98	1540.24	1541.72	1.48	66.21621622
1541.72	41	101	38	14%	Non		101	106	5	1541.72	1543	1.28	3.90625
1543	41	106	38	14%	Non		106	97	-9	1543	1544.29	1.29	-6.976744186
1544.29	41	97	38	14%	Non		97	7	-90	1544.29	1545.57	1.28	-70.3125
1545.57	41	7	38	14%	Non		7	3	-4	1545.57	1546.85	1.28	-3.125
1546.85	41	3	38	14%	Ring		3	3	0	1546.85	1548.33	1.48	0
1548.33	41	3	38	14%	Ring		3	9	6	1548.33	1549.81	1.48	4.054054054
1549.81	40	9	38	14%	Non		9	17	8	1549.81	1551.09	1.28	6.25
1551.09	40	17	38	14%	Non		17	12	-5	1551.09	1552.37	1.28	-3.90625
1552.37	41	12	38	14%	Non		12	11	-1	1552.37	1553.65	1.28	-0.78125
1553.65	41	11	38	14%	Non		11	5	-6	1553.65	1554.93	1.28	-4.6875
1554.93	41	5	38	14%	Non		5	4	-1	1554.93	1556.21	1.28	-0.78125
1556.21	41	4	38	14%	Ring		4	4	0	1556.21	1557.69	1.48	0
1557.69	41	4	38	14%	Ring		4	4	0	1557.69	1559.16	1.47	0
1559.16	41	4	38	14%	Ring		4	5	1	1559.16	1560.64	1.48	0.675675676
1560.64	41	5	38	14%	Non		5	101	96	1560.64	1561.92	1.28	75
1561.92	41	101	38	14%	Non		101	80	-21	1561.92	1563.21	1.29	-16.27906977
1563.21	41	80	38	14%	Non		80	8	-72	1563.21	1564.49	1.28	-56.25
1564.49	41	8	38	14%	Non		8	4	-4	1564.49	1565.77	1.28	-3.125
1565.77	41	4	38	14%	Ring		4	3	-1	1565.77	1567.25	1.48	-0.675675676
1567.25	41	3	38	14%	Ring		3	3	0	1567.25	1568.73	1.48	0
1568.73	41	3	38	14%	Ring		3	7	4	1568.73	1570.21	1.48	2.702702703
1570.21	40	7	38	14%	Non		7	99	92	1570.21	1571.48	1.27	72.44094488
1571.48	41	99	38	14%	Non		99	14	-85	1571.48	1572.77	1.29	-65.89147287
1572.77	40	14	38	14%	Non		14	100	86	1572.77	1574.05	1.28	67.1875
1574.05	41	100	38	14%	Non		100	11	-89	1574.05	1575.33	1.28	-69.53125
1575.33	40	11	38	14%	Non		11	9	-2	1575.33	1576.61	1.28	-1.5625
1576.61	41	9	38	14%	Non		9	6	-3	1576.61	1577.89	1.28	-2.34375
1577.89	41	6	38	14%	Non		6	4	-2	1577.89	1579.17	1.28	-1.5625
1579.17	41	4	38	14%	Ring		4	3	-1	1579.17	1580.65	1.48	-0.675675676
1580.65	40	3	38	14%	Ring		3	3	0	1580.65	1582.13	1.48	0
1582.13	41	3	38	14%	Ring		3	4	1	1582.13	1583.61	1.48	0.675675676
1583.61	41	4	38	14%	Ring		4	11	7	1583.61	1585.09	1.48	4.72972973
1585.09	41	11	38	14%	Non		11	81	70	1585.09	1586.37	1.28	54.6875
1586.37	40	81	38	14%	Non		81	98	17	1586.37	1587.65	1.28	13.28125
1587.65	41	98	38	14%	Non		98	12	-86	1587.65	1588.94	1.29	-66.66666667
1588.94	40	12	38	14%	Non		12	5	-7	1588.94	1590.21	1.27	-5.511811024
1590.21	40	5	38	14%	Non		5	4	-1	1590.21	1591.49	1.28	-0.78125
1591.49	40	4	38	14%	Ring		4	4	0	1591.49	1592.97	1.48	0
1592.97	41	4	38	14%	Ring		4	4	0	1592.97	1594.45	1.48	0
1594.45	41	4	38	14%	Ring		4	85	81	1594.45	1595.93	1.48	54.72972973
1595.93	41	85	38	14%	Non		85	9	-76	1595.93	1597.21	1.28	-59.375
1597.21	41	9	38	14%	Non		9	4	-5	1597.21	1598.49	1.28	-3.90625
1598.49	41	4	38	14%	Ring		4	4	0	1598.49	1599.97	1.48	0
1599.97	41	4	38	14%	Ring		4	3	-1	1599.97	1601.45	1.48	-0.675675676
1601.45	40	3	38	14%	Ring		3	4	1	1601.45	1602.93	1.48	0.675675676
1602.93	41	4	38	14%	Ring		4	99	95	1602.93	1604.41	1.48	64.18918919
1604.41	39	99	38	14%	Non		99	103	4	1604.41	1605.69	1.28	3.125
1605.69	40	103	38	14%	Non		103	13	-90	1605.69	1606.98	1.29	-69.76744186
1606.98	40	13	38	14%	Non		13	21	8	1606.98	1608.26	1.28	6.25
1608.26	40	21	38	14%	Non		21	92	71	1608.26	1609.54	1.28	55.46875
1609.54	40	92	38	14%	Non		92	113	21	1609.54	1610.82	1.28	16.40625
1610.82	40	113	38	14%	Non		113	123	10	1610.82	1612.11	1.29	7.751937984
1612.11	41	123	38	14%	Non		123	99	-24	1612.11	1613.39	1.28	-18.75
1613.39	40	99	38	14%	Non		99	28	-71	1613.39	1614.68	1.29	-55.03875969
1614.68	40	28	38	14%	Non		28	15	-13	1614.68	1615.96	1.28	-10.15625
1615.96	40	15	38	14%	Non		15	9	-6	1615.96	1617.24	1.28	-4.6875
1617.24	41	9	38	14%	Non		9	3	-6	1617.24	1618.52	1.28	-4.6875
1618.52	39	3	38	14%	Ring		3	3	0	1618.52	1619.99	1.47	0
1619.99	39	3	37	13%	Ring		3	4	1	1619.99	1621.47	1.48	0.675675676
1621.47	40	4	37	13%	Ring		4	4	0	1621.47	1622.95	1.48	0
1622.95	40	4	37	13%	Ring		4	17	13	1622.95	1624.43	1.48	8.783783784
1624.43	40	17	37	13%	Non		17	27	10	1624.43	1625.71	1.28	7.8125
1625.71	40	27	37	13%	Non		27	122	95	1625.71	1626.99	1.28	74.21875
1626.99	40	122	37	13%	Non		122	91	-31	1626.99	1628.28	1.29	-24.03100775
1628.28	40	91	37	13%	Non		91	97	6	1628.28	1629.56	1.28	4.6875
1629.56	41	97	37	13%	Non		97	94	-3	1629.56	1630.84	1.28	-2.34375
1630.84	41	94	37	13%	Non		94	96	2	1630.84	1632.13	1.29	1.550387597
1632.13	40	96	37	13%	Non		96	94	-2	1632.13	1633.41	1.28	-1.5625
1633.41	40	94	37	13%	Non		94	29	-65	1633.41	1634.7	1.29	-50.3875969
1634.7	40	29	37	13%	Non		29	10	-19	1634.7	1635.98	1.28	-14.84375
1635.98	41	10	37	13%	Non		10	5	-5	1635.98	1637.26	1.28	-3.90625
1637.26	39	5	37	13%	Non		5	5	0	1637.26	1638.54	1.28	0
1638.54	40	5	37	13%	Non		5	7	2	1638.54	1639.82	1.28	1.5625
1639.82	41	7	37	13%	Non		7	100	93	1639.82	1641.09	1.27	73.22834646
1641.09	40	100	37	13%	Non		100	98	-2	1641.09	1642.38	1.29	-1.550387597
1642.38	41	98	37	13%	Non		98	101	3	1642.38	1643.66	1.28	2.34375
1643.66	40	101	37	13%	Non		101	97	-4	1643.66	1644.95	1.29	-3.100775194
1644.95	41	97	37	13%	Non		97	99	2	1644.95	1646.23	1.28	1.5625
1646.23	41	99	37	13%	Non		99	99	0	1646.23	1647.52	1.29	0
1647.52	41	99	37	13%	Non		99	105	6	1647.52	1648.8	1.28	4.6875
1648.8	40	105	37	14%	Non		105	101	-4	1648.8	1650.09	1.29	-3.100775194
1650.09	41	101	37	14%	Non		101	100	-1	1650.09	1651.37	1.28	-0.78125
1651.37	40	100	37	14%	Non		100	95	-5	1651.37	1652.66	1.29	-3.875968992
1652.66	41	95	37	14%	Non		95	36	-59	1652.66	1653.94	1.28	-46.09375
1653.94	40	36	37	14%	Non		36	31	-5	1653.94	1655.22	1.28	-3.90625
1655.22	41	31	37	14%	Non		31	23	-8	1655.22	1656.5	1.28	-6.25
1656.5	41	23	37	14%	Non		23	15	-8	1656.5	1657.78	1.28	-6.25
1657.78	41	15	37	14%	Non		15	11	-4	1657.78	1659.06	1.28	-3.125
1659.06	41	11	37	14%	Non		11	8	-3	1659.06	1660.34	1.28	-2.34375
1660.34	40	8	37	14%	Non		8	4	-4	1660.34	1661.62	1.28	-3.125
1661.62	41	4	37	14%	Ring		4	3	-1	1661.62	1663.1	1.48	-0.675675676
1663.1	40	3	37	14%	Ring		3	3	0	1663.1	1664.58	1.48	0
1664.58	41	3	37	14%	Ring		3	3	0	1664.58	1666.06	1.48	0
1666.06	41	3	37	14%	Ring		3	4	1	1666.06	1667.54	1.48	0.675675676
1667.54	41	4	37	14%	Ring		4	12	8	1667.54	1669.02	1.48	5.405405405
1669.02	41	12	37	14%	Non		12	16	4	1669.02	1670.3	1.28	3.125
1670.3	41	16	37	14%	Non		16	25	9	1670.3	1671.57	1.27	7.086614173
1671.57	41	25	37	14%	Non		25	38	13	1671.57	1672.85	1.28	10.15625
1672.85	41	38	37	14%	Non		38	49	11	1672.85	1674.14	1.29	8.527131783
1674.14	41	49	37	14%	Non		49	98	49	1674.14	1675.42	1.28	38.28125
1675.42	41	98	37	14%	Non		98	64	-34	1675.42	1676.7	1.28	-26.5625
1676.7	41	64	37	14%	Non		64	98	34	1676.7	1677.98	1.28	26.5625
1677.98	41	98	37	14%	Non		98	121	23	1677.98	1679.27	1.29	17.82945736
1679.27	41	121	37	14%	Non		121			1679.27
