# Supplementary material for: Design of a hazard prediction system with intelligent multimodal fusion based on artificial intelligence & internet of things technology: taking a crib as an example
Source: PeerJ Comput Sci. 2024 Oct 29;10:e2404. doi: 10.7717/peerj-cs.2404 (PMC11623082; doi:10.7717/peerj-cs.2404)
Supplement: Supplemental Information 3 [file peerj-cs-10-2404-s003.zip › Data/data_preprocessing/crying2.csv]

RunTime(s)	Voice(dB)	Distance(cm)	Temperature(��C)	Humidity(RH)	Buzzer	Supplement	V1(dB)	V2(dB)	��V(dB)	t1(s)	t2(s)	��t(s)	KV(dB/s)
4.39	55	105	37	18%	Ring		55	55	0	4.39	5.87	1.48	0
5.87	55	100	37	18%	Ring		55	55	0	5.87	7.36	1.49	0
7.36	55	98	37	18%	Ring		55	55	0	7.36	8.84	1.48	0
8.84	55	124	37	18%	Ring		55	55	0	8.84	10.33	1.49	0
10.33	55	105	37	18%	Ring		55	55	0	10.33	11.81	1.48	0
11.81	55	99	37	18%	Ring		55	55	0	11.81	13.3	1.49	0
13.3	55	102	37	18%	Ring		55	55	0	13.3	14.78	1.48	0
14.78	55	125	37	18%	Ring		55	55	0	14.78	16.27	1.49	0
16.27	55	122	37	18%	Ring		55	55	0	16.27	17.75	1.48	0
17.75	55	100	37	18%	Ring		55	55	0	17.75	19.24	1.49	0
19.24	55	123	37	19%	Ring		55	55	0	19.24	20.72	1.48	0
20.72	55	123	37	19%	Ring		55	55	0	20.72	22.21	1.49	0
22.21	55	123	37	19%	Ring		55	55	0	22.21	23.7	1.49	0
23.7	55	124	37	19%	Ring		55	56	1	23.7	25.18	1.48	0.675675676
25.18	56	0	37	19%	Ring	abnormal	56	55	-1	25.18	26.68	1.5	-0.666666667
26.68	55	9	37	19%	Ring		55	56	1	26.68	28.16	1.48	0.675675676
28.16	56	98	37	18%	Ring		56	55	-1	28.16	29.65	1.49	-0.67114094
29.65	55	92	37	18%	Ring		55	55	0	29.65	31.13	1.48	0
31.13	55	128	37	18%	Ring		55	55	0	31.13	32.62	1.49	0
32.62	55	0	37	18%	Ring	abnormal	55	54	-1	32.62	34.12	1.5	-0.666666667
34.12	54	38	38	19%	Ring		54	56	2	34.12	35.6	1.48	1.351351351
35.6	56	126	38	19%	Ring		56	56	0	35.6	37.09	1.49	0
37.09	56	33	38	18%	Ring		56	56	0	37.09	38.57	1.48	0
38.57	56	84	38	18%	Ring		56	55	-1	38.57	40.05	1.48	-0.675675676
40.05	55	125	38	18%	Ring		55	55	0	40.05	41.54	1.49	0
41.54	55	32	38	18%	Ring		55	57	2	41.54	43.02	1.48	1.351351351
43.02	57	122	38	18%	Ring		57	54	-3	43.02	44.5	1.48	-2.027027027
44.5	54	0	38	18%	Ring	abnormal	54	52	-2	44.5	46	1.5	-1.333333333
46	52	35	38	18%	Ring		52	52	0	46	47.48	1.48	0
47.48	52	32	37	17%	Ring		52	52	0	47.48	48.97	1.49	0
48.97	52	31	37	17%	Ring		52	51	-1	48.97	50.45	1.48	-0.675675676
50.45	51	33	37	17%	Ring		51	51	0	50.45	51.93	1.48	0
51.93	51	86	37	17%	Ring		51	50	-1	51.93	53.41	1.48	-0.675675676
53.41	50	84	37	17%	Non		50	49	-1	53.41	54.69	1.28	-0.78125
54.69	49	37	37	18%	Non		49	50	1	54.69	55.97	1.28	0.78125
55.97	50	0	37	18%	Ring	abnormal	50	47	-3	55.97	57.48	1.51	-1.986754967
57.48	47	35	37	18%	Non		47	47	0	57.48	58.76	1.28	0
58.76	47	33	37	18%	Non		47	47	0	58.76	60.04	1.28	0
60.04	47	0	37	18%	Ring	abnormal	47	48	1	60.04	61.54	1.5	0.666666667
61.54	48	42	37	18%	Non		48	47	-1	61.54	62.82	1.28	-0.78125
62.82	47	0	37	18%	Ring	abnormal	47	46	-1	62.82	64.32	1.5	-0.666666667
64.32	46	89	36	18%	Non		46	47	1	64.32	65.6	1.28	0.78125
65.6	47	0	36	19%	Ring	abnormal	47	48	1	65.6	67.11	1.51	0.662251656
67.11	48	38	36	19%	Non		48	49	1	67.11	68.39	1.28	0.78125
68.39	49	38	36	19%	Non		49	50	1	68.39	69.67	1.28	0.78125
69.67	50	39	36	19%	Non		50	49	-1	69.67	70.95	1.28	-0.78125
70.95	49	46	36	19%	Non		49	50	1	70.95	72.23	1.28	0.78125
72.23	50	0	36	19%	Ring	abnormal	50	50	0	72.23	73.73	1.5	0
73.73	50	42	36	19%	Non		50	50	0	73.73	75.01	1.28	0
75.01	50	42	36	20%	Non		50	50	0	75.01	76.29	1.28	0
76.29	50	0	36	20%	Ring	abnormal	50	51	1	76.29	77.79	1.5	0.666666667
77.79	51	0	36	20%	Ring	abnormal	51	51	0	77.79	79.3	1.51	0
79.3	51	168	36	20%	Ring		51	51	0	79.3	80.78	1.48	0
80.78	51	125	35	20%	Ring		51	50	-1	80.78	82.27	1.49	-0.67114094
82.27	50	123	35	20%	Ring		50	50	0	82.27	83.76	1.49	0
83.76	50	122	35	20%	Ring		50	50	0	83.76	85.24	1.48	0
85.24	50	98	35	17%	Ring		50	51	1	85.24	86.73	1.49	0.67114094
86.73	51	100	35	17%	Ring		51	52	1	86.73	88.21	1.48	0.675675676
88.21	52	100	35	17%	Ring		52	52	0	88.21	89.69	1.48	0
89.69	52	126	35	17%	Ring		52	51	-1	89.69	91.18	1.49	-0.67114094
91.18	51	85	35	17%	Ring		51	52	1	91.18	92.66	1.48	0.675675676
92.66	52	0	35	18%	Ring	abnormal	52	52	0	92.66	94.17	1.51	0
94.17	52	0	34	18%	Ring	abnormal	52	50	-2	94.17	95.67	1.5	-1.333333333
95.67	50	125	34	18%	Ring		50	50	0	95.67	97.15	1.48	0
97.15	50	0	34	18%	Ring	abnormal	50	49	-1	97.15	98.65	1.5	-0.666666667
98.65	49	91	34	18%	Ring		49	51	2	98.65	100.14	1.49	1.342281879
100.14	51	92	34	19%	Ring		51	48	-3	100.14	101.62	1.48	-2.027027027
101.62	48	99	34	19%	Ring		48	49	1	101.62	103.11	1.49	0.67114094
103.11	49	101	34	19%	Ring		49	49	0	103.11	104.59	1.48	0
104.59	49	127	34	19%	Ring		49	49	0	104.59	106.08	1.49	0
106.08	49	0	34	19%	Ring	abnormal	49	49	0	106.08	107.58	1.5	0
107.58	49	124	34	20%	Ring		49	42	-7	107.58	109.06	1.48	-4.72972973
109.06	42	122	34	20%	Ring		42	43	1	109.06	110.55	1.49	0.67114094
110.55	43	104	34	22%	Ring		43	41	-2	110.55	112.04	1.49	-1.342281879
112.04	41	123	34	23%	Ring		41	41	0	112.04	113.52	1.48	0
113.52	41	124	34	24%	Ring		41	42	1	113.52	115.01	1.49	0.67114094
115.01	42	123	34	25%	Ring		42	42	0	115.01	116.49	1.48	0
116.49	42	123	34	25%	Ring		42	41	-1	116.49	117.98	1.49	-0.67114094
117.98	41	122	34	26%	Ring		41	41	0	117.98	119.46	1.48	0
119.46	41	122	34	26%	Ring		41	41	0	119.46	120.95	1.49	0
120.95	41	123	34	27%	Ring		41	41	0	120.95	122.44	1.49	0
122.44	41	123	34	27%	Ring		41	41	0	122.44	123.92	1.48	0
123.92	41	121	34	27%	Ring		41	41	0	123.92	125.41	1.49	0
125.41	41	103	34	27%	Ring		41	41	0	125.41	126.89	1.48	0
126.89	41	124	35	27%	Ring		41	42	1	126.89	128.38	1.49	0.67114094
128.38	42	121	35	27%	Ring		42	42	0	128.38	129.87	1.49	0
129.87	42	122	35	27%	Ring		42	42	0	129.87	131.35	1.48	0
131.35	42	122	35	27%	Ring		42	41	-1	131.35	132.84	1.49	-0.67114094
132.84	41	96	35	27%	Ring		41	41	0	132.84	134.32	1.48	0
134.32	41	123	35	27%	Ring		41	42	1	134.32	135.81	1.49	0.67114094
135.81	42	121	35	27%	Ring		42	42	0	135.81	137.29	1.48	0
137.29	42	121	36	27%	Non		42	41	-1	137.29	138.58	1.29	-0.775193798
138.58	41	123	36	27%	Non		41	41	0	138.58	139.87	1.29	0
139.87	41	121	36	27%	Non		41	41	0	139.87	141.15	1.28	0
141.15	41	123	36	26%	Non		41	41	0	141.15	142.44	1.29	0
142.44	41	121	36	26%	Non		41	41	0	142.44	143.72	1.28	0
143.72	41	37	36	26%	Non		41	41	0	143.72	145	1.28	0
145	41	123	36	26%	Non		41	41	0	145	146.29	1.29	0
146.29	41	123	36	25%	Non		41	41	0	146.29	147.57	1.28	0
147.57	41	123	36	25%	Non		41	41	0	147.57	148.86	1.29	0
148.86	41	121	37	25%	Non		41	41	0	148.86	150.15	1.29	0
150.15	41	122	37	24%	Non		41	41	0	150.15	151.43	1.28	0
151.43	41	121	37	24%	Non		41	42	1	151.43	152.72	1.29	0.775193798
152.72	42	121	37	24%	Non		42	41	-1	152.72	154	1.28	-0.78125
154	41	121	37	24%	Non		41	41	0	154	155.29	1.29	0
155.29	41	123	37	24%	Non		41	42	1	155.29	156.57	1.28	0.78125
156.57	42	122	37	24%	Non		42	41	-1	156.57	157.86	1.29	-0.775193798
157.86	41	121	37	23%	Non		41	42	1	157.86	159.15	1.29	0.775193798
159.15	42	123	37	23%	Non		42	42	0	159.15	160.43	1.28	0
160.43	42	122	37	22%	Non		42	42	0	160.43	161.72	1.29	0
161.72	42	83	37	21%	Non		42	42	0	161.72	163	1.28	0
163	42	122	37	25%	Non		42	42	0	163	164.29	1.29	0
164.29	42	103	38	21%	Non		42	42	0	164.29	165.57	1.28	0
165.57	42	102	38	21%	Non		42	43	1	165.57	166.86	1.29	0.775193798
166.86	43	97	38	20%	Non		43	43	0	166.86	168.14	1.28	0
168.14	43	96	38	20%	Non		43	44	1	168.14	169.43	1.29	0.775193798
169.43	44	27	38	19%	Non		44	44	0	169.43	170.71	1.28	0
170.71	44	125	38	19%	Non		44	44	0	170.71	171.99	1.28	0
171.99	44	122	38	18%	Non		44	44	0	171.99	173.28	1.29	0
173.28	44	74	38	18%	Non		44	45	1	173.28	174.56	1.28	0.78125
174.56	45	71	38	18%	Non		45	44	-1	174.56	175.84	1.28	-0.78125
175.84	44	98	38	17%	Non		44	48	4	175.84	177.13	1.29	3.100775194
177.13	48	75	38	17%	Non		48	49	1	177.13	178.41	1.28	0.78125
178.41	49	98	38	21%	Non		49	48	-1	178.41	179.7	1.29	-0.775193798
179.7	48	102	38	17%	Non		48	47	-1	179.7	180.98	1.28	-0.78125
180.98	47	102	38	20%	Non		47	49	2	180.98	182.26	1.28	1.5625
182.26	49	102	38	20%	Non		49	50	1	182.26	183.55	1.29	0.775193798
183.55	50	99	38	20%	Non		50	50	0	183.55	184.83	1.28	0
184.83	50	126	38	20%	Non		50	50	0	184.83	186.12	1.29	0
186.12	50	125	38	20%	Non		50	50	0	186.12	187.41	1.29	0
187.41	50	0	38	20%	Ring	abnormal	50	52	2	187.41	188.91	1.5	1.333333333
188.91	52	122	38	20%	Ring		52	53	1	188.91	190.39	1.48	0.675675676
190.39	53	104	38	20%	Ring		53	52	-1	190.39	191.88	1.49	-0.67114094
191.88	52	101	38	20%	Ring		52	54	2	191.88	193.36	1.48	1.351351351
193.36	54	81	38	19%	Ring		54	53	-1	193.36	194.85	1.49	-0.67114094
194.85	53	10	38	19%	Ring		53	52	-1	194.85	196.33	1.48	-0.675675676
196.33	52	100	38	20%	Ring		52	57	5	196.33	197.81	1.48	3.378378378
197.81	57	131	38	20%	Ring		57	71	14	197.81	199.3	1.49	9.395973154
199.3	71	41	37	19%	Ring		71	57	-14	199.3	200.78	1.48	-9.459459459
200.78	57	123	37	19%	Ring		57	57	0	200.78	202.26	1.48	0
202.26	57	89	37	19%	Ring		57	57	0	202.26	203.75	1.49	0
203.75	57	122	37	19%	Ring		57	56	-1	203.75	205.23	1.48	-0.675675676
205.23	56	103	37	19%	Ring		56	56	0	205.23	206.72	1.49	0
206.72	56	106	37	16%	Ring		56	56	0	206.72	208.2	1.48	0
208.2	56	104	37	17%	Ring		56	56	0	208.2	209.69	1.49	0
209.69	56	98	37	18%	Ring		56	56	0	209.69	211.17	1.48	0
211.17	56	98	37	19%	Ring		56	56	0	211.17	212.66	1.49	0
212.66	56	121	37	20%	Ring		56	56	0	212.66	214.14	1.48	0
214.14	56	120	37	21%	Ring		56	56	0	214.14	215.63	1.49	0
215.63	56	122	37	22%	Ring		56	56	0	215.63	217.11	1.48	0
217.11	56	121	37	23%	Ring		56	56	0	217.11	218.6	1.49	0
218.6	56	122	37	23%	Ring		56	56	0	218.6	220.09	1.49	0
220.09	56	120	37	23%	Ring		56	56	0	220.09	221.57	1.48	0
221.57	56	99	37	23%	Ring		56	56	0	221.57	223.05	1.48	0
223.05	56	101	37	22%	Ring		56	56	0	223.05	224.54	1.49	0
224.54	56	99	37	22%	Ring		56	56	0	224.54	226.02	1.48	0
226.02	56	101	38	22%	Ring		56	56	0	226.02	227.51	1.49	0
227.51	56	100	38	22%	Ring		56	56	0	227.51	228.99	1.48	0
228.99	56	99	38	22%	Ring		56	56	0	228.99	230.48	1.49	0
230.48	56	99	38	21%	Ring		56	56	0	230.48	231.96	1.48	0
231.96	56	100	38	21%	Ring		56	56	0	231.96	233.45	1.49	0
233.45	56	120	38	21%	Ring		56	56	0	233.45	234.93	1.48	0
234.93	56	100	38	21%	Ring		56	56	0	234.93	236.42	1.49	0
236.42	56	100	38	21%	Ring		56	56	0	236.42	237.9	1.48	0
237.9	56	123	38	20%	Ring		56	56	0	237.9	239.39	1.49	0
239.39	56	99	38	20%	Ring		56	56	0	239.39	240.87	1.48	0
240.87	56	97	38	19%	Ring		56	56	0	240.87	242.36	1.49	0
242.36	56	97	38	19%	Ring		56	56	0	242.36	243.84	1.48	0
243.84	56	99	38	18%	Ring		56	56	0	243.84	245.33	1.49	0
245.33	56	99	38	18%	Ring		56	56	0	245.33	246.81	1.48	0
246.81	56	100	38	18%	Ring		56	56	0	246.81	248.3	1.49	0
248.3	56	123	38	17%	Ring		56	56	0	248.3	249.78	1.48	0
249.78	56	98	38	17%	Ring		56	56	0	249.78	251.27	1.49	0
251.27	56	101	38	17%	Ring		56	56	0	251.27	252.75	1.48	0
252.75	56	98	38	16%	Ring		56	56	0	252.75	254.23	1.48	0
254.23	56	98	38	16%	Ring		56	56	0	254.23	255.72	1.49	0
255.72	56	121	38	16%	Ring		56	56	0	255.72	257.2	1.48	0
257.2	56	121	38	16%	Ring		56	56	0	257.2	258.69	1.49	0
258.69	56	98	38	15%	Ring		56	56	0	258.69	260.17	1.48	0
260.17	56	120	38	15%	Ring		56	56	0	260.17	261.66	1.49	0
261.66	56	122	38	15%	Ring		56	56	0	261.66	263.15	1.49	0
263.15	56	122	38	15%	Ring		56	56	0	263.15	264.63	1.48	0
264.63	56	121	38	15%	Ring		56	56	0	264.63	266.12	1.49	0
266.12	56	121	38	14%	Ring		56	56	0	266.12	267.6	1.48	0
267.6	56	122	38	14%	Ring		56	56	0	267.6	269.09	1.49	0
269.09	56	121	38	14%	Ring		56	56	0	269.09	270.58	1.49	0
270.58	56	99	38	14%	Ring		56	56	0	270.58	272.06	1.48	0
272.06	56	120	38	14%	Ring		56	56	0	272.06	273.55	1.49	0
273.55	56	101	38	14%	Ring		56	56	0	273.55	275.03	1.48	0
275.03	56	122	38	14%	Ring		56	56	0	275.03	276.52	1.49	0
276.52	56	120	38	14%	Ring		56	56	0	276.52	278	1.48	0
278	56	98	38	14%	Ring		56	56	0	278	279.49	1.49	0
279.49	56	123	38	13%	Ring		56	56	0	279.49	280.97	1.48	0
280.97	56	120	38	13%	Ring		56	56	0	280.97	282.46	1.49	0
282.46	56	102	38	13%	Ring		56	56	0	282.46	283.94	1.48	0
283.94	56	100	38	13%	Ring		56	56	0	283.94	285.43	1.49	0
285.43	56	100	38	13%	Ring		56	56	0	285.43	286.91	1.48	0
286.91	56	122	38	13%	Ring		56	56	0	286.91	288.4	1.49	0
288.4	56	122	39	14%	Ring		56	56	0	288.4	289.89	1.49	0
289.89	56	120	39	14%	Ring		56	56	0	289.89	291.37	1.48	0
291.37	56	121	39	14%	Ring		56	56	0	291.37	292.86	1.49	0
292.86	56	47	39	14%	Ring		56	56	0	292.86	294.34	1.48	0
294.34	56	99	39	14%	Ring		56	56	0	294.34	295.82	1.48	0
295.82	56	121	39	14%	Ring		56	56	0	295.82	297.31	1.49	0
297.31	56	100	39	14%	Ring		56	56	0	297.31	298.79	1.48	0
298.79	56	121	39	14%	Ring		56	56	0	298.79	300.28	1.49	0
300.28	56	100	39	14%	Ring		56	56	0	300.28	301.76	1.48	0
301.76	56	98	39	14%	Ring		56	56	0	301.76	303.25	1.49	0
303.25	56	98	39	14%	Ring		56	57	1	303.25	304.73	1.48	0.675675676
304.73	57	99	39	14%	Ring		57	56	-1	304.73	306.22	1.49	-0.67114094
306.22	56	101	39	14%	Ring		56	56	0	306.22	307.7	1.48	0
307.7	56	120	39	14%	Ring		56	56	0	307.7	309.19	1.49	0
309.19	56	120	39	14%	Ring		56	56	0	309.19	310.67	1.48	0
310.67	56	123	39	14%	Ring		56	56	0	310.67	312.16	1.49	0
312.16	56	121	39	14%	Ring		56	56	0	312.16	313.64	1.48	0
313.64	56	120	39	14%	Ring		56	56	0	313.64	315.13	1.49	0
315.13	56	122	39	14%	Ring		56	56	0	315.13	316.62	1.49	0
316.62	56	123	39	14%	Ring		56	56	0	316.62	318.1	1.48	0
318.1	56	122	39	14%	Ring		56	56	0	318.1	319.59	1.49	0
319.59	56	120	39	14%	Ring		56	56	0	319.59	321.07	1.48	0
321.07	56	122	39	14%	Ring		56	56	0	321.07	322.56	1.49	0
322.56	56	121	39	14%	Ring		56	56	0	322.56	324.05	1.49	0
324.05	56	120	39	14%	Ring		56	56	0	324.05	325.53	1.48	0
325.53	56	99	39	14%	Ring		56	56	0	325.53	327.02	1.49	0
327.02	56	122	39	14%	Ring		56	56	0	327.02	328.5	1.48	0
328.5	56	122	39	14%	Ring		56	56	0	328.5	329.99	1.49	0
329.99	56	123	39	14%	Ring		56	56	0	329.99	331.47	1.48	0
331.47	56	121	39	14%	Ring		56	56	0	331.47	332.96	1.49	0
332.96	56	120	39	13%	Ring		56	57	1	332.96	334.45	1.49	0.67114094
334.45	57	122	39	14%	Ring		57	56	-1	334.45	335.93	1.48	-0.675675676
335.93	56	100	39	14%	Ring		56	56	0	335.93	337.42	1.49	0
337.42	56	122	39	14%	Ring		56	56	0	337.42	338.9	1.48	0
338.9	56	121	39	14%	Ring		56	56	0	338.9	340.39	1.49	0
340.39	56	122	39	14%	Ring		56	56	0	340.39	341.87	1.48	0
341.87	56	122	39	14%	Ring		56	56	0	341.87	343.36	1.49	0
343.36	56	121	39	14%	Ring		56	56	0	343.36	344.85	1.49	0
344.85	56	121	39	14%	Ring		56	56	0	344.85	346.33	1.48	0
346.33	56	101	39	14%	Ring		56	56	0	346.33	347.82	1.49	0
347.82	56	101	39	14%	Ring		56	56	0	347.82	349.3	1.48	0
349.3	56	120	39	14%	Ring		56	56	0	349.3	350.79	1.49	0
350.79	56	121	39	14%	Ring		56	56	0	350.79	352.27	1.48	0
352.27	56	99	39	14%	Ring		56	56	0	352.27	353.76	1.49	0
353.76	56	100	39	14%	Ring		56	56	0	353.76	355.24	1.48	0
355.24	56	100	39	14%	Ring		56	56	0	355.24	356.73	1.49	0
356.73	56	120	38	18%	Ring		56	56	0	356.73	358.21	1.48	0
358.21	56	120	39	27%	Ring		56	56	0	358.21	359.7	1.49	0
359.7	56	120	39	23%	Ring		56	56	0	359.7	361.18	1.48	0
361.18	56	121	38	21%	Ring		56	56	0	361.18	362.67	1.49	0
362.67	56	122	38	21%	Ring		56	56	0	362.67	364.15	1.48	0
364.15	56	122	38	20%	Ring		56	56	0	364.15	365.64	1.49	0
365.64	56	120	38	19%	Ring		56	56	0	365.64	367.13	1.49	0
367.13	56	120	38	19%	Ring		56	56	0	367.13	368.61	1.48	0
368.61	56	123	38	19%	Ring		56	56	0	368.61	370.1	1.49	0
370.1	56	122	38	19%	Ring		56	56	0	370.1	371.58	1.48	0
371.58	56	101	38	19%	Ring		56	56	0	371.58	373.07	1.49	0
373.07	56	121	38	19%	Ring		56	56	0	373.07	374.55	1.48	0
374.55	56	123	38	18%	Ring		56	56	0	374.55	376.04	1.49	0
376.04	56	120	38	18%	Ring		56	56	0	376.04	377.53	1.49	0
377.53	56	122	38	18%	Ring		56	56	0	377.53	379.01	1.48	0
379.01	56	120	38	17%	Ring		56	56	0	379.01	380.5	1.49	0
380.5	56	120	38	17%	Ring		56	56	0	380.5	381.98	1.48	0
381.98	56	101	38	17%	Ring		56	56	0	381.98	383.47	1.49	0
383.47	56	100	38	17%	Ring		56	56	0	383.47	384.95	1.48	0
384.95	56	120	38	16%	Ring		56	56	0	384.95	386.44	1.49	0
386.44	56	123	38	16%	Ring		56	56	0	386.44	387.92	1.48	0
387.92	56	102	38	16%	Ring		56	56	0	387.92	389.41	1.49	0
389.41	56	123	38	16%	Ring		56	56	0	389.41	390.89	1.48	0
390.89	56	122	38	16%	Ring		56	56	0	390.89	392.38	1.49	0
392.38	56	121	38	16%	Ring		56	56	0	392.38	393.87	1.49	0
393.87	56	122	38	16%	Ring		56	56	0	393.87	395.35	1.48	0
395.35	56	122	38	16%	Ring		56	56	0	395.35	396.84	1.49	0
396.84	56	122	38	16%	Ring		56	56	0	396.84	398.32	1.48	0
398.32	56	122	38	15%	Ring		56	57	1	398.32	399.81	1.49	0.67114094
399.81	57	122	38	15%	Ring		57	57	0	399.81	401.3	1.49	0
401.3	57	123	38	15%	Ring		57	57	0	401.3	402.78	1.48	0
402.78	57	123	38	15%	Ring		57	56	-1	402.78	404.27	1.49	-0.67114094
404.27	56	36	38	15%	Ring		56	57	1	404.27	405.75	1.48	0.675675676
405.75	57	120	38	15%	Ring		57	57	0	405.75	407.23	1.48	0
407.23	57	100	38	15%	Ring		57	56	-1	407.23	408.72	1.49	-0.67114094
408.72	56	122	38	15%	Ring		56	57	1	408.72	410.2	1.48	0.675675676
410.2	57	121	38	15%	Ring		57	56	-1	410.2	411.69	1.49	-0.67114094
411.69	56	120	38	15%	Ring		56	57	1	411.69	413.18	1.49	0.67114094
413.18	57	123	38	15%	Ring		57	56	-1	413.18	414.66	1.48	-0.675675676
414.66	56	121	38	15%	Ring		56	57	1	414.66	416.15	1.49	0.67114094
416.15	57	122	38	15%	Ring		57	56	-1	416.15	417.63	1.48	-0.675675676
417.63	56	120	38	14%	Ring		56	56	0	417.63	419.12	1.49	0
419.12	56	101	38	14%	Ring		56	56	0	419.12	420.6	1.48	0
420.6	56	120	38	14%	Ring		56	57	1	420.6	422.09	1.49	0.67114094
422.09	57	120	38	14%	Ring		57	57	0	422.09	423.58	1.49	0
423.58	57	100	38	14%	Ring		57	57	0	423.58	425.06	1.48	0
425.06	57	120	38	14%	Ring		57	56	-1	425.06	426.55	1.49	-0.67114094
426.55	56	121	38	14%	Ring		56	57	1	426.55	428.03	1.48	0.675675676
428.03	57	123	38	14%	Ring		57	57	0	428.03	429.52	1.49	0
429.52	57	120	38	14%	Ring		57	57	0	429.52	431	1.48	0
431	57	121	38	14%	Ring		57	57	0	431	432.49	1.49	0
432.49	57	121	38	14%	Ring		57	56	-1	432.49	433.98	1.49	-0.67114094
433.98	56	120	38	14%	Ring		56	57	1	433.98	435.46	1.48	0.675675676
435.46	57	122	38	14%	Ring		57	57	0	435.46	436.95	1.49	0
436.95	57	122	38	14%	Ring		57	57	0	436.95	438.43	1.48	0
438.43	57	99	38	14%	Ring		57	56	-1	438.43	439.92	1.49	-0.67114094
439.92	56	121	38	14%	Ring		56	57	1	439.92	441.4	1.48	0.675675676
441.4	57	120	38	14%	Ring		57	57	0	441.4	442.89	1.49	0
442.89	57	120	38	14%	Ring		57	57	0	442.89	444.38	1.49	0
444.38	57	122	38	14%	Ring		57	56	-1	444.38	445.86	1.48	-0.675675676
445.86	56	122	38	14%	Ring		56	57	1	445.86	447.35	1.49	0.67114094
447.35	57	123	38	14%	Ring		57	56	-1	447.35	448.83	1.48	-0.675675676
448.83	56	121	38	14%	Ring		56	56	0	448.83	450.32	1.49	0
450.32	56	121	38	14%	Ring		56	56	0	450.32	451.8	1.48	0
451.8	56	120	38	14%	Ring		56	56	0	451.8	453.29	1.49	0
453.29	56	120	38	14%	Ring		56	57	1	453.29	454.77	1.48	0.675675676
454.77	57	120	38	14%	Ring		57	57	0	454.77	456.26	1.49	0
456.26	57	121	38	14%	Ring		57	57	0	456.26	457.75	1.49	0
457.75	57	122	38	14%	Ring		57	56	-1	457.75	459.23	1.48	-0.675675676
459.23	56	100	38	14%	Ring		56	56	0	459.23	460.72	1.49	0
460.72	56	121	38	14%	Ring		56	56	0	460.72	462.2	1.48	0
462.2	56	122	38	14%	Ring		56	57	1	462.2	463.69	1.49	0.67114094
463.69	57	121	38	14%	Ring		57	57	0	463.69	465.17	1.48	0
465.17	57	120	38	14%	Ring		57	56	-1	465.17	466.66	1.49	-0.67114094
466.66	56	123	38	14%	Ring		56	56	0	466.66	468.15	1.49	0
468.15	56	123	38	14%	Ring		56	56	0	468.15	469.63	1.48	0
469.63	56	122	38	14%	Ring		56	56	0	469.63	471.12	1.49	0
471.12	56	120	38	14%	Ring		56	57	1	471.12	472.6	1.48	0.675675676
472.6	57	100	38	14%	Ring		57	56	-1	472.6	474.09	1.49	-0.67114094
474.09	56	120	38	14%	Ring		56	56	0	474.09	475.57	1.48	0
475.57	56	122	38	14%	Ring		56	56	0	475.57	477.06	1.49	0
477.06	56	99	38	14%	Ring		56	56	0	477.06	478.54	1.48	0
478.54	56	101	38	14%	Ring		56	56	0	478.54	480.03	1.49	0
480.03	56	122	38	14%	Ring		56	56	0	480.03	481.51	1.48	0
481.51	56	120	38	14%	Ring		56	56	0	481.51	483	1.49	0
483	56	120	38	14%	Ring		56	57	1	483	484.49	1.49	0.67114094
484.49	57	120	38	14%	Ring		57	56	-1	484.49	485.97	1.48	-0.675675676
485.97	56	120	38	14%	Ring		56	56	0	485.97	487.46	1.49	0
487.46	56	99	38	14%	Ring		56	56	0	487.46	488.94	1.48	0
488.94	56	123	38	14%	Ring		56	57	1	488.94	490.43	1.49	0.67114094
490.43	57	120	38	14%	Ring		57	56	-1	490.43	491.91	1.48	-0.675675676
491.91	56	120	38	14%	Ring		56	57	1	491.91	493.4	1.49	0.67114094
493.4	57	121	38	14%	Ring		57	56	-1	493.4	494.88	1.48	-0.675675676
494.88	56	122	38	14%	Ring		56	56	0	494.88	496.37	1.49	0
496.37	56	123	38	14%	Ring		56	57	1	496.37	497.86	1.49	0.67114094
497.86	57	120	38	14%	Ring		57	57	0	497.86	499.34	1.48	0
499.34	57	122	38	14%	Ring		57	57	0	499.34	500.83	1.49	0
500.83	57	122	38	14%	Ring		57	56	-1	500.83	502.31	1.48	-0.675675676
502.31	56	122	38	14%	Ring		56	57	1	502.31	503.8	1.49	0.67114094
503.8	57	120	38	14%	Ring		57	57	0	503.8	505.29	1.49	0
505.29	57	120	38	14%	Ring		57	56	-1	505.29	506.77	1.48	-0.675675676
506.77	56	121	38	14%	Ring		56	57	1	506.77	508.26	1.49	0.67114094
508.26	57	120	38	14%	Ring		57	56	-1	508.26	509.74	1.48	-0.675675676
509.74	56	100	38	14%	Ring		56	56	0	509.74	511.23	1.49	0
511.23	56	122	38	14%	Ring		56	56	0	511.23	512.71	1.48	0
512.71	56	121	38	14%	Ring		56	56	0	512.71	514.2	1.49	0
514.2	56	122	38	14%	Ring		56	56	0	514.2	515.69	1.49	0
515.69	56	123	38	14%	Ring		56	57	1	515.69	517.17	1.48	0.675675676
517.17	57	123	38	14%	Ring		57	57	0	517.17	518.66	1.49	0
518.66	57	99	38	14%	Ring		57	57	0	518.66	520.14	1.48	0
520.14	57	122	38	14%	Ring		57	56	-1	520.14	521.63	1.49	-0.67114094
521.63	56	121	38	14%	Ring		56	56	0	521.63	523.11	1.48	0
523.11	56	121	38	14%	Ring		56	56	0	523.11	524.6	1.49	0
524.6	56	120	38	14%	Ring		56	56	0	524.6	526.09	1.49	0
526.09	56	122	38	14%	Ring		56	56	0	526.09	527.57	1.48	0
527.57	56	120	38	14%	Ring		56	56	0	527.57	529.06	1.49	0
529.06	56	123	38	14%	Ring		56	56	0	529.06	530.54	1.48	0
530.54	56	121	38	14%	Ring		56	57	1	530.54	532.03	1.49	0.67114094
532.03	57	120	38	14%	Ring		57	56	-1	532.03	533.52	1.49	-0.67114094
533.52	56	122	38	14%	Ring		56	56	0	533.52	535	1.48	0
535	56	122	38	14%	Ring		56	57	1	535	536.49	1.49	0.67114094
536.49	57	121	38	14%	Ring		57	57	0	536.49	537.97	1.48	0
537.97	57	121	38	14%	Ring		57	56	-1	537.97	539.46	1.49	-0.67114094
539.46	56	120	38	14%	Ring		56	56	0	539.46	540.94	1.48	0
540.94	56	121	38	14%	Ring		56	57	1	540.94	542.43	1.49	0.67114094
542.43	57	122	38	14%	Ring		57	56	-1	542.43	543.92	1.49	-0.67114094
543.92	56	122	38	14%	Ring		56	57	1	543.92	545.4	1.48	0.675675676
545.4	57	122	38	14%	Ring		57	56	-1	545.4	546.89	1.49	-0.67114094
546.89	56	120	38	14%	Ring		56	57	1	546.89	548.37	1.48	0.675675676
548.37	57	120	38	14%	Ring		57	56	-1	548.37	549.86	1.49	-0.67114094
549.86	56	123	38	14%	Ring		56	57	1	549.86	551.34	1.48	0.675675676
551.34	57	120	38	14%	Ring		57	56	-1	551.34	552.83	1.49	-0.67114094
552.83	56	121	38	14%	Ring		56	56	0	552.83	554.32	1.49	0
554.32	56	122	38	14%	Ring		56	56	0	554.32	555.8	1.48	0
555.8	56	121	38	14%	Ring		56	56	0	555.8	557.29	1.49	0
557.29	56	101	38	14%	Ring		56	56	0	557.29	558.77	1.48	0
558.77	56	121	38	14%	Ring		56	56	0	558.77	560.26	1.49	0
560.26	56	122	38	15%	Ring		56	57	1	560.26	561.74	1.48	0.675675676
561.74	57	120	38	15%	Ring		57	56	-1	561.74	563.23	1.49	-0.67114094
563.23	56	120	38	14%	Ring		56	56	0	563.23	564.72	1.49	0
564.72	56	121	38	15%	Ring		56	56	0	564.72	566.2	1.48	0
566.2	56	120	38	14%	Ring		56	56	0	566.2	567.69	1.49	0
567.69	56	121	38	15%	Ring		56	56	0	567.69	569.17	1.48	0
569.17	56	123	38	15%	Ring		56	56	0	569.17	570.66	1.49	0
570.66	56	122	38	15%	Ring		56	56	0	570.66	572.15	1.49	0
572.15	56	123	38	15%	Ring		56	56	0	572.15	573.63	1.48	0
573.63	56	122	38	15%	Ring		56	57	1	573.63	575.12	1.49	0.67114094
575.12	57	100	38	15%	Ring		57	57	0	575.12	576.6	1.48	0
576.6	57	99	38	15%	Ring		57	56	-1	576.6	578.09	1.49	-0.67114094
578.09	56	122	38	15%	Ring		56	57	1	578.09	579.57	1.48	0.675675676
579.57	57	101	38	15%	Ring		57	57	0	579.57	581.06	1.49	0
581.06	57	120	38	15%	Ring		57	56	-1	581.06	582.54	1.48	-0.675675676
582.54	56	120	38	15%	Ring		56	56	0	582.54	584.03	1.49	0
584.03	56	120	38	15%	Ring		56	57	1	584.03	585.52	1.49	0.67114094
585.52	57	123	38	14%	Ring		57	56	-1	585.52	587	1.48	-0.675675676
587	56	120	38	15%	Ring		56	57	1	587	588.49	1.49	0.67114094
588.49	57	123	38	14%	Ring		57	56	-1	588.49	589.97	1.48	-0.675675676
589.97	56	123	38	14%	Ring		56	57	1	589.97	591.46	1.49	0.67114094
591.46	57	123	38	14%	Ring		57	56	-1	591.46	592.94	1.48	-0.675675676
592.94	56	123	38	14%	Ring		56	56	0	592.94	594.43	1.49	0
594.43	56	123	38	14%	Ring		56	56	0	594.43	595.91	1.48	0
595.91	56	123	38	14%	Ring		56	57	1	595.91	597.4	1.49	0.67114094
597.4	57	100	38	14%	Ring		57	56	-1	597.4	598.89	1.49	-0.67114094
598.89	56	100	37	13%	Ring		56	56	0	598.89	600.37	1.48	0
600.37	56	121	37	13%	Ring		56	57	1	600.37	601.86	1.49	0.67114094
601.86	57	123	37	13%	Ring		57	56	-1	601.86	603.34	1.48	-0.675675676
603.34	56	120	37	13%	Ring		56	56	0	603.34	604.83	1.49	0
604.83	56	120	37	13%	Ring		56	57	1	604.83	606.31	1.48	0.675675676
606.31	57	122	37	13%	Ring		57	57	0	606.31	607.8	1.49	0
607.8	57	99	37	13%	Ring		57	56	-1	607.8	609.28	1.48	-0.675675676
609.28	56	101	37	13%	Ring		56	56	0	609.28	610.77	1.49	0
610.77	56	100	37	13%	Ring		56	57	1	610.77	612.25	1.48	0.675675676
612.25	57	122	37	13%	Ring		57	56	-1	612.25	613.74	1.49	-0.67114094
613.74	56	122	37	13%	Ring		56	56	0	613.74	615.22	1.48	0
615.22	56	122	37	13%	Ring		56	57	1	615.22	616.71	1.49	0.67114094
616.71	57	120	37	13%	Ring		57	57	0	616.71	618.2	1.49	0
618.2	57	122	37	13%	Ring		57	56	-1	618.2	619.68	1.48	-0.675675676
619.68	56	123	37	13%	Ring		56	57	1	619.68	621.17	1.49	0.67114094
621.17	57	121	37	13%	Ring		57	56	-1	621.17	622.65	1.48	-0.675675676
622.65	56	122	37	13%	Ring		56	56	0	622.65	624.14	1.49	0
624.14	56	120	37	13%	Ring		56	56	0	624.14	625.63	1.49	0
625.63	56	121	37	13%	Ring		56	56	0	625.63	627.11	1.48	0
627.11	56	120	37	13%	Ring		56	56	0	627.11	628.6	1.49	0
628.6	56	120	37	14%	Ring		56	56	0	628.6	630.08	1.48	0
630.08	56	123	37	15%	Ring		56	56	0	630.08	631.57	1.49	0
631.57	56	123	37	15%	Ring		56	56	0	631.57	633.06	1.49	0
633.06	56	123	37	16%	Ring		56	56	0	633.06	634.54	1.48	0
634.54	56	121	37	16%	Ring		56	57	1	634.54	636.03	1.49	0.67114094
636.03	57	123	37	16%	Ring		57	56	-1	636.03	637.51	1.48	-0.675675676
637.51	56	100	37	16%	Ring		56	57	1	637.51	639	1.49	0.67114094
639	57	101	37	16%	Ring		57	56	-1	639	640.48	1.48	-0.675675676
640.48	56	100	37	15%	Ring		56	57	1	640.48	641.97	1.49	0.67114094
641.97	57	99	37	15%	Ring		57	57	0	641.97	643.45	1.48	0
643.45	57	101	37	15%	Ring		57	56	-1	643.45	644.94	1.49	-0.67114094
644.94	56	120	37	15%	Ring		56	57	1	644.94	646.42	1.48	0.675675676
646.42	57	122	37	15%	Ring		57	57	0	646.42	647.91	1.49	0
647.91	57	102	37	15%	Ring		57	57	0	647.91	649.39	1.48	0
649.39	57	120	37	14%	Ring		57	56	-1	649.39	650.88	1.49	-0.67114094
650.88	56	100	37	14%	Ring		56	56	0	650.88	652.36	1.48	0
652.36	56	121	37	14%	Ring		56	57	1	652.36	653.85	1.49	0.67114094
653.85	57	101	37	14%	Ring		57	56	-1	653.85	655.34	1.49	-0.67114094
655.34	56	101	37	14%	Ring		56	56	0	655.34	656.82	1.48	0
656.82	56	120	37	14%	Ring		56	57	1	656.82	658.31	1.49	0.67114094
658.31	57	122	37	14%	Ring		57	56	-1	658.31	659.79	1.48	-0.675675676
659.79	56	122	37	14%	Ring		56	56	0	659.79	661.28	1.49	0
661.28	56	120	37	14%	Ring		56	57	1	661.28	662.76	1.48	0.675675676
662.76	57	101	37	14%	Ring		57	56	-1	662.76	664.25	1.49	-0.67114094
664.25	56	120	37	14%	Ring		56	57	1	664.25	665.73	1.48	0.675675676
665.73	57	120	37	14%	Ring		57	56	-1	665.73	667.22	1.49	-0.67114094
667.22	56	121	37	14%	Ring		56	56	0	667.22	668.71	1.49	0
668.71	56	100	37	14%	Ring		56	56	0	668.71	670.19	1.48	0
670.19	56	121	37	14%	Ring		56	56	0	670.19	671.68	1.49	0
671.68	56	99	37	14%	Ring		56	56	0	671.68	673.16	1.48	0
673.16	56	120	37	15%	Ring		56	56	0	673.16	674.65	1.49	0
674.65	56	100	37	16%	Ring		56	57	1	674.65	676.13	1.48	0.675675676
676.13	57	100	37	16%	Ring		57	57	0	676.13	677.62	1.49	0
677.62	57	100	37	17%	Ring		57	56	-1	677.62	679.1	1.48	-0.675675676
679.1	56	120	37	17%	Ring		56	56	0	679.1	680.59	1.49	0
680.59	56	120	37	17%	Ring		56	56	0	680.59	682.07	1.48	0
682.07	56	123	37	17%	Ring		56	57	1	682.07	683.56	1.49	0.67114094
683.56	57	120	37	17%	Ring		57	56	-1	683.56	685.04	1.48	-0.675675676
685.04	56	122	37	17%	Ring		56	56	0	685.04	686.53	1.49	0
686.53	56	122	37	16%	Ring		56	57	1	686.53	688.02	1.49	0.67114094
688.02	57	101	37	17%	Ring		57	57	0	688.02	689.5	1.48	0
689.5	57	121	37	17%	Ring		57	56	-1	689.5	690.98	1.48	-0.675675676
690.98	56	120	37	17%	Ring		56	56	0	690.98	692.47	1.49	0
692.47	56	99	37	17%	Ring		56	57	1	692.47	693.96	1.49	0.67114094
693.96	57	100	37	17%	Ring		57	57	0	693.96	695.44	1.48	0
695.44	57	121	37	17%	Ring		57	57	0	695.44	696.93	1.49	0
696.93	57	102	37	16%	Ring		57	56	-1	696.93	698.41	1.48	-0.675675676
698.41	56	120	37	16%	Ring		56	56	0	698.41	699.9	1.49	0
699.9	56	99	37	16%	Ring		56	57	1	699.9	701.38	1.48	0.675675676
701.38	57	99	37	16%	Ring		57	56	-1	701.38	702.87	1.49	-0.67114094
702.87	56	101	37	16%	Ring		56	57	1	702.87	704.35	1.48	0.675675676
704.35	57	100	37	16%	Ring		57	57	0	704.35	705.84	1.49	0
705.84	57	123	37	16%	Ring		57	56	-1	705.84	707.32	1.48	-0.675675676
707.32	56	99	37	16%	Ring		56	56	0	707.32	708.8	1.48	0
708.8	56	101	37	17%	Ring		56	57	1	708.8	710.29	1.49	0.67114094
710.29	57	123	37	18%	Ring		57	2	-55	710.29	711.78	1.49	-36.91275168
711.78	2	101	37	18%	Non		2	57	55	711.78	713.06	1.28	42.96875
713.06	57	120	37	19%	Ring		57	56	-1	713.06	714.55	1.49	-0.67114094
714.55	56	121	37	19%	Ring		56	56	0	714.55	716.03	1.48	0
716.03	56	123	37	19%	Ring		56	57	1	716.03	717.52	1.49	0.67114094
717.52	57	101	37	19%	Ring		57	57	0	717.52	719	1.48	0
719	57	100	37	18%	Ring		57	56	-1	719	720.49	1.49	-0.67114094
720.49	56	122	37	18%	Ring		56	57	1	720.49	721.97	1.48	0.675675676
721.97	57	99	37	18%	Ring		57	57	0	721.97	723.46	1.49	0
723.46	57	101	37	17%	Ring		57	56	-1	723.46	724.94	1.48	-0.675675676
724.94	56	101	37	17%	Ring		56	57	1	724.94	726.43	1.49	0.67114094
726.43	57	120	37	17%	Ring		57	56	-1	726.43	727.91	1.48	-0.675675676
727.91	56	122	37	17%	Ring		56	57	1	727.91	729.4	1.49	0.67114094
729.4	57	121	37	16%	Ring		57	57	0	729.4	730.89	1.49	0
730.89	57	100	37	16%	Ring		57	56	-1	730.89	732.37	1.48	-0.675675676
732.37	56	101	37	20%	Ring		56	56	0	732.37	733.85	1.48	0
733.85	56	120	37	20%	Ring		56	56	0	733.85	735.34	1.49	0
735.34	56	100	37	20%	Ring		56	4	-52	735.34	736.83	1.49	-34.89932886
736.83	4	100	37	19%	Non		4	11	7	736.83	738.11	1.28	5.46875
738.11	11	99	37	16%	Non		11	56	45	738.11	739.39	1.28	35.15625
739.39	56	120	37	17%	Ring		56	57	1	739.39	740.88	1.49	0.67114094
740.88	57	100	37	17%	Ring		57	56	-1	740.88	742.36	1.48	-0.675675676
742.36	56	122	37	22%	Ring		56	56	0	742.36	743.85	1.49	0
743.85	56	121	37	23%	Ring		56	57	1	743.85	745.34	1.49	0.67114094
745.34	57	122	37	20%	Ring		57	57	0	745.34	746.82	1.48	0
746.82	57	101	37	20%	Ring		57	57	0	746.82	748.31	1.49	0
748.31	57	100	37	21%	Ring		57	57	0	748.31	749.79	1.48	0
749.79	57	100	37	21%	Ring		57	56	-1	749.79	751.28	1.49	-0.67114094
751.28	56	120	37	20%	Ring		56	56	0	751.28	752.76	1.48	0
752.76	56	100	37	20%	Ring		56	57	1	752.76	754.25	1.49	0.67114094
754.25	57	99	37	19%	Ring		57	57	0	754.25	755.73	1.48	0
755.73	57	99	37	19%	Ring		57	56	-1	755.73	757.22	1.49	-0.67114094
757.22	56	99	37	19%	Ring		56	56	0	757.22	758.7	1.48	0
758.7	56	120	37	18%	Ring		56	56	0	758.7	760.19	1.49	0
760.19	56	100	37	18%	Ring		56	57	1	760.19	761.67	1.48	0.675675676
761.67	57	100	37	18%	Ring		57	1	-56	761.67	763.16	1.49	-37.58389262
763.16	1	100	37	19%	Non		1	57	56	763.16	764.44	1.28	43.75
764.44	57	120	37	19%	Ring		57	57	0	764.44	765.92	1.48	0
765.92	57	120	37	19%	Ring		57	56	-1	765.92	767.41	1.49	-0.67114094
767.41	56	100	37	19%	Ring		56	57	1	767.41	768.9	1.49	0.67114094
768.9	57	121	37	23%	Ring		57	56	-1	768.9	770.38	1.48	-0.675675676
770.38	56	121	37	23%	Ring		56	56	0	770.38	771.87	1.49	0
771.87	56	120	37	22%	Ring		56	56	0	771.87	773.35	1.48	0
773.35	56	120	37	22%	Ring		56	56	0	773.35	774.84	1.49	0
774.84	56	121	37	22%	Ring		56	57	1	774.84	776.33	1.49	0.67114094
776.33	57	123	37	21%	Ring		57	57	0	776.33	777.81	1.48	0
777.81	57	101	37	21%	Ring		57	57	0	777.81	779.29	1.48	0
779.29	57	123	37	21%	Ring		57	56	-1	779.29	780.78	1.49	-0.67114094
780.78	56	122	37	21%	Ring		56	56	0	780.78	782.27	1.49	0
782.27	56	123	37	21%	Ring		56	56	0	782.27	783.75	1.48	0
783.75	56	100	37	21%	Ring		56	57	1	783.75	785.24	1.49	0.67114094
785.24	57	101	37	20%	Ring		57	56	-1	785.24	786.72	1.48	-0.675675676
786.72	56	101	37	20%	Ring		56	56	0	786.72	788.21	1.49	0
788.21	56	122	37	20%	Ring		56	57	1	788.21	789.69	1.48	0.675675676
789.69	57	123	37	20%	Ring		57	56	-1	789.69	791.18	1.49	-0.67114094
791.18	56	121	37	20%	Ring		56	56	0	791.18	792.66	1.48	0
792.66	56	121	37	20%	Ring		56	56	0	792.66	794.15	1.49	0
794.15	56	123	37	20%	Ring		56	56	0	794.15	795.64	1.49	0
795.64	56	122	37	20%	Ring		56	56	0	795.64	797.12	1.48	0
797.12	56	122	37	20%	Ring		56	56	0	797.12	798.61	1.49	0
798.61	56	120	37	20%	Ring		56	56	0	798.61	800.09	1.48	0
800.09	56	101	37	19%	Ring		56	56	0	800.09	801.58	1.49	0
801.58	56	120	37	19%	Ring		56	57	1	801.58	803.06	1.48	0.675675676
803.06	57	121	37	19%	Ring		57	57	0	803.06	804.55	1.49	0
804.55	57	123	37	19%	Ring		57	56	-1	804.55	806.03	1.48	-0.675675676
806.03	56	123	37	19%	Ring		56	56	0	806.03	807.52	1.49	0
807.52	56	102	37	19%	Ring		56	57	1	807.52	809.01	1.49	0.67114094
809.01	57	100	37	19%	Ring		57	57	0	809.01	810.49	1.48	0
810.49	57	100	37	19%	Ring		57	56	-1	810.49	811.97	1.48	-0.675675676
811.97	56	120	37	19%	Ring		56	56	0	811.97	813.46	1.49	0
813.46	56	121	37	19%	Ring		56	56	0	813.46	814.95	1.49	0
814.95	56	101	37	19%	Ring		56	56	0	814.95	816.43	1.48	0
816.43	56	98	37	19%	Ring		56	56	0	816.43	817.92	1.49	0
817.92	56	99	37	19%	Ring		56	56	0	817.92	819.4	1.48	0
819.4	56	100	37	19%	Ring		56	57	1	819.4	820.89	1.49	0.67114094
820.89	57	100	37	19%	Ring		57	57	0	820.89	822.37	1.48	0
822.37	57	99	37	19%	Ring		57	56	-1	822.37	823.85	1.48	-0.675675676
823.85	56	123	37	19%	Ring		56	57	1	823.85	825.34	1.49	0.67114094
825.34	57	100	37	19%	Ring		57	57	0	825.34	826.83	1.49	0
826.83	57	100	37	19%	Ring		57	57	0	826.83	828.31	1.48	0
828.31	57	98	37	19%	Ring		57	56	-1	828.31	829.79	1.48	-0.675675676
829.79	56	100	37	19%	Ring		56	57	1	829.79	831.28	1.49	0.67114094
831.28	57	121	37	19%	Ring		57	56	-1	831.28	832.77	1.49	-0.67114094
832.77	56	122	37	19%	Ring		56	57	1	832.77	834.25	1.48	0.675675676
834.25	57	120	37	19%	Ring		57	56	-1	834.25	835.74	1.49	-0.67114094
835.74	56	121	37	19%	Ring		56	56	0	835.74	837.22	1.48	0
837.22	56	120	37	19%	Ring		56	56	0	837.22	838.71	1.49	0
838.71	56	122	37	19%	Ring		56	57	1	838.71	840.2	1.49	0.67114094
840.2	57	99	37	19%	Ring		57	57	0	840.2	841.68	1.48	0
841.68	57	122	37	19%	Ring		57	56	-1	841.68	843.16	1.48	-0.675675676
843.16	56	100	37	19%	Ring		56	57	1	843.16	844.65	1.49	0.67114094
844.65	57	100	37	19%	Ring		57	56	-1	844.65	846.14	1.49	-0.67114094
846.14	56	101	37	19%	Ring		56	56	0	846.14	847.62	1.48	0
847.62	56	99	37	19%	Ring		56	56	0	847.62	849.1	1.48	0
849.1	56	100	37	19%	Ring		56	57	1	849.1	850.59	1.49	0.67114094
850.59	57	121	37	19%	Ring		57	57	0	850.59	852.07	1.48	0
852.07	57	120	37	19%	Ring		57	56	-1	852.07	853.56	1.49	-0.67114094
853.56	56	123	37	19%	Ring		56	57	1	853.56	855.05	1.49	0.67114094
855.05	57	120	37	19%	Ring		57	56	-1	855.05	856.53	1.48	-0.675675676
856.53	56	122	37	19%	Ring		56	56	0	856.53	858.02	1.49	0
858.02	56	123	37	19%	Ring		56	56	0	858.02	859.5	1.48	0
859.5	56	120	37	19%	Ring		56	56	0	859.5	860.99	1.49	0
860.99	56	123	37	19%	Ring		56	56	0	860.99	862.48	1.49	0
862.48	56	123	37	19%	Ring		56	57	1	862.48	863.96	1.48	0.675675676
863.96	57	123	37	19%	Ring		57	57	0	863.96	865.45	1.49	0
865.45	57	102	37	19%	Ring		57	57	0	865.45	866.93	1.48	0
866.93	57	100	37	19%	Ring		57	57	0	866.93	868.42	1.49	0
868.42	57	122	37	19%	Ring		57	57	0	868.42	869.9	1.48	0
869.9	57	99	37	19%	Ring		57	57	0	869.9	871.39	1.49	0
871.39	57	122	37	19%	Ring		57	56	-1	871.39	872.87	1.48	-0.675675676
872.87	56	99	37	19%	Ring		56	57	1	872.87	874.36	1.49	0.67114094
874.36	57	99	37	19%	Ring		57	57	0	874.36	875.84	1.48	0
875.84	57	101	37	19%	Ring		57	57	0	875.84	877.33	1.49	0
877.33	57	122	37	19%	Ring		57	56	-1	877.33	878.81	1.48	-0.675675676
878.81	56	121	37	19%	Ring		56	56	0	878.81	880.3	1.49	0
880.3	56	123	37	19%	Ring		56	57	1	880.3	881.78	1.48	0.675675676
881.78	57	99	37	19%	Ring		57	56	-1	881.78	883.27	1.49	-0.67114094
883.27	56	98	37	19%	Ring		56	56	0	883.27	884.75	1.48	0
884.75	56	122	37	19%	Ring		56	56	0	884.75	886.24	1.49	0
886.24	56	123	37	19%	Ring		56	57	1	886.24	887.72	1.48	0.675675676
887.72	57	122	37	19%	Ring		57	57	0	887.72	889.21	1.49	0
889.21	57	121	37	19%	Ring		57	56	-1	889.21	890.7	1.49	-0.67114094
890.7	56	99	37	19%	Ring		56	57	1	890.7	892.18	1.48	0.675675676
892.18	57	122	37	20%	Ring		57	56	-1	892.18	893.67	1.49	-0.67114094
893.67	56	120	37	19%	Ring		56	56	0	893.67	895.15	1.48	0
895.15	56	122	37	20%	Ring		56	57	1	895.15	896.64	1.49	0.67114094
896.64	57	99	37	20%	Ring		57	56	-1	896.64	898.12	1.48	-0.675675676
898.12	56	100	37	20%	Ring		56	57	1	898.12	899.61	1.49	0.67114094
899.61	57	123	37	20%	Ring		57	57	0	899.61	901.09	1.48	0
901.09	57	121	37	20%	Ring		57	57	0	901.09	902.58	1.49	0
902.58	57	122	37	16%	Ring		57	56	-1	902.58	904.07	1.49	-0.67114094
904.07	56	99	37	16%	Ring		56	57	1	904.07	905.55	1.48	0.675675676
905.55	57	121	37	16%	Ring		57	56	-1	905.55	907.03	1.48	-0.675675676
907.03	56	120	37	16%	Ring		56	57	1	907.03	908.52	1.49	0.67114094
908.52	57	122	37	20%	Ring		57	56	-1	908.52	910.01	1.49	-0.67114094
910.01	56	123	37	20%	Ring		56	57	1	910.01	911.49	1.48	0.675675676
911.49	57	120	37	20%	Ring		57	56	-1	911.49	912.98	1.49	-0.67114094
912.98	56	120	37	21%	Ring		56	56	0	912.98	914.46	1.48	0
914.46	56	120	37	21%	Ring		56	56	0	914.46	915.95	1.49	0
915.95	56	121	37	22%	Ring		56	57	1	915.95	917.44	1.49	0.67114094
917.44	57	121	37	22%	Ring		57	57	0	917.44	918.92	1.48	0
918.92	57	122	37	22%	Ring		57	57	0	918.92	920.41	1.49	0
920.41	57	123	36	22%	Ring		57	56	-1	920.41	921.89	1.48	-0.675675676
921.89	56	123	36	22%	Ring		56	56	0	921.89	923.38	1.49	0
923.38	56	122	36	22%	Ring		56	56	0	923.38	924.86	1.48	0
924.86	56	123	36	22%	Ring		56	56	0	924.86	926.35	1.49	0
926.35	56	120	36	21%	Ring		56	57	1	926.35	927.84	1.49	0.67114094
927.84	57	100	36	21%	Ring		57	56	-1	927.84	929.32	1.48	-0.675675676
929.32	56	123	36	18%	Ring		56	56	0	929.32	930.81	1.49	0
930.81	56	122	36	18%	Ring		56	56	0	930.81	932.29	1.48	0
932.29	56	120	36	19%	Ring		56	56	0	932.29	933.78	1.49	0
933.78	56	101	36	19%	Ring		56	56	0	933.78	935.26	1.48	0
935.26	56	120	36	19%	Ring		56	56	0	935.26	936.75	1.49	0
936.75	56	99	36	19%	Ring		56	56	0	936.75	938.23	1.48	0
938.23	56	101	36	18%	Ring		56	57	1	938.23	939.72	1.49	0.67114094
939.72	57	123	36	18%	Ring		57	57	0	939.72	941.2	1.48	0
941.2	57	121	36	18%	Ring		57	56	-1	941.2	942.69	1.49	-0.67114094
942.69	56	121	36	18%	Ring		56	56	0	942.69	944.18	1.49	0
944.18	56	123	36	18%	Ring		56	56	0	944.18	945.66	1.48	0
945.66	56	120	36	18%	Ring		56	56	0	945.66	947.15	1.49	0
947.15	56	101	36	18%	Ring		56	56	0	947.15	948.63	1.48	0
948.63	56	99	36	18%	Ring		56	56	0	948.63	950.12	1.49	0
950.12	56	123	36	18%	Ring		56	56	0	950.12	951.6	1.48	0
951.6	56	120	36	17%	Ring		56	56	0	951.6	953.09	1.49	0
953.09	56	123	36	17%	Ring		56	56	0	953.09	954.57	1.48	0
954.57	56	122	36	17%	Ring		56	57	1	954.57	956.06	1.49	0.67114094
956.06	57	121	36	17%	Ring		57	57	0	956.06	957.54	1.48	0
957.54	57	120	36	17%	Ring		57	56	-1	957.54	959.03	1.49	-0.67114094
959.03	56	100	36	17%	Ring		56	57	1	959.03	960.52	1.49	0.67114094
960.52	57	123	36	17%	Ring		57	56	-1	960.52	962	1.48	-0.675675676
962	56	100	36	18%	Ring		56	56	0	962	963.49	1.49	0
963.49	56	124	36	18%	Ring		56	56	0	963.49	964.97	1.48	0
964.97	56	100	36	19%	Ring		56	57	1	964.97	966.46	1.49	0.67114094
966.46	57	101	36	19%	Ring		57	56	-1	966.46	967.94	1.48	-0.675675676
967.94	56	101	36	19%	Ring		56	56	0	967.94	969.43	1.49	0
969.43	56	121	36	19%	Ring		56	56	0	969.43	970.91	1.48	0
970.91	56	101	36	19%	Ring		56	57	1	970.91	972.4	1.49	0.67114094
972.4	57	99	36	19%	Ring		57	56	-1	972.4	973.88	1.48	-0.675675676
973.88	56	99	36	19%	Ring		56	57	1	973.88	975.37	1.49	0.67114094
975.37	57	120	36	19%	Ring		57	57	0	975.37	976.85	1.48	0
976.85	57	100	37	19%	Ring		57	56	-1	976.85	978.34	1.49	-0.67114094
978.34	56	122	36	19%	Ring		56	56	0	978.34	979.82	1.48	0
979.82	56	121	37	19%	Ring		56	57	1	979.82	981.31	1.49	0.67114094
981.31	57	123	37	20%	Ring		57	56	-1	981.31	982.79	1.48	-0.675675676
982.79	56	120	37	23%	Ring		56	57	1	982.79	984.28	1.49	0.67114094
984.28	57	123	37	20%	Ring		57	56	-1	984.28	985.77	1.49	-0.67114094
985.77	56	123	37	20%	Ring		56	57	1	985.77	987.25	1.48	0.675675676
987.25	57	122	37	20%	Ring		57	56	-1	987.25	988.74	1.49	-0.67114094
988.74	56	122	37	20%	Ring		56	56	0	988.74	990.22	1.48	0
990.22	56	100	37	20%	Ring		56	57	1	990.22	991.71	1.49	0.67114094
991.71	57	122	37	20%	Ring		57	57	0	991.71	993.19	1.48	0
993.19	57	100	37	20%	Ring		57	56	-1	993.19	994.68	1.49	-0.67114094
994.68	56	101	37	20%	Ring		56	56	0	994.68	996.16	1.48	0
996.16	56	120	37	20%	Ring		56	56	0	996.16	997.65	1.49	0
997.65	56	122	37	19%	Ring		56	57	1	997.65	999.13	1.48	0.675675676
999.13	57	123	37	19%	Ring		57	56	-1	999.13	1000.62	1.49	-0.67114094
1000.62	56	101	37	23%	Ring		56	57	1	1000.62	1002.1	1.48	0.675675676
1002.1	57	120	37	22%	Ring		57	56	-1	1002.1	1003.59	1.49	-0.67114094
1003.59	56	122	37	22%	Ring		56	56	0	1003.59	1005.08	1.49	0
1005.08	56	122	37	22%	Ring		56	57	1	1005.08	1006.56	1.48	0.675675676
1006.56	57	121	37	21%	Ring		57	56	-1	1006.56	1008.05	1.49	-0.67114094
1008.05	56	120	37	21%	Ring		56	57	1	1008.05	1009.53	1.48	0.675675676
1009.53	57	120	37	21%	Ring		57	57	0	1009.53	1011.02	1.49	0
1011.02	57	123	38	22%	Ring		57	57	0	1011.02	1012.51	1.49	0
1012.51	57	122	38	21%	Ring		57	56	-1	1012.51	1013.99	1.48	-0.675675676
1013.99	56	121	38	21%	Ring		56	57	1	1013.99	1015.48	1.49	0.67114094
1015.48	57	121	38	21%	Ring		57	57	0	1015.48	1016.96	1.48	0
1016.96	57	121	38	21%	Ring		57	56	-1	1016.96	1018.45	1.49	-0.67114094
1018.45	56	120	38	21%	Ring		56	56	0	1018.45	1019.93	1.48	0
1019.93	56	120	38	21%	Ring		56	56	0	1019.93	1021.42	1.49	0
1021.42	56	121	38	20%	Ring		56	56	0	1021.42	1022.91	1.49	0
1022.91	56	122	38	20%	Ring		56	57	1	1022.91	1024.39	1.48	0.675675676
1024.39	57	120	38	20%	Ring		57	56	-1	1024.39	1025.88	1.49	-0.67114094
1025.88	56	120	38	20%	Ring		56	56	0	1025.88	1027.36	1.48	0
1027.36	56	123	38	20%	Ring		56	56	0	1027.36	1028.85	1.49	0
1028.85	56	121	38	20%	Ring		56	56	0	1028.85	1030.34	1.49	0
1030.34	56	99	38	20%	Ring		56	57	1	1030.34	1031.82	1.48	0.675675676
1031.82	57	98	38	19%	Ring		57	56	-1	1031.82	1033.31	1.49	-0.67114094
1033.31	56	98	38	19%	Ring		56	56	0	1033.31	1034.79	1.48	0
1034.79	56	121	38	19%	Ring		56	57	1	1034.79	1036.28	1.49	0.67114094
1036.28	57	121	38	19%	Ring		57	57	0	1036.28	1037.76	1.48	0
1037.76	57	99	38	19%	Ring		57	56	-1	1037.76	1039.25	1.49	-0.67114094
1039.25	56	120	38	19%	Ring		56	56	0	1039.25	1040.73	1.48	0
1040.73	56	120	38	19%	Ring		56	56	0	1040.73	1042.22	1.49	0
1042.22	56	120	38	19%	Ring		56	56	0	1042.22	1043.7	1.48	0
1043.7	56	121	38	19%	Ring		56	56	0	1043.7	1045.19	1.49	0
1045.19	56	123	38	19%	Ring		56	57	1	1045.19	1046.68	1.49	0.67114094
1046.68	57	122	38	18%	Ring		57	56	-1	1046.68	1048.16	1.48	-0.675675676
1048.16	56	100	38	18%	Ring		56	56	0	1048.16	1049.65	1.49	0
1049.65	56	120	38	18%	Ring		56	57	1	1049.65	1051.13	1.48	0.675675676
1051.13	57	123	38	18%	Ring		57	56	-1	1051.13	1052.62	1.49	-0.67114094
1052.62	56	99	38	18%	Ring		56	57	1	1052.62	1054.1	1.48	0.675675676
1054.1	57	120	38	18%	Ring		57	56	-1	1054.1	1055.59	1.49	-0.67114094
1055.59	56	120	38	18%	Ring		56	56	0	1055.59	1057.07	1.48	0
1057.07	56	99	38	18%	Ring		56	57	1	1057.07	1058.56	1.49	0.67114094
1058.56	57	122	38	18%	Ring		57	57	0	1058.56	1060.04	1.48	0
1060.04	57	121	38	18%	Ring		57	56	-1	1060.04	1061.53	1.49	-0.67114094
1061.53	56	120	38	18%	Ring		56	56	0	1061.53	1063.02	1.49	0
1063.02	56	121	38	18%	Ring		56	57	1	1063.02	1064.5	1.48	0.675675676
1064.5	57	122	38	18%	Ring		57	56	-1	1064.5	1065.99	1.49	-0.67114094
1065.99	56	100	38	18%	Ring		56	56	0	1065.99	1067.47	1.48	0
1067.47	56	120	38	18%	Ring		56	56	0	1067.47	1068.96	1.49	0
1068.96	56	122	38	18%	Ring		56	56	0	1068.96	1070.44	1.48	0
1070.44	56	120	39	19%	Ring		56	57	1	1070.44	1071.93	1.49	0.67114094
1071.93	57	121	39	18%	Ring		57	57	0	1071.93	1073.42	1.49	0
1073.42	57	121	39	18%	Ring		57	57	0	1073.42	1074.9	1.48	0
1074.9	57	122	39	18%	Ring		57	56	-1	1074.9	1076.39	1.49	-0.67114094
1076.39	56	121	39	20%	Ring		56	56	0	1076.39	1077.87	1.48	0
1077.87	56	122	39	21%	Ring		56	57	1	1077.87	1079.36	1.49	0.67114094
1079.36	57	120	39	20%	Ring		57	57	0	1079.36	1080.84	1.48	0
1080.84	57	99	39	20%	Ring		57	56	-1	1080.84	1082.33	1.49	-0.67114094
1082.33	56	122	39	21%	Ring		56	57	1	1082.33	1083.81	1.48	0.675675676
1083.81	57	120	39	21%	Ring		57	56	-1	1083.81	1085.3	1.49	-0.67114094
1085.3	56	120	38	20%	Ring		56	56	0	1085.3	1086.79	1.49	0
1086.79	56	122	39	21%	Ring		56	57	1	1086.79	1088.27	1.48	0.675675676
1088.27	57	122	39	21%	Ring		57	56	-1	1088.27	1089.76	1.49	-0.67114094
1089.76	56	122	39	20%	Ring		56	57	1	1089.76	1091.24	1.48	0.675675676
1091.24	57	122	38	19%	Ring		57	56	-1	1091.24	1092.73	1.49	-0.67114094
1092.73	56	121	38	19%	Ring		56	56	0	1092.73	1094.21	1.48	0
1094.21	56	122	38	19%	Ring		56	56	0	1094.21	1095.7	1.49	0
1095.7	56	120	38	19%	Ring		56	57	1	1095.7	1097.19	1.49	0.67114094
1097.19	57	120	38	19%	Ring		57	56	-1	1097.19	1098.67	1.48	-0.675675676
1098.67	56	100	38	19%	Ring		56	56	0	1098.67	1100.16	1.49	0
1100.16	56	120	38	19%	Ring		56	56	0	1100.16	1101.64	1.48	0
1101.64	56	120	38	18%	Ring		56	56	0	1101.64	1103.13	1.49	0
1103.13	56	120	38	18%	Ring		56	56	0	1103.13	1104.61	1.48	0
1104.61	56	122	38	18%	Ring		56	56	0	1104.61	1106.1	1.49	0
1106.1	56	120	38	18%	Ring		56	56	0	1106.1	1107.59	1.49	0
1107.59	56	121	38	18%	Ring		56	57	1	1107.59	1109.07	1.48	0.675675676
1109.07	57	120	38	18%	Ring		57	57	0	1109.07	1110.56	1.49	0
1110.56	57	123	38	18%	Ring		57	56	-1	1110.56	1112.04	1.48	-0.675675676
1112.04	56	120	38	18%	Ring		56	57	1	1112.04	1113.53	1.49	0.67114094
1113.53	57	101	38	18%	Ring		57	56	-1	1113.53	1115.02	1.49	-0.67114094
1115.02	56	101	38	18%	Ring		56	56	0	1115.02	1116.5	1.48	0
1116.5	56	101	38	18%	Ring		56	56	0	1116.5	1117.98	1.48	0
1117.98	56	122	38	18%	Ring		56	56	0	1117.98	1119.47	1.49	0
1119.47	56	121	38	18%	Ring		56	56	0	1119.47	1120.96	1.49	0
1120.96	56	120	38	18%	Ring		56	56	0	1120.96	1122.44	1.48	0
1122.44	56	120	38	18%	Ring		56	57	1	1122.44	1123.93	1.49	0.67114094
1123.93	57	122	38	18%	Ring		57	56	-1	1123.93	1125.41	1.48	-0.675675676
1125.41	56	121	38	18%	Ring		56	57	1	1125.41	1126.9	1.49	0.67114094
1126.9	57	120	38	18%	Ring		57	56	-1	1126.9	1128.39	1.49	-0.67114094
1128.39	56	121	38	18%	Ring		56	56	0	1128.39	1129.87	1.48	0
1129.87	56	120	38	18%	Ring		56	57	1	1129.87	1131.36	1.49	0.67114094
1131.36	57	121	38	18%	Ring		57	57	0	1131.36	1132.84	1.48	0
1132.84	57	122	38	19%	Ring		57	56	-1	1132.84	1134.33	1.49	-0.67114094
1134.33	56	121	38	19%	Ring		56	56	0	1134.33	1135.81	1.48	0
1135.81	56	122	38	18%	Ring		56	57	1	1135.81	1137.3	1.49	0.67114094
1137.3	57	122	38	19%	Ring		57	56	-1	1137.3	1138.79	1.49	-0.67114094
1138.79	56	121	38	19%	Ring		56	56	0	1138.79	1140.27	1.48	0
1140.27	56	99	38	19%	Ring		56	57	1	1140.27	1141.76	1.49	0.67114094
1141.76	57	122	38	19%	Ring		57	57	0	1141.76	1143.24	1.48	0
1143.24	57	120	38	19%	Ring		57	57	0	1143.24	1144.73	1.49	0
1144.73	57	99	38	19%	Ring		57	56	-1	1144.73	1146.21	1.48	-0.675675676
1146.21	56	120	38	19%	Ring		56	57	1	1146.21	1147.7	1.49	0.67114094
1147.7	57	101	38	19%	Ring		57	57	0	1147.7	1149.18	1.48	0
1149.18	57	98	38	19%	Ring		57	56	-1	1149.18	1150.67	1.49	-0.67114094
1150.67	56	100	38	19%	Ring		56	57	1	1150.67	1152.15	1.48	0.675675676
1152.15	57	122	38	19%	Ring		57	57	0	1152.15	1153.64	1.49	0
1153.64	57	123	38	19%	Ring		57	57	0	1153.64	1155.13	1.49	0
1155.13	57	122	38	19%	Ring		57	56	-1	1155.13	1156.61	1.48	-0.675675676
1156.61	56	121	38	19%	Ring		56	56	0	1156.61	1158.1	1.49	0
1158.1	56	100	38	19%	Ring		56	56	0	1158.1	1159.58	1.48	0
1159.58	56	120	38	19%	Ring		56	56	0	1159.58	1161.07	1.49	0
1161.07	56	120	38	19%	Ring		56	57	1	1161.07	1162.55	1.48	0.675675676
1162.55	57	120	38	19%	Ring		57	57	0	1162.55	1164.04	1.49	0
1164.04	57	122	38	19%	Ring		57	56	-1	1164.04	1165.52	1.48	-0.675675676
1165.52	56	120	38	19%	Ring		56	57	1	1165.52	1167.01	1.49	0.67114094
1167.01	57	122	38	19%	Ring		57	56	-1	1167.01	1168.5	1.49	-0.67114094
1168.5	56	120	37	18%	Ring		56	57	1	1168.5	1169.98	1.48	0.675675676
1169.98	57	120	37	18%	Ring		57	56	-1	1169.98	1171.47	1.49	-0.67114094
1171.47	56	121	37	18%	Ring		56	56	0	1171.47	1172.95	1.48	0
1172.95	56	121	37	18%	Ring		56	57	1	1172.95	1174.44	1.49	0.67114094
1174.44	57	122	37	18%	Ring		57	56	-1	1174.44	1175.93	1.49	-0.67114094
1175.93	56	120	37	18%	Ring		56	57	1	1175.93	1177.41	1.48	0.675675676
1177.41	57	100	37	18%	Ring		57	57	0	1177.41	1178.9	1.49	0
1178.9	57	121	37	18%	Ring		57	57	0	1178.9	1180.38	1.48	0
1180.38	57	122	37	18%	Ring		57	57	0	1180.38	1181.87	1.49	0
1181.87	57	121	37	18%	Ring		57	57	0	1181.87	1183.35	1.48	0
1183.35	57	121	37	18%	Ring		57	56	-1	1183.35	1184.84	1.49	-0.67114094
1184.84	56	122	37	18%	Ring		56	57	1	1184.84	1186.32	1.48	0.675675676
1186.32	57	122	37	18%	Ring		57	57	0	1186.32	1187.81	1.49	0
1187.81	57	122	37	18%	Ring		57	56	-1	1187.81	1189.3	1.49	-0.67114094
1189.3	56	120	37	18%	Ring		56	57	1	1189.3	1190.78	1.48	0.675675676
1190.78	57	123	37	18%	Ring		57	57	0	1190.78	1192.27	1.49	0
1192.27	57	120	37	18%	Ring		57	56	-1	1192.27	1193.76	1.49	-0.67114094
1193.76	56	120	37	18%	Ring		56	57	1	1193.76	1195.24	1.48	0.675675676
1195.24	57	122	37	19%	Ring		57	57	0	1195.24	1196.73	1.49	0
1196.73	57	120	37	18%	Ring		57	56	-1	1196.73	1198.21	1.48	-0.675675676
1198.21	56	122	37	19%	Ring		56	56	0	1198.21	1199.7	1.49	0
1199.7	56	101	37	19%	Ring		56	57	1	1199.7	1201.18	1.48	0.675675676
1201.18	57	122	37	15%	Ring		57	57	0	1201.18	1202.67	1.49	0
1202.67	57	122	37	16%	Ring		57	56	-1	1202.67	1204.16	1.49	-0.67114094
1204.16	56	120	37	17%	Ring		56	56	0	1204.16	1205.64	1.48	0
1205.64	56	122	37	17%	Ring		56	56	0	1205.64	1207.13	1.49	0
1207.13	56	120	37	18%	Ring		56	56	0	1207.13	1208.61	1.48	0
1208.61	56	99	37	19%	Ring		56	56	0	1208.61	1210.1	1.49	0
1210.1	56	123	37	18%	Ring		56	56	0	1210.1	1211.58	1.48	0
1211.58	56	122	37	18%	Ring		56	57	1	1211.58	1213.07	1.49	0.67114094
1213.07	57	120	37	18%	Ring		57	57	0	1213.07	1214.56	1.49	0
1214.56	57	123	37	18%	Ring		57	57	0	1214.56	1216.04	1.48	0
1216.04	57	122	37	17%	Ring		57	56	-1	1216.04	1217.53	1.49	-0.67114094
1217.53	56	123	37	17%	Ring		56	56	0	1217.53	1219.01	1.48	0
1219.01	56	99	37	17%	Ring		56	56	0	1219.01	1220.5	1.49	0
1220.5	56	100	37	21%	Ring		56	56	0	1220.5	1221.98	1.48	0
1221.98	56	99	37	17%	Ring		56	57	1	1221.98	1223.47	1.49	0.67114094
1223.47	57	122	37	21%	Ring		57	56	-1	1223.47	1224.95	1.48	-0.675675676
1224.95	56	100	37	21%	Ring		56	57	1	1224.95	1226.44	1.49	0.67114094
1226.44	57	120	37	17%	Ring		57	56	-1	1226.44	1227.92	1.48	-0.675675676
1227.92	56	121	37	17%	Ring		56	56	0	1227.92	1229.41	1.49	0
1229.41	56	101	37	17%	Ring		56	57	1	1229.41	1230.9	1.49	0.67114094
1230.9	57	121	37	17%	Ring		57	56	-1	1230.9	1232.38	1.48	-0.675675676
1232.38	56	122	37	17%	Ring		56	56	0	1232.38	1233.87	1.49	0
1233.87	56	123	38	21%	Ring		56	56	0	1233.87	1235.35	1.48	0
1235.35	56	120	38	21%	Ring		56	57	1	1235.35	1236.84	1.49	0.67114094
1236.84	57	121	38	21%	Ring		57	56	-1	1236.84	1238.32	1.48	-0.675675676
1238.32	56	122	38	21%	Ring		56	57	1	1238.32	1239.81	1.49	0.67114094
1239.81	57	101	38	21%	Ring		57	56	-1	1239.81	1241.29	1.48	-0.675675676
1241.29	56	101	38	20%	Ring		56	56	0	1241.29	1242.78	1.49	0
1242.78	56	99	38	20%	Ring		56	57	1	1242.78	1244.26	1.48	0.675675676
1244.26	57	120	38	20%	Ring		57	56	-1	1244.26	1245.75	1.49	-0.67114094
1245.75	56	123	38	16%	Ring		56	57	1	1245.75	1247.23	1.48	0.675675676
1247.23	57	101	38	20%	Ring		57	56	-1	1247.23	1248.72	1.49	-0.67114094
1248.72	56	100	38	16%	Ring		56	56	0	1248.72	1250.2	1.48	0
1250.2	56	100	38	16%	Ring		56	56	0	1250.2	1251.69	1.49	0
1251.69	56	99	38	20%	Ring		56	56	0	1251.69	1253.17	1.48	0
1253.17	56	120	38	20%	Ring		56	57	1	1253.17	1254.66	1.49	0.67114094
1254.66	57	99	38	19%	Ring		57	56	-1	1254.66	1256.14	1.48	-0.675675676
1256.14	56	100	38	19%	Ring		56	57	1	1256.14	1257.63	1.49	0.67114094
1257.63	57	101	38	19%	Ring		57	56	-1	1257.63	1259.11	1.48	-0.675675676
1259.11	56	100	38	19%	Ring		56	56	0	1259.11	1260.6	1.49	0
1260.6	56	100	38	19%	Ring		56	56	0	1260.6	1262.08	1.48	0
1262.08	56	99	38	19%	Ring		56	56	0	1262.08	1263.57	1.49	0
1263.57	56	99	38	19%	Ring		56	56	0	1263.57	1265.05	1.48	0
1265.05	56	98	38	19%	Ring		56	56	0	1265.05	1266.54	1.49	0
1266.54	56	99	38	19%	Ring		56	56	0	1266.54	1268.02	1.48	0
1268.02	56	101	38	19%	Ring		56	57	1	1268.02	1269.5	1.48	0.675675676
1269.5	57	99	38	19%	Ring		57	56	-1	1269.5	1270.99	1.49	-0.67114094
1270.99	56	101	38	19%	Ring		56	56	0	1270.99	1272.47	1.48	0
1272.47	56	98	38	19%	Ring		56	57	1	1272.47	1273.96	1.49	0.67114094
1273.96	57	101	37	18%	Ring		57	56	-1	1273.96	1275.44	1.48	-0.675675676
1275.44	56	100	37	18%	Ring		56	57	1	1275.44	1276.93	1.49	0.67114094
1276.93	57	101	37	18%	Ring		57	56	-1	1276.93	1278.41	1.48	-0.675675676
1278.41	56	121	37	18%	Ring		56	57	1	1278.41	1279.9	1.49	0.67114094
1279.9	57	122	37	18%	Ring		57	56	-1	1279.9	1281.38	1.48	-0.675675676
1281.38	56	123	37	15%	Ring		56	57	1	1281.38	1282.87	1.49	0.67114094
1282.87	57	123	37	16%	Ring		57	57	0	1282.87	1284.36	1.49	0
1284.36	57	121	37	22%	Ring		57	57	0	1284.36	1285.84	1.48	0
1285.84	57	121	37	19%	Ring		57	57	0	1285.84	1287.33	1.49	0
1287.33	57	121	37	20%	Ring		57	57	0	1287.33	1288.81	1.48	0
1288.81	57	99	37	20%	Ring		57	57	0	1288.81	1290.3	1.49	0
1290.3	57	121	38	24%	Ring		57	57	0	1290.3	1291.78	1.48	0
1291.78	57	100	37	23%	Ring		57	57	0	1291.78	1293.27	1.49	0
1293.27	57	101	38	24%	Ring		57	57	0	1293.27	1294.75	1.48	0
1294.75	57	99	37	19%	Ring		57	57	0	1294.75	1296.24	1.49	0
1296.24	57	122	37	19%	Ring		57	57	0	1296.24	1297.72	1.48	0
1297.72	57	120	38	19%	Ring		57	57	0	1297.72	1299.21	1.49	0
1299.21	57	123	38	19%	Ring		57	57	0	1299.21	1300.69	1.48	0
1300.69	57	99	38	19%	Ring		57	56	-1	1300.69	1302.18	1.49	-0.67114094
1302.18	56	120	38	18%	Ring		56	57	1	1302.18	1303.66	1.48	0.675675676
1303.66	57	100	38	18%	Ring		57	57	0	1303.66	1305.15	1.49	0
1305.15	57	101	38	18%	Ring		57	56	-1	1305.15	1306.63	1.48	-0.675675676
1306.63	56	99	38	17%	Ring		56	57	1	1306.63	1308.12	1.49	0.67114094
1308.12	57	102	38	17%	Ring		57	57	0	1308.12	1309.6	1.48	0
1309.6	57	102	38	17%	Ring		57	57	0	1309.6	1311.09	1.49	0
1311.09	57	100	38	16%	Ring		57	57	0	1311.09	1312.57	1.48	0
1312.57	57	99	38	16%	Ring		57	57	0	1312.57	1314.06	1.49	0
1314.06	57	120	38	16%	Ring		57	57	0	1314.06	1315.54	1.48	0
1315.54	57	101	38	16%	Ring		57	57	0	1315.54	1317.03	1.49	0
1317.03	57	120	38	16%	Ring		57	57	0	1317.03	1318.51	1.48	0
1318.51	57	102	38	17%	Ring		57	57	0	1318.51	1320	1.49	0
1320	57	122	38	17%	Ring		57	57	0	1320	1321.48	1.48	0
1321.48	57	120	38	17%	Ring		57	57	0	1321.48	1322.97	1.49	0
1322.97	57	101	38	17%	Ring		57	57	0	1322.97	1324.45	1.48	0
1324.45	57	101	38	16%	Ring		57	57	0	1324.45	1325.94	1.49	0
1325.94	57	100	38	16%	Ring		57	57	0	1325.94	1327.42	1.48	0
1327.42	57	121	38	16%	Ring		57	57	0	1327.42	1328.91	1.49	0
1328.91	57	99	38	16%	Ring		57	57	0	1328.91	1330.39	1.48	0
1330.39	57	99	38	16%	Ring		57	57	0	1330.39	1331.88	1.49	0
1331.88	57	100	38	16%	Ring		57	57	0	1331.88	1333.36	1.48	0
1333.36	57	123	38	16%	Ring		57	56	-1	1333.36	1334.85	1.49	-0.67114094
1334.85	56	102	38	16%	Ring		56	57	1	1334.85	1336.33	1.48	0.675675676
1336.33	57	100	38	16%	Ring		57	57	0	1336.33	1337.82	1.49	0
1337.82	57	120	38	16%	Ring		57	57	0	1337.82	1339.3	1.48	0
1339.3	57	102	38	15%	Ring		57	57	0	1339.3	1340.79	1.49	0
1340.79	57	120	38	16%	Ring		57	57	0	1340.79	1342.27	1.48	0
1342.27	57	120	38	15%	Ring		57	57	0	1342.27	1343.76	1.49	0
1343.76	57	99	38	16%	Ring		57	57	0	1343.76	1345.24	1.48	0
1345.24	57	121	38	16%	Ring		57	57	0	1345.24	1346.73	1.49	0
1346.73	57	122	38	16%	Ring		57	57	0	1346.73	1348.21	1.48	0
1348.21	57	100	38	16%	Ring		57	57	0	1348.21	1349.7	1.49	0
1349.7	57	101	38	15%	Ring		57	57	0	1349.7	1351.18	1.48	0
1351.18	57	122	38	15%	Ring		57	57	0	1351.18	1352.67	1.49	0
1352.67	57	121	38	15%	Ring		57	57	0	1352.67	1354.16	1.49	0
1354.16	57	120	38	15%	Ring		57	57	0	1354.16	1355.64	1.48	0
1355.64	57	120	38	15%	Ring		57	57	0	1355.64	1357.13	1.49	0
1357.13	57	101	38	15%	Ring		57	57	0	1357.13	1358.61	1.48	0
1358.61	57	120	38	15%	Ring		57	57	0	1358.61	1360.1	1.49	0
1360.1	57	122	38	15%	Ring		57	57	0	1360.1	1361.58	1.48	0
1361.58	57	100	38	15%	Ring		57	57	0	1361.58	1363.07	1.49	0
1363.07	57	100	38	15%	Ring		57	56	-1	1363.07	1364.55	1.48	-0.675675676
1364.55	56	101	38	15%	Ring		56	57	1	1364.55	1366.04	1.49	0.67114094
1366.04	57	99	38	15%	Ring		57	57	0	1366.04	1367.52	1.48	0
1367.52	57	120	38	15%	Ring		57	57	0	1367.52	1369.01	1.49	0
1369.01	57	99	38	15%	Ring		57	57	0	1369.01	1370.49	1.48	0
1370.49	57	99	38	15%	Ring		57	57	0	1370.49	1371.98	1.49	0
1371.98	57	122	38	15%	Ring		57	57	0	1371.98	1373.46	1.48	0
1373.46	57	122	38	15%	Ring		57	57	0	1373.46	1374.95	1.49	0
1374.95	57	100	38	15%	Ring		57	57	0	1374.95	1376.44	1.49	0
1376.44	57	99	38	15%	Ring		57	57	0	1376.44	1377.92	1.48	0
1377.92	57	100	38	15%	Ring		57	57	0	1377.92	1379.4	1.48	0
1379.4	57	121	38	15%	Ring		57	57	0	1379.4	1380.89	1.49	0
1380.89	57	121	38	15%	Ring		57	57	0	1380.89	1382.38	1.49	0
1382.38	57	122	38	15%	Ring		57	57	0	1382.38	1383.86	1.48	0
1383.86	57	99	38	15%	Ring		57	57	0	1383.86	1385.35	1.49	0
1385.35	57	123	38	15%	Ring		57	57	0	1385.35	1386.83	1.48	0
1386.83	57	102	38	15%	Ring		57	57	0	1386.83	1388.32	1.49	0
1388.32	57	99	38	15%	Ring		57	57	0	1388.32	1389.8	1.48	0
1389.8	57	100	38	15%	Ring		57	57	0	1389.8	1391.29	1.49	0
1391.29	57	122	38	15%	Ring		57	57	0	1391.29	1392.77	1.48	0
1392.77	57	120	38	15%	Ring		57	57	0	1392.77	1394.26	1.49	0
1394.26	57	120	38	15%	Ring		57	57	0	1394.26	1395.74	1.48	0
1395.74	57	121	38	15%	Ring		57	56	-1	1395.74	1397.23	1.49	-0.67114094
1397.23	56	100	38	15%	Ring		56	57	1	1397.23	1398.71	1.48	0.675675676
1398.71	57	122	38	15%	Ring		57	57	0	1398.71	1400.2	1.49	0
1400.2	57	100	38	15%	Ring		57	57	0	1400.2	1401.69	1.49	0
1401.69	57	120	38	15%	Ring		57	57	0	1401.69	1403.17	1.48	0
1403.17	57	121	38	15%	Ring		57	57	0	1403.17	1404.66	1.49	0
1404.66	57	121	38	15%	Ring		57	57	0	1404.66	1406.14	1.48	0
1406.14	57	100	38	15%	Ring		57	57	0	1406.14	1407.63	1.49	0
1407.63	57	122	38	15%	Ring		57	57	0	1407.63	1409.11	1.48	0
1409.11	57	120	38	15%	Ring		57	57	0	1409.11	1410.6	1.49	0
1410.6	57	120	38	15%	Ring		57	57	0	1410.6	1412.09	1.49	0
1412.09	57	99	38	15%	Ring		57	57	0	1412.09	1413.57	1.48	0
1413.57	57	120	38	15%	Ring		57	57	0	1413.57	1415.06	1.49	0
1415.06	57	100	38	15%	Ring		57	57	0	1415.06	1416.54	1.48	0
1416.54	57	99	38	15%	Ring		57	57	0	1416.54	1418.03	1.49	0
1418.03	57	99	38	15%	Ring		57	57	0	1418.03	1419.51	1.48	0
1419.51	57	121	38	15%	Ring		57	57	0	1419.51	1421	1.49	0
1421	57	120	38	15%	Ring		57	57	0	1421	1422.48	1.48	0
1422.48	57	121	38	15%	Ring		57	57	0	1422.48	1423.97	1.49	0
1423.97	57	121	38	15%	Ring		57	57	0	1423.97	1425.45	1.48	0
1425.45	57	99	38	15%	Ring		57	56	-1	1425.45	1426.94	1.49	-0.67114094
1426.94	56	120	38	15%	Ring		56	57	1	1426.94	1428.42	1.48	0.675675676
1428.42	57	122	38	15%	Ring		57	57	0	1428.42	1429.91	1.49	0
1429.91	57	121	38	15%	Ring		57	57	0	1429.91	1431.4	1.49	0
1431.4	57	122	38	15%	Ring		57	57	0	1431.4	1432.88	1.48	0
1432.88	57	123	38	15%	Ring		57	57	0	1432.88	1434.37	1.49	0
1434.37	57	122	38	15%	Ring		57	57	0	1434.37	1435.85	1.48	0
1435.85	57	120	38	15%	Ring		57	57	0	1435.85	1437.34	1.49	0
1437.34	57	120	38	15%	Ring		57	57	0	1437.34	1438.83	1.49	0
1438.83	57	120	38	15%	Ring		57	57	0	1438.83	1440.31	1.48	0
1440.31	57	120	38	15%	Ring		57	57	0	1440.31	1441.8	1.49	0
1441.8	57	102	38	15%	Ring		57	57	0	1441.8	1443.28	1.48	0
1443.28	57	122	38	15%	Ring		57	57	0	1443.28	1444.77	1.49	0
1444.77	57	122	38	15%	Ring		57	57	0	1444.77	1446.25	1.48	0
1446.25	57	122	38	15%	Ring		57	57	0	1446.25	1447.74	1.49	0
1447.74	57	100	38	15%	Ring		57	57	0	1447.74	1449.22	1.48	0
1449.22	57	100	38	15%	Ring		57	57	0	1449.22	1450.71	1.49	0
1450.71	57	120	38	15%	Ring		57	57	0	1450.71	1452.19	1.48	0
1452.19	57	101	38	15%	Ring		57	57	0	1452.19	1453.68	1.49	0
1453.68	57	122	38	15%	Ring		57	57	0	1453.68	1455.17	1.49	0
1455.17	57	122	38	15%	Ring		57	57	0	1455.17	1456.65	1.48	0
1456.65	57	99	38	15%	Ring		57	57	0	1456.65	1458.14	1.49	0
1458.14	57	122	38	15%	Ring		57	56	-1	1458.14	1459.62	1.48	-0.675675676
1459.62	56	99	38	15%	Ring		56	57	1	1459.62	1461.11	1.49	0.67114094
1461.11	57	100	38	15%	Ring		57	57	0	1461.11	1462.59	1.48	0
1462.59	57	100	38	15%	Ring		57	57	0	1462.59	1464.08	1.49	0
1464.08	57	99	38	15%	Ring		57	57	0	1464.08	1465.56	1.48	0
1465.56	57	99	38	15%	Ring		57	57	0	1465.56	1467.05	1.49	0
1467.05	57	121	38	15%	Ring		57	57	0	1467.05	1468.53	1.48	0
1468.53	57	101	38	15%	Ring		57	57	0	1468.53	1470.02	1.49	0
1470.02	57	101	38	15%	Ring		57	56	-1	1470.02	1471.5	1.48	-0.675675676
1471.5	56	99	38	19%	Ring		56	57	1	1471.5	1472.99	1.49	0.67114094
1472.99	57	101	38	19%	Ring		57	56	-1	1472.99	1474.47	1.48	-0.675675676
1474.47	56	122	38	19%	Ring		56	57	1	1474.47	1475.96	1.49	0.67114094
1475.96	57	99	38	20%	Ring		57	57	0	1475.96	1477.44	1.48	0
1477.44	57	120	38	20%	Ring		57	57	0	1477.44	1478.93	1.49	0
1478.93	57	120	38	20%	Ring		57	57	0	1478.93	1480.41	1.48	0
1480.41	57	122	38	19%	Ring		57	57	0	1480.41	1481.9	1.49	0
1481.9	57	102	38	19%	Ring		57	57	0	1481.9	1483.38	1.48	0
1483.38	57	121	38	19%	Ring		57	57	0	1483.38	1484.87	1.49	0
1484.87	57	98	38	19%	Ring		57	56	-1	1484.87	1486.35	1.48	-0.675675676
1486.35	56	100	38	19%	Ring		56	57	1	1486.35	1487.84	1.49	0.67114094
1487.84	57	99	38	19%	Ring		57	57	0	1487.84	1489.32	1.48	0
1489.32	57	102	38	19%	Ring		57	57	0	1489.32	1490.81	1.49	0
1490.81	57	98	38	19%	Ring		57	57	0	1490.81	1492.29	1.48	0
1492.29	57	101	38	19%	Ring		57	57	0	1492.29	1493.78	1.49	0
1493.78	57	100	38	19%	Ring		57	57	0	1493.78	1495.26	1.48	0
1495.26	57	100	38	19%	Ring		57	57	0	1495.26	1496.75	1.49	0
1496.75	57	101	38	19%	Ring		57	57	0	1496.75	1498.23	1.48	0
1498.23	57	99	38	19%	Ring		57	56	-1	1498.23	1499.71	1.48	-0.675675676
1499.71	56	100	38	19%	Ring		56	56	0	1499.71	1501.2	1.49	0
1501.2	56	120	38	19%	Ring		56	57	1	1501.2	1502.69	1.49	0.67114094
1502.69	57	100	38	19%	Ring		57	57	0	1502.69	1504.17	1.48	0
1504.17	57	100	38	19%	Ring		57	57	0	1504.17	1505.65	1.48	0
1505.65	57	120	38	19%	Ring		57	57	0	1505.65	1507.14	1.49	0
1507.14	57	101	38	19%	Ring		57	56	-1	1507.14	1508.63	1.49	-0.67114094
1508.63	56	99	38	15%	Ring		56	57	1	1508.63	1510.11	1.48	0.675675676
1510.11	57	122	38	19%	Ring		57	57	0	1510.11	1511.6	1.49	0
1511.6	57	121	38	20%	Ring		57	57	0	1511.6	1513.08	1.48	0
1513.08	57	120	38	20%	Ring		57	57	0	1513.08	1514.57	1.49	0
1514.57	57	122	38	20%	Ring		57	57	0	1514.57	1516.05	1.48	0
1516.05	57	101	38	20%	Ring		57	57	0	1516.05	1517.54	1.49	0
1517.54	57	120	38	20%	Ring		57	57	0	1517.54	1519.02	1.48	0
1519.02	57	99	38	20%	Ring		57	57	0	1519.02	1520.51	1.49	0
1520.51	57	100	38	20%	Ring		57	57	0	1520.51	1521.99	1.48	0
1521.99	57	100	38	20%	Ring		57	57	0	1521.99	1523.48	1.49	0
1523.48	57	98	38	20%	Ring		57	57	0	1523.48	1524.96	1.48	0
1524.96	57	120	38	19%	Ring		57	57	0	1524.96	1526.45	1.49	0
1526.45	57	99	38	19%	Ring		57	57	0	1526.45	1527.93	1.48	0
1527.93	57	100	38	19%	Ring		57	57	0	1527.93	1529.42	1.49	0
1529.42	57	100	38	19%	Ring		57	57	0	1529.42	1530.9	1.48	0
1530.9	57	99	38	19%	Ring		57	57	0	1530.9	1532.39	1.49	0
1532.39	57	100	38	19%	Ring		57	57	0	1532.39	1533.87	1.48	0
1533.87	57	99	38	19%	Ring		57	57	0	1533.87	1535.35	1.48	0
1535.35	57	120	38	19%	Ring		57	57	0	1535.35	1536.84	1.49	0
1536.84	57	100	38	19%	Ring		57	57	0	1536.84	1538.32	1.48	0
1538.32	57	101	38	19%	Ring		57	57	0	1538.32	1539.81	1.49	0
1539.81	57	101	38	19%	Ring		57	57	0	1539.81	1541.3	1.49	0
1541.3	57	120	38	19%	Ring		57	57	0	1541.3	1542.78	1.48	0
1542.78	57	122	38	19%	Ring		57	56	-1	1542.78	1544.27	1.49	-0.67114094
1544.27	56	122	38	19%	Ring		56	57	1	1544.27	1545.75	1.48	0.675675676
1545.75	57	99	38	19%	Ring		57	57	0	1545.75	1547.24	1.49	0
1547.24	57	101	38	19%	Ring		57	57	0	1547.24	1548.72	1.48	0
1548.72	57	119	38	19%	Ring		57	57	0	1548.72	1550.21	1.49	0
1550.21	57	120	38	19%	Ring		57	57	0	1550.21	1551.69	1.48	0
1551.69	57	100	38	19%	Ring		57	56	-1	1551.69	1553.18	1.49	-0.67114094
1553.18	56	120	38	16%	Ring		56	57	1	1553.18	1554.66	1.48	0.675675676
1554.66	57	120	38	20%	Ring		57	57	0	1554.66	1556.15	1.49	0
1556.15	57	101	38	21%	Ring		57	57	0	1556.15	1557.63	1.48	0
1557.63	57	101	37	20%	Ring		57	57	0	1557.63	1559.12	1.49	0
1559.12	57	121	38	21%	Ring		57	57	0	1559.12	1560.6	1.48	0
1560.6	57	121	38	22%	Ring		57	57	0	1560.6	1562.09	1.49	0
1562.09	57	119	37	21%	Ring		57	57	0	1562.09	1563.57	1.48	0
1563.57	57	123	37	21%	Ring		57	57	0	1563.57	1565.06	1.49	0
1565.06	57	103	37	20%	Ring		57	57	0	1565.06	1566.55	1.49	0
1566.55	57	122	37	20%	Ring		57	57	0	1566.55	1568.03	1.48	0
1568.03	57	120	37	20%	Ring		57	57	0	1568.03	1569.52	1.49	0
1569.52	57	122	37	20%	Ring		57	57	0	1569.52	1571	1.48	0
1571	57	122	37	20%	Ring		57	57	0	1571	1572.49	1.49	0
1572.49	57	120	37	20%	Ring		57	57	0	1572.49	1573.97	1.48	0
1573.97	57	102	37	20%	Ring		57	57	0	1573.97	1575.46	1.49	0
1575.46	57	100	37	20%	Ring		57	57	0	1575.46	1576.94	1.48	0
1576.94	57	101	37	19%	Ring		57	57	0	1576.94	1578.43	1.49	0
1578.43	57	119	37	16%	Ring		57	57	0	1578.43	1579.91	1.48	0
1579.91	57	122	37	16%	Ring		57	57	0	1579.91	1581.4	1.49	0
1581.4	57	122	37	16%	Ring		57	57	0	1581.4	1582.89	1.49	0
1582.89	57	122	37	17%	Ring		57	57	0	1582.89	1584.37	1.48	0
1584.37	57	123	37	18%	Ring		57	57	0	1584.37	1585.86	1.49	0
1585.86	57	120	37	18%	Ring		57	57	0	1585.86	1587.34	1.48	0
1587.34	57	120	37	18%	Ring		57	57	0	1587.34	1588.83	1.49	0
1588.83	57	122	37	18%	Ring		57	57	0	1588.83	1590.32	1.49	0
1590.32	57	122	37	18%	Ring		57	57	0	1590.32	1591.8	1.48	0
1591.8	57	122	37	18%	Ring		57	57	0	1591.8	1593.29	1.49	0
1593.29	57	120	37	18%	Ring		57	57	0	1593.29	1594.77	1.48	0
1594.77	57	123	37	18%	Ring		57	57	0	1594.77	1596.26	1.49	0
1596.26	57	122	37	18%	Ring		57	57	0	1596.26	1597.75	1.49	0
1597.75	57	120	37	18%	Ring		57	57	0	1597.75	1599.23	1.48	0
1599.23	57	120	37	18%	Ring		57	57	0	1599.23	1600.72	1.49	0
1600.72	57	123	37	18%	Ring		57	59	2	1600.72	1602.2	1.48	1.351351351
1602.2	59	121	37	18%	Ring		59	0	-59	1602.2	1603.69	1.49	-39.59731544
1603.69	0	101	37	18%	Non		0	58	58	1603.69	1604.97	1.28	45.3125
1604.97	58	120	37	22%	Ring		58	58	0	1604.97	1606.46	1.49	0
1606.46	58	120	37	19%	Ring		58	58	0	1606.46	1607.94	1.48	0
1607.94	58	121	37	19%	Ring		58	58	0	1607.94	1609.43	1.49	0
1609.43	58	123	37	19%	Ring		58	58	0	1609.43	1610.92	1.49	0
1610.92	58	122	37	23%	Ring		58	57	-1	1610.92	1612.4	1.48	-0.675675676
1612.4	57	121	37	23%	Ring		57	58	1	1612.4	1613.89	1.49	0.67114094
1613.89	58	122	37	23%	Ring		58	57	-1	1613.89	1615.38	1.49	-0.67114094
1615.38	57	120	37	22%	Ring		57	57	0	1615.38	1616.86	1.48	0
1616.86	57	120	37	23%	Ring		57	57	0	1616.86	1618.35	1.49	0
1618.35	57	101	37	23%	Ring		57	57	0	1618.35	1619.83	1.48	0
1619.83	57	99	37	19%	Ring		57	57	0	1619.83	1621.32	1.49	0
1621.32	57	102	37	23%	Ring		57	58	1	1621.32	1622.8	1.48	0.675675676
1622.8	58	122	37	23%	Ring		58	58	0	1622.8	1624.29	1.49	0
1624.29	58	102	37	19%	Ring		58	57	-1	1624.29	1625.77	1.48	-0.675675676
1625.77	57	101	37	23%	Ring		57	57	0	1625.77	1627.26	1.49	0
1627.26	57	100	37	23%	Ring		57	57	0	1627.26	1628.74	1.48	0
1628.74	57	99	37	23%	Ring		57	57	0	1628.74	1630.22	1.48	0
1630.22	57	100	37	23%	Ring		57	58	1	1630.22	1631.71	1.49	0.67114094
1631.71	58	122	38	24%	Ring		58	57	-1	1631.71	1633.2	1.49	-0.67114094
1633.2	57	102	37	23%	Ring		57	57	0	1633.2	1634.68	1.48	0
1634.68	57	101	37	23%	Ring		57	57	0	1634.68	1636.17	1.49	0
1636.17	57	99	37	22%	Ring		57	57	0	1636.17	1637.65	1.48	0
1637.65	57	101	38	23%	Ring		57	57	0	1637.65	1639.14	1.49	0
1639.14	57	101	38	23%	Ring		57	57	0	1639.14	1640.62	1.48	0
1640.62	57	99	38	19%	Ring		57	57	0	1640.62	1642.1	1.48	0
1642.1	57	101	38	19%	Ring		57	57	0	1642.1	1643.59	1.49	0
1643.59	57	102	38	19%	Ring		57	57	0	1643.59	1645.07	1.48	0
1645.07	57	122	38	19%	Ring		57	57	0	1645.07	1646.56	1.49	0
1646.56	57	123	38	18%	Ring		57	57	0	1646.56	1648.05	1.49	0
1648.05	57	101	38	18%	Ring		57	57	0	1648.05	1649.53	1.48	0
1649.53	57	121	38	18%	Ring		57	57	0	1649.53	1651.02	1.49	0
1651.02	57	123	38	18%	Ring		57	58	1	1651.02	1652.5	1.48	0.675675676
1652.5	58	120	38	18%	Ring		58	57	-1	1652.5	1653.99	1.49	-0.67114094
1653.99	57	121	38	17%	Ring		57	57	0	1653.99	1655.47	1.48	0
1655.47	57	100	38	17%	Ring		57	57	0	1655.47	1656.96	1.49	0
1656.96	57	102	38	17%	Ring		57	57	0	1656.96	1658.44	1.48	0
1658.44	57	101	38	17%	Ring		57	57	0	1658.44	1659.93	1.49	0
1659.93	57	122	38	17%	Ring		57	57	0	1659.93	1661.41	1.48	0
1661.41	57	121	38	17%	Ring		57	57	0	1661.41	1662.9	1.49	0
1662.9	57	121	38	17%	Ring		57	57	0	1662.9	1664.38	1.48	0
1664.38	57	123	38	17%	Ring		57	57	0	1664.38	1665.87	1.49	0
1665.87	57	101	38	17%	Ring		57	57	0	1665.87	1667.35	1.48	0
1667.35	57	101	38	18%	Ring		57	57	0	1667.35	1668.84	1.49	0
1668.84	57	100	38	18%	Ring		57	57	0	1668.84	1670.32	1.48	0
1670.32	57	100	38	18%	Ring		57	57	0	1670.32	1671.81	1.49	0
1671.81	57	99	38	17%	Ring		57	57	0	1671.81	1673.29	1.48	0
1673.29	57	122	38	17%	Ring		57	57	0	1673.29	1674.78	1.49	0
1674.78	57	100	38	17%	Ring		57	57	0	1674.78	1676.26	1.48	0
1676.26	57	101	38	17%	Ring		57	57	0	1676.26	1677.75	1.49	0
1677.75	57	100	38	17%	Ring		57	57	0	1677.75	1679.23	1.48	0
1679.23	57	123	38	17%	Ring		57	57	0	1679.23	1680.72	1.49	0
1680.72	57	121	38	17%	Ring		57	57	0	1680.72	1682.2	1.48	0
1682.2	57	99	38	17%	Ring		57	58	1	1682.2	1683.69	1.49	0.67114094
1683.69	58	102	38	16%	Ring		58	57	-1	1683.69	1685.17	1.48	-0.675675676
1685.17	57	98	38	16%	Ring		57	57	0	1685.17	1686.66	1.49	0
1686.66	57	102	38	16%	Ring		57	57	0	1686.66	1688.14	1.48	0
1688.14	57	99	38	16%	Ring		57	57	0	1688.14	1689.63	1.49	0
1689.63	57	99	38	16%	Ring		57	57	0	1689.63	1691.11	1.48	0
1691.11	57	122	38	16%	Ring		57	57	0	1691.11	1692.6	1.49	0
1692.6	57	122	38	16%	Ring		57	57	0	1692.6	1694.08	1.48	0
1694.08	57	99	38	16%	Ring		57	57	0	1694.08	1695.57	1.49	0
1695.57	57	99	38	16%	Ring		57	57	0	1695.57	1697.05	1.48	0
1697.05	57	120	38	16%	Ring		57	57	0	1697.05	1698.54	1.49	0
1698.54	57	100	38	16%	Ring		57	57	0	1698.54	1700.02	1.48	0
1700.02	57	99	38	16%	Ring		57	57	0	1700.02	1701.51	1.49	0
1701.51	57	102	38	16%	Ring		57	57	0	1701.51	1702.99	1.48	0
1702.99	57	100	38	16%	Ring		57	57	0	1702.99	1704.47	1.48	0
1704.47	57	120	38	16%	Ring		57	57	0	1704.47	1705.96	1.49	0
1705.96	57	120	38	16%	Ring		57	57	0	1705.96	1707.45	1.49	0
1707.45	57	120	38	16%	Ring		57	57	0	1707.45	1708.93	1.48	0
1708.93	57	100	38	16%	Ring		57	57	0	1708.93	1710.42	1.49	0
1710.42	57	121	38	16%	Ring		57	57	0	1710.42	1711.9	1.48	0
1711.9	57	101	38	16%	Ring		57	57	0	1711.9	1713.39	1.49	0
1713.39	57	121	37	15%	Ring		57	57	0	1713.39	1714.87	1.48	0
1714.87	57	101	37	15%	Ring		57	57	0	1714.87	1716.36	1.49	0
1716.36	57	99	37	15%	Ring		57	57	0	1716.36	1717.84	1.48	0
1717.84	57	99	37	15%	Ring		57	57	0	1717.84	1719.33	1.49	0
1719.33	57	122	37	15%	Ring		57	57	0	1719.33	1720.81	1.48	0
1720.81	57	121	37	15%	Ring		57	57	0	1720.81	1722.3	1.49	0
1722.3	57	120	37	15%	Ring		57	57	0	1722.3	1723.79	1.49	0
1723.79	57	120	37	15%	Ring		57	57	0	1723.79	1725.27	1.48	0
1725.27	57	120	37	15%	Ring		57	57	0	1725.27	1726.76	1.49	0
1726.76	57	100	37	15%	Ring		57	57	0	1726.76	1728.24	1.48	0
1728.24	57	101	37	15%	Ring		57	57	0	1728.24	1729.73	1.49	0
1729.73	57	120	37	15%	Ring		57	57	0	1729.73	1731.21	1.48	0
1731.21	57	101	37	15%	Ring		57	57	0	1731.21	1732.7	1.49	0
1732.7	57	121	37	15%	Ring		57	57	0	1732.7	1734.18	1.48	0
1734.18	57	100	37	15%	Ring		57	57	0	1734.18	1735.67	1.49	0
1735.67	57	121	37	16%	Ring		57	57	0	1735.67	1737.15	1.48	0
1737.15	57	122	37	16%	Ring		57	57	0	1737.15	1738.64	1.49	0
1738.64	57	123	37	16%	Ring		57	57	0	1738.64	1740.13	1.49	0
1740.13	57	120	37	16%	Ring		57	57	0	1740.13	1741.61	1.48	0
1741.61	57	120	37	16%	Ring		57	57	0	1741.61	1743.1	1.49	0
1743.1	57	101	37	16%	Ring		57	57	0	1743.1	1744.58	1.48	0
1744.58	57	120	37	16%	Ring		57	57	0	1744.58	1746.07	1.49	0
1746.07	57	98	37	16%	Ring		57	57	0	1746.07	1747.55	1.48	0
1747.55	57	120	37	16%	Ring		57	58	1	1747.55	1749.04	1.49	0.67114094
1749.04	58	121	37	16%	Ring		58	59	1	1749.04	1750.52	1.48	0.675675676
1750.52	59	123	37	20%	Ring		59	59	0	1750.52	1752.01	1.49	0
1752.01	59	120	37	17%	Ring		59	58	-1	1752.01	1753.5	1.49	-0.67114094
1753.5	58	122	37	23%	Ring		58	58	0	1753.5	1754.98	1.48	0
1754.98	58	101	37	24%	Ring		58	59	1	1754.98	1756.47	1.49	0.67114094
1756.47	59	100	37	21%	Ring		59	59	0	1756.47	1757.95	1.48	0
1757.95	59	103	37	26%	Ring		59	58	-1	1757.95	1759.44	1.49	-0.67114094
1759.44	58	99	37	26%	Ring		58	58	0	1759.44	1760.92	1.48	0
1760.92	58	98	37	23%	Ring		58	58	0	1760.92	1762.4	1.48	0
1762.4	58	101	37	27%	Ring		58	58	0	1762.4	1763.89	1.49	0
1763.89	58	99	37	27%	Ring		58	58	0	1763.89	1765.37	1.48	0
1765.37	58	100	37	27%	Ring		58	58	0	1765.37	1766.86	1.49	0
1766.86	58	100	37	26%	Ring		58	58	0	1766.86	1768.34	1.48	0
1768.34	58	100	37	26%	Ring		58	58	0	1768.34	1769.83	1.49	0
1769.83	58	101	37	25%	Ring		58	58	0	1769.83	1771.31	1.48	0
1771.31	58	101	37	25%	Ring		58	58	0	1771.31	1772.8	1.49	0
1772.8	58	120	37	25%	Ring		58	58	0	1772.8	1774.28	1.48	0
1774.28	58	102	37	24%	Ring		58	58	0	1774.28	1775.77	1.49	0
1775.77	58	99	37	24%	Ring		58	58	0	1775.77	1777.25	1.48	0
1777.25	58	101	37	23%	Ring		58	58	0	1777.25	1778.74	1.49	0
1778.74	58	122	37	23%	Ring		58	58	0	1778.74	1780.22	1.48	0
1780.22	58	120	37	23%	Ring		58	58	0	1780.22	1781.71	1.49	0
1781.71	58	99	37	24%	Ring		58	58	0	1781.71	1783.19	1.48	0
1783.19	58	120	37	24%	Ring		58	58	0	1783.19	1784.68	1.49	0
1784.68	58	100	37	24%	Ring		58	58	0	1784.68	1786.16	1.48	0
1786.16	58	101	37	24%	Ring		58	58	0	1786.16	1787.65	1.49	0
1787.65	58	99	37	23%	Ring		58	58	0	1787.65	1789.13	1.48	0
1789.13	58	99	37	23%	Ring		58	58	0	1789.13	1790.61	1.48	0
1790.61	58	99	37	23%	Ring		58	58	0	1790.61	1792.1	1.49	0
1792.1	58	120	37	23%	Ring		58	58	0	1792.1	1793.59	1.49	0
1793.59	58	120	37	23%	Ring		58	58	0	1793.59	1795.07	1.48	0
1795.07	58	123	37	22%	Ring		58	58	0	1795.07	1796.56	1.49	0
1796.56	58	120	37	22%	Ring		58	58	0	1796.56	1798.04	1.48	0
1798.04	58	120	37	22%	Ring		58	58	0	1798.04	1799.53	1.49	0
1799.53	58	122	37	22%	Ring		58	59	1	1799.53	1801.02	1.49	0.67114094
1801.02	59	121	37	22%	Ring		59	58	-1	1801.02	1802.5	1.48	-0.675675676
1802.5	58	101	37	22%	Ring		58	59	1	1802.5	1803.98	1.48	0.675675676
1803.98	59	100	37	22%	Ring		59	58	-1	1803.98	1805.47	1.49	-0.67114094
1805.47	58	99	37	23%	Ring		58	58	0	1805.47	1806.95	1.48	0
1806.95	58	102	37	23%	Ring		58	58	0	1806.95	1808.44	1.49	0
1808.44	58	100	37	24%	Ring		58	58	0	1808.44	1809.93	1.49	0
1809.93	58	100	37	21%	Ring		58	58	0	1809.93	1811.41	1.48	0
1811.41	58	100	37	22%	Ring		58	58	0	1811.41	1812.89	1.48	0
1812.89	58	99	37	22%	Ring		58	58	0	1812.89	1814.38	1.49	0
1814.38	58	120	37	22%	Ring		58	58	0	1814.38	1815.86	1.48	0
1815.86	58	122	37	22%	Ring		58	58	0	1815.86	1817.35	1.49	0
1817.35	58	101	37	21%	Ring		58	58	0	1817.35	1818.83	1.48	0
1818.83	58	120	37	21%	Ring		58	58	0	1818.83	1820.32	1.49	0
1820.32	58	100	37	21%	Ring		58	58	0	1820.32	1821.81	1.49	0
1821.81	58	101	37	21%	Ring		58	58	0	1821.81	1823.29	1.48	0
1823.29	58	101	37	20%	Ring		58	58	0	1823.29	1824.78	1.49	0
1824.78	58	98	37	20%	Ring		58	58	0	1824.78	1826.26	1.48	0
1826.26	58	123	37	20%	Ring		58	58	0	1826.26	1827.75	1.49	0
1827.75	58	120	37	19%	Ring		58	58	0	1827.75	1829.23	1.48	0
1829.23	58	120	37	19%	Ring		58	58	0	1829.23	1830.72	1.49	0
1830.72	58	121	37	19%	Ring		58	58	0	1830.72	1832.2	1.48	0
1832.2	58	120	37	19%	Ring		58	58	0	1832.2	1833.69	1.49	0
1833.69	58	122	37	19%	Ring		58	59	1	1833.69	1835.17	1.48	0.675675676
1835.17	59	98	37	19%	Ring		59	58	-1	1835.17	1836.66	1.49	-0.67114094
1836.66	58	99	37	18%	Ring		58	58	0	1836.66	1838.14	1.48	0
1838.14	58	122	37	18%	Ring		58	58	0	1838.14	1839.63	1.49	0
1839.63	58	122	37	18%	Ring		58	58	0	1839.63	1841.11	1.48	0
1841.11	58	120	37	18%	Ring		58	58	0	1841.11	1842.6	1.49	0
1842.6	58	120	37	18%	Ring		58	58	0	1842.6	1844.09	1.49	0
1844.09	58	122	37	18%	Ring		58	58	0	1844.09	1845.57	1.48	0
1845.57	58	123	37	18%	Ring		58	59	1	1845.57	1847.06	1.49	0.67114094
1847.06	59	99	37	18%	Ring		59	58	-1	1847.06	1848.54	1.48	-0.675675676
1848.54	58	120	37	18%	Ring		58	58	0	1848.54	1850.03	1.49	0
1850.03	58	102	37	18%	Ring		58	59	1	1850.03	1851.51	1.48	0.675675676
1851.51	59	100	37	18%	Ring		59	58	-1	1851.51	1853	1.49	-0.67114094
1853	58	99	37	18%	Ring		58	58	0	1853	1854.48	1.48	0
1854.48	58	101	37	18%	Ring		58	59	1	1854.48	1855.97	1.49	0.67114094
1855.97	59	120	37	18%	Ring		59	58	-1	1855.97	1857.45	1.48	-0.675675676
1857.45	58	120	37	22%	Ring		58	57	-1	1857.45	1858.94	1.49	-0.67114094
1858.94	57	122	37	20%	Ring		57	57	0	1858.94	1860.42	1.48	0
1860.42	57	102	37	24%	Ring		57	57	0	1860.42	1861.91	1.49	0
1861.91	57	122	37	25%	Ring		57	57	0	1861.91	1863.39	1.48	0
1863.39	57	123	37	25%	Ring		57	57	0	1863.39	1864.88	1.49	0
1864.88	57	120	37	22%	Ring		57	57	0	1864.88	1866.37	1.49	0
1866.37	57	101	37	23%	Ring		57	57	0	1866.37	1867.85	1.48	0
1867.85	57	99	36	23%	Ring		57	57	0	1867.85	1869.33	1.48	0
1869.33	57	121	36	23%	Ring		57	57	0	1869.33	1870.82	1.49	0
1870.82	57	123	36	23%	Ring		57	57	0	1870.82	1872.31	1.49	0
1872.31	57	100	36	22%	Ring		57	57	0	1872.31	1873.79	1.48	0
1873.79	57	101	36	22%	Ring		57	57	0	1873.79	1875.28	1.49	0
1875.28	57	100	36	21%	Ring		57	57	0	1875.28	1876.76	1.48	0
1876.76	57	100	36	21%	Ring		57	57	0	1876.76	1878.25	1.49	0
1878.25	57	102	37	21%	Ring		57	58	1	1878.25	1879.73	1.48	0.675675676
1879.73	58	101	37	21%	Ring		58	57	-1	1879.73	1881.21	1.48	-0.675675676
1881.21	57	101	37	25%	Ring		57	57	0	1881.21	1882.7	1.49	0
1882.7	57	102	37	26%	Ring		57	57	0	1882.7	1884.18	1.48	0
1884.18	57	100	36	22%	Ring		57	57	0	1884.18	1885.67	1.49	0
1885.67	57	100	36	23%	Ring		57	57	0	1885.67	1887.15	1.48	0
1887.15	57	120	36	23%	Ring		57	57	0	1887.15	1888.64	1.49	0
1888.64	57	122	36	24%	Ring		57	57	0	1888.64	1890.13	1.49	0
1890.13	57	102	36	24%	Ring		57	57	0	1890.13	1891.61	1.48	0
1891.61	57	120	36	24%	Ring		57	57	0	1891.61	1893.09	1.48	0
1893.09	57	122	36	28%	Ring		57	57	0	1893.09	1894.58	1.49	0
1894.58	57	121	36	28%	Ring		57	57	0	1894.58	1896.07	1.49	0
1896.07	57	121	36	28%	Ring		57	58	1	1896.07	1897.55	1.48	0.675675676
1897.55	58	123	36	28%	Ring		58	57	-1	1897.55	1899.04	1.49	-0.67114094
1899.04	57	120	36	28%	Ring		57	57	0	1899.04	1900.52	1.48	0
1900.52	57	101	36	28%	Ring		57	57	0	1900.52	1902.01	1.49	0
1902.01	57	101	36	28%	Ring		57	57	0	1902.01	1903.49	1.48	0
1903.49	57	99	36	29%	Ring		57	57	0	1903.49	1904.98	1.49	0
1904.98	57	102	36	29%	Ring		57	57	0	1904.98	1906.46	1.48	0
1906.46	57	121	36	29%	Ring		57	57	0	1906.46	1907.95	1.49	0
1907.95	57	102	36	25%	Ring		57	57	0	1907.95	1909.43	1.48	0
1909.43	57	102	36	28%	Ring		57	57	0	1909.43	1910.92	1.49	0
1910.92	57	99	36	28%	Ring		57	57	0	1910.92	1912.4	1.48	0
1912.4	57	120	36	27%	Ring		57	57	0	1912.4	1913.89	1.49	0
1913.89	57	123	36	27%	Ring		57	57	0	1913.89	1915.37	1.48	0
1915.37	57	101	36	26%	Ring		57	58	1	1915.37	1916.86	1.49	0.67114094
1916.86	58	123	36	26%	Ring		58	57	-1	1916.86	1918.34	1.48	-0.675675676
1918.34	57	120	36	25%	Ring		57	57	0	1918.34	1919.83	1.49	0
1919.83	57	121	36	21%	Ring		57	57	0	1919.83	1921.32	1.49	0
1921.32	57	122	36	21%	Ring		57	57	0	1921.32	1922.8	1.48	0
1922.8	57	121	36	21%	Ring		57	57	0	1922.8	1924.29	1.49	0
1924.29	57	121	36	20%	Ring		57	57	0	1924.29	1925.77	1.48	0
1925.77	57	99	36	20%	Ring		57	57	0	1925.77	1927.26	1.49	0
1927.26	57	100	36	20%	Ring		57			1927.26
