# Supplementary material for: Design of a hazard prediction system with intelligent multimodal fusion based on artificial intelligence & internet of things technology: taking a crib as an example
Source: PeerJ Comput Sci. 2024 Oct 29;10:e2404. doi: 10.7717/peerj-cs.2404 (PMC11623082; doi:10.7717/peerj-cs.2404)
Supplement: Supplemental Information 3 [file peerj-cs-10-2404-s003.zip › Data/data_preprocessing/hyperthermia2.csv]

RunTime(s)	Voice(dB)	Distance(cm)	Temperature(��C)	Humidity(RH)	Buzzer	Supplement	T1(��C)	T2(��C)	��T(��C)	t1(s)	t2(s)	��t(s)	KT(��C/s)
8.05	44	124	38	23%	Non		38	38	0	8.05	9.33	1.28	0
9.33	44	123	38	23%	Non		38	38	0	9.33	10.62	1.29	0
10.62	46	123	38	22%	Non		38	38	0	10.62	11.91	1.29	0
11.91	45	120	38	22%	Non		38	38	0	11.91	13.19	1.28	0
13.19	44	124	38	22%	Non		38	38	0	13.19	14.48	1.29	0
14.48	46	121	38	22%	Non		38	38	0	14.48	15.76	1.28	0
15.76	45	121	38	22%	Non		38	39	1	15.76	17.05	1.29	0.775193798
17.05	45	121	39	22%	Ring		39	39	0	17.05	18.53	1.48	0
18.53	48	123	39	22%	Ring		39	39	0	18.53	20.02	1.49	0
20.02	47	123	39	22%	Ring		39	39	0	20.02	21.51	1.49	0
21.51	47	122	39	21%	Ring		39	39	0	21.51	22.99	1.48	0
22.99	48	121	39	21%	Ring		39	39	0	22.99	24.48	1.49	0
24.48	47	123	39	21%	Ring		39	39	0	24.48	25.96	1.48	0
25.96	47	123	39	21%	Ring		39	39	0	25.96	27.45	1.49	0
27.45	48	121	39	20%	Ring		39	39	0	27.45	28.94	1.49	0
28.94	47	122	39	20%	Ring		39	39	0	28.94	30.42	1.48	0
30.42	47	123	39	20%	Ring		39	39	0	30.42	31.91	1.49	0
31.91	47	120	39	19%	Ring		39	40	1	31.91	33.39	1.48	0.675675676
33.39	47	122	40	19%	Ring		40	40	0	33.39	34.88	1.49	0
34.88	47	123	40	19%	Ring		40	40	0	34.88	36.37	1.49	0
36.37	47	124	40	18%	Ring		40	40	0	36.37	37.85	1.48	0
37.85	47	123	40	18%	Ring		40	40	0	37.85	39.34	1.49	0
39.34	47	124	40	18%	Ring		40	40	0	39.34	40.82	1.48	0
40.82	47	121	40	18%	Ring		40	40	0	40.82	42.31	1.49	0
42.31	47	123	40	17%	Ring		40	40	0	42.31	43.79	1.48	0
43.79	47	124	40	17%	Ring		40	40	0	43.79	45.28	1.49	0
45.28	47	123	40	17%	Ring		40	40	0	45.28	46.77	1.49	0
46.77	47	121	40	17%	Ring		40	40	0	46.77	48.25	1.48	0
48.25	47	124	40	17%	Ring		40	40	0	48.25	49.74	1.49	0
49.74	47	123	40	16%	Ring		40	40	0	49.74	51.22	1.48	0
51.22	47	125	40	16%	Ring		40	41	1	51.22	52.71	1.49	0.67114094
52.71	47	122	41	17%	Ring		41	41	0	52.71	54.2	1.49	0
54.2	47	121	41	17%	Ring		41	41	0	54.2	55.68	1.48	0
55.68	47	121	41	16%	Ring		41	41	0	55.68	57.17	1.49	0
57.17	46	47	41	16%	Ring		41	41	0	57.17	58.65	1.48	0
58.65	47	120	41	16%	Ring		41	41	0	58.65	60.13	1.48	0
60.13	48	121	41	16%	Ring		41	41	0	60.13	61.62	1.49	0
61.62	47	51	41	16%	Ring		41	41	0	61.62	63.1	1.48	0
63.1	47	124	41	15%	Ring		41	41	0	63.1	64.59	1.49	0
64.59	47	124	41	15%	Ring		41	41	0	64.59	66.07	1.48	0
66.07	47	122	41	15%	Ring		41	41	0	66.07	67.56	1.49	0
67.56	47	121	41	15%	Ring		41	41	0	67.56	69.04	1.48	0
69.04	47	121	41	15%	Ring		41	42	1	69.04	70.53	1.49	0.67114094
70.53	47	120	42	15%	Ring		42	42	0	70.53	72.01	1.48	0
72.01	47	121	42	15%	Ring		42	42	0	72.01	73.5	1.49	0
73.5	47	123	42	15%	Ring		42	42	0	73.5	74.99	1.49	0
74.99	47	121	42	14%	Ring		42	42	0	74.99	76.47	1.48	0
76.47	47	121	42	14%	Ring		42	42	0	76.47	77.96	1.49	0
77.96	47	124	42	14%	Ring		42	42	0	77.96	79.44	1.48	0
79.44	47	123	42	14%	Ring		42	42	0	79.44	80.93	1.49	0
80.93	47	120	42	14%	Ring		42	42	0	80.93	82.42	1.49	0
82.42	47	121	42	14%	Ring		42	42	0	82.42	83.9	1.48	0
83.9	47	122	42	14%	Ring		42	42	0	83.9	85.39	1.49	0
85.39	47	120	42	14%	Ring		42	42	0	85.39	86.87	1.48	0
86.87	47	123	42	14%	Ring		42	42	0	86.87	88.36	1.49	0
88.36	47	121	42	14%	Ring		42	42	0	88.36	89.84	1.48	0
89.84	48	122	42	14%	Ring		42	42	0	89.84	91.33	1.49	0
91.33	47	121	42	14%	Ring		42	42	0	91.33	92.82	1.49	0
92.82	47	122	42	14%	Ring		42	42	0	92.82	94.3	1.48	0
94.3	47	121	42	14%	Ring		42	42	0	94.3	95.79	1.49	0
95.79	47	121	42	14%	Ring		42	42	0	95.79	97.27	1.48	0
97.27	47	121	42	14%	Ring		42	42	0	97.27	98.76	1.49	0
98.76	47	122	42	14%	Ring		42	42	0	98.76	100.25	1.49	0
100.25	47	121	42	14%	Ring		42	42	0	100.25	101.73	1.48	0
101.73	47	121	42	14%	Ring		42	42	0	101.73	103.22	1.49	0
103.22	47	123	42	14%	Ring		42	42	0	103.22	104.7	1.48	0
104.7	47	123	42	14%	Ring		42	43	1	104.7	106.19	1.49	0.67114094
106.19	47	121	43	15%	Ring		43	43	0	106.19	107.68	1.49	0
107.68	47	121	43	15%	Ring		43	43	0	107.68	109.16	1.48	0
109.16	47	120	43	15%	Ring		43	43	0	109.16	110.65	1.49	0
110.65	47	56	43	15%	Ring		43	43	0	110.65	112.13	1.48	0
112.13	47	156	43	15%	Ring		43	43	0	112.13	113.62	1.49	0
113.62	47	123	43	15%	Ring		43	43	0	113.62	115.1	1.48	0
115.1	47	120	43	15%	Ring		43	43	0	115.1	116.59	1.49	0
116.59	47	121	43	15%	Ring		43	43	0	116.59	118.07	1.48	0
118.07	47	123	43	15%	Ring		43	43	0	118.07	119.56	1.49	0
119.56	47	121	43	15%	Ring		43	43	0	119.56	121.05	1.49	0
121.05	47	123	43	15%	Ring		43	43	0	121.05	122.53	1.48	0
122.53	47	121	43	15%	Ring		43	43	0	122.53	124.02	1.49	0
124.02	47	123	43	15%	Ring		43	43	0	124.02	125.5	1.48	0
125.5	47	122	43	15%	Ring		43	43	0	125.5	126.99	1.49	0
126.99	47	120	43	15%	Ring		43	43	0	126.99	128.48	1.49	0
128.48	47	121	43	15%	Ring		43	43	0	128.48	129.96	1.48	0
129.96	47	123	43	15%	Ring		43	43	0	129.96	131.45	1.49	0
131.45	47	121	43	15%	Ring		43	43	0	131.45	132.94	1.49	0
132.94	47	121	43	15%	Ring		43	43	0	132.94	134.42	1.48	0
134.42	47	121	43	15%	Ring		43	43	0	134.42	135.91	1.49	0
135.91	47	121	43	15%	Ring		43	43	0	135.91	137.39	1.48	0
137.39	47	121	43	15%	Ring		43	43	0	137.39	138.88	1.49	0
138.88	47	121	43	15%	Ring		43	43	0	138.88	140.37	1.49	0
140.37	47	123	43	15%	Ring		43	43	0	140.37	141.85	1.48	0
141.85	47	124	43	15%	Ring		43	43	0	141.85	143.34	1.49	0
143.34	47	124	43	15%	Ring		43	43	0	143.34	144.82	1.48	0
144.82	47	121	43	15%	Ring		43	43	0	144.82	146.31	1.49	0
146.31	47	121	43	15%	Ring		43	43	0	146.31	147.79	1.48	0
147.79	47	121	43	15%	Ring		43	43	0	147.79	149.28	1.49	0
149.28	47	120	43	15%	Ring		43	43	0	149.28	150.77	1.49	0
150.77	47	123	43	15%	Ring		43	43	0	150.77	152.25	1.48	0
152.25	47	123	43	15%	Ring		43	43	0	152.25	153.74	1.49	0
153.74	47	121	43	15%	Ring		43	43	0	153.74	155.23	1.49	0
155.23	47	123	43	15%	Ring		43	43	0	155.23	156.71	1.48	0
156.71	47	121	43	15%	Ring		43	43	0	156.71	158.2	1.49	0
158.2	47	121	43	15%	Ring		43	43	0	158.2	159.68	1.48	0
159.68	47	121	43	15%	Ring		43	43	0	159.68	161.17	1.49	0
161.17	47	124	43	15%	Ring		43	43	0	161.17	162.65	1.48	0
162.65	47	123	43	15%	Ring		43	43	0	162.65	164.14	1.49	0
164.14	47	124	43	15%	Ring		43	43	0	164.14	165.63	1.49	0
165.63	47	121	43	15%	Ring		43	43	0	165.63	167.11	1.48	0
167.11	47	121	43	15%	Ring		43	43	0	167.11	168.6	1.49	0
168.6	47	123	43	15%	Ring		43	43	0	168.6	170.08	1.48	0
170.08	47	123	43	15%	Ring		43	43	0	170.08	171.57	1.49	0
171.57	47	123	43	15%	Ring		43	43	0	171.57	173.06	1.49	0
173.06	47	121	43	15%	Ring		43	43	0	173.06	174.54	1.48	0
174.54	47	121	43	15%	Ring		43	43	0	174.54	176.03	1.49	0
176.03	47	123	43	15%	Ring		43	43	0	176.03	177.51	1.48	0
177.51	46	122	43	15%	Ring		43	43	0	177.51	179	1.49	0
179	46	121	43	15%	Ring		43	43	0	179	180.49	1.49	0
180.49	47	123	43	15%	Ring		43	43	0	180.49	181.97	1.48	0
181.97	47	123	43	15%	Ring		43	43	0	181.97	183.46	1.49	0
183.46	47	58	43	15%	Ring		43	44	1	183.46	184.94	1.48	0.675675676
184.94	47	123	44	16%	Ring		44	44	0	184.94	186.43	1.49	0
186.43	47	123	44	16%	Ring		44	44	0	186.43	187.91	1.48	0
187.91	47	123	44	16%	Ring		44	44	0	187.91	189.4	1.49	0
189.4	47	121	44	16%	Ring		44	44	0	189.4	190.88	1.48	0
190.88	47	122	44	16%	Ring		44	44	0	190.88	192.37	1.49	0
192.37	47	122	44	16%	Ring		44	44	0	192.37	193.85	1.48	0
193.85	47	123	44	16%	Ring		44	44	0	193.85	195.34	1.49	0
195.34	47	123	44	16%	Ring		44	44	0	195.34	196.83	1.49	0
196.83	47	122	44	16%	Ring		44	44	0	196.83	198.31	1.48	0
198.31	47	121	44	16%	Ring		44	44	0	198.31	199.8	1.49	0
199.8	47	120	44	16%	Ring		44	44	0	199.8	201.28	1.48	0
201.28	47	123	44	16%	Ring		44	44	0	201.28	202.77	1.49	0
202.77	47	122	44	16%	Ring		44	44	0	202.77	204.25	1.48	0
204.25	47	123	44	16%	Ring		44	44	0	204.25	205.74	1.49	0
205.74	47	123	44	16%	Ring		44	44	0	205.74	207.22	1.48	0
207.22	47	121	44	16%	Ring		44	44	0	207.22	208.71	1.49	0
208.71	47	121	44	16%	Ring		44	44	0	208.71	210.2	1.49	0
210.2	47	121	44	16%	Ring		44	44	0	210.2	211.68	1.48	0
211.68	47	123	44	16%	Ring		44	44	0	211.68	213.17	1.49	0
213.17	47	123	44	16%	Ring		44	44	0	213.17	214.65	1.48	0
214.65	47	121	44	16%	Ring		44	44	0	214.65	216.14	1.49	0
216.14	47	123	44	16%	Ring		44	44	0	216.14	217.63	1.49	0
217.63	47	124	44	16%	Ring		44	44	0	217.63	219.11	1.48	0
219.11	47	123	44	16%	Ring		44	44	0	219.11	220.6	1.49	0
220.6	47	121	44	16%	Ring		44	44	0	220.6	222.08	1.48	0
222.08	46	122	44	16%	Ring		44	44	0	222.08	223.57	1.49	0
223.57	47	121	44	16%	Ring		44	44	0	223.57	225.05	1.48	0
225.05	47	121	44	16%	Ring		44	44	0	225.05	226.54	1.49	0
226.54	47	121	44	16%	Ring		44	44	0	226.54	228.02	1.48	0
228.02	47	121	44	16%	Ring		44	44	0	228.02	229.51	1.49	0
229.51	47	123	44	16%	Ring		44	44	0	229.51	231	1.49	0
231	47	121	44	16%	Ring		44	44	0	231	232.48	1.48	0
232.48	47	124	44	16%	Ring		44	44	0	232.48	233.97	1.49	0
233.97	47	123	44	16%	Ring		44	44	0	233.97	235.46	1.49	0
235.46	47	121	44	16%	Ring		44	44	0	235.46	236.94	1.48	0
236.94	47	121	44	16%	Ring		44	44	0	236.94	238.43	1.49	0
238.43	47	123	44	16%	Ring		44	44	0	238.43	239.91	1.48	0
239.91	47	123	44	16%	Ring		44	44	0	239.91	241.4	1.49	0
241.4	47	121	44	16%	Ring		44	44	0	241.4	242.88	1.48	0
242.88	47	122	44	16%	Ring		44	44	0	242.88	244.37	1.49	0
244.37	47	121	44	16%	Ring		44	44	0	244.37	245.86	1.49	0
245.86	47	121	44	16%	Ring		44	44	0	245.86	247.34	1.48	0
247.34	47	121	44	16%	Ring		44	44	0	247.34	248.83	1.49	0
248.83	47	121	44	16%	Ring		44	44	0	248.83	250.31	1.48	0
250.31	47	121	44	16%	Ring		44	44	0	250.31	251.8	1.49	0
251.8	47	123	44	16%	Ring		44	44	0	251.8	253.28	1.48	0
253.28	47	122	44	16%	Ring		44	44	0	253.28	254.77	1.49	0
254.77	47	121	44	16%	Ring		44	44	0	254.77	256.26	1.49	0
256.26	47	121	44	16%	Ring		44	44	0	256.26	257.74	1.48	0
257.74	47	122	44	16%	Ring		44	44	0	257.74	259.23	1.49	0
259.23	47	121	44	16%	Ring		44	44	0	259.23	260.71	1.48	0
260.71	47	123	44	16%	Ring		44	44	0	260.71	262.2	1.49	0
262.2	47	121	44	16%	Ring		44	44	0	262.2	263.69	1.49	0
263.69	47	122	44	16%	Ring		44	44	0	263.69	265.17	1.48	0
265.17	46	121	44	16%	Ring		44	44	0	265.17	266.66	1.49	0
266.66	47	123	44	16%	Ring		44	44	0	266.66	268.14	1.48	0
268.14	47	123	44	16%	Ring		44	44	0	268.14	269.63	1.49	0
269.63	47	120	44	16%	Ring		44	44	0	269.63	271.11	1.48	0
271.11	47	122	44	16%	Ring		44	44	0	271.11	272.6	1.49	0
272.6	47	123	44	16%	Ring		44	44	0	272.6	274.08	1.48	0
274.08	47	121	44	16%	Ring		44	44	0	274.08	275.57	1.49	0
275.57	47	120	44	16%	Ring		44	44	0	275.57	277.06	1.49	0
277.06	47	122	44	16%	Ring		44	44	0	277.06	278.54	1.48	0
278.54	47	123	44	16%	Ring		44	44	0	278.54	280.03	1.49	0
280.03	47	120	44	16%	Ring		44	44	0	280.03	281.51	1.48	0
281.51	47	121	44	16%	Ring		44	44	0	281.51	283	1.49	0
283	47	122	44	16%	Ring		44	44	0	283	284.48	1.48	0
284.48	47	123	44	16%	Ring		44	44	0	284.48	285.97	1.49	0
285.97	47	124	44	16%	Ring		44	44	0	285.97	287.46	1.49	0
287.46	47	121	44	16%	Ring		44	44	0	287.46	288.94	1.48	0
288.94	47	121	44	16%	Ring		44	44	0	288.94	290.43	1.49	0
290.43	47	122	44	16%	Ring		44	44	0	290.43	291.91	1.48	0
291.91	47	121	44	16%	Ring		44	44	0	291.91	293.4	1.49	0
293.4	47	121	44	16%	Ring		44	44	0	293.4	294.89	1.49	0
294.89	47	123	44	16%	Ring		44	44	0	294.89	296.37	1.48	0
296.37	47	123	44	16%	Ring		44	44	0	296.37	297.86	1.49	0
297.86	47	120	44	16%	Ring		44	44	0	297.86	299.34	1.48	0
299.34	47	123	44	16%	Ring		44	44	0	299.34	300.83	1.49	0
300.83	47	121	44	16%	Ring		44	43	-1	300.83	302.31	1.48	-0.675675676
302.31	47	123	43	15%	Ring		43	43	0	302.31	303.8	1.49	0
303.8	47	123	43	15%	Ring		43	43	0	303.8	305.29	1.49	0
305.29	47	123	43	15%	Ring		43	43	0	305.29	306.77	1.48	0
306.77	47	121	43	15%	Ring		43	43	0	306.77	308.26	1.49	0
308.26	47	121	43	15%	Ring		43	43	0	308.26	309.74	1.48	0
309.74	47	124	43	15%	Ring		43	43	0	309.74	311.23	1.49	0
311.23	47	121	43	15%	Ring		43	43	0	311.23	312.72	1.49	0
312.72	47	121	43	15%	Ring		43	43	0	312.72	314.2	1.48	0
314.2	47	121	43	15%	Ring		43	43	0	314.2	315.69	1.49	0
315.69	47	124	43	15%	Ring		43	43	0	315.69	317.17	1.48	0
317.17	46	121	43	15%	Ring		43	43	0	317.17	318.66	1.49	0
318.66	47	122	43	15%	Ring		43	43	0	318.66	320.14	1.48	0
320.14	47	122	43	15%	Ring		43	43	0	320.14	321.63	1.49	0
321.63	47	121	43	15%	Ring		43	43	0	321.63	323.12	1.49	0
323.12	47	122	43	15%	Ring		43	43	0	323.12	324.6	1.48	0
324.6	47	121	43	15%	Ring		43	43	0	324.6	326.09	1.49	0
326.09	47	123	43	15%	Ring		43	43	0	326.09	327.58	1.49	0
327.58	47	121	43	15%	Ring		43	43	0	327.58	329.06	1.48	0
329.06	47	122	43	15%	Ring		43	43	0	329.06	330.55	1.49	0
330.55	47	121	43	15%	Ring		43	43	0	330.55	332.03	1.48	0
332.03	47	123	43	15%	Ring		43	43	0	332.03	333.52	1.49	0
333.52	47	122	43	15%	Ring		43	43	0	333.52	335	1.48	0
335	47	121	43	15%	Ring		43	43	0	335	336.49	1.49	0
336.49	47	121	43	15%	Ring		43	43	0	336.49	337.98	1.49	0
337.98	47	121	43	15%	Ring		43	43	0	337.98	339.46	1.48	0
339.46	47	122	43	15%	Ring		43	43	0	339.46	340.95	1.49	0
340.95	47	122	43	15%	Ring		43	43	0	340.95	342.43	1.48	0
342.43	47	121	43	15%	Ring		43	43	0	342.43	343.92	1.49	0
343.92	47	120	43	15%	Ring		43	43	0	343.92	345.41	1.49	0
345.41	47	121	43	15%	Ring		43	43	0	345.41	346.89	1.48	0
346.89	47	122	43	15%	Ring		43	43	0	346.89	348.38	1.49	0
348.38	47	123	43	15%	Ring		43	43	0	348.38	349.86	1.48	0
349.86	47	124	43	15%	Ring		43	43	0	349.86	351.35	1.49	0
351.35	47	121	43	15%	Ring		43	43	0	351.35	352.83	1.48	0
352.83	47	121	43	15%	Ring		43	43	0	352.83	354.32	1.49	0
354.32	47	122	43	15%	Ring		43	43	0	354.32	355.81	1.49	0
355.81	47	123	43	15%	Ring		43	43	0	355.81	357.29	1.48	0
357.29	47	121	43	15%	Ring		43	43	0	357.29	358.78	1.49	0
358.78	47	121	43	15%	Ring		43	43	0	358.78	360.26	1.48	0
360.26	47	123	43	15%	Ring		43	43	0	360.26	361.75	1.49	0
361.75	47	120	43	15%	Ring		43	43	0	361.75	363.24	1.49	0
363.24	47	121	43	15%	Ring		43	43	0	363.24	364.72	1.48	0
364.72	46	123	43	15%	Ring		43	43	0	364.72	366.21	1.49	0
366.21	47	123	43	15%	Ring		43	43	0	366.21	367.69	1.48	0
367.69	47	120	43	15%	Ring		43	43	0	367.69	369.18	1.49	0
369.18	47	121	43	15%	Ring		43	43	0	369.18	370.67	1.49	0
370.67	47	121	43	15%	Ring		43	43	0	370.67	372.15	1.48	0
372.15	47	122	43	15%	Ring		43	43	0	372.15	373.64	1.49	0
373.64	47	121	43	15%	Ring		43	43	0	373.64	375.12	1.48	0
375.12	47	122	43	15%	Ring		43	43	0	375.12	376.61	1.49	0
376.61	47	121	43	15%	Ring		43	43	0	376.61	378.1	1.49	0
378.1	47	121	43	15%	Ring		43	43	0	378.1	379.58	1.48	0
379.58	47	121	43	15%	Ring		43	43	0	379.58	381.07	1.49	0
381.07	47	121	43	15%	Ring		43	43	0	381.07	382.55	1.48	0
382.55	47	121	43	15%	Ring		43	43	0	382.55	384.04	1.49	0
384.04	47	121	43	15%	Ring		43	43	0	384.04	385.52	1.48	0
385.52	46	122	43	15%	Ring		43	43	0	385.52	387.01	1.49	0
387.01	47	121	43	15%	Ring		43	43	0	387.01	388.5	1.49	0
388.5	47	123	43	15%	Ring		43	43	0	388.5	389.98	1.48	0
389.98	47	123	43	15%	Ring		43	43	0	389.98	391.47	1.49	0
391.47	47	123	43	15%	Ring		43	43	0	391.47	392.95	1.48	0
392.95	47	121	43	15%	Ring		43	43	0	392.95	394.44	1.49	0
394.44	47	123	43	15%	Ring		43	43	0	394.44	395.92	1.48	0
395.92	47	121	43	15%	Ring		43	43	0	395.92	397.41	1.49	0
397.41	47	123	43	15%	Ring		43	43	0	397.41	398.9	1.49	0
398.9	46	123	43	15%	Ring		43	43	0	398.9	400.38	1.48	0
400.38	47	123	43	15%	Ring		43	43	0	400.38	401.87	1.49	0
401.87	47	121	43	15%	Ring		43	43	0	401.87	403.36	1.49	0
403.36	47	122	43	15%	Ring		43	43	0	403.36	404.84	1.48	0
404.84	47	121	43	15%	Ring		43	43	0	404.84	406.33	1.49	0
406.33	47	121	43	15%	Ring		43	43	0	406.33	407.81	1.48	0
407.81	47	121	43	15%	Ring		43	43	0	407.81	409.3	1.49	0
409.3	46	121	43	15%	Ring		43	43	0	409.3	410.79	1.49	0
410.79	47	121	43	15%	Ring		43	43	0	410.79	412.27	1.48	0
412.27	47	120	43	15%	Ring		43	43	0	412.27	413.76	1.49	0
413.76	47	122	43	15%	Ring		43	43	0	413.76	415.24	1.48	0
415.24	47	121	43	15%	Ring		43	43	0	415.24	416.73	1.49	0
416.73	46	121	43	15%	Ring		43	43	0	416.73	418.22	1.49	0
418.22	47	123	43	15%	Ring		43	43	0	418.22	419.7	1.48	0
419.7	47	124	43	15%	Ring		43	43	0	419.7	421.19	1.49	0
421.19	47	124	43	15%	Ring		43	43	0	421.19	422.67	1.48	0
422.67	46	123	43	15%	Ring		43	43	0	422.67	424.16	1.49	0
424.16	47	123	43	15%	Ring		43	43	0	424.16	425.65	1.49	0
425.65	47	123	43	15%	Ring		43	43	0	425.65	427.13	1.48	0
427.13	47	123	43	15%	Ring		43	43	0	427.13	428.62	1.49	0
428.62	46	123	43	15%	Ring		43	43	0	428.62	430.1	1.48	0
430.1	47	123	43	15%	Ring		43	43	0	430.1	431.59	1.49	0
431.59	47	123	43	15%	Ring		43	43	0	431.59	433.08	1.49	0
433.08	47	120	43	15%	Ring		43	43	0	433.08	434.56	1.48	0
434.56	47	121	43	15%	Ring		43	43	0	434.56	436.05	1.49	0
436.05	47	122	43	15%	Ring		43	43	0	436.05	437.53	1.48	0
437.53	47	122	43	15%	Ring		43	43	0	437.53	439.02	1.49	0
439.02	47	121	43	15%	Ring		43	43	0	439.02	440.51	1.49	0
440.51	47	121	43	15%	Ring		43	43	0	440.51	441.99	1.48	0
441.99	47	121	43	15%	Ring		43	43	0	441.99	443.48	1.49	0
443.48	47	123	43	15%	Ring		43	43	0	443.48	444.96	1.48	0
444.96	47	124	43	15%	Ring		43	43	0	444.96	446.45	1.49	0
446.45	47	122	43	15%	Ring		43	43	0	446.45	447.94	1.49	0
447.94	46	122	43	15%	Ring		43	43	0	447.94	449.42	1.48	0
449.42	47	123	43	15%	Ring		43	43	0	449.42	450.91	1.49	0
450.91	47	121	43	15%	Ring		43	43	0	450.91	452.39	1.48	0
452.39	47	123	43	15%	Ring		43	43	0	452.39	453.88	1.49	0
453.88	47	123	43	15%	Ring		43	43	0	453.88	455.37	1.49	0
455.37	47	123	43	15%	Ring		43	43	0	455.37	456.85	1.48	0
456.85	47	121	43	15%	Ring		43	43	0	456.85	458.34	1.49	0
458.34	47	121	43	15%	Ring		43	43	0	458.34	459.83	1.49	0
459.83	47	121	43	15%	Ring		43	43	0	459.83	461.31	1.48	0
461.31	47	123	43	15%	Ring		43	43	0	461.31	462.8	1.49	0
462.8	47	123	43	15%	Ring		43	43	0	462.8	464.28	1.48	0
464.28	47	122	43	15%	Ring		43	43	0	464.28	465.77	1.49	0
465.77	47	121	43	15%	Ring		43	43	0	465.77	467.26	1.49	0
467.26	47	121	43	15%	Ring		43	43	0	467.26	468.74	1.48	0
468.74	46	121	43	15%	Ring		43	43	0	468.74	470.23	1.49	0
470.23	47	121	43	15%	Ring		43	43	0	470.23	471.71	1.48	0
471.71	47	123	43	15%	Ring		43	43	0	471.71	473.2	1.49	0
473.2	47	123	43	15%	Ring		43	43	0	473.2	474.69	1.49	0
474.69	47	121	43	15%	Ring		43	43	0	474.69	476.17	1.48	0
476.17	47	123	43	15%	Ring		43	43	0	476.17	477.66	1.49	0
477.66	46	124	43	15%	Ring		43	42	-1	477.66	479.14	1.48	-0.675675676
479.14	47	123	42	14%	Ring		42	42	0	479.14	480.63	1.49	0
480.63	47	123	42	14%	Ring		42	42	0	480.63	482.11	1.48	0
482.11	46	121	42	14%	Ring		42	42	0	482.11	483.6	1.49	0
483.6	47	121	42	14%	Ring		42	42	0	483.6	485.09	1.49	0
485.09	47	121	42	14%	Ring		42	42	0	485.09	486.57	1.48	0
486.57	47	124	42	14%	Ring		42	42	0	486.57	488.06	1.49	0
488.06	47	123	42	14%	Ring		42	42	0	488.06	489.54	1.48	0
489.54	47	124	42	14%	Ring		42	42	0	489.54	491.03	1.49	0
491.03	47	122	42	14%	Ring		42	42	0	491.03	492.52	1.49	0
492.52	47	123	42	14%	Ring		42	42	0	492.52	494	1.48	0
494	47	120	42	14%	Ring		42	42	0	494	495.49	1.49	0
495.49	47	123	42	14%	Ring		42	42	0	495.49	496.97	1.48	0
496.97	47	122	42	14%	Ring		42	42	0	496.97	498.46	1.49	0
498.46	47	123	42	14%	Ring		42	42	0	498.46	499.94	1.48	0
499.94	47	123	42	14%	Ring		42	42	0	499.94	501.43	1.49	0
501.43	47	123	42	14%	Ring		42	42	0	501.43	502.92	1.49	0
502.92	47	122	42	14%	Ring		42	42	0	502.92	504.4	1.48	0
504.4	47	121	42	14%	Ring		42	42	0	504.4	505.89	1.49	0
505.89	47	121	42	14%	Ring		42	42	0	505.89	507.37	1.48	0
507.37	47	122	42	14%	Ring		42	42	0	507.37	508.86	1.49	0
508.86	47	121	42	14%	Ring		42	42	0	508.86	510.34	1.48	0
510.34	47	121	42	14%	Ring		42	42	0	510.34	511.83	1.49	0
511.83	47	121	42	14%	Ring		42	42	0	511.83	513.32	1.49	0
513.32	47	121	42	14%	Ring		42	42	0	513.32	514.8	1.48	0
514.8	47	120	42	14%	Ring		42	42	0	514.8	516.29	1.49	0
516.29	47	121	42	14%	Ring		42	42	0	516.29	517.77	1.48	0
517.77	47	123	42	14%	Ring		42	42	0	517.77	519.26	1.49	0
519.26	47	123	42	14%	Ring		42	42	0	519.26	520.75	1.49	0
520.75	47	121	42	14%	Ring		42	42	0	520.75	522.23	1.48	0
522.23	47	123	42	14%	Ring		42	42	0	522.23	523.72	1.49	0
523.72	47	121	42	14%	Ring		42	42	0	523.72	525.2	1.48	0
525.2	47	124	42	14%	Ring		42	42	0	525.2	526.69	1.49	0
526.69	47	123	42	14%	Ring		42	42	0	526.69	528.18	1.49	0
528.18	47	123	42	14%	Ring		42	42	0	528.18	529.66	1.48	0
529.66	47	124	42	14%	Ring		42	42	0	529.66	531.15	1.49	0
531.15	47	121	42	14%	Ring		42	42	0	531.15	532.64	1.49	0
532.64	47	123	42	14%	Ring		42	42	0	532.64	534.12	1.48	0
534.12	47	123	42	14%	Ring		42	42	0	534.12	535.61	1.49	0
535.61	47	121	42	14%	Ring		42	42	0	535.61	537.09	1.48	0
537.09	47	123	42	14%	Ring		42	42	0	537.09	538.58	1.49	0
538.58	47	122	42	14%	Ring		42	42	0	538.58	540.07	1.49	0
540.07	47	123	42	14%	Ring		42	42	0	540.07	541.55	1.48	0
541.55	47	123	42	14%	Ring		42	42	0	541.55	543.04	1.49	0
543.04	47	121	42	14%	Ring		42	42	0	543.04	544.52	1.48	0
544.52	47	121	42	14%	Ring		42	42	0	544.52	546.01	1.49	0
546.01	47	122	42	14%	Ring		42	42	0	546.01	547.49	1.48	0
547.49	47	121	42	14%	Ring		42	42	0	547.49	548.98	1.49	0
548.98	47	122	42	14%	Ring		42	42	0	548.98	550.47	1.49	0
550.47	47	122	42	14%	Ring		42	42	0	550.47	551.95	1.48	0
551.95	47	124	42	14%	Ring		42	42	0	551.95	553.44	1.49	0
553.44	47	123	42	14%	Ring		42	42	0	553.44	554.92	1.48	0
554.92	47	123	42	14%	Ring		42	42	0	554.92	556.41	1.49	0
556.41	47	121	42	14%	Ring		42	42	0	556.41	557.9	1.49	0
557.9	47	121	42	14%	Ring		42	42	0	557.9	559.38	1.48	0
559.38	47	121	42	14%	Ring		42	42	0	559.38	560.87	1.49	0
560.87	47	39	42	14%	Ring		42	42	0	560.87	562.35	1.48	0
562.35	47	123	42	14%	Ring		42	42	0	562.35	563.84	1.49	0
563.84	45	121	42	14%	Ring		42	42	0	563.84	565.32	1.48	0
565.32	46	121	42	14%	Ring		42	42	0	565.32	566.81	1.49	0
566.81	47	121	42	14%	Ring		42	42	0	566.81	568.29	1.48	0
568.29	47	121	42	14%	Ring		42	42	0	568.29	569.78	1.49	0
569.78	47	121	42	14%	Ring		42	42	0	569.78	571.27	1.49	0
571.27	47	123	42	14%	Ring		42	42	0	571.27	572.75	1.48	0
572.75	48	123	42	14%	Ring		42	42	0	572.75	574.24	1.49	0
574.24	47	122	42	14%	Ring		42	42	0	574.24	575.72	1.48	0
575.72	46	121	42	14%	Ring		42	42	0	575.72	577.21	1.49	0
577.21	47	121	42	14%	Ring		42	42	0	577.21	578.7	1.49	0
578.7	46	123	42	14%	Ring		42	42	0	578.7	580.18	1.48	0
580.18	46	121	42	14%	Ring		42	42	0	580.18	581.67	1.49	0
581.67	46	122	42	14%	Ring		42	42	0	581.67	583.15	1.48	0
583.15	46	121	42	14%	Ring		42	42	0	583.15	584.64	1.49	0
584.64	46	123	42	14%	Ring		42	42	0	584.64	586.12	1.48	0
586.12	46	121	42	14%	Ring		42	42	0	586.12	587.61	1.49	0
587.61	47	123	42	14%	Ring		42	42	0	587.61	589.09	1.48	0
589.09	46	121	42	14%	Ring		42	42	0	589.09	590.58	1.49	0
590.58	47	120	42	14%	Ring		42	42	0	590.58	592.07	1.49	0
592.07	47	121	42	14%	Ring		42	42	0	592.07	593.55	1.48	0
593.55	46	123	42	14%	Ring		42	42	0	593.55	595.04	1.49	0
595.04	47	121	42	14%	Ring		42	42	0	595.04	596.53	1.49	0
596.53	47	121	42	14%	Ring		42	42	0	596.53	598.01	1.48	0
598.01	47	121	42	14%	Ring		42	42	0	598.01	599.5	1.49	0
599.5	47	121	42	14%	Ring		42	42	0	599.5	600.98	1.48	0
600.98	47	122	42	14%	Ring		42	42	0	600.98	602.47	1.49	0
602.47	47	122	42	14%	Ring		42	42	0	602.47	603.95	1.48	0
603.95	47	121	42	14%	Ring		42	42	0	603.95	605.44	1.49	0
605.44	47	120	42	14%	Ring		42	42	0	605.44	606.92	1.48	0
606.92	46	122	42	14%	Ring		42	42	0	606.92	608.41	1.49	0
608.41	47	123	42	14%	Ring		42	42	0	608.41	609.9	1.49	0
609.9	47	123	42	14%	Ring		42	42	0	609.9	611.38	1.48	0
611.38	47	123	42	14%	Ring		42	42	0	611.38	612.87	1.49	0
612.87	47	121	42	15%	Ring		42	42	0	612.87	614.35	1.48	0
614.35	47	122	42	17%	Ring		42	42	0	614.35	615.84	1.49	0
615.84	47	123	42	17%	Ring		42	42	0	615.84	617.33	1.49	0
617.33	47	121	42	18%	Ring		42	42	0	617.33	618.81	1.48	0
618.81	47	121	42	19%	Ring		42	42	0	618.81	620.3	1.49	0
620.3	47	121	42	20%	Ring		42	42	0	620.3	621.78	1.48	0
621.78	48	123	42	20%	Ring		42	42	0	621.78	623.27	1.49	0
623.27	47	122	42	20%	Ring		42	42	0	623.27	624.76	1.49	0
624.76	47	123	42	20%	Ring		42	42	0	624.76	626.24	1.48	0
626.24	47	121	42	21%	Ring		42	42	0	626.24	627.73	1.49	0
627.73	47	121	42	21%	Ring		42	42	0	627.73	629.21	1.48	0
629.21	47	121	42	21%	Ring		42	41	-1	629.21	630.7	1.49	-0.67114094
630.7	47	123	41	21%	Ring		41	42	1	630.7	632.18	1.48	0.675675676
632.18	47	123	42	21%	Ring		42	41	-1	632.18	633.67	1.49	-0.67114094
633.67	47	121	41	21%	Ring		41	41	0	633.67	635.16	1.49	0
635.16	47	121	41	21%	Ring		41	41	0	635.16	636.64	1.48	0
636.64	49	122	41	22%	Ring		41	41	0	636.64	638.13	1.49	0
638.13	48	123	41	22%	Ring		41	41	0	638.13	639.61	1.48	0
639.61	46	123	41	21%	Ring		41	41	0	639.61	641.1	1.49	0
641.1	46	123	41	21%	Ring		41	41	0	641.1	642.59	1.49	0
642.59	46	122	41	20%	Ring		41	41	0	642.59	644.07	1.48	0
644.07	46	122	41	20%	Ring		41	41	0	644.07	645.56	1.49	0
645.56	46	122	41	20%	Ring		41	41	0	645.56	647.04	1.48	0
647.04	46	122	41	19%	Ring		41	41	0	647.04	648.53	1.49	0
648.53	46	124	41	19%	Ring		41	41	0	648.53	650.02	1.49	0
650.02	46	122	41	19%	Ring		41	41	0	650.02	651.5	1.48	0
651.5	46	122	41	19%	Ring		41	41	0	651.5	652.99	1.49	0
652.99	47	124	41	19%	Ring		41	41	0	652.99	654.47	1.48	0
654.47	46	121	41	18%	Ring		41	41	0	654.47	655.96	1.49	0
655.96	46	122	41	18%	Ring		41	41	0	655.96	657.44	1.48	0
657.44	47	122	41	18%	Ring		41	41	0	657.44	658.93	1.49	0
658.93	46	123	41	17%	Ring		41	41	0	658.93	660.42	1.49	0
660.42	47	122	41	17%	Ring		41	41	0	660.42	661.9	1.48	0
661.9	46	120	41	17%	Ring		41	41	0	661.9	663.39	1.49	0
663.39	47	121	41	17%	Ring		41	41	0	663.39	664.87	1.48	0
664.87	46	121	41	17%	Ring		41	41	0	664.87	666.36	1.49	0
666.36	46	120	41	17%	Ring		41	41	0	666.36	667.84	1.48	0
667.84	46	121	41	16%	Ring		41	41	0	667.84	669.33	1.49	0
669.33	46	123	41	16%	Ring		41	41	0	669.33	670.82	1.49	0
670.82	46	123	41	16%	Ring		41	41	0	670.82	672.3	1.48	0
672.3	46	122	41	16%	Ring		41	41	0	672.3	673.79	1.49	0
673.79	46	123	41	15%	Ring		41	41	0	673.79	675.27	1.48	0
675.27	46	122	41	15%	Ring		41	41	0	675.27	676.76	1.49	0
676.76	46	120	41	15%	Ring		41	41	0	676.76	678.25	1.49	0
678.25	46	122	41	15%	Ring		41	41	0	678.25	679.73	1.48	0
679.73	46	121	41	15%	Ring		41	41	0	679.73	681.22	1.49	0
681.22	46	120	41	15%	Ring		41	41	0	681.22	682.7	1.48	0
682.7	46	120	41	14%	Ring		41	41	0	682.7	684.19	1.49	0
684.19	46	123	41	14%	Ring		41	41	0	684.19	685.68	1.49	0
685.68	46	123	41	14%	Ring		41	41	0	685.68	687.16	1.48	0
687.16	46	124	41	14%	Ring		41	41	0	687.16	688.65	1.49	0
688.65	46	123	41	14%	Ring		41	41	0	688.65	690.14	1.49	0
690.14	46	122	41	14%	Ring		41	41	0	690.14	691.62	1.48	0
691.62	46	121	41	14%	Ring		41	41	0	691.62	693.11	1.49	0
693.11	46	122	41	14%	Ring		41	41	0	693.11	694.59	1.48	0
694.59	46	123	41	14%	Ring		41	41	0	694.59	696.08	1.49	0
696.08	46	123	41	14%	Ring		41	41	0	696.08	697.57	1.49	0
697.57	46	121	41	14%	Ring		41	41	0	697.57	699.05	1.48	0
699.05	46	121	41	14%	Ring		41	41	0	699.05	700.53	1.48	0
700.53	46	123	41	14%	Ring		41	41	0	700.53	702.02	1.49	0
702.02	46	123	41	14%	Ring		41	41	0	702.02	703.51	1.49	0
703.51	45	122	41	14%	Ring		41	41	0	703.51	704.99	1.48	0
704.99	46	123	41	14%	Ring		41	42	1	704.99	706.48	1.49	0.67114094
706.48	46	123	42	14%	Ring		42	42	0	706.48	707.96	1.48	0
707.96	46	123	42	14%	Ring		42	42	0	707.96	709.45	1.49	0
709.45	46	123	42	14%	Ring		42	42	0	709.45	710.94	1.49	0
710.94	46	120	42	14%	Ring		42	42	0	710.94	712.42	1.48	0
712.42	46	61	42	14%	Ring		42	42	0	712.42	713.91	1.49	0
713.91	46	120	42	14%	Ring		42	42	0	713.91	715.39	1.48	0
715.39	46	120	42	14%	Ring		42	42	0	715.39	716.88	1.49	0
716.88	46	122	42	14%	Ring		42	42	0	716.88	718.36	1.48	0
718.36	46	123	42	14%	Ring		42	42	0	718.36	719.85	1.49	0
719.85	46	123	42	14%	Ring		42	42	0	719.85	721.33	1.48	0
721.33	46	120	42	14%	Ring		42	42	0	721.33	722.82	1.49	0
722.82	47	120	42	14%	Ring		42	42	0	722.82	724.3	1.48	0
724.3	46	121	42	14%	Ring		42	42	0	724.3	725.79	1.49	0
725.79	46	122	42	14%	Ring		42	42	0	725.79	727.28	1.49	0
727.28	46	123	42	14%	Ring		42	42	0	727.28	728.76	1.48	0
728.76	46	121	42	14%	Ring		42	42	0	728.76	730.25	1.49	0
730.25	46	123	42	14%	Ring		42	42	0	730.25	731.73	1.48	0
731.73	46	123	42	14%	Ring		42	42	0	731.73	733.22	1.49	0
733.22	46	123	42	14%	Ring		42	42	0	733.22	734.71	1.49	0
734.71	46	124	42	14%	Ring		42	42	0	734.71	736.19	1.48	0
736.19	46	122	42	14%	Ring		42	42	0	736.19	737.68	1.49	0
737.68	46	123	42	14%	Ring		42	42	0	737.68	739.16	1.48	0
739.16	46	123	42	14%	Ring		42	42	0	739.16	740.65	1.49	0
740.65	46	120	42	14%	Ring		42	42	0	740.65	742.14	1.49	0
742.14	46	120	42	14%	Ring		42	42	0	742.14	743.62	1.48	0
743.62	47	120	42	14%	Ring		42	42	0	743.62	745.11	1.49	0
745.11	47	123	42	14%	Ring		42	42	0	745.11	746.59	1.48	0
746.59	46	121	42	14%	Ring		42	42	0	746.59	748.08	1.49	0
748.08	46	120	42	14%	Ring		42	42	0	748.08	749.57	1.49	0
749.57	47	120	42	14%	Ring		42	42	0	749.57	751.05	1.48	0
751.05	46	121	42	15%	Ring		42	42	0	751.05	752.54	1.49	0
752.54	46	120	42	15%	Ring		42	42	0	752.54	754.02	1.48	0
754.02	46	123	42	15%	Ring		42	42	0	754.02	755.51	1.49	0
755.51	45	120	42	15%	Ring		42	42	0	755.51	757	1.49	0
757	46	121	42	15%	Ring		42	42	0	757	758.48	1.48	0
758.48	46	123	42	16%	Ring		42	42	0	758.48	759.97	1.49	0
759.97	45	121	42	16%	Ring		42	42	0	759.97	761.45	1.48	0
761.45	45	121	42	16%	Ring		42	42	0	761.45	762.94	1.49	0
762.94	46	121	42	16%	Ring		42	42	0	762.94	764.42	1.48	0
764.42	45	121	42	16%	Ring		42	42	0	764.42	765.91	1.49	0
765.91	45	121	42	16%	Ring		42	42	0	765.91	767.39	1.48	0
767.39	46	123	42	17%	Ring		42	42	0	767.39	768.88	1.49	0
768.88	46	122	42	16%	Ring		42	42	0	768.88	770.37	1.49	0
770.37	46	121	42	16%	Ring		42	42	0	770.37	771.85	1.48	0
771.85	45	121	42	16%	Ring		42	42	0	771.85	773.34	1.49	0
773.34	46	123	42	16%	Ring		42	42	0	773.34	774.82	1.48	0
774.82	46	124	42	16%	Ring		42	42	0	774.82	776.31	1.49	0
776.31	46	120	42	16%	Ring		42	42	0	776.31	777.79	1.48	0
777.79	45	123	42	16%	Ring		42	42	0	777.79	779.28	1.49	0
779.28	45	124	42	16%	Ring		42	42	0	779.28	780.77	1.49	0
780.77	45	123	42	16%	Ring		42	42	0	780.77	782.25	1.48	0
782.25	46	121	42	16%	Ring		42	42	0	782.25	783.74	1.49	0
783.74	46	120	42	16%	Ring		42	42	0	783.74	785.22	1.48	0
785.22	45	123	42	16%	Ring		42	42	0	785.22	786.71	1.49	0
786.71	46	124	42	16%	Ring		42	42	0	786.71	788.19	1.48	0
788.19	46	121	42	16%	Ring		42	42	0	788.19	789.68	1.49	0
789.68	45	123	42	16%	Ring		42	42	0	789.68	791.16	1.48	0
791.16	46	121	42	16%	Ring		42	42	0	791.16	792.65	1.49	0
792.65	45	121	42	16%	Ring		42	42	0	792.65	794.14	1.49	0
794.14	46	120	42	16%	Ring		42	42	0	794.14	795.62	1.48	0
795.62	46	124	42	16%	Ring		42	42	0	795.62	797.11	1.49	0
797.11	46	121	42	16%	Ring		42	42	0	797.11	798.59	1.48	0
798.59	46	124	42	16%	Ring		42	42	0	798.59	800.08	1.49	0
800.08	47	122	42	16%	Ring		42	42	0	800.08	801.57	1.49	0
801.57	47	124	42	16%	Ring		42	42	0	801.57	803.05	1.48	0
803.05	47	121	42	16%	Ring		42	42	0	803.05	804.54	1.49	0
804.54	47	121	42	16%	Ring		42	42	0	804.54	806.02	1.48	0
806.02	47	123	42	16%	Ring		42	42	0	806.02	807.51	1.49	0
807.51	47	121	42	16%	Ring		42	42	0	807.51	808.99	1.48	0
808.99	47	124	42	15%	Ring		42	42	0	808.99	810.48	1.49	0
810.48	47	122	42	15%	Ring		42	42	0	810.48	811.97	1.49	0
811.97	46	122	42	15%	Ring		42	42	0	811.97	813.45	1.48	0
813.45	47	123	42	15%	Ring		42	42	0	813.45	814.94	1.49	0
814.94	46	123	42	15%	Ring		42	42	0	814.94	816.42	1.48	0
816.42	47	122	42	15%	Ring		42	42	0	816.42	817.91	1.49	0
817.91	47	123	42	15%	Ring		42	42	0	817.91	819.4	1.49	0
819.4	46	122	42	15%	Ring		42	42	0	819.4	820.88	1.48	0
820.88	47	121	42	15%	Ring		42	42	0	820.88	822.37	1.49	0
822.37	47	123	42	15%	Ring		42	42	0	822.37	823.85	1.48	0
823.85	47	122	42	16%	Ring		42	42	0	823.85	825.34	1.49	0
825.34	47	122	42	16%	Ring		42	42	0	825.34	826.82	1.48	0
826.82	47	122	42	17%	Ring		42	42	0	826.82	828.31	1.49	0
828.31	47	122	42	17%	Ring		42	42	0	828.31	829.8	1.49	0
829.8	46	123	42	17%	Ring		42	42	0	829.8	831.28	1.48	0
831.28	46	123	42	17%	Ring		42	42	0	831.28	832.77	1.49	0
832.77	46	123	42	17%	Ring		42	42	0	832.77	834.25	1.48	0
834.25	46	121	42	17%	Ring		42	42	0	834.25	835.74	1.49	0
835.74	46	123	42	17%	Ring		42	42	0	835.74	837.22	1.48	0
837.22	46	122	42	16%	Ring		42	42	0	837.22	838.71	1.49	0
838.71	46	123	42	16%	Ring		42	42	0	838.71	840.2	1.49	0
840.2	46	122	42	15%	Ring		42	42	0	840.2	841.68	1.48	0
841.68	46	122	42	15%	Ring		42	42	0	841.68	843.17	1.49	0
843.17	46	123	42	15%	Ring		42	42	0	843.17	844.65	1.48	0
844.65	46	125	42	15%	Ring		42	42	0	844.65	846.14	1.49	0
846.14	46	124	42	15%	Ring		42	42	0	846.14	847.63	1.49	0
847.63	46	123	42	15%	Ring		42	42	0	847.63	849.11	1.48	0
849.11	46	125	42	15%	Ring		42	42	0	849.11	850.6	1.49	0
850.6	46	121	42	15%	Ring		42	42	0	850.6	852.08	1.48	0
852.08	46	124	42	15%	Ring		42	42	0	852.08	853.57	1.49	0
853.57	46	123	42	15%	Ring		42	42	0	853.57	855.05	1.48	0
855.05	46	123	42	15%	Ring		42	42	0	855.05	856.54	1.49	0
856.54	46	121	42	14%	Ring		42	42	0	856.54	858.03	1.49	0
858.03	46	122	42	14%	Ring		42	42	0	858.03	859.51	1.48	0
859.51	46	122	42	14%	Ring		42	42	0	859.51	861	1.49	0
861	46	122	42	14%	Ring		42	42	0	861	862.48	1.48	0
862.48	46	123	42	14%	Ring		42	42	0	862.48	863.97	1.49	0
863.97	46	121	42	14%	Ring		42	42	0	863.97	865.46	1.49	0
865.46	46	122	42	14%	Ring		42	42	0	865.46	866.94	1.48	0
866.94	46	123	42	14%	Ring		42	42	0	866.94	868.43	1.49	0
868.43	47	124	42	14%	Ring		42	42	0	868.43	869.91	1.48	0
869.91	47	123	42	14%	Ring		42	42	0	869.91	871.4	1.49	0
871.4	47	122	42	14%	Ring		42	42	0	871.4	872.89	1.49	0
872.89	46	122	42	14%	Ring		42	42	0	872.89	874.37	1.48	0
874.37	45	120	42	15%	Ring		42	42	0	874.37	875.86	1.49	0
875.86	48	122	42	15%	Ring		42	42	0	875.86	877.34	1.48	0
877.34	47	122	42	15%	Ring		42	42	0	877.34	878.83	1.49	0
878.83	47	120	42	15%	Ring		42	42	0	878.83	880.32	1.49	0
880.32	47	120	42	15%	Ring		42	43	1	880.32	881.8	1.48	0.675675676
881.8	48	120	43	15%	Ring		43	43	0	881.8	883.29	1.49	0
883.29	47	120	43	15%	Ring		43	43	0	883.29	884.77	1.48	0
884.77	47	122	43	15%	Ring		43	43	0	884.77	886.26	1.49	0
886.26	47	120	43	15%	Ring		43	43	0	886.26	887.75	1.49	0
887.75	47	120	43	15%	Ring		43	43	0	887.75	889.23	1.48	0
889.23	47	120	43	15%	Ring		43	43	0	889.23	890.72	1.49	0
890.72	47	123	43	15%	Ring		43	43	0	890.72	892.2	1.48	0
892.2	47	120	43	15%	Ring		43	43	0	892.2	893.69	1.49	0
893.69	47	120	43	15%	Ring		43	43	0	893.69	895.17	1.48	0
895.17	47	122	43	15%	Ring		43	43	0	895.17	896.66	1.49	0
896.66	47	123	43	15%	Ring		43	43	0	896.66	898.15	1.49	0
898.15	47	121	43	15%	Ring		43	43	0	898.15	899.63	1.48	0
899.63	47	120	43	15%	Ring		43	43	0	899.63	901.12	1.49	0
901.12	47	120	43	15%	Ring		43	43	0	901.12	902.6	1.48	0
902.6	47	122	43	15%	Ring		43	43	0	902.6	904.09	1.49	0
904.09	46	120	43	15%	Ring		43	43	0	904.09	905.58	1.49	0
905.58	47	122	43	15%	Ring		43	43	0	905.58	907.06	1.48	0
907.06	47	122	43	15%	Ring		43	43	0	907.06	908.55	1.49	0
908.55	47	122	43	15%	Ring		43	43	0	908.55	910.03	1.48	0
910.03	47	122	43	15%	Ring		43	43	0	910.03	911.52	1.49	0
911.52	47	120	43	15%	Ring		43	43	0	911.52	913.01	1.49	0
913.01	47	122	43	15%	Ring		43	43	0	913.01	914.49	1.48	0
914.49	47	122	43	15%	Ring		43	43	0	914.49	915.98	1.49	0
915.98	47	120	43	15%	Ring		43	43	0	915.98	917.46	1.48	0
917.46	47	120	43	15%	Ring		43	43	0	917.46	918.95	1.49	0
918.95	47	120	43	15%	Ring		43	43	0	918.95	920.44	1.49	0
920.44	47	122	43	15%	Ring		43	43	0	920.44	921.92	1.48	0
921.92	47	120	43	15%	Ring		43	43	0	921.92	923.41	1.49	0
923.41	47	123	43	15%	Ring		43	43	0	923.41	924.89	1.48	0
924.89	47	120	43	15%	Ring		43	43	0	924.89	926.38	1.49	0
926.38	47	121	43	15%	Ring		43	43	0	926.38	927.86	1.48	0
927.86	47	120	43	15%	Ring		43	43	0	927.86	929.35	1.49	0
929.35	46	123	43	15%	Ring		43	43	0	929.35	930.84	1.49	0
930.84	47	123	43	15%	Ring		43	43	0	930.84	932.32	1.48	0
932.32	47	123	43	15%	Ring		43	43	0	932.32	933.81	1.49	0
933.81	47	123	43	15%	Ring		43	44	1	933.81	935.29	1.48	0.675675676
935.29	46	120	44	16%	Ring		44	44	0	935.29	936.78	1.49	0
936.78	47	121	44	16%	Ring		44	44	0	936.78	938.27	1.49	0
938.27	46	122	44	16%	Ring		44	44	0	938.27	939.75	1.48	0
939.75	47	120	44	16%	Ring		44	44	0	939.75	941.24	1.49	0
941.24	46	122	44	16%	Ring		44	44	0	941.24	942.72	1.48	0
942.72	47	123	44	16%	Ring		44	44	0	942.72	944.21	1.49	0
944.21	46	120	44	16%	Ring		44	44	0	944.21	945.69	1.48	0
945.69	47	123	44	16%	Ring		44	44	0	945.69	947.18	1.49	0
947.18	47	120	44	16%	Ring		44	44	0	947.18	948.67	1.49	0
948.67	47	121	44	16%	Ring		44	44	0	948.67	950.15	1.48	0
950.15	47	122	44	16%	Ring		44	44	0	950.15	951.64	1.49	0
951.64	46	122	44	16%	Ring		44	44	0	951.64	953.12	1.48	0
953.12	47	121	44	16%	Ring		44	44	0	953.12	954.61	1.49	0
954.61	46	120	44	16%	Ring		44	44	0	954.61	956.09	1.48	0
956.09	47	123	44	16%	Ring		44	44	0	956.09	957.58	1.49	0
957.58	47	121	44	16%	Ring		44	44	0	957.58	959.07	1.49	0
959.07	47	120	44	16%	Ring		44	44	0	959.07	960.55	1.48	0
960.55	46	120	44	16%	Ring		44	44	0	960.55	962.04	1.49	0
962.04	47	120	44	16%	Ring		44	44	0	962.04	963.52	1.48	0
963.52	46	120	44	16%	Ring		44	44	0	963.52	965.01	1.49	0
965.01	47	120	44	16%	Ring		44	44	0	965.01	966.5	1.49	0
966.5	47	122	44	16%	Ring		44	44	0	966.5	967.98	1.48	0
967.98	46	120	44	16%	Ring		44	44	0	967.98	969.47	1.49	0
969.47	47	121	44	16%	Ring		44	44	0	969.47	970.95	1.48	0
970.95	47	121	44	16%	Ring		44	44	0	970.95	972.44	1.49	0
972.44	46	123	44	16%	Ring		44	44	0	972.44	973.92	1.48	0
973.92	47	120	44	16%	Ring		44	44	0	973.92	975.41	1.49	0
975.41	47	120	44	16%	Ring		44	44	0	975.41	976.9	1.49	0
976.9	46	120	44	16%	Ring		44	44	0	976.9	978.38	1.48	0
978.38	47	123	44	16%	Ring		44	44	0	978.38	979.87	1.49	0
979.87	46	121	44	16%	Ring		44	44	0	979.87	981.35	1.48	0
981.35	46	123	44	16%	Ring		44	44	0	981.35	982.84	1.49	0
982.84	46	122	44	16%	Ring		44	44	0	982.84	984.32	1.48	0
984.32	47	123	44	16%	Ring		44	44	0	984.32	985.81	1.49	0
985.81	46	120	44	16%	Ring		44	44	0	985.81	987.29	1.48	0
987.29	47	120	44	16%	Ring		44	44	0	987.29	988.78	1.49	0
988.78	47	120	44	16%	Ring		44	44	0	988.78	990.27	1.49	0
990.27	47	121	44	16%	Ring		44	44	0	990.27	991.75	1.48	0
991.75	46	120	44	16%	Ring		44	44	0	991.75	993.24	1.49	0
993.24	46	122	44	16%	Ring		44	44	0	993.24	994.72	1.48	0
994.72	46	123	44	16%	Ring		44	44	0	994.72	996.21	1.49	0
996.21	47	120	44	16%	Ring		44	44	0	996.21	997.69	1.48	0
997.69	47	120	44	16%	Ring		44	44	0	997.69	999.18	1.49	0
999.18	47	123	44	16%	Ring		44	44	0	999.18	1000.67	1.49	0
1000.67	47	120	44	16%	Ring		44	44	0	1000.67	1002.15	1.48	0
1002.15	46	122	44	16%	Ring		44	44	0	1002.15	1003.64	1.49	0
1003.64	46	123	44	16%	Ring		44	44	0	1003.64	1005.12	1.48	0
1005.12	47	120	44	16%	Ring		44	44	0	1005.12	1006.61	1.49	0
1006.61	47	120	44	16%	Ring		44	44	0	1006.61	1008.09	1.48	0
1008.09	47	121	44	16%	Ring		44	44	0	1008.09	1009.58	1.49	0
1009.58	47	122	44	16%	Ring		44	44	0	1009.58	1011.07	1.49	0
1011.07	47	123	44	16%	Ring		44	44	0	1011.07	1012.55	1.48	0
1012.55	46	120	44	16%	Ring		44	44	0	1012.55	1014.04	1.49	0
1014.04	46	122	44	16%	Ring		44	44	0	1014.04	1015.52	1.48	0
1015.52	47	120	44	16%	Ring		44	44	0	1015.52	1017.01	1.49	0
1017.01	47	122	44	16%	Ring		44	44	0	1017.01	1018.49	1.48	0
1018.49	47	120	44	16%	Ring		44	44	0	1018.49	1019.98	1.49	0
1019.98	47	120	44	16%	Ring		44	44	0	1019.98	1021.47	1.49	0
1021.47	46	120	44	16%	Ring		44	44	0	1021.47	1022.95	1.48	0
1022.95	46	121	44	16%	Ring		44	44	0	1022.95	1024.44	1.49	0
1024.44	47	119	44	16%	Ring		44	44	0	1024.44	1025.92	1.48	0
1025.92	47	120	44	16%	Ring		44	44	0	1025.92	1027.41	1.49	0
1027.41	47	122	44	16%	Ring		44	44	0	1027.41	1028.89	1.48	0
1028.89	46	122	44	16%	Ring		44	44	0	1028.89	1030.38	1.49	0
1030.38	47	122	44	16%	Ring		44	44	0	1030.38	1031.86	1.48	0
1031.86	46	123	44	16%	Ring		44	44	0	1031.86	1033.35	1.49	0
1033.35	46	123	44	16%	Ring		44	44	0	1033.35	1034.84	1.49	0
1034.84	46	120	44	16%	Ring		44	44	0	1034.84	1036.32	1.48	0
1036.32	46	120	44	16%	Ring		44	44	0	1036.32	1037.81	1.49	0
1037.81	46	120	44	16%	Ring		44	44	0	1037.81	1039.29	1.48	0
1039.29	47	122	44	16%	Ring		44	44	0	1039.29	1040.78	1.49	0
1040.78	47	120	44	16%	Ring		44	44	0	1040.78	1042.27	1.49	0
1042.27	46	121	44	16%	Ring		44	44	0	1042.27	1043.75	1.48	0
1043.75	47	122	44	16%	Ring		44	44	0	1043.75	1045.24	1.49	0
1045.24	46	120	44	16%	Ring		44	44	0	1045.24	1046.72	1.48	0
1046.72	46	123	44	16%	Ring		44	44	0	1046.72	1048.21	1.49	0
1048.21	47	123	44	16%	Ring		44	44	0	1048.21	1049.69	1.48	0
1049.69	46	120	44	16%	Ring		44	44	0	1049.69	1051.18	1.49	0
1051.18	46	120	44	16%	Ring		44	44	0	1051.18	1052.67	1.49	0
1052.67	47	119	44	16%	Ring		44	44	0	1052.67	1054.15	1.48	0
1054.15	46	123	44	16%	Ring		44	44	0	1054.15	1055.64	1.49	0
1055.64	46	120	44	16%	Ring		44	44	0	1055.64	1057.12	1.48	0
1057.12	46	119	44	16%	Ring		44	44	0	1057.12	1058.61	1.49	0
1058.61	46	123	44	16%	Ring		44	44	0	1058.61	1060.09	1.48	0
1060.09	46	121	44	16%	Ring		44	44	0	1060.09	1061.58	1.49	0
1061.58	47	122	44	16%	Ring		44	44	0	1061.58	1063.07	1.49	0
1063.07	46	120	44	16%	Ring		44	44	0	1063.07	1064.55	1.48	0
1064.55	47	122	44	16%	Ring		44	44	0	1064.55	1066.04	1.49	0
1066.04	46	120	44	16%	Ring		44	44	0	1066.04	1067.52	1.48	0
1067.52	46	120	44	16%	Ring		44	44	0	1067.52	1069.01	1.49	0
1069.01	46	120	44	16%	Ring		44	44	0	1069.01	1070.5	1.49	0
1070.5	47	121	44	16%	Ring		44	44	0	1070.5	1071.98	1.48	0
1071.98	46	122	44	16%	Ring		44	44	0	1071.98	1073.47	1.49	0
1073.47	47	122	44	16%	Ring		44	44	0	1073.47	1074.95	1.48	0
1074.95	46	120	44	16%	Ring		44	44	0	1074.95	1076.44	1.49	0
1076.44	46	122	44	16%	Ring		44	44	0	1076.44	1077.92	1.48	0
1077.92	47	120	44	16%	Ring		44	44	0	1077.92	1079.41	1.49	0
1079.41	46	120	44	16%	Ring		44	44	0	1079.41	1080.9	1.49	0
1080.9	47	122	44	16%	Ring		44	44	0	1080.9	1082.38	1.48	0
1082.38	46	120	44	16%	Ring		44	44	0	1082.38	1083.87	1.49	0
1083.87	46	120	44	16%	Ring		44	44	0	1083.87	1085.35	1.48	0
1085.35	46	122	44	16%	Ring		44	44	0	1085.35	1086.84	1.49	0
1086.84	46	120	44	16%	Ring		44	44	0	1086.84	1088.32	1.48	0
1088.32	47	120	44	16%	Ring		44	44	0	1088.32	1089.81	1.49	0
1089.81	46	123	44	16%	Ring		44	44	0	1089.81	1091.3	1.49	0
1091.3	47	121	44	16%	Ring		44	44	0	1091.3	1092.78	1.48	0
1092.78	47	120	44	16%	Ring		44	44	0	1092.78	1094.27	1.49	0
1094.27	47	120	44	16%	Ring		44	44	0	1094.27	1095.75	1.48	0
1095.75	46	123	44	16%	Ring		44	44	0	1095.75	1097.24	1.49	0
1097.24	46	120	44	16%	Ring		44	44	0	1097.24	1098.72	1.48	0
1098.72	46	120	44	16%	Ring		44	44	0	1098.72	1100.21	1.49	0
1100.21	46	120	44	16%	Ring		44	44	0	1100.21	1101.7	1.49	0
1101.7	46	123	44	16%	Ring		44	44	0	1101.7	1103.18	1.48	0
1103.18	47	120	44	16%	Ring		44	44	0	1103.18	1104.67	1.49	0
1104.67	47	120	44	16%	Ring		44	44	0	1104.67	1106.15	1.48	0
1106.15	46	123	44	16%	Ring		44	44	0	1106.15	1107.64	1.49	0
1107.64	46	121	44	16%	Ring		44	44	0	1107.64	1109.13	1.49	0
1109.13	46	121	44	16%	Ring		44	44	0	1109.13	1110.61	1.48	0
1110.61	47	120	44	16%	Ring		44	44	0	1110.61	1112.1	1.49	0
1112.1	46	123	44	16%	Ring		44	44	0	1112.1	1113.58	1.48	0
1113.58	46	120	44	16%	Ring		44	44	0	1113.58	1115.07	1.49	0
1115.07	47	122	44	16%	Ring		44	44	0	1115.07	1116.56	1.49	0
1116.56	46	120	44	16%	Ring		44	44	0	1116.56	1118.04	1.48	0
1118.04	46	120	44	16%	Ring		44	44	0	1118.04	1119.53	1.49	0
1119.53	47	120	44	16%	Ring		44	44	0	1119.53	1121.01	1.48	0
1121.01	46	120	44	16%	Ring		44	44	0	1121.01	1122.5	1.49	0
1122.5	47	120	44	16%	Ring		44	44	0	1122.5	1123.98	1.48	0
1123.98	46	120	44	16%	Ring		44	44	0	1123.98	1125.47	1.49	0
1125.47	46	121	44	16%	Ring		44	44	0	1125.47	1126.96	1.49	0
1126.96	46	122	44	16%	Ring		44	44	0	1126.96	1128.44	1.48	0
1128.44	47	121	44	16%	Ring		44	44	0	1128.44	1129.93	1.49	0
1129.93	46	123	44	16%	Ring		44	44	0	1129.93	1131.41	1.48	0
1131.41	46	120	44	16%	Ring		44	44	0	1131.41	1132.9	1.49	0
1132.9	46	123	44	16%	Ring		44	44	0	1132.9	1134.39	1.49	0
1134.39	46	122	44	16%	Ring		44	44	0	1134.39	1135.87	1.48	0
1135.87	46	122	44	16%	Ring		44	44	0	1135.87	1137.36	1.49	0
1137.36	46	120	44	16%	Ring		44	44	0	1137.36	1138.84	1.48	0
1138.84	46	120	44	16%	Ring		44	44	0	1138.84	1140.33	1.49	0
1140.33	46	120	44	16%	Ring		44	44	0	1140.33	1141.81	1.48	0
1141.81	47	121	44	16%	Ring		44	44	0	1141.81	1143.3	1.49	0
1143.3	47	120	44	16%	Ring		44	44	0	1143.3	1144.79	1.49	0
1144.79	46	123	44	16%	Ring		44	44	0	1144.79	1146.27	1.48	0
1146.27	46	120	44	16%	Ring		44	44	0	1146.27	1147.76	1.49	0
1147.76	46	120	44	16%	Ring		44	44	0	1147.76	1149.24	1.48	0
1149.24	46	121	44	16%	Ring		44	44	0	1149.24	1150.73	1.49	0
1150.73	46	120	44	16%	Ring		44	44	0	1150.73	1152.21	1.48	0
1152.21	46	121	44	16%	Ring		44	44	0	1152.21	1153.7	1.49	0
1153.7	46	120	44	16%	Ring		44	44	0	1153.7	1155.19	1.49	0
1155.19	47	122	44	16%	Ring		44	44	0	1155.19	1156.67	1.48	0
1156.67	46	120	44	16%	Ring		44	44	0	1156.67	1158.16	1.49	0
1158.16	46	121	44	16%	Ring		44	44	0	1158.16	1159.64	1.48	0
1159.64	46	120	44	16%	Ring		44	44	0	1159.64	1161.13	1.49	0
1161.13	47	121	44	16%	Ring		44	44	0	1161.13	1162.61	1.48	0
1162.61	46	120	44	16%	Ring		44	44	0	1162.61	1164.1	1.49	0
1164.1	47	122	44	16%	Ring		44	44	0	1164.1	1165.59	1.49	0
1165.59	46	121	44	16%	Ring		44	44	0	1165.59	1167.07	1.48	0
1167.07	46	120	44	16%	Ring		44	44	0	1167.07	1168.56	1.49	0
1168.56	47	122	44	16%	Ring		44	44	0	1168.56	1170.04	1.48	0
1170.04	47	120	44	16%	Ring		44	44	0	1170.04	1171.53	1.49	0
1171.53	47	122	44	16%	Ring		44	44	0	1171.53	1173.02	1.49	0
1173.02	46	120	44	16%	Ring		44	44	0	1173.02	1174.5	1.48	0
1174.5	47	120	44	16%	Ring		44	44	0	1174.5	1175.99	1.49	0
1175.99	47	122	44	16%	Ring		44	44	0	1175.99	1177.47	1.48	0
1177.47	46	123	44	16%	Ring		44	44	0	1177.47	1178.96	1.49	0
1178.96	46	120	44	16%	Ring		44	44	0	1178.96	1180.44	1.48	0
1180.44	46	123	44	16%	Ring		44	44	0	1180.44	1181.93	1.49	0
1181.93	46	123	44	16%	Ring		44	44	0	1181.93	1183.42	1.49	0
1183.42	46	120	44	16%	Ring		44	44	0	1183.42	1184.9	1.48	0
1184.9	47	122	44	16%	Ring		44	44	0	1184.9	1186.39	1.49	0
1186.39	46	121	44	16%	Ring		44	44	0	1186.39	1187.87	1.48	0
1187.87	46	123	44	16%	Ring		44	44	0	1187.87	1189.36	1.49	0
1189.36	46	121	44	16%	Ring		44	44	0	1189.36	1190.84	1.48	0
1190.84	46	123	44	16%	Ring		44	44	0	1190.84	1192.33	1.49	0
1192.33	46	123	44	16%	Ring		44	44	0	1192.33	1193.82	1.49	0
1193.82	47	120	44	16%	Ring		44	44	0	1193.82	1195.3	1.48	0
1195.3	46	120	44	16%	Ring		44	44	0	1195.3	1196.79	1.49	0
1196.79	46	123	44	16%	Ring		44	44	0	1196.79	1198.27	1.48	0
1198.27	46	123	44	16%	Ring		44	44	0	1198.27	1199.76	1.49	0
1199.76	46	122	44	16%	Ring		44	44	0	1199.76	1201.25	1.49	0
1201.25	46	121	44	16%	Ring		44	44	0	1201.25	1202.73	1.48	0
1202.73	46	122	44	16%	Ring		44	44	0	1202.73	1204.22	1.49	0
1204.22	46	120	44	16%	Ring		44	44	0	1204.22	1205.7	1.48	0
1205.7	46	122	44	16%	Ring		44	44	0	1205.7	1207.19	1.49	0
1207.19	46	122	44	16%	Ring		44	44	0	1207.19	1208.67	1.48	0
1208.67	46	121	44	16%	Ring		44	44	0	1208.67	1210.16	1.49	0
1210.16	47	120	44	16%	Ring		44	44	0	1210.16	1211.64	1.48	0
1211.64	46	122	44	16%	Ring		44	44	0	1211.64	1213.13	1.49	0
1213.13	46	122	44	16%	Ring		44	44	0	1213.13	1214.62	1.49	0
1214.62	46	121	44	16%	Ring		44	44	0	1214.62	1216.1	1.48	0
1216.1	46	123	44	16%	Ring		44	44	0	1216.1	1217.59	1.49	0
1217.59	46	120	44	16%	Ring		44	44	0	1217.59	1219.07	1.48	0
1219.07	47	122	44	16%	Ring		44	44	0	1219.07	1220.56	1.49	0
1220.56	47	120	44	16%	Ring		44	44	0	1220.56	1222.05	1.49	0
1222.05	46	120	44	16%	Ring		44	44	0	1222.05	1223.53	1.48	0
1223.53	46	122	44	16%	Ring		44	44	0	1223.53	1225.02	1.49	0
1225.02	46	120	44	16%	Ring		44	44	0	1225.02	1226.5	1.48	0
1226.5	46	120	44	16%	Ring		44	44	0	1226.5	1227.99	1.49	0
1227.99	47	120	44	16%	Ring		44	44	0	1227.99	1229.47	1.48	0
1229.47	46	120	44	16%	Ring		44	44	0	1229.47	1230.96	1.49	0
1230.96	46	120	44	16%	Ring		44	44	0	1230.96	1232.44	1.48	0
1232.44	47	120	44	16%	Ring		44	44	0	1232.44	1233.93	1.49	0
1233.93	47	122	44	16%	Ring		44	44	0	1233.93	1235.42	1.49	0
1235.42	46	121	44	16%	Ring		44	44	0	1235.42	1236.9	1.48	0
1236.9	46	121	44	16%	Ring		44	44	0	1236.9	1238.39	1.49	0
1238.39	47	123	44	16%	Ring		44	44	0	1238.39	1239.87	1.48	0
1239.87	46	122	44	16%	Ring		44	44	0	1239.87	1241.36	1.49	0
1241.36	46	120	44	16%	Ring		44	44	0	1241.36	1242.84	1.48	0
1242.84	46	120	44	16%	Ring		44	44	0	1242.84	1244.33	1.49	0
1244.33	46	122	44	16%	Ring		44	44	0	1244.33	1245.82	1.49	0
1245.82	46	120	44	16%	Ring		44	44	0	1245.82	1247.3	1.48	0
1247.3	46	120	44	16%	Ring		44	44	0	1247.3	1248.79	1.49	0
1248.79	46	122	44	16%	Ring		44	44	0	1248.79	1250.27	1.48	0
1250.27	46	120	44	16%	Ring		44	44	0	1250.27	1251.76	1.49	0
1251.76	47	120	44	16%	Ring		44	44	0	1251.76	1253.24	1.48	0
1253.24	46	123	44	16%	Ring		44	44	0	1253.24	1254.73	1.49	0
1254.73	47	123	44	16%	Ring		44	44	0	1254.73	1256.22	1.49	0
1256.22	46	121	44	16%	Ring		44	44	0	1256.22	1257.7	1.48	0
1257.7	46	121	44	16%	Ring		44	44	0	1257.7	1259.19	1.49	0
1259.19	46	120	44	16%	Ring		44	44	0	1259.19	1260.67	1.48	0
1260.67	47	120	44	16%	Ring		44	44	0	1260.67	1262.16	1.49	0
1262.16	46	120	44	16%	Ring		44	44	0	1262.16	1263.64	1.48	0
1263.64	46	122	44	16%	Ring		44	44	0	1263.64	1265.13	1.49	0
1265.13	47	120	44	16%	Ring		44	44	0	1265.13	1266.62	1.49	0
1266.62	46	122	44	16%	Ring		44	44	0	1266.62	1268.1	1.48	0
1268.1	47	122	44	16%	Ring		44	44	0	1268.1	1269.59	1.49	0
1269.59	46	120	44	16%	Ring		44	44	0	1269.59	1271.07	1.48	0
1271.07	46	120	44	16%	Ring		44	44	0	1271.07	1272.56	1.49	0
1272.56	46	123	44	16%	Ring		44	44	0	1272.56	1274.04	1.48	0
1274.04	46	120	44	16%	Ring		44	44	0	1274.04	1275.53	1.49	0
1275.53	46	122	44	16%	Ring		44	44	0	1275.53	1277.02	1.49	0
1277.02	47	123	44	16%	Ring		44	44	0	1277.02	1278.5	1.48	0
1278.5	46	122	44	16%	Ring		44	44	0	1278.5	1279.99	1.49	0
1279.99	47	122	44	16%	Ring		44	44	0	1279.99	1281.47	1.48	0
1281.47	46	123	44	16%	Ring		44	44	0	1281.47	1282.96	1.49	0
1282.96	46	122	44	16%	Ring		44	44	0	1282.96	1284.44	1.48	0
1284.44	47	122	44	16%	Ring		44	44	0	1284.44	1285.93	1.49	0
1285.93	47	121	44	16%	Ring		44	44	0	1285.93	1287.42	1.49	0
1287.42	46	120	44	16%	Ring		44	44	0	1287.42	1288.9	1.48	0
1288.9	46	120	44	16%	Ring		44	44	0	1288.9	1290.39	1.49	0
1290.39	46	120	44	16%	Ring		44	44	0	1290.39	1291.87	1.48	0
1291.87	47	119	44	16%	Ring		44	44	0	1291.87	1293.36	1.49	0
1293.36	46	120	44	16%	Ring		44	44	0	1293.36	1294.84	1.48	0
1294.84	46	119	44	16%	Ring		44	44	0	1294.84	1296.33	1.49	0
1296.33	47	119	44	16%	Ring		44	44	0	1296.33	1297.82	1.49	0
1297.82	46	122	44	16%	Ring		44	44	0	1297.82	1299.3	1.48	0
1299.3	47	119	44	16%	Ring		44	44	0	1299.3	1300.79	1.49	0
1300.79	46	120	44	16%	Ring		44	44	0	1300.79	1302.27	1.48	0
1302.27	46	120	44	16%	Ring		44	44	0	1302.27	1303.76	1.49	0
1303.76	46	120	44	16%	Ring		44	44	0	1303.76	1305.25	1.49	0
1305.25	46	120	44	16%	Ring		44	44	0	1305.25	1306.73	1.48	0
1306.73	46	123	44	16%	Ring		44	44	0	1306.73	1308.22	1.49	0
1308.22	46	122	44	16%	Ring		44	44	0	1308.22	1309.7	1.48	0
1309.7	47	119	44	16%	Ring		44	44	0	1309.7	1311.19	1.49	0
1311.19	46	123	44	16%	Ring		44	44	0	1311.19	1312.67	1.48	0
1312.67	46	121	44	16%	Ring		44	44	0	1312.67	1314.16	1.49	0
1314.16	46	120	44	16%	Ring		44	44	0	1314.16	1315.65	1.49	0
1315.65	47	120	44	16%	Ring		44	44	0	1315.65	1317.13	1.48	0
1317.13	46	122	44	16%	Ring		44	44	0	1317.13	1318.62	1.49	0
1318.62	46	120	44	16%	Ring		44	44	0	1318.62	1320.1	1.48	0
1320.1	46	120	44	16%	Ring		44	44	0	1320.1	1321.59	1.49	0
1321.59	46	121	44	16%	Ring		44	44	0	1321.59	1323.07	1.48	0
1323.07	47	119	44	16%	Ring		44	44	0	1323.07	1324.56	1.49	0
1324.56	47	119	44	16%	Ring		44	44	0	1324.56	1326.05	1.49	0
1326.05	46	123	44	16%	Ring		44	44	0	1326.05	1327.53	1.48	0
1327.53	46	123	44	16%	Ring		44	44	0	1327.53	1329.02	1.49	0
1329.02	46	120	44	16%	Ring		44	44	0	1329.02	1330.5	1.48	0
1330.5	46	122	44	16%	Ring		44	44	0	1330.5	1331.99	1.49	0
1331.99	46	123	44	16%	Ring		44	44	0	1331.99	1333.48	1.49	0
1333.48	46	122	44	16%	Ring		44	44	0	1333.48	1334.96	1.48	0
1334.96	47	122	44	16%	Ring		44	44	0	1334.96	1336.45	1.49	0
1336.45	47	121	44	16%	Ring		44	44	0	1336.45	1337.93	1.48	0
1337.93	46	121	44	16%	Ring		44	44	0	1337.93	1339.42	1.49	0
1339.42	46	122	44	16%	Ring		44	44	0	1339.42	1340.91	1.49	0
1340.91	47	122	44	16%	Ring		44	44	0	1340.91	1342.39	1.48	0
1342.39	47	119	44	16%	Ring		44	44	0	1342.39	1343.88	1.49	0
1343.88	47	119	44	16%	Ring		44	44	0	1343.88	1345.36	1.48	0
1345.36	46	120	44	16%	Ring		44	44	0	1345.36	1346.85	1.49	0
1346.85	47	122	44	16%	Ring		44	44	0	1346.85	1348.33	1.48	0
1348.33	46	120	44	16%	Ring		44	44	0	1348.33	1349.82	1.49	0
1349.82	46	120	44	16%	Ring		44	44	0	1349.82	1351.31	1.49	0
1351.31	47	122	44	16%	Ring		44	44	0	1351.31	1352.79	1.48	0
1352.79	46	120	44	16%	Ring		44	44	0	1352.79	1354.28	1.49	0
1354.28	46	121	44	16%	Ring		44	44	0	1354.28	1355.76	1.48	0
1355.76	47	120	44	16%	Ring		44	44	0	1355.76	1357.25	1.49	0
1357.25	46	120	44	16%	Ring		44	43	-1	1357.25	1358.73	1.48	-0.675675676
1358.73	46	120	43	15%	Ring		43	43	0	1358.73	1360.22	1.49	0
1360.22	46	120	43	15%	Ring		43	43	0	1360.22	1361.7	1.48	0
1361.7	46	120	43	15%	Ring		43	43	0	1361.7	1363.19	1.49	0
1363.19	46	122	43	15%	Ring		43	43	0	1363.19	1364.68	1.49	0
1364.68	46	120	43	15%	Ring		43	43	0	1364.68	1366.16	1.48	0
1366.16	46	120	43	15%	Ring		43	43	0	1366.16	1367.65	1.49	0
1367.65	46	121	43	15%	Ring		43	43	0	1367.65	1369.13	1.48	0
1369.13	46	120	43	15%	Ring		43	43	0	1369.13	1370.62	1.49	0
1370.62	47	120	43	15%	Ring		43	43	0	1370.62	1372.11	1.49	0
1372.11	47	122	43	15%	Ring		43	43	0	1372.11	1373.59	1.48	0
1373.59	47	120	43	15%	Ring		43	43	0	1373.59	1375.08	1.49	0
1375.08	47	120	43	15%	Ring		43	43	0	1375.08	1376.56	1.48	0
1376.56	47	122	43	15%	Ring		43	43	0	1376.56	1378.05	1.49	0
1378.05	47	120	43	15%	Ring		43	43	0	1378.05	1379.54	1.49	0
1379.54	47	120	43	15%	Ring		43	43	0	1379.54	1381.02	1.48	0
1381.02	47	120	43	15%	Ring		43	43	0	1381.02	1382.51	1.49	0
1382.51	47	120	43	15%	Ring		43	43	0	1382.51	1383.99	1.48	0
1383.99	47	122	43	15%	Ring		43	43	0	1383.99	1385.48	1.49	0
1385.48	46	121	43	15%	Ring		43	43	0	1385.48	1386.96	1.48	0
1386.96	47	120	43	15%	Ring		43	43	0	1386.96	1388.45	1.49	0
1388.45	47	122	43	15%	Ring		43	43	0	1388.45	1389.94	1.49	0
1389.94	46	123	43	15%	Ring		43	43	0	1389.94	1391.42	1.48	0
1391.42	47	120	43	15%	Ring		43	43	0	1391.42	1392.91	1.49	0
1392.91	47	120	43	15%	Ring		43	43	0	1392.91	1394.39	1.48	0
1394.39	47	120	43	15%	Ring		43	43	0	1394.39	1395.88	1.49	0
1395.88	47	120	43	15%	Ring		43	43	0	1395.88	1397.36	1.48	0
1397.36	47	122	43	15%	Ring		43	43	0	1397.36	1398.85	1.49	0
1398.85	47	120	43	15%	Ring		43	43	0	1398.85	1400.34	1.49	0
1400.34	47	119	43	15%	Ring		43	43	0	1400.34	1401.82	1.48	0
1401.82	47	120	43	15%	Ring		43	43	0	1401.82	1403.31	1.49	0
1403.31	47	120	43	15%	Ring		43	43	0	1403.31	1404.79	1.48	0
1404.79	47	120	43	15%	Ring		43	43	0	1404.79	1406.28	1.49	0
1406.28	47	122	43	15%	Ring		43	43	0	1406.28	1407.77	1.49	0
1407.77	47	120	43	15%	Ring		43	43	0	1407.77	1409.25	1.48	0
1409.25	46	120	43	15%	Ring		43	43	0	1409.25	1410.74	1.49	0
1410.74	47	123	43	15%	Ring		43	43	0	1410.74	1412.22	1.48	0
1412.22	47	120	43	15%	Ring		43	43	0	1412.22	1413.71	1.49	0
1413.71	47	120	43	15%	Ring		43	43	0	1413.71	1415.19	1.48	0
1415.19	47	123	43	15%	Ring		43	43	0	1415.19	1416.68	1.49	0
1416.68	47	123	43	15%	Ring		43	43	0	1416.68	1418.17	1.49	0
1418.17	46	123	43	15%	Ring		43	43	0	1418.17	1419.65	1.48	0
1419.65	46	123	43	15%	Ring		43	43	0	1419.65	1421.14	1.49	0
1421.14	47	123	43	15%	Ring		43	43	0	1421.14	1422.63	1.49	0
1422.63	47	120	43	15%	Ring		43	43	0	1422.63	1424.11	1.48	0
1424.11	47	120	43	15%	Ring		43	43	0	1424.11	1425.6	1.49	0
1425.6	47	120	43	15%	Ring		43	43	0	1425.6	1427.08	1.48	0
1427.08	47	120	43	15%	Ring		43	43	0	1427.08	1428.57	1.49	0
1428.57	47	120	43	15%	Ring		43	43	0	1428.57	1430.06	1.49	0
1430.06	47	120	43	15%	Ring		43	43	0	1430.06	1431.54	1.48	0
1431.54	46	120	43	15%	Ring		43	43	0	1431.54	1433.03	1.49	0
1433.03	47	120	43	15%	Ring		43	43	0	1433.03	1434.51	1.48	0
1434.51	47	120	43	15%	Ring		43	43	0	1434.51	1436	1.49	0
1436	47	123	43	15%	Ring		43	43	0	1436	1437.48	1.48	0
1437.48	47	120	43	15%	Ring		43	43	0	1437.48	1438.97	1.49	0
1438.97	46	120	43	15%	Ring		43	43	0	1438.97	1440.46	1.49	0
1440.46	47	120	43	15%	Ring		43	43	0	1440.46	1441.94	1.48	0
1441.94	47	121	43	15%	Ring		43	43	0	1441.94	1443.43	1.49	0
1443.43	47	120	43	15%	Ring		43	43	0	1443.43	1444.91	1.48	0
1444.91	47	122	43	15%	Ring		43	43	0	1444.91	1446.4	1.49	0
1446.4	47	120	43	15%	Ring		43	43	0	1446.4	1447.89	1.49	0
1447.89	47	122	43	15%	Ring		43	43	0	1447.89	1449.37	1.48	0
1449.37	46	122	43	15%	Ring		43	43	0	1449.37	1450.86	1.49	0
1450.86	47	122	43	15%	Ring		43	43	0	1450.86	1452.34	1.48	0
1452.34	47	120	43	15%	Ring		43	43	0	1452.34	1453.83	1.49	0
1453.83	47	120	43	15%	Ring		43	43	0	1453.83	1455.31	1.48	0
1455.31	47	120	43	15%	Ring		43	43	0	1455.31	1456.8	1.49	0
1456.8	46	120	43	15%	Ring		43	43	0	1456.8	1458.29	1.49	0
1458.29	47	123	43	15%	Ring		43	43	0	1458.29	1459.77	1.48	0
1459.77	47	120	43	15%	Ring		43	43	0	1459.77	1461.26	1.49	0
1461.26	46	120	43	15%	Ring		43	43	0	1461.26	1462.75	1.49	0
1462.75	47	119	43	15%	Ring		43	43	0	1462.75	1464.23	1.48	0
1464.23	46	120	43	15%	Ring		43	43	0	1464.23	1465.72	1.49	0
1465.72	47	119	43	15%	Ring		43	43	0	1465.72	1467.2	1.48	0
1467.2	47	123	43	15%	Ring		43	43	0	1467.2	1468.69	1.49	0
1468.69	47	121	43	15%	Ring		43	43	0	1468.69	1470.17	1.48	0
1470.17	47	123	43	15%	Ring		43	43	0	1470.17	1471.66	1.49	0
1471.66	47	122	43	15%	Ring		43	43	0	1471.66	1473.15	1.49	0
1473.15	47	120	43	15%	Ring		43	43	0	1473.15	1474.63	1.48	0
1474.63	47	122	43	15%	Ring		43	43	0	1474.63	1476.12	1.49	0
1476.12	47	120	43	15%	Ring		43	43	0	1476.12	1477.6	1.48	0
1477.6	47	120	43	15%	Ring		43	43	0	1477.6	1479.09	1.49	0
1479.09	47	120	43	15%	Ring		43	43	0	1479.09	1480.57	1.48	0
1480.57	47	120	43	15%	Ring		43	43	0	1480.57	1482.06	1.49	0
1482.06	47	123	43	15%	Ring		43	43	0	1482.06	1483.55	1.49	0
1483.55	47	120	43	15%	Ring		43	43	0	1483.55	1485.03	1.48	0
1485.03	47	120	43	15%	Ring		43	43	0	1485.03	1486.52	1.49	0
1486.52	47	122	43	15%	Ring		43	43	0	1486.52	1488.01	1.49	0
1488.01	47	120	43	15%	Ring		43	43	0	1488.01	1489.49	1.48	0
1489.49	47	121	43	15%	Ring		43	43	0	1489.49	1490.98	1.49	0
1490.98	46	122	43	15%	Ring		43	43	0	1490.98	1492.46	1.48	0
1492.46	46	120	43	15%	Ring		43	43	0	1492.46	1493.95	1.49	0
1493.95	47	123	43	15%	Ring		43	43	0	1493.95	1495.44	1.49	0
1495.44	47	120	43	15%	Ring		43	43	0	1495.44	1496.92	1.48	0
1496.92	47	120	43	15%	Ring		43	43	0	1496.92	1498.41	1.49	0
1498.41	47	120	43	15%	Ring		43	43	0	1498.41	1499.89	1.48	0
1499.89	47	120	43	15%	Ring		43	43	0	1499.89	1501.38	1.49	0
1501.38	47	123	43	15%	Ring		43	43	0	1501.38	1502.87	1.49	0
1502.87	47	123	43	15%	Ring		43	43	0	1502.87	1504.35	1.48	0
1504.35	47	120	43	15%	Ring		43	43	0	1504.35	1505.84	1.49	0
1505.84	47	120	43	15%	Ring		43	43	0	1505.84	1507.32	1.48	0
1507.32	47	123	43	15%	Ring		43	43	0	1507.32	1508.81	1.49	0
1508.81	47	120	43	15%	Ring		43	43	0	1508.81	1510.3	1.49	0
1510.3	47	120	43	15%	Ring		43	43	0	1510.3	1511.78	1.48	0
1511.78	47	120	43	15%	Ring		43	43	0	1511.78	1513.27	1.49	0
1513.27	47	121	43	15%	Ring		43	43	0	1513.27	1514.76	1.49	0
1514.76	47	123	43	15%	Ring		43	43	0	1514.76	1516.24	1.48	0
1516.24	46	120	43	15%	Ring		43	43	0	1516.24	1517.73	1.49	0
1517.73	46	122	43	15%	Ring		43	43	0	1517.73	1519.21	1.48	0
1519.21	47	120	43	15%	Ring		43	43	0	1519.21	1520.7	1.49	0
1520.7	47	119	43	15%	Ring		43	43	0	1520.7	1522.19	1.49	0
1522.19	47	123	43	15%	Ring		43	43	0	1522.19	1523.67	1.48	0
1523.67	46	120	43	15%	Ring		43	43	0	1523.67	1525.16	1.49	0
1525.16	47	120	43	15%	Ring		43	43	0	1525.16	1526.64	1.48	0
1526.64	47	120	43	15%	Ring		43	43	0	1526.64	1528.13	1.49	0
1528.13	47	120	43	15%	Ring		43	43	0	1528.13	1529.61	1.48	0
1529.61	47	122	43	15%	Ring		43	43	0	1529.61	1531.1	1.49	0
1531.1	47	120	43	15%	Ring		43	43	0	1531.1	1532.59	1.49	0
1532.59	47	123	43	15%	Ring		43	43	0	1532.59	1534.07	1.48	0
1534.07	47	122	43	15%	Ring		43	43	0	1534.07	1535.56	1.49	0
1535.56	47	121	43	15%	Ring		43	43	0	1535.56	1537.04	1.48	0
1537.04	47	122	43	15%	Ring		43	43	0	1537.04	1538.53	1.49	0
1538.53	47	122	43	15%	Ring		43	43	0	1538.53	1540.02	1.49	0
1540.02	47	121	43	15%	Ring		43	43	0	1540.02	1541.5	1.48	0
1541.5	47	119	43	15%	Ring		43	43	0	1541.5	1542.99	1.49	0
1542.99	47	121	43	15%	Ring		43	43	0	1542.99	1544.47	1.48	0
1544.47	47	120	43	15%	Ring		43	43	0	1544.47	1545.96	1.49	0
1545.96	47	120	43	15%	Ring		43	43	0	1545.96	1547.45	1.49	0
1547.45	47	120	43	15%	Ring		43	43	0	1547.45	1548.93	1.48	0
1548.93	47	120	43	15%	Ring		43	43	0	1548.93	1550.42	1.49	0
1550.42	47	120	43	15%	Ring		43	43	0	1550.42	1551.9	1.48	0
1551.9	47	120	43	15%	Ring		43	43	0	1551.9	1553.39	1.49	0
1553.39	47	120	43	15%	Ring		43	43	0	1553.39	1554.88	1.49	0
1554.88	47	120	43	15%	Ring		43	43	0	1554.88	1556.36	1.48	0
1556.36	47	123	43	15%	Ring		43	43	0	1556.36	1557.85	1.49	0
1557.85	47	120	43	15%	Ring		43	43	0	1557.85	1559.33	1.48	0
1559.33	47	120	43	15%	Ring		43	43	0	1559.33	1560.82	1.49	0
1560.82	47	120	43	15%	Ring		43	43	0	1560.82	1562.31	1.49	0
1562.31	47	122	43	15%	Ring		43	43	0	1562.31	1563.79	1.48	0
1563.79	47	120	43	15%	Ring		43	43	0	1563.79	1565.28	1.49	0
1565.28	47	121	43	15%	Ring		43	43	0	1565.28	1566.77	1.49	0
1566.77	47	120	43	15%	Ring		43	43	0	1566.77	1568.25	1.48	0
1568.25	46	123	43	15%	Ring		43	43	0	1568.25	1569.74	1.49	0
1569.74	47	120	43	15%	Ring		43	43	0	1569.74	1571.22	1.48	0
1571.22	46	123	43	15%	Ring		43	43	0	1571.22	1572.71	1.49	0
1572.71	47	120	43	15%	Ring		43	43	0	1572.71	1574.19	1.48	0
1574.19	47	122	43	15%	Ring		43	43	0	1574.19	1575.68	1.49	0
1575.68	47	120	43	15%	Ring		43	43	0	1575.68	1577.17	1.49	0
1577.17	47	120	43	15%	Ring		43	43	0	1577.17	1578.65	1.48	0
1578.65	47	120	43	15%	Ring		43	43	0	1578.65	1580.14	1.49	0
1580.14	47	123	43	15%	Ring		43	43	0	1580.14	1581.62	1.48	0
1581.62	47	120	43	15%	Ring		43	43	0	1581.62	1583.11	1.49	0
1583.11	47	121	43	15%	Ring		43	43	0	1583.11	1584.59	1.48	0
1584.59	47	122	43	15%	Ring		43	43	0	1584.59	1586.08	1.49	0
1586.08	47	120	43	15%	Ring		43	43	0	1586.08	1587.57	1.49	0
1587.57	46	120	43	15%	Ring		43	43	0	1587.57	1589.05	1.48	0
1589.05	47	120	43	15%	Ring		43	43	0	1589.05	1590.54	1.49	0
1590.54	47	120	43	15%	Ring		43	43	0	1590.54	1592.03	1.49	0
1592.03	47	120	43	15%	Ring		43	43	0	1592.03	1593.51	1.48	0
1593.51	47	120	43	15%	Ring		43	43	0	1593.51	1595	1.49	0
1595	47	120	43	15%	Ring		43	43	0	1595	1596.48	1.48	0
1596.48	47	121	43	15%	Ring		43	43	0	1596.48	1597.97	1.49	0
1597.97	47	121	43	15%	Ring		43	43	0	1597.97	1599.45	1.48	0
1599.45	47	122	43	15%	Ring		43	43	0	1599.45	1600.94	1.49	0
1600.94	47	122	43	15%	Ring		43	43	0	1600.94	1602.43	1.49	0
1602.43	47	123	43	15%	Ring		43	43	0	1602.43	1603.91	1.48	0
1603.91	47	120	43	15%	Ring		43	43	0	1603.91	1605.4	1.49	0
1605.4	47	120	43	15%	Ring		43	43	0	1605.4	1606.89	1.49	0
1606.89	47	122	43	15%	Ring		43	43	0	1606.89	1608.37	1.48	0
1608.37	47	122	43	15%	Ring		43	43	0	1608.37	1609.86	1.49	0
1609.86	46	122	43	15%	Ring		43	43	0	1609.86	1611.34	1.48	0
1611.34	47	122	43	15%	Ring		43	43	0	1611.34	1612.83	1.49	0
1612.83	47	120	43	15%	Ring		43	43	0	1612.83	1614.31	1.48	0
1614.31	47	121	43	15%	Ring		43	42	-1	1614.31	1615.8	1.49	-0.67114094
1615.8	47	122	42	14%	Ring		42	42	0	1615.8	1617.29	1.49	0
1617.29	47	120	42	14%	Ring		42	42	0	1617.29	1618.77	1.48	0
1618.77	47	123	42	14%	Ring		42	42	0	1618.77	1620.26	1.49	0
1620.26	47	120	42	14%	Ring		42	42	0	1620.26	1621.74	1.48	0
1621.74	47	120	42	14%	Ring		42	42	0	1621.74	1623.23	1.49	0
1623.23	46	123	42	14%	Ring		42	42	0	1623.23	1624.72	1.49	0
1624.72	47	121	42	14%	Ring		42	42	0	1624.72	1626.2	1.48	0
1626.2	47	120	42	14%	Ring		42	42	0	1626.2	1627.69	1.49	0
1627.69	47	123	42	14%	Ring		42	42	0	1627.69	1629.17	1.48	0
1629.17	47	120	42	14%	Ring		42	42	0	1629.17	1630.66	1.49	0
1630.66	47	122	42	14%	Ring		42	42	0	1630.66	1632.15	1.49	0
1632.15	47	122	42	14%	Ring		42	42	0	1632.15	1633.63	1.48	0
1633.63	47	122	42	14%	Ring		42	42	0	1633.63	1635.12	1.49	0
1635.12	47	120	42	14%	Ring		42	42	0	1635.12	1636.6	1.48	0
1636.6	47	122	42	14%	Ring		42	42	0	1636.6	1638.09	1.49	0
1638.09	47	121	42	14%	Ring		42	42	0	1638.09	1639.57	1.48	0
1639.57	47	120	42	14%	Ring		42	42	0	1639.57	1641.06	1.49	0
1641.06	47	119	42	14%	Ring		42	42	0	1641.06	1642.55	1.49	0
1642.55	47	122	42	14%	Ring		42	42	0	1642.55	1644.03	1.48	0
1644.03	47	120	42	14%	Ring		42	42	0	1644.03	1645.52	1.49	0
1645.52	47	123	42	14%	Ring		42	42	0	1645.52	1647	1.48	0
1647	47	123	42	14%	Ring		42	42	0	1647	1648.49	1.49	0
1648.49	47	123	42	14%	Ring		42	42	0	1648.49	1649.97	1.48	0
1649.97	47	120	42	14%	Ring		42	42	0	1649.97	1651.46	1.49	0
1651.46	46	123	42	14%	Ring		42	42	0	1651.46	1652.94	1.48	0
1652.94	47	120	42	14%	Ring		42	42	0	1652.94	1654.43	1.49	0
1654.43	47	122	42	14%	Ring		42	42	0	1654.43	1655.92	1.49	0
1655.92	47	123	42	14%	Ring		42	42	0	1655.92	1657.4	1.48	0
1657.4	47	122	42	14%	Ring		42	42	0	1657.4	1658.89	1.49	0
1658.89	47	119	42	14%	Ring		42	42	0	1658.89	1660.38	1.49	0
1660.38	47	121	42	14%	Ring		42	42	0	1660.38	1661.86	1.48	0
1661.86	47	120	42	14%	Ring		42	42	0	1661.86	1663.35	1.49	0
1663.35	47	120	42	14%	Ring		42	42	0	1663.35	1664.83	1.48	0
1664.83	47	119	42	14%	Ring		42	42	0	1664.83	1666.32	1.49	0
1666.32	47	120	42	14%	Ring		42	42	0	1666.32	1667.81	1.49	0
1667.81	46	122	42	14%	Ring		42	42	0	1667.81	1669.29	1.48	0
1669.29	47	121	42	14%	Ring		42	42	0	1669.29	1670.78	1.49	0
1670.78	47	122	42	14%	Ring		42	42	0	1670.78	1672.26	1.48	0
1672.26	47	122	42	14%	Ring		42	42	0	1672.26	1673.75	1.49	0
1673.75	47	120	42	14%	Ring		42	42	0	1673.75	1675.23	1.48	0
1675.23	47	120	42	14%	Ring		42	42	0	1675.23	1676.72	1.49	0
1676.72	47	120	42	14%	Ring		42	42	0	1676.72	1678.21	1.49	0
1678.21	47	120	42	14%	Ring		42	42	0	1678.21	1679.69	1.48	0
1679.69	47	120	42	14%	Ring		42	42	0	1679.69	1681.18	1.49	0
1681.18	47	120	42	14%	Ring		42	42	0	1681.18	1682.67	1.49	0
1682.67	47	120	42	14%	Ring		42	42	0	1682.67	1684.15	1.48	0
1684.15	47	122	42	14%	Ring		42	42	0	1684.15	1685.64	1.49	0
1685.64	47	120	42	14%	Ring		42	42	0	1685.64	1687.12	1.48	0
1687.12	47	119	42	14%	Ring		42	42	0	1687.12	1688.61	1.49	0
1688.61	47	121	42	14%	Ring		42	42	0	1688.61	1690.09	1.48	0
1690.09	47	119	42	14%	Ring		42	42	0	1690.09	1691.58	1.49	0
1691.58	47	120	42	14%	Ring		42	42	0	1691.58	1693.07	1.49	0
1693.07	47	120	42	14%	Ring		42	42	0	1693.07	1694.55	1.48	0
1694.55	47	120	42	14%	Ring		42	42	0	1694.55	1696.04	1.49	0
1696.04	47	119	42	14%	Ring		42	42	0	1696.04	1697.52	1.48	0
1697.52	47	122	42	14%	Ring		42	42	0	1697.52	1699.01	1.49	0
1699.01	47	120	42	14%	Ring		42	42	0	1699.01	1700.5	1.49	0
1700.5	47	123	42	14%	Ring		42	42	0	1700.5	1701.98	1.48	0
1701.98	47	122	42	14%	Ring		42	42	0	1701.98	1703.47	1.49	0
1703.47	47	122	42	14%	Ring		42	42	0	1703.47	1704.95	1.48	0
1704.95	47	121	42	14%	Ring		42	42	0	1704.95	1706.44	1.49	0
1706.44	47	121	42	14%	Ring		42	42	0	1706.44	1707.93	1.49	0
1707.93	47	119	42	14%	Ring		42	42	0	1707.93	1709.41	1.48	0
1709.41	47	120	42	14%	Ring		42	42	0	1709.41	1710.9	1.49	0
1710.9	47	121	42	14%	Ring		42	42	0	1710.9	1712.38	1.48	0
1712.38	47	120	42	14%	Ring		42	42	0	1712.38	1713.87	1.49	0
1713.87	47	120	42	14%	Ring		42	42	0	1713.87	1715.35	1.48	0
1715.35	47	123	42	14%	Ring		42	42	0	1715.35	1716.84	1.49	0
1716.84	47	122	42	14%	Ring		42	42	0	1716.84	1718.33	1.49	0
1718.33	47	121	42	14%	Ring		42	42	0	1718.33	1719.81	1.48	0
1719.81	47	122	42	14%	Ring		42	42	0	1719.81	1721.3	1.49	0
1721.3	47	120	42	14%	Ring		42	42	0	1721.3	1722.78	1.48	0
1722.78	47	120	42	14%	Ring		42	42	0	1722.78	1724.27	1.49	0
1724.27	47	120	42	14%	Ring		42	42	0	1724.27	1725.76	1.49	0
1725.76	47	120	42	14%	Ring		42	42	0	1725.76	1727.24	1.48	0
1727.24	47	120	42	14%	Ring		42	42	0	1727.24	1728.73	1.49	0
1728.73	47	122	42	14%	Ring		42	42	0	1728.73	1730.21	1.48	0
1730.21	47	122	42	14%	Ring		42	42	0	1730.21	1731.7	1.49	0
1731.7	47	123	42	14%	Ring		42	42	0	1731.7	1733.19	1.49	0
1733.19	47	121	42	14%	Ring		42	42	0	1733.19	1734.67	1.48	0
1734.67	47	120	42	14%	Ring		42	42	0	1734.67	1736.16	1.49	0
1736.16	47	120	42	14%	Ring		42	42	0	1736.16	1737.64	1.48	0
1737.64	47	122	42	14%	Ring		42	42	0	1737.64	1739.13	1.49	0
1739.13	47	121	42	14%	Ring		42	42	0	1739.13	1740.61	1.48	0
1740.61	47	120	42	14%	Ring		42	42	0	1740.61	1742.1	1.49	0
1742.1	47	123	42	14%	Ring		42	42	0	1742.1	1743.59	1.49	0
1743.59	47	120	42	14%	Ring		42	42	0	1743.59	1745.07	1.48	0
1745.07	47	120	42	14%	Ring		42	42	0	1745.07	1746.56	1.49	0
1746.56	46	120	42	14%	Ring		42	42	0	1746.56	1748.04	1.48	0
1748.04	46	120	42	14%	Ring		42	42	0	1748.04	1749.53	1.49	0
1749.53	47	120	42	14%	Ring		42	42	0	1749.53	1751.02	1.49	0
1751.02	47	120	42	14%	Ring		42	42	0	1751.02	1752.5	1.48	0
1752.5	47	120	42	14%	Ring		42	42	0	1752.5	1753.99	1.49	0
1753.99	47	120	42	14%	Ring		42	42	0	1753.99	1755.47	1.48	0
1755.47	47	120	42	14%	Ring		42	42	0	1755.47	1756.96	1.49	0
1756.96	47	123	42	14%	Ring		42	42	0	1756.96	1758.44	1.48	0
1758.44	47	120	42	14%	Ring		42	42	0	1758.44	1759.93	1.49	0
1759.93	46	120	42	14%	Ring		42	42	0	1759.93	1761.42	1.49	0
1761.42	47	123	42	14%	Ring		42	42	0	1761.42	1762.9	1.48	0
1762.9	47	122	42	14%	Ring		42	42	0	1762.9	1764.39	1.49	0
1764.39	47	119	42	14%	Ring		42	42	0	1764.39	1765.87	1.48	0
1765.87	47	123	42	14%	Ring		42	42	0	1765.87	1767.36	1.49	0
1767.36	47	120	42	14%	Ring		42	42	0	1767.36	1768.85	1.49	0
1768.85	47	120	42	14%	Ring		42	42	0	1768.85	1770.33	1.48	0
1770.33	47	120	42	14%	Ring		42	42	0	1770.33	1771.82	1.49	0
1771.82	47	120	42	14%	Ring		42	42	0	1771.82	1773.3	1.48	0
1773.3	47	120	42	14%	Ring		42	42	0	1773.3	1774.79	1.49	0
1774.79	47	120	42	14%	Ring		42	42	0	1774.79	1776.28	1.49	0
1776.28	47	122	42	14%	Ring		42	42	0	1776.28	1777.76	1.48	0
1777.76	47	122	42	14%	Ring		42	42	0	1777.76	1779.25	1.49	0
1779.25	47	120	42	14%	Ring		42	42	0	1779.25	1780.73	1.48	0
1780.73	46	123	42	14%	Ring		42	42	0	1780.73	1782.22	1.49	0
1782.22	47	123	42	14%	Ring		42	42	0	1782.22	1783.71	1.49	0
1783.71	47	120	42	14%	Ring		42	42	0	1783.71	1785.19	1.48	0
1785.19	47	120	42	14%	Ring		42	42	0	1785.19	1786.68	1.49	0
1786.68	47	120	42	14%	Ring		42	42	0	1786.68	1788.16	1.48	0
1788.16	47	120	42	14%	Ring		42	42	0	1788.16	1789.65	1.49	0
1789.65	47	120	42	14%	Ring		42	42	0	1789.65	1791.13	1.48	0
1791.13	47	120	42	14%	Ring		42	42	0	1791.13	1792.62	1.49	0
1792.62	47	120	42	14%	Ring		42	42	0	1792.62	1794.11	1.49	0
1794.11	47	120	42	14%	Ring		42	42	0	1794.11	1795.59	1.48	0
1795.59	47	120	42	14%	Ring		42	42	0	1795.59	1797.08	1.49	0
1797.08	47	122	42	14%	Ring		42	42	0	1797.08	1798.56	1.48	0
1798.56	46	123	42	14%	Ring		42	42	0	1798.56	1800.05	1.49	0
1800.05	47	121	42	14%	Ring		42	42	0	1800.05	1801.54	1.49	0
1801.54	47	122	42	14%	Ring		42	42	0	1801.54	1803.02	1.48	0
1803.02	47	122	42	14%	Ring		42	42	0	1803.02	1804.51	1.49	0
1804.51	47	122	42	14%	Ring		42	42	0	1804.51	1805.99	1.48	0
1805.99	47	121	42	14%	Ring		42	42	0	1805.99	1807.48	1.49	0
1807.48	47	120	42	14%	Ring		42	42	0	1807.48	1808.96	1.48	0
1808.96	47	120	42	14%	Ring		42	42	0	1808.96	1810.45	1.49	0
1810.45	47	120	42	14%	Ring		42	42	0	1810.45	1811.94	1.49	0
1811.94	47	120	42	14%	Ring		42	42	0	1811.94	1813.42	1.48	0
1813.42	47	122	42	14%	Ring		42	42	0	1813.42	1814.91	1.49	0
1814.91	47	120	42	14%	Ring		42	42	0	1814.91	1816.39	1.48	0
1816.39	47	120	42	14%	Ring		42	42	0	1816.39	1817.88	1.49	0
1817.88	47	122	42	14%	Ring		42	42	0	1817.88	1819.37	1.49	0
1819.37	47	123	42	14%	Ring		42	42	0	1819.37	1820.85	1.48	0
1820.85	47	121	42	14%	Ring		42	42	0	1820.85	1822.34	1.49	0
1822.34	47	120	42	14%	Ring		42	42	0	1822.34	1823.82	1.48	0
1823.82	47	123	42	14%	Ring		42	42	0	1823.82	1825.31	1.49	0
1825.31	47	123	42	14%	Ring		42	42	0	1825.31	1826.8	1.49	0
1826.8	47	123	42	14%	Ring		42	42	0	1826.8	1828.28	1.48	0
1828.28	47	122	42	14%	Ring		42	42	0	1828.28	1829.77	1.49	0
1829.77	47	122	42	14%	Ring		42	42	0	1829.77	1831.25	1.48	0
1831.25	47	120	42	14%	Ring		42	42	0	1831.25	1832.74	1.49	0
1832.74	47	119	42	14%	Ring		42	42	0	1832.74	1834.22	1.48	0
1834.22	47	120	42	14%	Ring		42	42	0	1834.22	1835.71	1.49	0
1835.71	47	120	42	14%	Ring		42	42	0	1835.71	1837.19	1.48	0
1837.19	47	120	42	14%	Ring		42	42	0	1837.19	1838.68	1.49	0
1838.68	47	120	42	14%	Ring		42	42	0	1838.68	1840.17	1.49	0
1840.17	46	120	42	14%	Ring		42	42	0	1840.17	1841.65	1.48	0
1841.65	47	123	42	14%	Ring		42	42	0	1841.65	1843.14	1.49	0
1843.14	47	120	42	14%	Ring		42	42	0	1843.14	1844.62	1.48	0
1844.62	47	120	42	14%	Ring		42	42	0	1844.62	1846.11	1.49	0
1846.11	46	123	42	14%	Ring		42	42	0	1846.11	1847.6	1.49	0
1847.6	47	119	42	14%	Ring		42	42	0	1847.6	1849.08	1.48	0
1849.08	47	120	42	14%	Ring		42	41	-1	1849.08	1850.57	1.49	-0.67114094
1850.57	47	122	41	14%	Ring		41	41	0	1850.57	1852.05	1.48	0
1852.05	47	120	41	14%	Ring		41	41	0	1852.05	1853.54	1.49	0
1853.54	46	120	41	14%	Ring		41	41	0	1853.54	1855.02	1.48	0
1855.02	47	123	41	14%	Ring		41	41	0	1855.02	1856.51	1.49	0
1856.51	47	120	41	14%	Ring		41	41	0	1856.51	1858	1.49	0
1858	47	121	41	14%	Ring		41	41	0	1858	1859.48	1.48	0
1859.48	47	123	41	14%	Ring		41	41	0	1859.48	1860.97	1.49	0
1860.97	47	120	41	14%	Ring		41	41	0	1860.97	1862.45	1.48	0
1862.45	47	120	41	14%	Ring		41	41	0	1862.45	1863.94	1.49	0
1863.94	47	120	41	14%	Ring		41	41	0	1863.94	1865.42	1.48	0
1865.42	47	120	41	14%	Ring		41	41	0	1865.42	1866.91	1.49	0
1866.91	47	120	41	14%	Ring		41	41	0	1866.91	1868.4	1.49	0
1868.4	47	123	41	14%	Ring		41	41	0	1868.4	1869.88	1.48	0
1869.88	47	122	41	14%	Ring		41	41	0	1869.88	1871.37	1.49	0
1871.37	47	123	41	14%	Ring		41	41	0	1871.37	1872.85	1.48	0
1872.85	47	120	41	14%	Ring		41	41	0	1872.85	1874.34	1.49	0
1874.34	47	123	41	14%	Ring		41	41	0	1874.34	1875.82	1.48	0
1875.82	47	120	41	14%	Ring		41	41	0	1875.82	1877.31	1.49	0
1877.31	47	120	41	14%	Ring		41	41	0	1877.31	1878.8	1.49	0
1878.8	47	120	41	14%	Ring		41	41	0	1878.8	1880.28	1.48	0
1880.28	47	120	41	14%	Ring		41	41	0	1880.28	1881.77	1.49	0
1881.77	47	122	41	14%	Ring		41	41	0	1881.77	1883.25	1.48	0
1883.25	47	123	41	14%	Ring		41	41	0	1883.25	1884.74	1.49	0
1884.74	47	120	41	14%	Ring		41	41	0	1884.74	1886.23	1.49	0
1886.23	47	121	41	14%	Ring		41	41	0	1886.23	1887.71	1.48	0
1887.71	47	120	41	14%	Ring		41	41	0	1887.71	1889.2	1.49	0
1889.2	47	123	41	14%	Ring		41	41	0	1889.2	1890.68	1.48	0
1890.68	47	120	41	14%	Ring		41	41	0	1890.68	1892.17	1.49	0
1892.17	47	120	41	14%	Ring		41	41	0	1892.17	1893.66	1.49	0
1893.66	47	122	41	14%	Ring		41	41	0	1893.66	1895.14	1.48	0
1895.14	47	121	41	14%	Ring		41	41	0	1895.14	1896.63	1.49	0
1896.63	47	120	41	14%	Ring		41	41	0	1896.63	1898.11	1.48	0
1898.11	47	120	41	14%	Ring		41	41	0	1898.11	1899.6	1.49	0
1899.6	47	123	41	14%	Ring		41	41	0	1899.6	1901.09	1.49	0
1901.09	47	122	41	14%	Ring		41	41	0	1901.09	1902.57	1.48	0
1902.57	47	121	41	14%	Ring		41	41	0	1902.57	1904.06	1.49	0
1904.06	47	123	41	14%	Ring		41	41	0	1904.06	1905.54	1.48	0
1905.54	47	120	41	14%	Ring		41	41	0	1905.54	1907.03	1.49	0
1907.03	47	122	41	14%	Ring		41	41	0	1907.03	1908.52	1.49	0
1908.52	47	123	41	14%	Ring		41	41	0	1908.52	1910	1.48	0
1910	46	122	41	14%	Ring		41	41	0	1910	1911.49	1.49	0
1911.49	47	123	41	14%	Ring		41			1911.49
