# Supplementary material for: Design of a hazard prediction system with intelligent multimodal fusion based on artificial intelligence & internet of things technology: taking a crib as an example
Source: PeerJ Comput Sci. 2024 Oct 29;10:e2404. doi: 10.7717/peerj-cs.2404 (PMC11623082; doi:10.7717/peerj-cs.2404)
Supplement: Supplemental Information 3 [file peerj-cs-10-2404-s003.zip › Data/data_preprocessing/hypothermia2.csv]

RunTime(s)	Voice(dB)	Distance(cm)	Temperature(��C)	Humidity(RH)	Buzzer	Supplement	T1(��C)	T2(��C)	��T(��C)	t1(s)	t2(s)	��t(s)	KT(��C/s)
5.9	46	0	32	33%	Ring	abnormal	32	33	1	5.9	7.4	1.5	0.666666667
7.4	45	0	33	33%	Ring	abnormal	33	33	0	7.4	8.9	1.5	0
8.9	45	12	33	33%	Ring		33	33	0	8.9	10.38	1.48	0
10.38	45	12	33	33%	Ring		33	33	0	10.38	11.86	1.48	0
11.86	45	16	33	33%	Ring		33	33	0	11.86	13.34	1.48	0
13.34	45	121	33	32%	Ring		33	33	0	13.34	14.83	1.49	0
14.83	46	121	33	34%	Ring		33	33	0	14.83	16.31	1.48	0
16.31	46	120	33	35%	Ring		33	33	0	16.31	17.8	1.49	0
17.8	45	122	33	35%	Ring		33	33	0	17.8	19.28	1.48	0
19.28	45	120	33	36%	Ring		33	33	0	19.28	20.77	1.49	0
20.77	45	121	33	36%	Ring		33	33	0	20.77	22.25	1.48	0
22.25	45	121	33	36%	Ring		33	33	0	22.25	23.74	1.49	0
23.74	45	122	33	35%	Ring		33	33	0	23.74	25.23	1.49	0
25.23	45	120	33	35%	Ring		33	33	0	25.23	26.71	1.48	0
26.71	45	121	33	36%	Ring		33	34	1	26.71	28.2	1.49	0.67114094
28.2	45	120	34	36%	Ring		34	34	0	28.2	29.68	1.48	0
29.68	46	170	34	36%	Ring		34	34	0	29.68	31.17	1.49	0
31.17	45	13	34	37%	Ring		34	34	0	31.17	32.65	1.48	0
32.65	45	122	34	37%	Ring		34	34	0	32.65	34.14	1.49	0
34.14	45	121	34	37%	Ring		34	34	0	34.14	35.62	1.48	0
35.62	46	29	34	36%	Ring		34	34	0	35.62	37.1	1.48	0
37.1	46	123	34	35%	Ring		34	34	0	37.1	38.59	1.49	0
38.59	46	26	34	35%	Ring		34	34	0	38.59	40.07	1.48	0
40.07	45	120	34	34%	Ring		34	34	0	40.07	41.55	1.48	0
41.55	47	120	34	33%	Ring		34	34	0	41.55	43.04	1.49	0
43.04	46	120	34	33%	Ring		34	34	0	43.04	44.53	1.49	0
44.53	45	122	34	34%	Ring		34	34	0	44.53	46.01	1.48	0
46.01	46	122	34	33%	Ring		34	34	0	46.01	47.5	1.49	0
47.5	46	21	34	33%	Ring		34	34	0	47.5	48.98	1.48	0
48.98	45	28	34	32%	Ring		34	34	0	48.98	50.46	1.48	0
50.46	45	123	34	32%	Ring		34	34	0	50.46	51.94	1.48	0
51.94	46	122	34	32%	Ring		34	34	0	51.94	53.43	1.49	0
53.43	45	122	34	31%	Ring		34	34	0	53.43	54.92	1.49	0
54.92	46	120	34	30%	Ring		34	34	0	54.92	56.4	1.48	0
56.4	45	120	34	29%	Ring		34	34	0	56.4	57.89	1.49	0
57.89	45	124	34	29%	Ring		34	34	0	57.89	59.37	1.48	0
59.37	46	120	34	28%	Ring		34	34	0	59.37	60.86	1.49	0
60.86	45	122	34	28%	Ring		34	34	0	60.86	62.34	1.48	0
62.34	46	121	34	27%	Ring		34	35	1	62.34	63.83	1.49	0.67114094
63.83	45	123	35	27%	Ring		35	34	-1	63.83	65.31	1.48	-0.675675676
65.31	45	122	34	26%	Ring		34	34	0	65.31	66.8	1.49	0
66.8	46	124	34	26%	Ring		34	34	0	66.8	68.29	1.49	0
68.29	46	121	34	26%	Ring		34	34	0	68.29	69.77	1.48	0
69.77	46	120	34	25%	Ring		34	35	1	69.77	71.26	1.49	0.67114094
71.26	45	122	35	25%	Ring		35	35	0	71.26	72.74	1.48	0
72.74	46	120	35	25%	Ring		35	35	0	72.74	74.23	1.49	0
74.23	46	120	35	25%	Ring		35	35	0	74.23	75.71	1.48	0
75.71	46	120	35	24%	Ring		35	35	0	75.71	77.2	1.49	0
77.2	45	123	35	24%	Ring		35	35	0	77.2	78.69	1.49	0
78.69	45	120	35	24%	Ring		35	35	0	78.69	80.17	1.48	0
80.17	45	123	35	24%	Ring		35	35	0	80.17	81.66	1.49	0
81.66	45	123	35	24%	Ring		35	35	0	81.66	83.14	1.48	0
83.14	45	121	35	24%	Ring		35	35	0	83.14	84.63	1.49	0
84.63	45	120	35	24%	Ring		35	35	0	84.63	86.12	1.49	0
86.12	45	120	35	24%	Ring		35	34	-1	86.12	87.6	1.48	-0.675675676
87.6	45	122	34	23%	Ring		34	34	0	87.6	89.09	1.49	0
89.09	46	120	34	23%	Ring		34	34	0	89.09	90.57	1.48	0
90.57	45	123	34	23%	Ring		34	34	0	90.57	92.06	1.49	0
92.06	45	122	34	23%	Ring		34	35	1	92.06	93.54	1.48	0.675675676
93.54	45	120	35	23%	Ring		35	34	-1	93.54	95.03	1.49	-0.67114094
95.03	45	120	34	23%	Ring		34	34	0	95.03	96.52	1.49	0
96.52	46	121	34	23%	Ring		34	34	0	96.52	98	1.48	0
98	46	121	34	23%	Ring		34	34	0	98	99.49	1.49	0
99.49	46	120	34	23%	Ring		34	34	0	99.49	100.97	1.48	0
100.97	45	121	34	23%	Ring		34	34	0	100.97	102.46	1.49	0
102.46	45	123	34	23%	Ring		34	34	0	102.46	103.94	1.48	0
103.94	46	120	34	23%	Ring		34	34	0	103.94	105.43	1.49	0
105.43	46	122	34	23%	Ring		34	34	0	105.43	106.91	1.48	0
106.91	46	120	34	23%	Ring		34	34	0	106.91	108.4	1.49	0
108.4	45	120	34	23%	Ring		34	34	0	108.4	109.89	1.49	0
109.89	45	120	34	23%	Ring		34	34	0	109.89	111.37	1.48	0
111.37	46	121	34	22%	Ring		34	34	0	111.37	112.86	1.49	0
112.86	45	120	34	23%	Ring		34	34	0	112.86	114.34	1.48	0
114.34	46	123	34	22%	Ring		34	34	0	114.34	115.83	1.49	0
115.83	45	121	34	22%	Ring		34	34	0	115.83	117.32	1.49	0
117.32	46	120	34	22%	Ring		34	34	0	117.32	118.8	1.48	0
118.8	46	122	34	22%	Ring		34	34	0	118.8	120.29	1.49	0
120.29	46	120	34	22%	Ring		34	34	0	120.29	121.77	1.48	0
121.77	45	122	34	22%	Ring		34	34	0	121.77	123.26	1.49	0
123.26	45	121	34	22%	Ring		34	34	0	123.26	124.74	1.48	0
124.74	46	122	34	22%	Ring		34	34	0	124.74	126.23	1.49	0
126.23	45	122	34	22%	Ring		34	34	0	126.23	127.72	1.49	0
127.72	45	120	34	22%	Ring		34	34	0	127.72	129.2	1.48	0
129.2	46	121	34	22%	Ring		34	34	0	129.2	130.69	1.49	0
130.69	46	123	34	22%	Ring		34	34	0	130.69	132.17	1.48	0
132.17	45	123	34	22%	Ring		34	34	0	132.17	133.66	1.49	0
133.66	46	122	34	21%	Ring		34	34	0	133.66	135.14	1.48	0
135.14	46	120	34	21%	Ring		34	34	0	135.14	136.63	1.49	0
136.63	45	121	34	21%	Ring		34	34	0	136.63	138.12	1.49	0
138.12	45	120	34	21%	Ring		34	34	0	138.12	139.6	1.48	0
139.6	45	121	34	21%	Ring		34	34	0	139.6	141.09	1.49	0
141.09	46	122	34	21%	Ring		34	34	0	141.09	142.57	1.48	0
142.57	45	121	34	21%	Ring		34	34	0	142.57	144.06	1.49	0
144.06	46	123	34	21%	Ring		34	34	0	144.06	145.55	1.49	0
145.55	46	122	34	21%	Ring		34	34	0	145.55	147.03	1.48	0
147.03	46	121	34	21%	Ring		34	34	0	147.03	148.52	1.49	0
148.52	45	121	34	21%	Ring		34	34	0	148.52	150	1.48	0
150	46	120	34	21%	Ring		34	34	0	150	151.49	1.49	0
151.49	46	120	34	21%	Ring		34	34	0	151.49	152.98	1.49	0
152.98	46	123	34	21%	Ring		34	34	0	152.98	154.46	1.48	0
154.46	45	122	34	21%	Ring		34	34	0	154.46	155.95	1.49	0
155.95	45	120	34	21%	Ring		34	34	0	155.95	157.43	1.48	0
157.43	46	120	34	21%	Ring		34	34	0	157.43	158.92	1.49	0
158.92	45	120	34	21%	Ring		34	34	0	158.92	160.4	1.48	0
160.4	45	123	34	20%	Ring		34	34	0	160.4	161.89	1.49	0
161.89	45	120	34	20%	Ring		34	34	0	161.89	163.38	1.49	0
163.38	45	120	34	20%	Ring		34	34	0	163.38	164.86	1.48	0
164.86	45	120	34	20%	Ring		34	34	0	164.86	166.35	1.49	0
166.35	45	122	34	20%	Ring		34	34	0	166.35	167.83	1.48	0
167.83	46	123	34	20%	Ring		34	34	0	167.83	169.32	1.49	0
169.32	45	122	34	20%	Ring		34	34	0	169.32	170.8	1.48	0
170.8	46	121	34	20%	Ring		34	34	0	170.8	172.29	1.49	0
172.29	45	121	34	20%	Ring		34	34	0	172.29	173.78	1.49	0
173.78	45	120	34	20%	Ring		34	34	0	173.78	175.26	1.48	0
175.26	46	120	34	20%	Ring		34	34	0	175.26	176.75	1.49	0
176.75	45	122	34	20%	Ring		34	34	0	176.75	178.23	1.48	0
178.23	45	123	34	20%	Ring		34	34	0	178.23	179.72	1.49	0
179.72	45	121	34	20%	Ring		34	34	0	179.72	181.21	1.49	0
181.21	45	124	34	20%	Ring		34	34	0	181.21	182.69	1.48	0
182.69	46	123	34	20%	Ring		34	34	0	182.69	184.18	1.49	0
184.18	45	122	34	20%	Ring		34	34	0	184.18	185.66	1.48	0
185.66	45	123	34	20%	Ring		34	34	0	185.66	187.15	1.49	0
187.15	45	120	34	20%	Ring		34	34	0	187.15	188.64	1.49	0
188.64	46	122	34	20%	Ring		34	34	0	188.64	190.12	1.48	0
190.12	45	120	34	20%	Ring		34	34	0	190.12	191.61	1.49	0
191.61	45	122	34	20%	Ring		34	34	0	191.61	193.09	1.48	0
193.09	45	120	34	20%	Ring		34	34	0	193.09	194.58	1.49	0
194.58	46	121	34	20%	Ring		34	34	0	194.58	196.06	1.48	0
196.06	45	122	34	20%	Ring		34	34	0	196.06	197.55	1.49	0
197.55	45	120	34	20%	Ring		34	34	0	197.55	199.04	1.49	0
199.04	46	120	34	20%	Ring		34	34	0	199.04	200.52	1.48	0
200.52	45	122	34	20%	Ring		34	34	0	200.52	202.01	1.49	0
202.01	45	122	34	20%	Ring		34	34	0	202.01	203.49	1.48	0
203.49	46	120	34	20%	Ring		34	34	0	203.49	204.98	1.49	0
204.98	46	120	34	20%	Ring		34	34	0	204.98	206.47	1.49	0
206.47	45	122	34	20%	Ring		34	34	0	206.47	207.95	1.48	0
207.95	45	120	34	20%	Ring		34	34	0	207.95	209.44	1.49	0
209.44	45	122	34	20%	Ring		34	34	0	209.44	210.92	1.48	0
210.92	46	121	34	20%	Ring		34	34	0	210.92	212.41	1.49	0
212.41	45	123	34	20%	Ring		34	34	0	212.41	213.89	1.48	0
213.89	46	121	34	20%	Ring		34	34	0	213.89	215.38	1.49	0
215.38	45	122	34	20%	Ring		34	34	0	215.38	216.86	1.48	0
216.86	46	120	34	20%	Ring		34	34	0	216.86	218.35	1.49	0
218.35	45	120	34	20%	Ring		34	34	0	218.35	219.84	1.49	0
219.84	46	123	34	20%	Ring		34	34	0	219.84	221.32	1.48	0
221.32	46	120	34	20%	Ring		34	34	0	221.32	222.81	1.49	0
222.81	45	122	34	20%	Ring		34	34	0	222.81	224.29	1.48	0
224.29	45	122	34	20%	Ring		34	34	0	224.29	225.78	1.49	0
225.78	45	121	34	21%	Ring		34	34	0	225.78	227.27	1.49	0
227.27	46	122	34	21%	Ring		34	34	0	227.27	228.75	1.48	0
228.75	45	122	34	21%	Ring		34	34	0	228.75	230.24	1.49	0
230.24	45	121	34	21%	Ring		34	34	0	230.24	231.72	1.48	0
231.72	46	120	34	21%	Ring		34	34	0	231.72	233.21	1.49	0
233.21	45	121	34	20%	Ring		34	34	0	233.21	234.69	1.48	0
234.69	46	123	34	20%	Ring		34	34	0	234.69	236.18	1.49	0
236.18	46	120	34	20%	Ring		34	34	0	236.18	237.67	1.49	0
237.67	45	120	34	20%	Ring		34	34	0	237.67	239.15	1.48	0
239.15	46	120	34	20%	Ring		34	34	0	239.15	240.64	1.49	0
240.64	46	122	34	20%	Ring		34	34	0	240.64	242.12	1.48	0
242.12	46	122	34	20%	Ring		34	34	0	242.12	243.61	1.49	0
243.61	45	122	34	20%	Ring		34	34	0	243.61	245.09	1.48	0
245.09	45	123	34	20%	Ring		34	34	0	245.09	246.58	1.49	0
246.58	46	123	34	20%	Ring		34	34	0	246.58	248.07	1.49	0
248.07	45	120	34	20%	Ring		34	34	0	248.07	249.55	1.48	0
249.55	46	120	34	20%	Ring		34	34	0	249.55	251.04	1.49	0
251.04	46	122	34	20%	Ring		34	34	0	251.04	252.52	1.48	0
252.52	45	121	34	20%	Ring		34	34	0	252.52	254.01	1.49	0
254.01	46	123	34	20%	Ring		34	34	0	254.01	255.5	1.49	0
255.5	45	120	34	20%	Ring		34	34	0	255.5	256.98	1.48	0
256.98	45	67	34	20%	Ring		34	34	0	256.98	258.46	1.48	0
258.46	46	123	34	20%	Ring		34	34	0	258.46	259.95	1.49	0
259.95	46	122	34	20%	Ring		34	34	0	259.95	261.43	1.48	0
261.43	46	120	34	20%	Ring		34	34	0	261.43	262.92	1.49	0
262.92	46	120	34	20%	Ring		34	34	0	262.92	264.41	1.49	0
264.41	46	122	34	21%	Ring		34	34	0	264.41	265.89	1.48	0
265.89	46	122	34	21%	Ring		34	34	0	265.89	267.38	1.49	0
267.38	45	121	34	21%	Ring		34	34	0	267.38	268.86	1.48	0
268.86	45	120	34	21%	Ring		34	34	0	268.86	270.35	1.49	0
270.35	46	123	34	21%	Ring		34	34	0	270.35	271.83	1.48	0
271.83	45	120	34	21%	Ring		34	33	-1	271.83	273.32	1.49	-0.67114094
273.32	46	120	33	21%	Ring		33	33	0	273.32	274.81	1.49	0
274.81	46	120	33	21%	Ring		33	33	0	274.81	276.29	1.48	0
276.29	46	120	33	21%	Ring		33	33	0	276.29	277.78	1.49	0
277.78	46	120	33	21%	Ring		33	33	0	277.78	279.26	1.48	0
279.26	46	121	33	21%	Ring		33	33	0	279.26	280.75	1.49	0
280.75	45	120	33	21%	Ring		33	33	0	280.75	282.23	1.48	0
282.23	45	120	33	21%	Ring		33	33	0	282.23	283.72	1.49	0
283.72	45	122	33	22%	Ring		33	33	0	283.72	285.21	1.49	0
285.21	45	121	33	22%	Ring		33	33	0	285.21	286.69	1.48	0
286.69	45	120	33	22%	Ring		33	33	0	286.69	288.18	1.49	0
288.18	46	122	33	22%	Ring		33	33	0	288.18	289.67	1.49	0
289.67	45	123	33	22%	Ring		33	33	0	289.67	291.15	1.48	0
291.15	46	123	33	22%	Ring		33	33	0	291.15	292.64	1.49	0
292.64	46	123	33	22%	Ring		33	33	0	292.64	294.12	1.48	0
294.12	45	121	33	22%	Ring		33	33	0	294.12	295.61	1.49	0
295.61	45	120	33	22%	Ring		33	33	0	295.61	297.09	1.48	0
297.09	45	120	33	22%	Ring		33	33	0	297.09	298.58	1.49	0
298.58	46	120	33	22%	Ring		33	33	0	298.58	300.07	1.49	0
300.07	46	121	33	22%	Ring		33	33	0	300.07	301.55	1.48	0
301.55	46	122	33	22%	Ring		33	33	0	301.55	303.04	1.49	0
303.04	45	120	33	22%	Ring		33	33	0	303.04	304.52	1.48	0
304.52	46	122	33	22%	Ring		33	33	0	304.52	306.01	1.49	0
306.01	45	123	33	22%	Ring		33	33	0	306.01	307.5	1.49	0
307.5	46	123	33	22%	Ring		33	33	0	307.5	308.98	1.48	0
308.98	45	122	33	22%	Ring		33	33	0	308.98	310.47	1.49	0
310.47	46	120	33	22%	Ring		33	33	0	310.47	311.95	1.48	0
311.95	46	121	33	22%	Ring		33	33	0	311.95	313.44	1.49	0
313.44	45	122	33	22%	Ring		33	33	0	313.44	314.92	1.48	0
314.92	45	120	33	22%	Ring		33	33	0	314.92	316.41	1.49	0
316.41	45	122	33	23%	Ring		33	33	0	316.41	317.9	1.49	0
317.9	46	123	33	22%	Ring		33	33	0	317.9	319.38	1.48	0
319.38	46	120	33	23%	Ring		33	33	0	319.38	320.87	1.49	0
320.87	45	120	33	22%	Ring		33	33	0	320.87	322.35	1.48	0
322.35	46	120	33	23%	Ring		33	33	0	322.35	323.84	1.49	0
323.84	46	123	33	22%	Ring		33	33	0	323.84	325.33	1.49	0
325.33	46	120	33	23%	Ring		33	33	0	325.33	326.81	1.48	0
326.81	45	122	33	22%	Ring		33	33	0	326.81	328.3	1.49	0
328.3	45	121	33	22%	Ring		33	33	0	328.3	329.78	1.48	0
329.78	45	120	33	23%	Ring		33	33	0	329.78	331.27	1.49	0
331.27	45	120	33	22%	Ring		33	34	1	331.27	332.75	1.48	0.675675676
332.75	46	120	34	22%	Ring		34	34	0	332.75	334.24	1.49	0
334.24	45	123	34	22%	Ring		34	34	0	334.24	335.73	1.49	0
335.73	45	120	34	22%	Ring		34	34	0	335.73	337.21	1.48	0
337.21	45	120	34	22%	Ring		34	34	0	337.21	338.7	1.49	0
338.7	46	122	34	22%	Ring		34	34	0	338.7	340.18	1.48	0
340.18	46	122	34	22%	Ring		34	34	0	340.18	341.67	1.49	0
341.67	45	120	34	22%	Ring		34	34	0	341.67	343.15	1.48	0
343.15	45	120	34	22%	Ring		34	34	0	343.15	344.64	1.49	0
344.64	45	120	34	22%	Ring		34	34	0	344.64	346.13	1.49	0
346.13	45	120	34	22%	Ring		34	34	0	346.13	347.61	1.48	0
347.61	46	123	34	22%	Ring		34	34	0	347.61	349.1	1.49	0
349.1	46	121	34	22%	Ring		34	34	0	349.1	350.58	1.48	0
350.58	45	120	34	22%	Ring		34	34	0	350.58	352.07	1.49	0
352.07	46	120	34	22%	Ring		34	34	0	352.07	353.55	1.48	0
353.55	46	122	34	22%	Ring		34	34	0	353.55	355.04	1.49	0
355.04	46	120	34	22%	Ring		34	34	0	355.04	356.53	1.49	0
356.53	45	121	34	22%	Ring		34	34	0	356.53	358.01	1.48	0
358.01	46	121	34	22%	Ring		34	34	0	358.01	359.5	1.49	0
359.5	46	122	34	22%	Ring		34	34	0	359.5	360.98	1.48	0
360.98	45	121	34	22%	Ring		34	34	0	360.98	362.47	1.49	0
362.47	45	120	34	22%	Ring		34	34	0	362.47	363.95	1.48	0
363.95	45	120	34	22%	Ring		34	34	0	363.95	365.44	1.49	0
365.44	45	122	34	22%	Ring		34	34	0	365.44	366.93	1.49	0
366.93	45	120	34	22%	Ring		34	34	0	366.93	368.41	1.48	0
368.41	46	123	34	22%	Ring		34	34	0	368.41	369.9	1.49	0
369.9	46	120	34	22%	Ring		34	34	0	369.9	371.38	1.48	0
371.38	45	120	34	22%	Ring		34	34	0	371.38	372.87	1.49	0
372.87	45	123	34	22%	Ring		34	34	0	372.87	374.36	1.49	0
374.36	46	121	34	22%	Ring		34	34	0	374.36	375.84	1.48	0
375.84	45	122	34	22%	Ring		34	34	0	375.84	377.33	1.49	0
377.33	45	122	34	22%	Ring		34	34	0	377.33	378.81	1.48	0
378.81	45	122	34	22%	Ring		34	34	0	378.81	380.3	1.49	0
380.3	45	123	34	22%	Ring		34	34	0	380.3	381.79	1.49	0
381.79	46	121	34	22%	Ring		34	34	0	381.79	383.27	1.48	0
383.27	45	120	34	21%	Ring		34	34	0	383.27	384.76	1.49	0
384.76	46	123	34	21%	Ring		34	34	0	384.76	386.24	1.48	0
386.24	45	123	34	21%	Ring		34	34	0	386.24	387.73	1.49	0
387.73	45	122	34	21%	Ring		34	34	0	387.73	389.22	1.49	0
389.22	46	123	34	21%	Ring		34	34	0	389.22	390.7	1.48	0
390.7	46	120	34	21%	Ring		34	34	0	390.7	392.19	1.49	0
392.19	46	121	34	21%	Ring		34	34	0	392.19	393.67	1.48	0
393.67	46	122	34	21%	Ring		34	34	0	393.67	395.16	1.49	0
395.16	46	120	34	21%	Ring		34	34	0	395.16	396.64	1.48	0
396.64	46	120	34	21%	Ring		34	34	0	396.64	398.13	1.49	0
398.13	46	120	34	21%	Ring		34	34	0	398.13	399.62	1.49	0
399.62	45	122	34	21%	Ring		34	34	0	399.62	401.1	1.48	0
401.1	45	120	34	20%	Ring		34	34	0	401.1	402.59	1.49	0
402.59	45	120	34	20%	Ring		34	34	0	402.59	404.07	1.48	0
404.07	46	120	34	20%	Ring		34	34	0	404.07	405.56	1.49	0
405.56	46	120	34	20%	Ring		34	34	0	405.56	407.04	1.48	0
407.04	46	120	34	20%	Ring		34	34	0	407.04	408.53	1.49	0
408.53	46	120	34	20%	Ring		34	34	0	408.53	410.02	1.49	0
410.02	46	122	34	20%	Ring		34	34	0	410.02	411.5	1.48	0
411.5	46	120	34	20%	Ring		34	34	0	411.5	412.99	1.49	0
412.99	46	123	34	20%	Ring		34	34	0	412.99	414.47	1.48	0
414.47	45	122	34	20%	Ring		34	34	0	414.47	415.96	1.49	0
415.96	46	121	34	20%	Ring		34	34	0	415.96	417.44	1.48	0
417.44	45	123	34	20%	Ring		34	34	0	417.44	418.93	1.49	0
418.93	46	120	34	20%	Ring		34	34	0	418.93	420.42	1.49	0
420.42	46	122	34	20%	Ring		34	34	0	420.42	421.9	1.48	0
421.9	46	121	34	20%	Ring		34	34	0	421.9	423.39	1.49	0
423.39	46	120	34	20%	Ring		34	34	0	423.39	424.87	1.48	0
424.87	46	123	34	20%	Ring		34	34	0	424.87	426.36	1.49	0
426.36	46	123	34	19%	Ring		34	34	0	426.36	427.85	1.49	0
427.85	45	120	34	20%	Ring		34	34	0	427.85	429.33	1.48	0
429.33	46	123	34	19%	Ring		34	34	0	429.33	430.82	1.49	0
430.82	46	121	34	20%	Ring		34	34	0	430.82	432.3	1.48	0
432.3	46	120	34	19%	Ring		34	34	0	432.3	433.79	1.49	0
433.79	46	120	34	19%	Ring		34	34	0	433.79	435.27	1.48	0
435.27	46	122	34	20%	Ring		34	34	0	435.27	436.76	1.49	0
436.76	46	124	34	19%	Ring		34	34	0	436.76	438.25	1.49	0
438.25	46	122	34	20%	Ring		34	34	0	438.25	439.73	1.48	0
439.73	46	121	34	19%	Ring		34	34	0	439.73	441.22	1.49	0
441.22	46	122	34	20%	Ring		34	34	0	441.22	442.7	1.48	0
442.7	46	122	34	20%	Ring		34	34	0	442.7	444.19	1.49	0
444.19	45	120	34	20%	Ring		34	34	0	444.19	445.67	1.48	0
445.67	46	122	34	20%	Ring		34	34	0	445.67	447.16	1.49	0
447.16	45	122	34	20%	Ring		34	34	0	447.16	448.65	1.49	0
448.65	46	121	34	20%	Ring		34	34	0	448.65	450.13	1.48	0
450.13	45	123	34	20%	Ring		34	34	0	450.13	451.62	1.49	0
451.62	46	121	34	20%	Ring		34	34	0	451.62	453.11	1.49	0
453.11	46	122	34	20%	Ring		34	34	0	453.11	454.59	1.48	0
454.59	46	121	34	20%	Ring		34	34	0	454.59	456.08	1.49	0
456.08	46	123	34	20%	Ring		34	34	0	456.08	457.56	1.48	0
457.56	46	122	34	19%	Ring		34	34	0	457.56	459.05	1.49	0
459.05	46	120	34	19%	Ring		34	34	0	459.05	460.53	1.48	0
460.53	46	122	34	19%	Ring		34	34	0	460.53	462.02	1.49	0
462.02	46	120	34	19%	Ring		34	34	0	462.02	463.51	1.49	0
463.51	46	120	34	19%	Ring		34	34	0	463.51	464.99	1.48	0
464.99	46	120	34	19%	Ring		34	34	0	464.99	466.48	1.49	0
466.48	46	122	34	19%	Ring		34	34	0	466.48	467.96	1.48	0
467.96	46	120	34	19%	Ring		34	34	0	467.96	469.45	1.49	0
469.45	46	120	34	19%	Ring		34	34	0	469.45	470.94	1.49	0
470.94	46	120	34	19%	Ring		34	34	0	470.94	472.42	1.48	0
472.42	46	124	34	19%	Ring		34	34	0	472.42	473.91	1.49	0
473.91	45	120	34	19%	Ring		34	34	0	473.91	475.39	1.48	0
475.39	46	122	34	19%	Ring		34	34	0	475.39	476.88	1.49	0
476.88	46	122	34	19%	Ring		34	34	0	476.88	478.36	1.48	0
478.36	46	121	34	19%	Ring		34	34	0	478.36	479.85	1.49	0
479.85	45	120	34	19%	Ring		34	34	0	479.85	481.34	1.49	0
481.34	46	121	34	20%	Ring		34	34	0	481.34	482.82	1.48	0
482.82	46	120	34	20%	Ring		34	34	0	482.82	484.31	1.49	0
484.31	46	121	34	20%	Ring		34	34	0	484.31	485.79	1.48	0
485.79	45	120	34	20%	Ring		34	34	0	485.79	487.28	1.49	0
487.28	46	120	34	20%	Ring		34	34	0	487.28	488.77	1.49	0
488.77	46	120	34	20%	Ring		34	34	0	488.77	490.25	1.48	0
490.25	46	120	34	20%	Ring		34	34	0	490.25	491.74	1.49	0
491.74	45	120	34	20%	Ring		34	34	0	491.74	493.22	1.48	0
493.22	46	122	34	20%	Ring		34	34	0	493.22	494.71	1.49	0
494.71	46	120	34	20%	Ring		34	34	0	494.71	496.2	1.49	0
496.2	45	122	34	20%	Ring		34	34	0	496.2	497.68	1.48	0
497.68	46	121	34	20%	Ring		34	34	0	497.68	499.17	1.49	0
499.17	45	121	34	20%	Ring		34	34	0	499.17	500.65	1.48	0
500.65	46	119	34	20%	Ring		34	34	0	500.65	502.14	1.49	0
502.14	46	121	34	20%	Ring		34	34	0	502.14	503.62	1.48	0
503.62	46	120	34	20%	Ring		34	34	0	503.62	505.11	1.49	0
505.11	46	121	34	20%	Ring		34	34	0	505.11	506.6	1.49	0
506.6	46	120	34	20%	Ring		34	34	0	506.6	508.08	1.48	0
508.08	46	123	34	20%	Ring		34	34	0	508.08	509.57	1.49	0
509.57	46	120	34	20%	Ring		34	34	0	509.57	511.05	1.48	0
511.05	46	122	34	20%	Ring		34	34	0	511.05	512.54	1.49	0
512.54	46	120	34	20%	Ring		34	34	0	512.54	514.03	1.49	0
514.03	46	121	34	20%	Ring		34	34	0	514.03	515.51	1.48	0
515.51	45	121	34	20%	Ring		34	34	0	515.51	517	1.49	0
517	46	123	34	20%	Ring		34	34	0	517	518.48	1.48	0
518.48	46	122	34	20%	Ring		34	34	0	518.48	519.97	1.49	0
519.97	46	120	34	20%	Ring		34	34	0	519.97	521.45	1.48	0
521.45	46	122	34	20%	Ring		34	34	0	521.45	522.94	1.49	0
522.94	46	121	34	20%	Ring		34	34	0	522.94	524.43	1.49	0
524.43	46	122	34	20%	Ring		34	34	0	524.43	525.91	1.48	0
525.91	46	120	34	20%	Ring		34	34	0	525.91	527.4	1.49	0
527.4	46	122	34	20%	Ring		34	34	0	527.4	528.88	1.48	0
528.88	46	122	34	20%	Ring		34	34	0	528.88	530.37	1.49	0
530.37	46	122	34	20%	Ring		34	34	0	530.37	531.86	1.49	0
531.86	46	123	34	20%	Ring		34	34	0	531.86	533.34	1.48	0
533.34	46	120	34	20%	Ring		34	34	0	533.34	534.83	1.49	0
534.83	46	120	34	20%	Ring		34	34	0	534.83	536.31	1.48	0
536.31	46	123	34	20%	Ring		34	34	0	536.31	537.8	1.49	0
537.8	46	122	34	20%	Ring		34	34	0	537.8	539.28	1.48	0
539.28	46	120	34	20%	Ring		34	34	0	539.28	540.77	1.49	0
540.77	46	121	34	20%	Ring		34	34	0	540.77	542.26	1.49	0
542.26	46	122	34	20%	Ring		34	34	0	542.26	543.74	1.48	0
543.74	46	121	34	20%	Ring		34	34	0	543.74	545.23	1.49	0
545.23	46	120	34	20%	Ring		34	34	0	545.23	546.71	1.48	0
546.71	46	120	34	20%	Ring		34	34	0	546.71	548.2	1.49	0
548.2	46	123	34	20%	Ring		34	34	0	548.2	549.69	1.49	0
549.69	46	122	34	20%	Ring		34	34	0	549.69	551.17	1.48	0
551.17	46	121	34	20%	Ring		34	34	0	551.17	552.66	1.49	0
552.66	46	123	34	20%	Ring		34	34	0	552.66	554.14	1.48	0
554.14	46	123	34	20%	Ring		34	34	0	554.14	555.63	1.49	0
555.63	46	121	34	20%	Ring		34	34	0	555.63	557.12	1.49	0
557.12	46	120	34	20%	Ring		34	34	0	557.12	558.6	1.48	0
558.6	46	121	34	20%	Ring		34	34	0	558.6	560.09	1.49	0
560.09	46	123	34	20%	Ring		34	34	0	560.09	561.57	1.48	0
561.57	46	120	34	20%	Ring		34	34	0	561.57	563.06	1.49	0
563.06	46	120	34	19%	Ring		34	34	0	563.06	564.54	1.48	0
564.54	45	122	34	19%	Ring		34	34	0	564.54	566.03	1.49	0
566.03	46	120	34	19%	Ring		34	34	0	566.03	567.52	1.49	0
567.52	46	122	34	19%	Ring		34	34	0	567.52	569	1.48	0
569	46	121	34	19%	Ring		34	34	0	569	570.49	1.49	0
570.49	46	120	34	19%	Ring		34	34	0	570.49	571.97	1.48	0
571.97	46	123	34	19%	Ring		34	34	0	571.97	573.46	1.49	0
573.46	46	121	34	19%	Ring		34	34	0	573.46	574.95	1.49	0
574.95	46	123	34	19%	Ring		34	34	0	574.95	576.43	1.48	0
576.43	45	123	34	18%	Ring		34	34	0	576.43	577.92	1.49	0
577.92	46	122	34	18%	Ring		34	34	0	577.92	579.4	1.48	0
579.4	46	120	34	18%	Ring		34	34	0	579.4	580.89	1.49	0
580.89	46	121	34	18%	Ring		34	34	0	580.89	582.38	1.49	0
582.38	46	122	34	18%	Ring		34	34	0	582.38	583.86	1.48	0
583.86	45	120	34	18%	Ring		34	34	0	583.86	585.35	1.49	0
585.35	46	121	34	18%	Ring		34	34	0	585.35	586.83	1.48	0
586.83	46	122	34	18%	Ring		34	34	0	586.83	588.32	1.49	0
588.32	46	123	34	18%	Ring		34	34	0	588.32	589.8	1.48	0
589.8	45	122	34	18%	Ring		34	34	0	589.8	591.29	1.49	0
591.29	46	120	34	18%	Ring		34	34	0	591.29	592.78	1.49	0
592.78	46	120	34	18%	Ring		34	34	0	592.78	594.26	1.48	0
594.26	46	120	34	18%	Ring		34	34	0	594.26	595.75	1.49	0
595.75	46	122	34	18%	Ring		34	34	0	595.75	597.23	1.48	0
597.23	46	122	34	18%	Ring		34	34	0	597.23	598.72	1.49	0
598.72	46	122	34	18%	Ring		34	34	0	598.72	600.21	1.49	0
600.21	46	122	34	18%	Ring		34	34	0	600.21	601.69	1.48	0
601.69	46	120	34	18%	Ring		34	34	0	601.69	603.18	1.49	0
603.18	45	122	34	18%	Ring		34	34	0	603.18	604.66	1.48	0
604.66	46	121	34	18%	Ring		34	34	0	604.66	606.15	1.49	0
606.15	45	120	34	18%	Ring		34	34	0	606.15	607.63	1.48	0
607.63	46	121	34	18%	Ring		34	34	0	607.63	609.12	1.49	0
609.12	46	120	34	18%	Ring		34	34	0	609.12	610.61	1.49	0
610.61	46	122	34	18%	Ring		34	34	0	610.61	612.09	1.48	0
612.09	46	120	34	18%	Ring		34	34	0	612.09	613.58	1.49	0
613.58	46	121	34	18%	Ring		34	34	0	613.58	615.06	1.48	0
615.06	46	120	34	18%	Ring		34	34	0	615.06	616.55	1.49	0
616.55	45	120	34	18%	Ring		34	34	0	616.55	618.03	1.48	0
618.03	46	122	34	18%	Ring		34	34	0	618.03	619.52	1.49	0
619.52	46	122	34	18%	Ring		34	34	0	619.52	621.01	1.49	0
621.01	46	121	34	18%	Ring		34	34	0	621.01	622.49	1.48	0
622.49	46	120	34	18%	Ring		34	34	0	622.49	623.98	1.49	0
623.98	46	122	34	18%	Ring		34	34	0	623.98	625.46	1.48	0
625.46	46	120	34	18%	Ring		34	34	0	625.46	626.95	1.49	0
626.95	46	120	34	18%	Ring		34	34	0	626.95	628.43	1.48	0
628.43	46	120	34	18%	Ring		34	34	0	628.43	629.92	1.49	0
629.92	45	123	34	18%	Ring		34	34	0	629.92	631.41	1.49	0
631.41	46	122	34	18%	Ring		34	34	0	631.41	632.89	1.48	0
632.89	46	122	34	18%	Ring		34	34	0	632.89	634.38	1.49	0
634.38	46	122	34	18%	Ring		34	34	0	634.38	635.86	1.48	0
635.86	46	121	34	18%	Ring		34	34	0	635.86	637.35	1.49	0
637.35	46	122	34	18%	Ring		34	34	0	637.35	638.84	1.49	0
638.84	46	123	34	17%	Ring		34	34	0	638.84	640.32	1.48	0
640.32	46	122	34	17%	Ring		34	34	0	640.32	641.81	1.49	0
641.81	46	123	34	17%	Ring		34	34	0	641.81	643.29	1.48	0
643.29	46	122	34	17%	Ring		34	34	0	643.29	644.78	1.49	0
644.78	46	120	34	17%	Ring		34	34	0	644.78	646.26	1.48	0
646.26	46	120	34	17%	Ring		34	34	0	646.26	647.75	1.49	0
647.75	46	121	34	17%	Ring		34	34	0	647.75	649.24	1.49	0
649.24	46	120	34	17%	Ring		34	34	0	649.24	650.72	1.48	0
650.72	46	121	34	17%	Ring		34	34	0	650.72	652.21	1.49	0
652.21	46	121	34	17%	Ring		34	34	0	652.21	653.69	1.48	0
653.69	46	120	34	17%	Ring		34	34	0	653.69	655.18	1.49	0
655.18	46	120	34	18%	Ring		34	34	0	655.18	656.66	1.48	0
656.66	46	120	34	18%	Ring		34	34	0	656.66	658.15	1.49	0
658.15	46	121	34	18%	Ring		34	34	0	658.15	659.64	1.49	0
659.64	46	120	34	18%	Ring		34	34	0	659.64	661.12	1.48	0
661.12	46	122	34	18%	Ring		34	34	0	661.12	662.61	1.49	0
662.61	46	122	34	18%	Ring		34	34	0	662.61	664.09	1.48	0
664.09	46	120	34	18%	Ring		34	34	0	664.09	665.58	1.49	0
665.58	46	120	34	18%	Ring		34	34	0	665.58	667.07	1.49	0
667.07	46	120	34	18%	Ring		34	34	0	667.07	668.55	1.48	0
668.55	46	121	34	18%	Ring		34	34	0	668.55	670.04	1.49	0
670.04	46	123	34	18%	Ring		34	34	0	670.04	671.52	1.48	0
671.52	46	121	34	18%	Ring		34	34	0	671.52	673.01	1.49	0
673.01	46	120	34	18%	Ring		34	34	0	673.01	674.49	1.48	0
674.49	46	121	34	18%	Ring		34	34	0	674.49	675.98	1.49	0
675.98	46	121	34	18%	Ring		34	34	0	675.98	677.47	1.49	0
677.47	46	120	34	18%	Ring		34	34	0	677.47	678.95	1.48	0
678.95	46	120	34	18%	Ring		34	34	0	678.95	680.44	1.49	0
680.44	46	121	34	18%	Ring		34	34	0	680.44	681.92	1.48	0
681.92	46	123	34	18%	Ring		34	34	0	681.92	683.41	1.49	0
683.41	45	120	34	18%	Ring		34	34	0	683.41	684.89	1.48	0
684.89	46	122	34	18%	Ring		34	34	0	684.89	686.38	1.49	0
686.38	46	120	34	18%	Ring		34	34	0	686.38	687.86	1.48	0
687.86	46	120	34	18%	Ring		34	34	0	687.86	689.35	1.49	0
689.35	46	120	34	18%	Ring		34	34	0	689.35	690.84	1.49	0
690.84	45	123	34	18%	Ring		34	34	0	690.84	692.32	1.48	0
692.32	46	123	34	19%	Ring		34	34	0	692.32	693.81	1.49	0
693.81	46	120	34	19%	Ring		34	34	0	693.81	695.29	1.48	0
695.29	46	121	34	19%	Ring		34	34	0	695.29	696.78	1.49	0
696.78	46	122	34	19%	Ring		34	34	0	696.78	698.27	1.49	0
698.27	46	121	34	19%	Ring		34	34	0	698.27	699.75	1.48	0
699.75	46	121	34	19%	Ring		34	34	0	699.75	701.24	1.49	0
701.24	46	122	34	19%	Ring		34	34	0	701.24	702.72	1.48	0
702.72	46	120	34	19%	Ring		34	34	0	702.72	704.21	1.49	0
704.21	46	122	34	19%	Ring		34	34	0	704.21	705.7	1.49	0
705.7	46	122	34	19%	Ring		34	34	0	705.7	707.18	1.48	0
707.18	46	120	34	19%	Ring		34	34	0	707.18	708.67	1.49	0
708.67	46	120	34	19%	Ring		34	34	0	708.67	710.15	1.48	0
710.15	46	120	34	19%	Ring		34	34	0	710.15	711.64	1.49	0
711.64	46	120	34	19%	Ring		34	34	0	711.64	713.12	1.48	0
713.12	46	122	34	19%	Ring		34	34	0	713.12	714.61	1.49	0
714.61	45	121	34	19%	Ring		34	34	0	714.61	716.1	1.49	0
716.1	46	123	34	19%	Ring		34	34	0	716.1	717.58	1.48	0
717.58	46	120	34	19%	Ring		34	34	0	717.58	719.07	1.49	0
719.07	45	123	34	19%	Ring		34	34	0	719.07	720.55	1.48	0
720.55	46	121	34	19%	Ring		34	34	0	720.55	722.04	1.49	0
722.04	46	121	34	19%	Ring		34	34	0	722.04	723.53	1.49	0
723.53	46	122	34	19%	Ring		34	34	0	723.53	725.01	1.48	0
725.01	46	120	34	19%	Ring		34	34	0	725.01	726.5	1.49	0
726.5	46	120	34	19%	Ring		34	34	0	726.5	727.98	1.48	0
727.98	45	120	34	19%	Ring		34	34	0	727.98	729.47	1.49	0
729.47	46	120	34	19%	Ring		34	34	0	729.47	730.95	1.48	0
730.95	46	121	34	19%	Ring		34	34	0	730.95	732.44	1.49	0
732.44	45	120	34	19%	Ring		34	34	0	732.44	733.93	1.49	0
733.93	46	120	34	19%	Ring		34	34	0	733.93	735.41	1.48	0
735.41	46	120	34	19%	Ring		34	34	0	735.41	736.9	1.49	0
736.9	46	122	34	19%	Ring		34	34	0	736.9	738.38	1.48	0
738.38	46	121	34	19%	Ring		34	34	0	738.38	739.87	1.49	0
739.87	45	122	34	19%	Ring		34	34	0	739.87	741.35	1.48	0
741.35	46	123	34	19%	Ring		34	34	0	741.35	742.84	1.49	0
742.84	46	121	34	19%	Ring		34	34	0	742.84	744.33	1.49	0
744.33	46	120	34	19%	Ring		34	34	0	744.33	745.81	1.48	0
745.81	46	121	34	20%	Ring		34	34	0	745.81	747.3	1.49	0
747.3	45	122	34	20%	Ring		34	34	0	747.3	748.78	1.48	0
748.78	46	122	34	20%	Ring		34	34	0	748.78	750.27	1.49	0
750.27	46	123	34	20%	Ring		34	34	0	750.27	751.76	1.49	0
751.76	46	120	34	20%	Ring		34	34	0	751.76	753.24	1.48	0
753.24	46	120	34	20%	Ring		34	34	0	753.24	754.73	1.49	0
754.73	46	122	34	20%	Ring		34	34	0	754.73	756.21	1.48	0
756.21	46	120	34	20%	Ring		34	34	0	756.21	757.7	1.49	0
757.7	46	122	34	20%	Ring		34	34	0	757.7	759.18	1.48	0
759.18	45	120	34	20%	Ring		34	34	0	759.18	760.67	1.49	0
760.67	46	120	34	20%	Ring		34	34	0	760.67	762.16	1.49	0
762.16	46	122	34	20%	Ring		34	34	0	762.16	763.64	1.48	0
763.64	46	122	34	20%	Ring		34	34	0	763.64	765.13	1.49	0
765.13	46	120	34	20%	Ring		34	34	0	765.13	766.61	1.48	0
766.61	46	120	34	20%	Ring		34	34	0	766.61	768.1	1.49	0
768.1	46	123	34	20%	Ring		34	34	0	768.1	769.58	1.48	0
769.58	46	120	34	20%	Ring		34	34	0	769.58	771.07	1.49	0
771.07	45	123	34	20%	Ring		34	34	0	771.07	772.55	1.48	0
772.55	46	121	34	20%	Ring		34	34	0	772.55	774.04	1.49	0
774.04	46	121	34	20%	Ring		34	34	0	774.04	775.53	1.49	0
775.53	46	121	34	20%	Ring		34	34	0	775.53	777.01	1.48	0
777.01	46	120	34	20%	Ring		34	34	0	777.01	778.5	1.49	0
778.5	46	120	34	19%	Ring		34	34	0	778.5	779.98	1.48	0
779.98	46	121	34	20%	Ring		34	34	0	779.98	781.47	1.49	0
781.47	45	123	34	20%	Ring		34	34	0	781.47	782.96	1.49	0
782.96	45	122	34	19%	Ring		34	34	0	782.96	784.44	1.48	0
784.44	46	123	34	20%	Ring		34	34	0	784.44	785.93	1.49	0
785.93	46	121	34	19%	Ring		34	34	0	785.93	787.41	1.48	0
787.41	45	123	34	20%	Ring		34	34	0	787.41	788.9	1.49	0
788.9	46	123	34	20%	Ring		34	34	0	788.9	790.39	1.49	0
790.39	45	120	34	20%	Ring		34	34	0	790.39	791.87	1.48	0
791.87	46	120	34	19%	Ring		34	34	0	791.87	793.36	1.49	0
793.36	46	120	34	20%	Ring		34	34	0	793.36	794.84	1.48	0
794.84	46	120	34	20%	Ring		34	34	0	794.84	796.33	1.49	0
796.33	46	122	34	20%	Ring		34	34	0	796.33	797.81	1.48	0
797.81	46	123	34	20%	Ring		34	34	0	797.81	799.3	1.49	0
799.3	46	120	34	20%	Ring		34	34	0	799.3	800.78	1.48	0
800.78	46	120	34	20%	Ring		34	34	0	800.78	802.27	1.49	0
802.27	46	122	34	20%	Ring		34	34	0	802.27	803.76	1.49	0
803.76	45	122	34	20%	Ring		34	34	0	803.76	805.24	1.48	0
805.24	45	123	34	20%	Ring		34	34	0	805.24	806.73	1.49	0
806.73	46	122	34	20%	Ring		34	34	0	806.73	808.21	1.48	0
808.21	46	121	34	20%	Ring		34	34	0	808.21	809.7	1.49	0
809.7	46	121	34	20%	Ring		34	34	0	809.7	811.19	1.49	0
811.19	46	120	34	20%	Ring		34	34	0	811.19	812.67	1.48	0
812.67	46	120	34	20%	Ring		34	34	0	812.67	814.16	1.49	0
814.16	46	121	34	20%	Ring		34	34	0	814.16	815.64	1.48	0
815.64	45	120	34	20%	Ring		34	34	0	815.64	817.13	1.49	0
817.13	45	122	34	20%	Ring		34	34	0	817.13	818.61	1.48	0
818.61	45	123	34	20%	Ring		34	34	0	818.61	820.1	1.49	0
820.1	45	122	34	20%	Ring		34	34	0	820.1	821.59	1.49	0
821.59	46	122	34	20%	Ring		34	34	0	821.59	823.07	1.48	0
823.07	46	121	34	20%	Ring		34	34	0	823.07	824.56	1.49	0
824.56	45	122	34	20%	Ring		34	34	0	824.56	826.04	1.48	0
826.04	45	122	34	20%	Ring		34	34	0	826.04	827.53	1.49	0
827.53	46	122	34	20%	Ring		34	34	0	827.53	829.02	1.49	0
829.02	46	120	34	20%	Ring		34	34	0	829.02	830.5	1.48	0
830.5	46	120	34	20%	Ring		34	34	0	830.5	831.99	1.49	0
831.99	45	120	34	20%	Ring		34	34	0	831.99	833.47	1.48	0
833.47	46	123	34	20%	Ring		34	34	0	833.47	834.96	1.49	0
834.96	46	120	34	20%	Ring		34	34	0	834.96	836.44	1.48	0
836.44	46	120	34	21%	Ring		34	34	0	836.44	837.93	1.49	0
837.93	46	120	34	21%	Ring		34	34	0	837.93	839.41	1.48	0
839.41	46	122	34	21%	Ring		34	34	0	839.41	840.9	1.49	0
840.9	45	124	34	21%	Ring		34	34	0	840.9	842.39	1.49	0
842.39	46	122	34	21%	Ring		34	34	0	842.39	843.87	1.48	0
843.87	46	120	34	21%	Ring		34	34	0	843.87	845.36	1.49	0
845.36	45	121	34	21%	Ring		34	34	0	845.36	846.84	1.48	0
846.84	46	121	34	21%	Ring		34	34	0	846.84	848.33	1.49	0
848.33	46	120	34	21%	Ring		34	34	0	848.33	849.82	1.49	0
849.82	46	123	34	21%	Ring		34	34	0	849.82	851.3	1.48	0
851.3	46	121	34	21%	Ring		34	34	0	851.3	852.79	1.49	0
852.79	46	121	34	21%	Ring		34	34	0	852.79	854.27	1.48	0
854.27	46	120	34	21%	Ring		34	34	0	854.27	855.76	1.49	0
855.76	46	122	34	21%	Ring		34	34	0	855.76	857.24	1.48	0
857.24	46	124	34	21%	Ring		34	34	0	857.24	858.73	1.49	0
858.73	46	121	34	21%	Ring		34	34	0	858.73	860.22	1.49	0
860.22	45	123	34	21%	Ring		34	34	0	860.22	861.7	1.48	0
861.7	46	122	34	21%	Ring		34	34	0	861.7	863.19	1.49	0
863.19	46	120	34	21%	Ring		34	34	0	863.19	864.67	1.48	0
864.67	46	123	34	21%	Ring		34	34	0	864.67	866.16	1.49	0
866.16	45	120	34	21%	Ring		34	34	0	866.16	867.65	1.49	0
867.65	46	121	34	21%	Ring		34	34	0	867.65	869.13	1.48	0
869.13	46	123	34	21%	Ring		34	34	0	869.13	870.62	1.49	0
870.62	46	120	34	21%	Ring		34	34	0	870.62	872.1	1.48	0
872.1	46	120	34	21%	Ring		34	34	0	872.1	873.59	1.49	0
873.59	46	123	34	21%	Ring		34	34	0	873.59	875.07	1.48	0
875.07	46	122	34	21%	Ring		34	34	0	875.07	876.56	1.49	0
876.56	46	123	34	21%	Ring		34	34	0	876.56	878.04	1.48	0
878.04	46	122	34	21%	Ring		34	34	0	878.04	879.53	1.49	0
879.53	46	123	34	21%	Ring		34	34	0	879.53	881.02	1.49	0
881.02	46	123	34	21%	Ring		34	34	0	881.02	882.5	1.48	0
882.5	46	122	34	21%	Ring		34	34	0	882.5	883.99	1.49	0
883.99	46	120	34	21%	Ring		34	34	0	883.99	885.47	1.48	0
885.47	46	122	34	21%	Ring		34	34	0	885.47	886.96	1.49	0
886.96	46	121	34	21%	Ring		34	34	0	886.96	888.45	1.49	0
888.45	46	120	34	21%	Ring		34	34	0	888.45	889.93	1.48	0
889.93	46	123	34	21%	Ring		34	34	0	889.93	891.42	1.49	0
891.42	46	122	34	21%	Ring		34	34	0	891.42	892.9	1.48	0
892.9	46	123	34	21%	Ring		34	34	0	892.9	894.39	1.49	0
894.39	46	120	34	21%	Ring		34	34	0	894.39	895.88	1.49	0
895.88	45	120	34	21%	Ring		34	34	0	895.88	897.36	1.48	0
897.36	46	122	34	21%	Ring		34	34	0	897.36	898.85	1.49	0
898.85	46	122	34	21%	Ring		34	34	0	898.85	900.33	1.48	0
900.33	45	120	34	21%	Ring		34	34	0	900.33	901.82	1.49	0
901.82	46	120	34	21%	Ring		34	34	0	901.82	903.3	1.48	0
903.3	46	120	34	21%	Ring		34	34	0	903.3	904.79	1.49	0
904.79	46	120	34	21%	Ring		34	34	0	904.79	906.27	1.48	0
906.27	46	121	34	21%	Ring		34	34	0	906.27	907.76	1.49	0
907.76	45	121	34	21%	Ring		34	34	0	907.76	909.25	1.49	0
909.25	46	120	34	21%	Ring		34	34	0	909.25	910.73	1.48	0
910.73	46	122	34	21%	Ring		34	34	0	910.73	912.22	1.49	0
912.22	46	122	34	21%	Ring		34	33	-1	912.22	913.7	1.48	-0.675675676
913.7	46	120	33	21%	Ring		33	33	0	913.7	915.19	1.49	0
915.19	46	120	33	21%	Ring		33	33	0	915.19	916.67	1.48	0
916.67	46	120	33	21%	Ring		33	33	0	916.67	918.16	1.49	0
918.16	45	120	33	21%	Ring		33	33	0	918.16	919.65	1.49	0
919.65	46	123	33	21%	Ring		33	33	0	919.65	921.13	1.48	0
921.13	46	120	33	21%	Ring		33	33	0	921.13	922.62	1.49	0
922.62	46	120	33	21%	Ring		33	33	0	922.62	924.1	1.48	0
924.1	46	120	33	21%	Ring		33	33	0	924.1	925.59	1.49	0
925.59	46	120	33	21%	Ring		33	33	0	925.59	927.08	1.49	0
927.08	46	122	33	22%	Ring		33	33	0	927.08	928.56	1.48	0
928.56	46	120	33	22%	Ring		33	33	0	928.56	930.05	1.49	0
930.05	46	121	33	22%	Ring		33	33	0	930.05	931.53	1.48	0
931.53	45	120	33	22%	Ring		33	33	0	931.53	933.02	1.49	0
933.02	45	120	33	22%	Ring		33	33	0	933.02	934.51	1.49	0
934.51	45	120	33	22%	Ring		33	33	0	934.51	935.99	1.48	0
935.99	46	123	33	22%	Ring		33	33	0	935.99	937.48	1.49	0
937.48	46	120	33	22%	Ring		33	33	0	937.48	938.96	1.48	0
938.96	45	120	33	22%	Ring		33	33	0	938.96	940.45	1.49	0
940.45	46	121	33	22%	Ring		33	33	0	940.45	941.93	1.48	0
941.93	46	123	33	22%	Ring		33	33	0	941.93	943.42	1.49	0
943.42	46	123	33	22%	Ring		33	33	0	943.42	944.91	1.49	0
944.91	46	120	33	22%	Ring		33	33	0	944.91	946.39	1.48	0
946.39	46	120	33	22%	Ring		33	33	0	946.39	947.88	1.49	0
947.88	46	123	33	22%	Ring		33	33	0	947.88	949.36	1.48	0
949.36	46	120	33	22%	Ring		33	33	0	949.36	950.85	1.49	0
950.85	46	120	33	22%	Ring		33	33	0	950.85	952.33	1.48	0
952.33	46	123	33	22%	Ring		33	33	0	952.33	953.82	1.49	0
953.82	46	120	33	22%	Ring		33	33	0	953.82	955.3	1.48	0
955.3	46	121	33	22%	Ring		33	33	0	955.3	956.79	1.49	0
956.79	46	121	33	22%	Ring		33	33	0	956.79	958.28	1.49	0
958.28	45	120	33	22%	Ring		33	33	0	958.28	959.76	1.48	0
959.76	45	120	33	22%	Ring		33	33	0	959.76	961.25	1.49	0
961.25	46	120	33	22%	Ring		33	33	0	961.25	962.73	1.48	0
962.73	45	120	33	22%	Ring		33	33	0	962.73	964.22	1.49	0
964.22	46	120	33	22%	Ring		33	33	0	964.22	965.71	1.49	0
965.71	45	121	33	22%	Ring		33	33	0	965.71	967.19	1.48	0
967.19	46	122	33	22%	Ring		33	33	0	967.19	968.68	1.49	0
968.68	46	122	33	22%	Ring		33	33	0	968.68	970.16	1.48	0
970.16	46	120	33	22%	Ring		33	33	0	970.16	971.65	1.49	0
971.65	45	120	33	22%	Ring		33	33	0	971.65	973.14	1.49	0
973.14	46	123	33	22%	Ring		33	33	0	973.14	974.62	1.48	0
974.62	45	122	33	22%	Ring		33	33	0	974.62	976.11	1.49	0
976.11	46	120	33	22%	Ring		33	33	0	976.11	977.59	1.48	0
977.59	46	122	33	22%	Ring		33	33	0	977.59	979.08	1.49	0
979.08	46	120	33	22%	Ring		33	33	0	979.08	980.56	1.48	0
980.56	46	120	33	22%	Ring		33	33	0	980.56	982.05	1.49	0
982.05	46	122	33	22%	Ring		33	33	0	982.05	983.54	1.49	0
983.54	46	123	33	22%	Ring		33	33	0	983.54	985.02	1.48	0
985.02	46	123	33	23%	Ring		33	33	0	985.02	986.51	1.49	0
986.51	46	123	33	22%	Ring		33	33	0	986.51	988	1.49	0
988	45	122	33	23%	Ring		33	33	0	988	989.48	1.48	0
989.48	46	122	33	22%	Ring		33	33	0	989.48	990.97	1.49	0
990.97	46	120	33	23%	Ring		33	33	0	990.97	992.45	1.48	0
992.45	46	123	33	22%	Ring		33	33	0	992.45	993.94	1.49	0
993.94	46	122	33	22%	Ring		33	33	0	993.94	995.42	1.48	0
995.42	45	122	33	22%	Ring		33	33	0	995.42	996.91	1.49	0
996.91	46	121	33	22%	Ring		33	33	0	996.91	998.39	1.48	0
998.39	45	120	33	22%	Ring		33	34	1	998.39	999.88	1.49	0.67114094
999.88	46	120	34	22%	Ring		34	34	0	999.88	1001.37	1.49	0
1001.37	46	122	34	22%	Ring		34	34	0	1001.37	1002.85	1.48	0
1002.85	45	121	34	22%	Ring		34	34	0	1002.85	1004.34	1.49	0
1004.34	46	120	34	22%	Ring		34	34	0	1004.34	1005.82	1.48	0
1005.82	45	123	34	22%	Ring		34	34	0	1005.82	1007.31	1.49	0
1007.31	46	121	34	22%	Ring		34	34	0	1007.31	1008.79	1.48	0
1008.79	46	120	34	22%	Ring		34	34	0	1008.79	1010.28	1.49	0
1010.28	46	120	34	22%	Ring		34	34	0	1010.28	1011.77	1.49	0
1011.77	46	120	34	22%	Ring		34	34	0	1011.77	1013.25	1.48	0
1013.25	46	123	34	22%	Ring		34	34	0	1013.25	1014.74	1.49	0
1014.74	46	122	34	22%	Ring		34	34	0	1014.74	1016.22	1.48	0
1016.22	46	123	34	22%	Ring		34	34	0	1016.22	1017.71	1.49	0
1017.71	45	121	34	22%	Ring		34	34	0	1017.71	1019.2	1.49	0
1019.2	46	120	34	22%	Ring		34	34	0	1019.2	1020.68	1.48	0
1020.68	46	122	34	22%	Ring		34	34	0	1020.68	1022.17	1.49	0
1022.17	46	120	34	22%	Ring		34	34	0	1022.17	1023.65	1.48	0
1023.65	45	123	34	22%	Ring		34	34	0	1023.65	1025.14	1.49	0
1025.14	46	120	34	22%	Ring		34	34	0	1025.14	1026.63	1.49	0
1026.63	46	123	34	22%	Ring		34	34	0	1026.63	1028.11	1.48	0
1028.11	45	122	34	22%	Ring		34	34	0	1028.11	1029.6	1.49	0
1029.6	46	121	34	22%	Ring		34	34	0	1029.6	1031.08	1.48	0
1031.08	46	120	34	22%	Ring		34	34	0	1031.08	1032.57	1.49	0
1032.57	46	121	34	22%	Ring		34	34	0	1032.57	1034.05	1.48	0
1034.05	46	122	34	22%	Ring		34	34	0	1034.05	1035.54	1.49	0
1035.54	46	120	34	22%	Ring		34	34	0	1035.54	1037.03	1.49	0
1037.03	46	120	34	21%	Ring		34	34	0	1037.03	1038.51	1.48	0
1038.51	46	120	34	21%	Ring		34	34	0	1038.51	1040	1.49	0
1040	46	120	34	21%	Ring		34	34	0	1040	1041.48	1.48	0
1041.48	45	120	34	21%	Ring		34	34	0	1041.48	1042.97	1.49	0
1042.97	45	121	34	21%	Ring		34	34	0	1042.97	1044.45	1.48	0
1044.45	46	120	34	21%	Ring		34	34	0	1044.45	1045.94	1.49	0
1045.94	46	120	34	21%	Ring		34	34	0	1045.94	1047.43	1.49	0
1047.43	46	122	34	21%	Ring		34	34	0	1047.43	1048.91	1.48	0
1048.91	46	120	34	21%	Ring		34	34	0	1048.91	1050.4	1.49	0
1050.4	46	120	34	21%	Ring		34	34	0	1050.4	1051.88	1.48	0
1051.88	46	120	34	21%	Ring		34	34	0	1051.88	1053.37	1.49	0
1053.37	46	122	34	21%	Ring		34	34	0	1053.37	1054.86	1.49	0
1054.86	46	120	34	21%	Ring		34	34	0	1054.86	1056.34	1.48	0
1056.34	45	121	34	21%	Ring		34	34	0	1056.34	1057.83	1.49	0
1057.83	45	120	34	21%	Ring		34	34	0	1057.83	1059.31	1.48	0
1059.31	46	122	34	21%	Ring		34	34	0	1059.31	1060.8	1.49	0
1060.8	46	122	34	21%	Ring		34	34	0	1060.8	1062.29	1.49	0
1062.29	46	122	34	21%	Ring		34	34	0	1062.29	1063.77	1.48	0
1063.77	46	120	34	21%	Ring		34	34	0	1063.77	1065.26	1.49	0
1065.26	46	120	34	21%	Ring		34	34	0	1065.26	1066.74	1.48	0
1066.74	46	120	34	21%	Ring		34	34	0	1066.74	1068.23	1.49	0
1068.23	46	120	34	21%	Ring		34	34	0	1068.23	1069.71	1.48	0
1069.71	46	122	34	21%	Ring		34	34	0	1069.71	1071.2	1.49	0
1071.2	46	120	34	21%	Ring		34	34	0	1071.2	1072.69	1.49	0
1072.69	46	121	34	21%	Ring		34	34	0	1072.69	1074.17	1.48	0
1074.17	46	121	34	21%	Ring		34	34	0	1074.17	1075.66	1.49	0
1075.66	45	120	34	21%	Ring		34	34	0	1075.66	1077.14	1.48	0
1077.14	46	120	34	21%	Ring		34	34	0	1077.14	1078.63	1.49	0
1078.63	46	120	34	21%	Ring		34	34	0	1078.63	1080.12	1.49	0
1080.12	45	121	34	21%	Ring		34	34	0	1080.12	1081.6	1.48	0
1081.6	46	121	34	21%	Ring		34	34	0	1081.6	1083.09	1.49	0
1083.09	46	121	34	21%	Ring		34	34	0	1083.09	1084.57	1.48	0
1084.57	46	122	34	21%	Ring		34	34	0	1084.57	1086.06	1.49	0
1086.06	45	120	34	20%	Ring		34	34	0	1086.06	1087.55	1.49	0
1087.55	46	122	34	21%	Ring		34	34	0	1087.55	1089.03	1.48	0
1089.03	46	122	34	20%	Ring		34	34	0	1089.03	1090.52	1.49	0
1090.52	46	120	34	21%	Ring		34	34	0	1090.52	1092	1.48	0
1092	45	120	34	20%	Ring		34	34	0	1092	1093.49	1.49	0
1093.49	46	123	34	20%	Ring		34	34	0	1093.49	1094.97	1.48	0
1094.97	46	120	34	20%	Ring		34	34	0	1094.97	1096.46	1.49	0
1096.46	46	120	34	20%	Ring		34	34	0	1096.46	1097.95	1.49	0
1097.95	46	120	34	20%	Ring		34	34	0	1097.95	1099.43	1.48	0
1099.43	45	121	34	20%	Ring		34	34	0	1099.43	1100.92	1.49	0
1100.92	46	123	34	20%	Ring		34	34	0	1100.92	1102.4	1.48	0
1102.4	46	121	34	20%	Ring		34	34	0	1102.4	1103.89	1.49	0
1103.89	46	121	34	20%	Ring		34	34	0	1103.89	1105.38	1.49	0
1105.38	45	123	34	20%	Ring		34	34	0	1105.38	1106.86	1.48	0
1106.86	46	123	34	20%	Ring		34	34	0	1106.86	1108.35	1.49	0
1108.35	46	122	34	20%	Ring		34	34	0	1108.35	1109.83	1.48	0
1109.83	46	120	34	20%	Ring		34	34	0	1109.83	1111.32	1.49	0
1111.32	46	121	34	20%	Ring		34	34	0	1111.32	1112.81	1.49	0
1112.81	45	120	34	20%	Ring		34	34	0	1112.81	1114.29	1.48	0
1114.29	46	123	34	20%	Ring		34	34	0	1114.29	1115.78	1.49	0
1115.78	46	120	34	20%	Ring		34	34	0	1115.78	1117.26	1.48	0
1117.26	46	120	34	20%	Ring		34	34	0	1117.26	1118.75	1.49	0
1118.75	46	121	34	20%	Ring		34	34	0	1118.75	1120.23	1.48	0
1120.23	45	120	34	20%	Ring		34	34	0	1120.23	1121.72	1.49	0
1121.72	45	123	34	20%	Ring		34	34	0	1121.72	1123.21	1.49	0
1123.21	46	120	34	20%	Ring		34	34	0	1123.21	1124.69	1.48	0
1124.69	46	120	34	20%	Ring		34	34	0	1124.69	1126.18	1.49	0
1126.18	45	122	34	20%	Ring		34	34	0	1126.18	1127.66	1.48	0
1127.66	46	120	34	20%	Ring		34	34	0	1127.66	1129.15	1.49	0
1129.15	46	123	34	20%	Ring		34	34	0	1129.15	1130.64	1.49	0
1130.64	46	120	34	20%	Ring		34	34	0	1130.64	1132.12	1.48	0
1132.12	46	120	34	20%	Ring		34	34	0	1132.12	1133.61	1.49	0
1133.61	46	122	34	20%	Ring		34	34	0	1133.61	1135.09	1.48	0
1135.09	46	122	34	20%	Ring		34	34	0	1135.09	1136.58	1.49	0
1136.58	46	120	34	20%	Ring		34	34	0	1136.58	1138.07	1.49	0
1138.07	46	120	34	20%	Ring		34	34	0	1138.07	1139.55	1.48	0
1139.55	46	120	34	20%	Ring		34	34	0	1139.55	1141.04	1.49	0
1141.04	46	120	34	20%	Ring		34	34	0	1141.04	1142.52	1.48	0
1142.52	45	121	34	20%	Ring		34	34	0	1142.52	1144.01	1.49	0
1144.01	46	122	34	20%	Ring		34	34	0	1144.01	1145.5	1.49	0
1145.5	46	122	34	20%	Ring		34	34	0	1145.5	1146.98	1.48	0
1146.98	46	120	34	20%	Ring		34	34	0	1146.98	1148.47	1.49	0
1148.47	46	122	34	20%	Ring		34	34	0	1148.47	1149.95	1.48	0
1149.95	45	121	34	20%	Ring		34	34	0	1149.95	1151.44	1.49	0
1151.44	46	123	34	20%	Ring		34	34	0	1151.44	1152.93	1.49	0
1152.93	46	120	34	20%	Ring		34	34	0	1152.93	1154.41	1.48	0
1154.41	45	120	34	20%	Ring		34	34	0	1154.41	1155.9	1.49	0
1155.9	45	120	34	20%	Ring		34	34	0	1155.9	1157.38	1.48	0
1157.38	46	123	34	20%	Ring		34	34	0	1157.38	1158.87	1.49	0
1158.87	46	123	34	20%	Ring		34	34	0	1158.87	1160.35	1.48	0
1160.35	46	121	34	20%	Ring		34	34	0	1160.35	1161.84	1.49	0
1161.84	46	120	34	20%	Ring		34	34	0	1161.84	1163.33	1.49	0
1163.33	45	122	34	20%	Ring		34	34	0	1163.33	1164.81	1.48	0
1164.81	46	120	34	20%	Ring		34	34	0	1164.81	1166.3	1.49	0
1166.3	46	120	34	20%	Ring		34	34	0	1166.3	1167.78	1.48	0
1167.78	46	122	34	20%	Ring		34	34	0	1167.78	1169.27	1.49	0
1169.27	46	120	34	19%	Ring		34	34	0	1169.27	1170.76	1.49	0
1170.76	46	120	34	19%	Ring		34	34	0	1170.76	1172.24	1.48	0
1172.24	46	122	34	19%	Ring		34	34	0	1172.24	1173.73	1.49	0
1173.73	46	120	34	19%	Ring		34	34	0	1173.73	1175.21	1.48	0
1175.21	46	120	34	19%	Ring		34	34	0	1175.21	1176.7	1.49	0
1176.7	46	120	34	19%	Ring		34	34	0	1176.7	1178.19	1.49	0
1178.19	46	123	34	19%	Ring		34	34	0	1178.19	1179.67	1.48	0
1179.67	46	120	34	19%	Ring		34	34	0	1179.67	1181.16	1.49	0
1181.16	46	120	34	19%	Ring		34	34	0	1181.16	1182.64	1.48	0
1182.64	46	121	34	19%	Ring		34	34	0	1182.64	1184.13	1.49	0
1184.13	46	122	34	19%	Ring		34	34	0	1184.13	1185.61	1.48	0
1185.61	46	123	34	19%	Ring		34	34	0	1185.61	1187.1	1.49	0
1187.1	46	120	34	19%	Ring		34	34	0	1187.1	1188.59	1.49	0
1188.59	46	122	34	19%	Ring		34	34	0	1188.59	1190.07	1.48	0
1190.07	46	122	34	19%	Ring		34	34	0	1190.07	1191.56	1.49	0
1191.56	46	122	34	19%	Ring		34	34	0	1191.56	1193.04	1.48	0
1193.04	45	120	34	19%	Ring		34	34	0	1193.04	1194.53	1.49	0
1194.53	46	122	34	19%	Ring		34	34	0	1194.53	1196.02	1.49	0
1196.02	45	123	34	19%	Ring		34	34	0	1196.02	1197.5	1.48	0
1197.5	45	122	34	19%	Ring		34	34	0	1197.5	1198.99	1.49	0
1198.99	45	123	34	19%	Ring		34	34	0	1198.99	1200.47	1.48	0
1200.47	46	120	34	19%	Ring		34	34	0	1200.47	1201.96	1.49	0
1201.96	46	120	34	19%	Ring		34	34	0	1201.96	1203.44	1.48	0
1203.44	45	120	34	19%	Ring		34	34	0	1203.44	1204.93	1.49	0
1204.93	46	120	34	19%	Ring		34	34	0	1204.93	1206.42	1.49	0
1206.42	46	120	34	19%	Ring		34	34	0	1206.42	1207.9	1.48	0
1207.9	46	120	34	19%	Ring		34	34	0	1207.9	1209.39	1.49	0
1209.39	46	120	34	19%	Ring		34	34	0	1209.39	1210.88	1.49	0
1210.88	45	120	34	19%	Ring		34	34	0	1210.88	1212.36	1.48	0
1212.36	46	120	34	19%	Ring		34	34	0	1212.36	1213.85	1.49	0
1213.85	46	120	34	19%	Ring		34	34	0	1213.85	1215.33	1.48	0
1215.33	46	120	34	19%	Ring		34	34	0	1215.33	1216.82	1.49	0
1216.82	45	122	34	19%	Ring		34	34	0	1216.82	1218.31	1.49	0
1218.31	46	120	34	19%	Ring		34	34	0	1218.31	1219.79	1.48	0
1219.79	46	120	34	19%	Ring		34	34	0	1219.79	1221.28	1.49	0
1221.28	46	120	34	19%	Ring		34	34	0	1221.28	1222.76	1.48	0
1222.76	46	122	34	19%	Ring		34	34	0	1222.76	1224.25	1.49	0
1224.25	46	122	34	19%	Ring		34	34	0	1224.25	1225.73	1.48	0
1225.73	46	120	34	19%	Ring		34	34	0	1225.73	1227.22	1.49	0
1227.22	46	123	34	19%	Ring		34	34	0	1227.22	1228.7	1.48	0
1228.7	46	122	34	19%	Ring		34	34	0	1228.7	1230.19	1.49	0
1230.19	46	121	34	19%	Ring		34	34	0	1230.19	1231.68	1.49	0
1231.68	46	120	34	19%	Ring		34	34	0	1231.68	1233.16	1.48	0
1233.16	46	120	34	19%	Ring		34	34	0	1233.16	1234.65	1.49	0
1234.65	46	120	34	19%	Ring		34	34	0	1234.65	1236.14	1.49	0
1236.14	45	122	34	19%	Ring		34	34	0	1236.14	1237.62	1.48	0
1237.62	45	120	34	19%	Ring		34	34	0	1237.62	1239.11	1.49	0
1239.11	46	121	34	19%	Ring		34	34	0	1239.11	1240.59	1.48	0
1240.59	46	119	34	19%	Ring		34	34	0	1240.59	1242.08	1.49	0
1242.08	46	120	34	19%	Ring		34	34	0	1242.08	1243.56	1.48	0
1243.56	46	123	34	19%	Ring		34	34	0	1243.56	1245.05	1.49	0
1245.05	45	123	34	19%	Ring		34	34	0	1245.05	1246.54	1.49	0
1246.54	45	122	34	19%	Ring		34	34	0	1246.54	1248.02	1.48	0
1248.02	45	120	34	19%	Ring		34	34	0	1248.02	1249.51	1.49	0
1249.51	46	120	34	19%	Ring		34	34	0	1249.51	1250.99	1.48	0
1250.99	46	120	34	19%	Ring		34	34	0	1250.99	1252.48	1.49	0
1252.48	46	123	34	19%	Ring		34	34	0	1252.48	1253.97	1.49	0
1253.97	46	120	34	19%	Ring		34	34	0	1253.97	1255.45	1.48	0
1255.45	46	120	34	19%	Ring		34	34	0	1255.45	1256.94	1.49	0
1256.94	46	121	34	19%	Ring		34	34	0	1256.94	1258.42	1.48	0
1258.42	46	120	34	19%	Ring		34	34	0	1258.42	1259.91	1.49	0
1259.91	46	119	34	19%	Ring		34	34	0	1259.91	1261.4	1.49	0
1261.4	46	123	34	19%	Ring		34	34	0	1261.4	1262.88	1.48	0
1262.88	45	120	34	19%	Ring		34	34	0	1262.88	1264.37	1.49	0
1264.37	45	122	34	19%	Ring		34	34	0	1264.37	1265.85	1.48	0
1265.85	45	123	34	19%	Ring		34	34	0	1265.85	1267.34	1.49	0
1267.34	46	123	34	19%	Ring		34	34	0	1267.34	1268.82	1.48	0
1268.82	46	120	34	19%	Ring		34	34	0	1268.82	1270.31	1.49	0
1270.31	46	121	34	19%	Ring		34	34	0	1270.31	1271.8	1.49	0
1271.8	46	122	34	19%	Ring		34	34	0	1271.8	1273.28	1.48	0
1273.28	46	120	34	19%	Ring		34	34	0	1273.28	1274.77	1.49	0
1274.77	46	120	34	19%	Ring		34	34	0	1274.77	1276.26	1.49	0
1276.26	46	123	34	19%	Ring		34	34	0	1276.26	1277.74	1.48	0
1277.74	46	120	34	19%	Ring		34	34	0	1277.74	1279.23	1.49	0
1279.23	46	122	34	19%	Ring		34	34	0	1279.23	1280.71	1.48	0
1280.71	46	120	34	19%	Ring		34	34	0	1280.71	1282.2	1.49	0
1282.2	46	122	34	20%	Ring		34	34	0	1282.2	1283.68	1.48	0
1283.68	45	123	34	19%	Ring		34	34	0	1283.68	1285.17	1.49	0
1285.17	46	120	34	20%	Ring		34	34	0	1285.17	1286.66	1.49	0
1286.66	46	120	34	20%	Ring		34	34	0	1286.66	1288.14	1.48	0
1288.14	46	120	34	20%	Ring		34	34	0	1288.14	1289.63	1.49	0
1289.63	45	122	34	20%	Ring		34	34	0	1289.63	1291.11	1.48	0
1291.11	46	120	34	20%	Ring		34	34	0	1291.11	1292.6	1.49	0
1292.6	45	120	34	20%	Ring		34	34	0	1292.6	1294.08	1.48	0
1294.08	46	122	34	20%	Ring		34	34	0	1294.08	1295.57	1.49	0
1295.57	46	120	34	20%	Ring		34	34	0	1295.57	1297.06	1.49	0
1297.06	46	120	34	20%	Ring		34	34	0	1297.06	1298.54	1.48	0
1298.54	46	120	34	20%	Ring		34	34	0	1298.54	1300.03	1.49	0
1300.03	46	120	34	20%	Ring		34	34	0	1300.03	1301.52	1.49	0
1301.52	45	120	34	20%	Ring		34	34	0	1301.52	1303	1.48	0
1303	46	121	34	20%	Ring		34	34	0	1303	1304.49	1.49	0
1304.49	46	120	34	20%	Ring		34	34	0	1304.49	1305.97	1.48	0
1305.97	46	120	34	20%	Ring		34	34	0	1305.97	1307.46	1.49	0
1307.46	45	121	34	20%	Ring		34	34	0	1307.46	1308.94	1.48	0
1308.94	46	120	34	20%	Ring		34	34	0	1308.94	1310.43	1.49	0
1310.43	46	121	34	20%	Ring		34	34	0	1310.43	1311.92	1.49	0
1311.92	45	122	34	20%	Ring		34	34	0	1311.92	1313.4	1.48	0
1313.4	46	123	34	20%	Ring		34	34	0	1313.4	1314.89	1.49	0
1314.89	46	122	34	20%	Ring		34	34	0	1314.89	1316.37	1.48	0
1316.37	46	120	34	20%	Ring		34	34	0	1316.37	1317.86	1.49	0
1317.86	45	120	34	20%	Ring		34	34	0	1317.86	1319.34	1.48	0
1319.34	46	120	34	20%	Ring		34	34	0	1319.34	1320.83	1.49	0
1320.83	46	122	34	20%	Ring		34	34	0	1320.83	1322.32	1.49	0
1322.32	45	121	34	20%	Ring		34	34	0	1322.32	1323.8	1.48	0
1323.8	46	120	34	20%	Ring		34	34	0	1323.8	1325.29	1.49	0
1325.29	46	122	34	20%	Ring		34	34	0	1325.29	1326.78	1.49	0
1326.78	46	121	34	20%	Ring		34	34	0	1326.78	1328.26	1.48	0
1328.26	46	121	34	20%	Ring		34	34	0	1328.26	1329.75	1.49	0
1329.75	46	122	34	20%	Ring		34	34	0	1329.75	1331.23	1.48	0
1331.23	46	120	34	20%	Ring		34	34	0	1331.23	1332.72	1.49	0
1332.72	46	123	34	20%	Ring		34	34	0	1332.72	1334.2	1.48	0
1334.2	46	121	34	20%	Ring		34	34	0	1334.2	1335.69	1.49	0
1335.69	46	121	34	20%	Ring		34	34	0	1335.69	1337.18	1.49	0
1337.18	46	120	34	20%	Ring		34	34	0	1337.18	1338.66	1.48	0
1338.66	46	120	34	20%	Ring		34	34	0	1338.66	1340.15	1.49	0
1340.15	46	121	34	20%	Ring		34	34	0	1340.15	1341.63	1.48	0
1341.63	46	120	34	20%	Ring		34	34	0	1341.63	1343.12	1.49	0
1343.12	46	122	34	20%	Ring		34	34	0	1343.12	1344.6	1.48	0
1344.6	46	124	34	20%	Ring		34	34	0	1344.6	1346.09	1.49	0
1346.09	46	123	34	20%	Ring		34	34	0	1346.09	1347.58	1.49	0
1347.58	46	123	34	20%	Ring		34	34	0	1347.58	1349.06	1.48	0
1349.06	46	123	34	20%	Ring		34	34	0	1349.06	1350.55	1.49	0
1350.55	46	120	34	20%	Ring		34	34	0	1350.55	1352.03	1.48	0
1352.03	46	122	34	20%	Ring		34	34	0	1352.03	1353.52	1.49	0
1353.52	46	120	34	20%	Ring		34	34	0	1353.52	1355.01	1.49	0
1355.01	46	120	34	20%	Ring		34	34	0	1355.01	1356.49	1.48	0
1356.49	46	120	34	20%	Ring		34	34	0	1356.49	1357.98	1.49	0
1357.98	46	122	34	20%	Ring		34	34	0	1357.98	1359.46	1.48	0
1359.46	46	123	34	20%	Ring		34	34	0	1359.46	1360.95	1.49	0
1360.95	46	122	34	20%	Ring		34	34	0	1360.95	1362.44	1.49	0
1362.44	46	121	34	20%	Ring		34	34	0	1362.44	1363.92	1.48	0
1363.92	46	121	34	20%	Ring		34	34	0	1363.92	1365.41	1.49	0
1365.41	46	122	34	20%	Ring		34	34	0	1365.41	1366.89	1.48	0
1366.89	46	120	34	20%	Ring		34	34	0	1366.89	1368.38	1.49	0
1368.38	46	122	34	20%	Ring		34	34	0	1368.38	1369.86	1.48	0
1369.86	46	120	34	20%	Ring		34	34	0	1369.86	1371.35	1.49	0
1371.35	46	120	34	20%	Ring		34	34	0	1371.35	1372.83	1.48	0
1372.83	46	120	34	20%	Ring		34	34	0	1372.83	1374.32	1.49	0
1374.32	46	120	34	20%	Ring		34	34	0	1374.32	1375.81	1.49	0
1375.81	46	120	34	20%	Ring		34	34	0	1375.81	1377.29	1.48	0
1377.29	46	119	34	20%	Ring		34	34	0	1377.29	1378.78	1.49	0
1378.78	46	122	34	21%	Ring		34	34	0	1378.78	1380.26	1.48	0
1380.26	46	123	34	21%	Ring		34	34	0	1380.26	1381.75	1.49	0
1381.75	46	119	34	21%	Ring		34	34	0	1381.75	1383.24	1.49	0
1383.24	46	120	34	21%	Ring		34	34	0	1383.24	1384.72	1.48	0
1384.72	46	122	34	21%	Ring		34	33	-1	1384.72	1386.21	1.49	-0.67114094
1386.21	46	122	33	21%	Ring		33	33	0	1386.21	1387.69	1.48	0
1387.69	46	120	33	21%	Ring		33	33	0	1387.69	1389.18	1.49	0
1389.18	46	120	33	21%	Ring		33	33	0	1389.18	1390.67	1.49	0
1390.67	46	121	33	21%	Ring		33	33	0	1390.67	1392.15	1.48	0
1392.15	46	120	33	22%	Ring		33	33	0	1392.15	1393.64	1.49	0
1393.64	46	121	33	22%	Ring		33	33	0	1393.64	1395.12	1.48	0
1395.12	46	120	33	22%	Ring		33	33	0	1395.12	1396.61	1.49	0
1396.61	46	123	33	22%	Ring		33	33	0	1396.61	1398.09	1.48	0
1398.09	46	120	33	22%	Ring		33	33	0	1398.09	1399.58	1.49	0
1399.58	46	120	33	22%	Ring		33	33	0	1399.58	1401.07	1.49	0
1401.07	46	120	33	22%	Ring		33	33	0	1401.07	1402.55	1.48	0
1402.55	46	122	33	23%	Ring		33	33	0	1402.55	1404.04	1.49	0
1404.04	46	123	33	23%	Ring		33	33	0	1404.04	1405.52	1.48	0
1405.52	46	120	33	23%	Ring		33	32	-1	1405.52	1407.01	1.49	-0.67114094
1407.01	46	120	32	22%	Ring		32	32	0	1407.01	1408.5	1.49	0
1408.5	46	122	32	22%	Ring		32	32	0	1408.5	1409.98	1.48	0
1409.98	46	122	32	22%	Ring		32	32	0	1409.98	1411.47	1.49	0
1411.47	46	120	32	23%	Ring		32	32	0	1411.47	1412.95	1.48	0
1412.95	46	119	32	23%	Ring		32	32	0	1412.95	1414.44	1.49	0
1414.44	45	122	32	23%	Ring		32	32	0	1414.44	1415.93	1.49	0
1415.93	46	120	32	23%	Ring		32	32	0	1415.93	1417.41	1.48	0
1417.41	46	122	32	23%	Ring		32	32	0	1417.41	1418.9	1.49	0
1418.9	46	123	32	23%	Ring		32	32	0	1418.9	1420.38	1.48	0
1420.38	46	120	32	23%	Ring		32	32	0	1420.38	1421.87	1.49	0
1421.87	46	123	32	24%	Ring		32	32	0	1421.87	1423.35	1.48	0
1423.35	46	120	32	24%	Ring		32	32	0	1423.35	1424.84	1.49	0
1424.84	46	122	32	24%	Ring		32	32	0	1424.84	1426.33	1.49	0
1426.33	46	122	32	24%	Ring		32	32	0	1426.33	1427.81	1.48	0
1427.81	46	120	32	24%	Ring		32	32	0	1427.81	1429.3	1.49	0
1429.3	46	121	32	24%	Ring		32	31	-1	1429.3	1430.78	1.48	-0.675675676
1430.78	46	123	31	24%	Ring		31	31	0	1430.78	1432.27	1.49	0
1432.27	46	120	31	24%	Ring		31	31	0	1432.27	1433.75	1.48	0
1433.75	46	120	31	24%	Ring		31	31	0	1433.75	1435.24	1.49	0
1435.24	46	121	31	24%	Ring		31	31	0	1435.24	1436.73	1.49	0
1436.73	46	120	31	26%	Ring		31	31	0	1436.73	1438.21	1.48	0
1438.21	46	122	31	27%	Ring		31	31	0	1438.21	1439.7	1.49	0
1439.7	45	123	31	27%	Ring		31	31	0	1439.7	1441.18	1.48	0
1441.18	46	123	31	27%	Ring		31	31	0	1441.18	1442.67	1.49	0
1442.67	46	122	31	27%	Ring		31	31	0	1442.67	1444.16	1.49	0
1444.16	49	122	31	26%	Ring		31	31	0	1444.16	1445.64	1.48	0
1445.64	49	122	31	26%	Ring		31	31	0	1445.64	1447.13	1.49	0
1447.13	49	122	31	26%	Ring		31	31	0	1447.13	1448.61	1.48	0
1448.61	48	121	31	26%	Ring		31	31	0	1448.61	1450.1	1.49	0
1450.1	48	121	31	26%	Ring		31	31	0	1450.1	1451.59	1.49	0
1451.59	49	120	31	25%	Ring		31	31	0	1451.59	1453.07	1.48	0
1453.07	48	120	31	25%	Ring		31	31	0	1453.07	1454.56	1.49	0
1454.56	48	120	31	25%	Ring		31	31	0	1454.56	1456.05	1.49	0
1456.05	49	121	31	25%	Ring		31	31	0	1456.05	1457.53	1.48	0
1457.53	48	122	31	25%	Ring		31	31	0	1457.53	1459.02	1.49	0
1459.02	49	120	31	25%	Ring		31	31	0	1459.02	1460.5	1.48	0
1460.5	49	121	31	25%	Ring		31	31	0	1460.5	1461.99	1.49	0
1461.99	49	121	31	25%	Ring		31	31	0	1461.99	1463.47	1.48	0
1463.47	49	120	31	25%	Ring		31	31	0	1463.47	1464.96	1.49	0
1464.96	48	120	31	25%	Ring		31	31	0	1464.96	1466.45	1.49	0
1466.45	49	120	31	25%	Ring		31	31	0	1466.45	1467.93	1.48	0
1467.93	48	121	31	25%	Ring		31	31	0	1467.93	1469.42	1.49	0
1469.42	49	120	31	25%	Ring		31	31	0	1469.42	1470.9	1.48	0
1470.9	49	120	31	25%	Ring		31	31	0	1470.9	1472.39	1.49	0
1472.39	49	120	31	25%	Ring		31	31	0	1472.39	1473.88	1.49	0
1473.88	49	120	31	25%	Ring		31	31	0	1473.88	1475.36	1.48	0
1475.36	49	121	31	25%	Ring		31	31	0	1475.36	1476.85	1.49	0
1476.85	49	120	31	25%	Ring		31	31	0	1476.85	1478.33	1.48	0
1478.33	48	121	31	25%	Ring		31	31	0	1478.33	1479.82	1.49	0
1479.82	49	120	31	25%	Ring		31	31	0	1479.82	1481.31	1.49	0
1481.31	49	122	31	26%	Ring		31	31	0	1481.31	1482.79	1.48	0
1482.79	49	122	31	26%	Ring		31	31	0	1482.79	1484.28	1.49	0
1484.28	49	122	31	26%	Ring		31	31	0	1484.28	1485.76	1.48	0
1485.76	49	121	31	26%	Ring		31	30	-1	1485.76	1487.25	1.49	-0.67114094
1487.25	49	121	30	25%	Ring		30	30	0	1487.25	1488.74	1.49	0
1488.74	49	121	30	25%	Ring		30	30	0	1488.74	1490.22	1.48	0
1490.22	48	122	30	25%	Ring		30	30	0	1490.22	1491.71	1.49	0
1491.71	49	119	30	25%	Ring		30	30	0	1491.71	1493.19	1.48	0
1493.19	49	119	30	25%	Ring		30	30	0	1493.19	1494.68	1.49	0
1494.68	49	120	30	25%	Ring		30	30	0	1494.68	1496.17	1.49	0
1496.17	49	120	30	26%	Ring		30	30	0	1496.17	1497.65	1.48	0
1497.65	49	121	30	26%	Ring		30	30	0	1497.65	1499.14	1.49	0
1499.14	49	121	30	26%	Ring		30	30	0	1499.14	1500.62	1.48	0
1500.62	49	120	30	26%	Ring		30	30	0	1500.62	1502.11	1.49	0
1502.11	48	121	30	26%	Ring		30	30	0	1502.11	1503.59	1.48	0
1503.59	49	121	30	26%	Ring		30	30	0	1503.59	1505.08	1.49	0
1505.08	49	121	30	26%	Ring		30	30	0	1505.08	1506.57	1.49	0
1506.57	49	120	30	26%	Ring		30	30	0	1506.57	1508.05	1.48	0
1508.05	48	120	30	26%	Ring		30	30	0	1508.05	1509.54	1.49	0
1509.54	49	120	30	26%	Ring		30	30	0	1509.54	1511.03	1.49	0
1511.03	48	121	30	26%	Ring		30	30	0	1511.03	1512.51	1.48	0
1512.51	49	120	30	27%	Ring		30	30	0	1512.51	1514	1.49	0
1514	49	121	30	27%	Ring		30	30	0	1514	1515.48	1.48	0
1515.48	48	121	30	27%	Ring		30	30	0	1515.48	1516.97	1.49	0
1516.97	48	120	30	27%	Ring		30	30	0	1516.97	1518.45	1.48	0
1518.45	49	121	30	27%	Ring		30	30	0	1518.45	1519.94	1.49	0
1519.94	49	122	30	27%	Ring		30	30	0	1519.94	1521.43	1.49	0
1521.43	49	121	30	27%	Ring		30	30	0	1521.43	1522.91	1.48	0
1522.91	49	121	30	27%	Ring		30	30	0	1522.91	1524.4	1.49	0
1524.4	48	120	30	27%	Ring		30	30	0	1524.4	1525.88	1.48	0
1525.88	48	120	30	27%	Ring		30	30	0	1525.88	1527.37	1.49	0
1527.37	49	120	30	27%	Ring		30	30	0	1527.37	1528.86	1.49	0
1528.86	48	122	30	27%	Ring		30	30	0	1528.86	1530.34	1.48	0
1530.34	49	120	30	27%	Ring		30	30	0	1530.34	1531.83	1.49	0
1531.83	49	122	30	27%	Ring		30	30	0	1531.83	1533.31	1.48	0
1533.31	49	120	30	27%	Ring		30	29	-1	1533.31	1534.8	1.49	-0.67114094
1534.8	48	120	29	27%	Ring		29	29	0	1534.8	1536.29	1.49	0
1536.29	49	120	29	27%	Ring		29	29	0	1536.29	1537.77	1.48	0
1537.77	49	119	29	28%	Ring		29	29	0	1537.77	1539.26	1.49	0
1539.26	48	122	29	28%	Ring		29	29	0	1539.26	1540.74	1.48	0
1540.74	48	121	29	28%	Ring		29	29	0	1540.74	1542.23	1.49	0
1542.23	49	122	29	28%	Ring		29	29	0	1542.23	1543.71	1.48	0
1543.71	49	120	29	28%	Ring		29	29	0	1543.71	1545.2	1.49	0
1545.2	48	120	29	28%	Ring		29	29	0	1545.2	1546.69	1.49	0
1546.69	49	122	29	28%	Ring		29	29	0	1546.69	1548.17	1.48	0
1548.17	49	121	29	28%	Ring		29	29	0	1548.17	1549.66	1.49	0
1549.66	48	122	29	28%	Ring		29	29	0	1549.66	1551.14	1.48	0
1551.14	49	121	29	28%	Ring		29	29	0	1551.14	1552.63	1.49	0
1552.63	48	121	29	28%	Ring		29	29	0	1552.63	1554.12	1.49	0
1554.12	48	120	29	29%	Ring		29	29	0	1554.12	1555.6	1.48	0
1555.6	49	120	29	29%	Ring		29	29	0	1555.6	1557.09	1.49	0
1557.09	48	120	29	29%	Ring		29	29	0	1557.09	1558.57	1.48	0
1558.57	48	121	29	29%	Ring		29	29	0	1558.57	1560.06	1.49	0
1560.06	48	120	29	29%	Ring		29	29	0	1560.06	1561.55	1.49	0
1561.55	49	122	29	29%	Ring		29	29	0	1561.55	1563.03	1.48	0
1563.03	48	121	29	29%	Ring		29	29	0	1563.03	1564.52	1.49	0
1564.52	48	121	29	29%	Ring		29	29	0	1564.52	1566	1.48	0
1566	49	121	29	29%	Ring		29	29	0	1566	1567.49	1.49	0
1567.49	48	121	29	29%	Ring		29	29	0	1567.49	1568.97	1.48	0
1568.97	48	121	29	29%	Ring		29	29	0	1568.97	1570.46	1.49	0
1570.46	49	121	29	29%	Ring		29	29	0	1570.46	1571.95	1.49	0
1571.95	49	121	29	30%	Ring		29	29	0	1571.95	1573.43	1.48	0
1573.43	48	121	29	30%	Ring		29	29	0	1573.43	1574.92	1.49	0
1574.92	49	121	29	30%	Ring		29	29	0	1574.92	1576.41	1.49	0
1576.41	49	122	29	30%	Ring		29	29	0	1576.41	1577.89	1.48	0
1577.89	48	122	29	30%	Ring		29	29	0	1577.89	1579.38	1.49	0
1579.38	48	122	29	30%	Ring		29	29	0	1579.38	1580.86	1.48	0
1580.86	48	120	29	30%	Ring		29	29	0	1580.86	1582.35	1.49	0
1582.35	48	120	29	30%	Ring		29	29	0	1582.35	1583.84	1.49	0
1583.84	48	120	29	30%	Ring		29	29	0	1583.84	1585.32	1.48	0
1585.32	49	120	29	30%	Ring		29	29	0	1585.32	1586.81	1.49	0
1586.81	48	121	29	30%	Ring		29	29	0	1586.81	1588.29	1.48	0
1588.29	48	121	29	30%	Ring		29	29	0	1588.29	1589.78	1.49	0
1589.78	48	119	29	30%	Ring		29	29	0	1589.78	1591.27	1.49	0
1591.27	49	120	29	33%	Ring		29	29	0	1591.27	1592.75	1.48	0
1592.75	48	120	29	32%	Ring		29	29	0	1592.75	1594.24	1.49	0
1594.24	48	120	29	32%	Ring		29	29	0	1594.24	1595.72	1.48	0
1595.72	49	120	29	32%	Ring		29	29	0	1595.72	1597.21	1.49	0
1597.21	48	121	29	32%	Ring		29	29	0	1597.21	1598.69	1.48	0
1598.69	48	120	29	32%	Ring		29	29	0	1598.69	1600.18	1.49	0
1600.18	48	122	29	32%	Ring		29	28	-1	1600.18	1601.67	1.49	-0.67114094
1601.67	49	120	28	31%	Ring		28	28	0	1601.67	1603.15	1.48	0
1603.15	48	120	28	31%	Ring		28	28	0	1603.15	1604.64	1.49	0
1604.64	49	122	28	30%	Ring		28	28	0	1604.64	1606.12	1.48	0
1606.12	48	121	28	31%	Ring		28	28	0	1606.12	1607.61	1.49	0
1607.61	48	120	28	31%	Ring		28	28	0	1607.61	1609.1	1.49	0
1609.1	48	121	28	31%	Ring		28	28	0	1609.1	1610.58	1.48	0
1610.58	48	122	28	31%	Ring		28	28	0	1610.58	1612.07	1.49	0
1612.07	47	122	28	31%	Ring		28	28	0	1612.07	1613.55	1.48	0
1613.55	48	122	28	31%	Ring		28	28	0	1613.55	1615.04	1.49	0
1615.04	48	121	28	31%	Ring		28	28	0	1615.04	1616.53	1.49	0
1616.53	48	121	28	31%	Ring		28	28	0	1616.53	1618.01	1.48	0
1618.01	48	122	28	31%	Ring		28	28	0	1618.01	1619.5	1.49	0
1619.5	48	120	28	31%	Ring		28	28	0	1619.5	1620.98	1.48	0
1620.98	48	121	28	31%	Ring		28	28	0	1620.98	1622.47	1.49	0
1622.47	49	121	28	31%	Ring		28	28	0	1622.47	1623.95	1.48	0
1623.95	48	120	28	31%	Ring		28	28	0	1623.95	1625.44	1.49	0
1625.44	48	121	28	31%	Ring		28	28	0	1625.44	1626.93	1.49	0
1626.93	48	122	28	31%	Ring		28	28	0	1626.93	1628.41	1.48	0
1628.41	48	121	28	31%	Ring		28	28	0	1628.41	1629.9	1.49	0
1629.9	48	120	28	31%	Ring		28	28	0	1629.9	1631.39	1.49	0
1631.39	48	120	28	31%	Ring		28	28	0	1631.39	1632.87	1.48	0
1632.87	48	122	28	31%	Ring		28	28	0	1632.87	1634.36	1.49	0
1634.36	48	122	28	31%	Ring		28	28	0	1634.36	1635.84	1.48	0
1635.84	48	120	28	31%	Ring		28	28	0	1635.84	1637.33	1.49	0
1637.33	48	120	28	31%	Ring		28	28	0	1637.33	1638.81	1.48	0
1638.81	48	120	28	31%	Ring		28	28	0	1638.81	1640.3	1.49	0
1640.3	48	120	28	31%	Ring		28	28	0	1640.3	1641.79	1.49	0
1641.79	48	121	28	31%	Ring		28	28	0	1641.79	1643.27	1.48	0
1643.27	48	120	28	31%	Ring		28	28	0	1643.27	1644.76	1.49	0
1644.76	48	120	28	31%	Ring		28	28	0	1644.76	1646.24	1.48	0
1646.24	48	121	28	31%	Ring		28	28	0	1646.24	1647.73	1.49	0
1647.73	48	120	28	31%	Ring		28	28	0	1647.73	1649.21	1.48	0
1649.21	48	119	28	31%	Ring		28	28	0	1649.21	1650.7	1.49	0
1650.7	48	120	28	31%	Ring		28	28	0	1650.7	1652.19	1.49	0
1652.19	48	121	28	31%	Ring		28	28	0	1652.19	1653.67	1.48	0
1653.67	48	121	28	31%	Ring		28	28	0	1653.67	1655.16	1.49	0
1655.16	48	121	28	31%	Ring		28	28	0	1655.16	1656.64	1.48	0
1656.64	48	120	28	31%	Ring		28	28	0	1656.64	1658.13	1.49	0
1658.13	48	122	28	31%	Ring		28	28	0	1658.13	1659.62	1.49	0
1659.62	48	122	28	31%	Ring		28	28	0	1659.62	1661.1	1.48	0
1661.1	48	121	28	30%	Ring		28	28	0	1661.1	1662.59	1.49	0
1662.59	48	121	28	31%	Ring		28	28	0	1662.59	1664.07	1.48	0
1664.07	49	121	28	30%	Ring		28	28	0	1664.07	1665.56	1.49	0
1665.56	48	120	28	31%	Ring		28	28	0	1665.56	1667.05	1.49	0
1667.05	48	120	28	31%	Ring		28	28	0	1667.05	1668.53	1.48	0
1668.53	48	121	28	31%	Ring		28	28	0	1668.53	1670.02	1.49	0
1670.02	48	122	28	31%	Ring		28	28	0	1670.02	1671.5	1.48	0
1671.5	48	121	28	31%	Ring		28	28	0	1671.5	1672.99	1.49	0
1672.99	48	120	28	32%	Ring		28	28	0	1672.99	1674.48	1.49	0
1674.48	48	120	28	32%	Ring		28	28	0	1674.48	1675.96	1.48	0
1675.96	48	119	28	32%	Ring		28	28	0	1675.96	1677.45	1.49	0
1677.45	48	122	28	32%	Ring		28			1677.45
