# Supplementary material for: Design of a hazard prediction system with intelligent multimodal fusion based on artificial intelligence & internet of things technology: taking a crib as an example
Source: PeerJ Comput Sci. 2024 Oct 29;10:e2404. doi: 10.7717/peerj-cs.2404 (PMC11623082; doi:10.7717/peerj-cs.2404)
Supplement: Supplemental Information 3 [file peerj-cs-10-2404-s003.zip › Data/data_preprocessing/real-time-status2.csv]

RunTime(s)	Voice(dB)	Distance(cm)	Temperature(��C)	Humidity(RH)	Buzzer	Supplement
82.84	46	9	37	31%	Non
84.12	46	9	37	30%	Non
85.4	46	0	37	25%	Ring	abnormal
86.9	46	0	37	24%	Ring	abnormal
88.4	46	51	37	27%	Non
89.69	46	45	37	24%	Non
90.97	45	120	37	24%	Non
92.25	45	122	37	25%	Non
93.54	45	121	38	28%	Non
94.82	46	122	38	30%	Non
96.11	45	122	38	32%	Non
97.4	46	121	38	33%	Non
98.68	46	121	38	34%	Non
99.97	46	122	38	35%	Non
101.25	45	121	38	35%	Non
102.54	45	121	38	34%	Non
103.82	46	123	38	33%	Non
105.11	46	123	38	34%	Non
106.4	45	122	38	33%	Non
107.68	46	123	38	32%	Non
108.97	45	122	38	32%	Non
110.25	45	33	38	31%	Non
111.54	46	29	38	32%	Non
112.82	45	29	38	32%	Non
114.1	45	30	38	32%	Non
115.38	45	123	38	32%	Non
116.66	45	121	38	31%	Non
117.95	45	121	38	32%	Non
119.23	45	120	38	31%	Non
120.52	45	121	38	31%	Non
121.8	45	120	38	31%	Non
123.09	45	120	38	32%	Non
124.38	45	122	38	32%	Non
125.66	45	34	38	33%	Non
126.94	46	122	38	34%	Non
128.23	45	35	38	35%	Non
129.51	45	120	38	35%	Non
130.8	45	123	38	36%	Non
132.08	45	121	37	34%	Non
133.37	45	121	37	33%	Non
134.65	45	124	37	34%	Non
135.94	45	121	37	35%	Non
137.22	45	121	37	35%	Non
138.51	45	123	37	35%	Non
139.8	47	121	37	33%	Non
141.08	46	121	37	34%	Non
142.37	46	121	37	35%	Non
143.65	46	123	37	37%	Non
144.94	46	123	37	38%	Non
146.23	46	122	37	38%	Non
147.51	46	120	37	37%	Non
148.8	46	121	37	38%	Non
150.08	46	121	37	39%	Non
151.37	46	123	37	39%	Non
152.65	46	121	37	39%	Non
153.94	46	123	37	39%	Non
155.23	46	124	36	40%	Non
156.51	46	123	36	40%	Non
157.8	46	121	36	40%	Non
159.08	46	122	36	40%	Non
160.37	46	121	36	40%	Non
161.65	46	120	36	39%	Non
162.94	45	121	36	39%	Non
164.23	46	122	37	39%	Non
165.51	46	122	37	39%	Non
166.8	45	120	37	38%	Non
168.08	45	120	37	38%	Non
169.37	46	121	37	38%	Non
170.66	46	124	37	38%	Non
171.94	45	123	37	39%	Non
173.23	46	123	37	39%	Non
174.51	45	122	37	40%	Non
175.8	45	123	38	43%	Non
177.09	45	121	38	41%	Non
178.37	45	121	38	40%	Non
179.66	46	123	38	41%	Non
180.94	45	121	38	40%	Non
182.23	46	123	38	40%	Non
183.51	46	123	38	41%	Non
184.8	46	120	38	39%	Non
186.09	46	122	38	38%	Non
187.37	46	123	38	40%	Non
188.66	46	121	38	41%	Non
189.94	46	121	38	40%	Non
191.23	46	122	38	41%	Non
192.52	46	120	38	43%	Non
193.8	46	120	38	45%	Non
195.09	47	121	38	44%	Non
196.37	46	120	38	42%	Non
197.66	46	122	38	44%	Non
198.94	46	122	38	47%	Non
200.23	46	121	38	46%	Non
201.52	46	123	38	44%	Non
202.8	46	120	38	46%	Non
204.09	46	122	38	45%	Non
205.37	46	122	38	47%	Non
206.66	47	121	38	48%	Non
207.95	47	121	38	49%	Non
209.23	46	122	38	45%	Non
210.52	45	124	38	45%	Non
211.8	45	120	38	44%	Non
213.09	45	121	38	44%	Non
214.38	46	122	38	45%	Non
215.66	46	123	38	45%	Non
216.95	45	121	38	46%	Non
218.23	45	123	38	46%	Non
219.52	45	122	38	47%	Non
220.8	45	121	38	47%	Non
222.09	46	120	38	46%	Non
223.38	45	122	38	46%	Non
224.66	45	120	37	44%	Non
225.95	46	121	37	44%	Non
227.23	46	120	37	42%	Non
228.52	46	121	37	43%	Non
229.81	45	123	37	40%	Non
231.09	46	124	37	39%	Non
232.38	46	120	37	41%	Non
233.66	46	120	37	39%	Non
234.95	46	120	37	38%	Non
236.24	46	120	37	38%	Non
237.52	46	122	37	41%	Non
238.81	46	122	37	41%	Non
240.09	46	123	37	39%	Non
241.38	46	121	37	37%	Non
242.66	46	121	37	38%	Non
243.95	46	123	37	37%	Non
245.24	46	121	37	37%	Non
246.52	46	123	37	36%	Non
247.81	46	120	37	37%	Non
249.09	46	121	37	38%	Non
250.38	46	123	37	39%	Non
251.66	46	122	37	41%	Non
252.95	45	122	37	43%	Non
254.24	46	122	37	42%	Non
255.52	46	123	37	41%	Non
256.81	46	120	37	39%	Non
258.1	47	123	36	39%	Non
259.38	47	124	36	38%	Non
260.67	47	123	36	36%	Non
261.95	47	123	36	36%	Non
263.24	47	123	36	35%	Non
264.52	46	121	36	34%	Non
265.81	46	122	36	33%	Non
267.1	46	122	36	35%	Non
268.38	47	121	36	34%	Non
269.67	47	122	36	33%	Non
270.95	46	121	36	33%	Non
272.24	46	121	36	32%	Non
273.52	47	121	36	31%	Non
274.81	47	121	36	31%	Non
276.1	47	122	36	30%	Non
277.38	46	123	36	30%	Non
278.67	46	124	36	30%	Non
279.95	46	121	36	29%	Non
281.24	47	121	36	29%	Non
282.52	46	123	36	28%	Non
283.81	47	121	36	28%	Non
285.1	46	122	36	28%	Non
286.38	47	120	36	28%	Non
287.67	47	121	36	27%	Non
288.95	47	121	36	27%	Non
290.24	47	121	36	27%	Non
291.53	46	123	36	27%	Non
292.81	46	120	36	27%	Non
294.1	46	121	36	26%	Non
295.38	47	121	36	26%	Non
296.67	47	121	36	26%	Non
297.95	46	123	36	26%	Non
299.24	47	122	36	26%	Non
300.53	48	120	36	26%	Non
301.81	48	123	36	27%	Non
303.1	48	121	36	28%	Non
304.38	48	124	36	29%	Non
305.67	47	121	36	29%	Non
306.95	48	124	36	30%	Non
308.24	48	121	36	30%	Non
309.53	48	121	37	30%	Non
310.81	48	121	37	30%	Non
312.1	48	120	37	30%	Non
313.38	47	123	37	30%	Non
314.67	48	121	37	30%	Non
315.96	48	120	37	30%	Non
317.24	48	121	37	30%	Non
318.53	48	121	37	29%	Non
319.81	46	122	37	29%	Non
321.1	46	122	37	28%	Non
322.39	46	121	37	28%	Non
323.67	46	120	37	27%	Non
324.96	46	122	38	27%	Non
326.24	46	121	38	27%	Non
327.53	46	122	38	26%	Non
328.81	46	120	38	26%	Non
330.1	46	122	38	25%	Non
331.39	46	124	38	24%	Non
332.67	46	123	38	24%	Non
333.96	46	121	38	24%	Non
335.24	46	123	38	23%	Non
336.53	46	123	38	23%	Non
337.82	46	123	38	23%	Non
339.1	47	123	38	22%	Non
340.39	46	121	38	22%	Non
341.67	47	121	38	22%	Non
342.96	47	121	38	21%	Non
344.25	46	120	38	21%	Non
345.53	47	120	38	21%	Non
346.82	47	121	37	20%	Non
348.1	47	121	37	20%	Non
349.39	47	121	37	20%	Non
350.67	46	123	37	20%	Non
351.96	46	123	37	20%	Non
353.25	47	122	37	20%	Non
354.53	47	123	37	19%	Non
355.82	46	123	37	20%	Non
357.1	47	123	37	20%	Non
358.39	47	123	37	20%	Non
359.67	47	121	37	20%	Non
360.96	46	121	37	20%	Non
362.25	46	123	37	20%	Non
363.53	47	121	37	20%	Non
364.82	47	123	37	20%	Non
366.1	47	124	37	20%	Non
367.39	47	123	37	20%	Non
368.67	46	123	37	20%	Non
369.96	46	120	37	20%	Non
371.25	47	123	37	20%	Non
372.53	46	123	37	20%	Non
373.82	46	122	37	20%	Non
375.11	47	123	37	20%	Non
376.39	47	120	37	20%	Non
377.68	47	123	37	20%	Non
378.96	47	123	37	20%	Non
380.25	46	122	37	20%	Non
381.53	47	123	37	20%	Non
382.82	46	121	37	20%	Non
384.11	46	120	37	20%	Non
385.39	46	122	37	20%	Non
386.68	47	124	37	20%	Non
387.96	47	123	37	20%	Non
389.25	47	121	37	20%	Non
390.54	47	120	37	20%	Non
391.82	47	121	37	20%	Non
393.11	46	121	36	20%	Non
394.39	47	120	36	20%	Non
395.68	46	122	36	20%	Non
396.96	47	121	36	20%	Non
398.25	48	121	36	20%	Non
399.54	48	121	36	21%	Non
400.82	48	120	36	22%	Non
402.11	48	124	36	24%	Non
403.39	48	123	37	25%	Non
404.68	47	123	36	26%	Non
405.96	48	123	37	26%	Non
407.25	48	121	37	27%	Non
408.54	48	123	37	26%	Non
409.82	45	121	37	26%	Non
411.11	45	120	37	26%	Non
412.39	45	121	37	25%	Non
413.68	45	122	37	25%	Non
414.96	45	123	37	24%	Non
416.25	45	123	37	24%	Non
417.54	45	121	37	23%	Non
418.82	45	122	37	23%	Non
420.11	46	120	37	23%	Non
421.39	46	121	37	22%	Non
422.68	46	120	37	22%	Non
423.96	45	120	37	21%	Non
425.25	45	122	37	21%	Non
426.54	46	121	37	21%	Non
427.82	45	123	37	21%	Non
429.11	46	122	37	21%	Non
430.39	46	123	37	20%	Non
431.68	45	123	37	20%	Non
432.97	45	122	37	20%	Non
434.25	45	123	37	20%	Non
435.54	46	121	37	20%	Non
436.82	46	120	37	20%	Non
438.11	46	121	37	20%	Non
439.39	46	124	37	20%	Non
440.68	46	120	37	19%	Non
441.97	46	121	37	19%	Non
443.25	45	121	37	19%	Non
444.54	46	122	37	19%	Non
445.82	46	121	37	19%	Non
447.11	46	120	37	19%	Non
448.39	46	121	37	20%	Non
449.68	46	121	37	19%	Non
450.97	45	122	37	20%	Non
452.25	46	121	37	20%	Non
453.54	46	123	37	20%	Non
454.82	46	120	37	20%	Non
456.11	46	121	37	20%	Non
457.39	46	120	37	20%	Non
458.68	46	121	36	20%	Non
459.97	46	123	36	20%	Non
461.25	46	120	36	20%	Non
462.54	46	121	36	20%	Non
463.82	48	121	36	20%	Non
465.11	47	123	36	20%	Non
466.39	47	121	36	21%	Non
467.68	47	53	36	22%	Non
468.96	47	54	36	24%	Non
470.24	46	123	36	25%	Non
471.53	46	120	36	26%	Non
472.82	46	121	36	27%	Non
474.1	46	50	36	27%	Non
475.38	46	51	36	28%	Non
476.66	46	120	37	28%	Non
477.95	45	122	37	29%	Non
479.24	47	120	37	29%	Non
480.52	48	121	37	29%	Non
481.81	47	122	37	28%	Non
483.09	47	122	37	28%	Non
484.38	47	123	37	28%	Non
485.66	47	123	37	27%	Non
486.95	47	122	37	27%	Non
488.24	47	120	37	26%	Non
489.52	47	121	37	26%	Non
490.81	47	122	37	25%	Non
492.09	47	120	37	25%	Non
493.38	47	121	37	24%	Non
494.67	47	120	37	24%	Non
495.95	47	122	37	23%	Non
497.24	47	120	37	23%	Non
498.52	47	123	37	23%	Non
499.81	47	123	37	22%	Non
501.09	47	120	37	22%	Non
502.38	47	120	37	22%	Non
503.67	47	121	37	22%	Non
504.95	47	121	37	22%	Non
506.24	47	121	37	22%	Non
507.52	47	123	37	22%	Non
508.81	47	121	37	21%	Non
510.1	47	122	37	21%	Non
511.38	47	120	37	21%	Non
512.67	47	122	37	21%	Non
513.95	47	120	37	21%	Non
515.24	47	120	37	21%	Non
516.53	47	123	37	21%	Non
517.81	47	122	37	21%	Non
519.1	47	123	36	21%	Non
520.38	47	123	36	21%	Non
521.67	48	121	36	21%	Non
522.95	48	121	36	22%	Non
524.24	48	121	36	22%	Non
525.52	48	120	36	24%	Non
526.81	48	120	36	26%	Non
528.1	48	121	36	27%	Non
529.38	48	121	36	28%	Non
530.67	48	122	36	30%	Non
531.95	48	123	36	31%	Non
533.24	48	120	37	32%	Non
534.53	48	120	37	32%	Non
535.81	48	121	37	33%	Non
537.1	48	122	37	34%	Non
538.38	45	121	37	35%	Non
539.67	46	123	37	34%	Non
540.95	45	122	37	35%	Non
542.24	46	121	37	34%	Non
543.53	46	120	37	33%	Non
544.81	46	120	37	32%	Non
546.1	46	121	37	31%	Non
547.38	46	123	37	30%	Non
548.67	46	121	37	29%	Non
549.95	46	120	37	29%	Non
551.24	46	121	37	28%	Non
552.53	46	120	37	28%	Non
553.81	46	121	37	27%	Non
555.1	46	121	37	26%	Non
556.38	46	122	37	26%	Non
557.67	46	122	37	25%	Non
558.95	46	122	37	25%	Non
560.24	46	120	37	25%	Non
561.53	46	123	37	24%	Non
562.81	46	122	37	24%	Non
564.1	46	121	37	24%	Non
565.38	46	120	37	24%	Non
566.67	46	120	37	24%	Non
567.96	46	120	36	23%	Non
569.24	46	123	36	23%	Non
570.53	46	121	36	23%	Non
571.81	46	120	36	23%	Non
573.1	46	120	36	23%	Non
574.38	46	121	36	23%	Non
575.67	46	120	36	23%	Non
576.96	46	121	36	23%	Non
578.24	45	123	36	24%	Non
579.53	45	120	36	25%	Non
580.81	45	123	36	26%	Non
582.1	45	122	36	27%	Non
583.39	45	122	36	28%	Non
584.67	45	123	36	29%	Non
585.96	45	120	36	30%	Non
587.24	45	120	36	30%	Non
588.53	45	120	36	30%	Non
589.81	45	122	36	30%	Non
591.1	45	122	36	30%	Non
592.39	45	123	36	30%	Non
593.67	46	123	37	31%	Non
594.96	45	120	37	31%	Non
596.24	45	124	37	31%	Non
597.53	45	123	37	31%	Non
598.81	45	123	37	31%	Non
600.1	30	122	37	31%	Non
601.39	45	122	37	31%	Non
602.67	53	122	37	31%	Ring
604.16	44	123	37	30%	Non
605.45	46	120	37	30%	Non
606.73	47	120	37	29%	Non
608.02	53	122	37	28%	Ring
609.5	44	121	37	28%	Non
610.79	39	123	37	27%	Non
612.07	45	123	37	27%	Non
613.36	45	120	37	26%	Non
614.64	44	23	37	26%	Non
615.92	42	125	37	25%	Non
617.21	40	101	37	25%	Non
618.5	36	120	37	25%	Non
619.78	39	120	37	24%	Non
621.07	48	121	37	24%	Non
622.35	55	123	37	24%	Ring
623.84	50	122	37	23%	Non
625.13	29	120	37	23%	Non
626.41	34	123	37	23%	Non
627.7	51	123	37	23%	Ring
629.18	59	120	37	23%	Ring
630.67	46	120	37	22%	Non
631.95	27	121	37	22%	Non
633.24	40	123	36	22%	Non
634.53	55	123	36	22%	Ring
636.01	54	120	36	22%	Ring
637.5	41	123	36	22%	Non
638.78	37	122	36	22%	Non
640.07	50	123	36	22%	Non
641.35	47	124	36	22%	Non
642.64	43	120	36	22%	Non
643.93	39	121	36	24%	Non
645.21	44	123	36	27%	Non
646.5	44	122	36	29%	Non
647.78	42	124	36	31%	Non
649.07	40	123	36	32%	Non
650.35	44	122	36	34%	Non
651.64	44	121	36	35%	Non
652.93	44	123	36	35%	Non
654.21	46	123	36	34%	Non
655.5	46	105	36	35%	Non
656.78	46	121	36	35%	Non
658.07	45	123	37	35%	Non
659.35	46	121	36	35%	Non
660.64	46	123	37	35%	Non
661.93	46	120	37	35%	Non
663.21	45	122	37	36%	Non
664.5	46	121	37	36%	Non
665.78	46	123	37	36%	Non
667.07	46	121	37	36%	Non
668.35	46	122	37	36%	Non
669.64	46	121	37	36%	Non
670.93	46	121	37	36%	Non
672.21	46	121	37	36%	Non
673.5	46	121	37	36%	Non
674.78	45	121	37	36%	Non
676.07	46	122	37	36%	Non
677.36	47	121	37	35%	Non
678.64	47	121	37	34%	Non
679.93	47	121	37	35%	Non
681.21	47	120	37	34%	Non
682.5	47	120	37	33%	Non
683.78	47	121	37	32%	Non
685.07	47	121	37	31%	Non
686.36	47	123	37	30%	Non
687.64	47	121	37	29%	Non
688.93	47	121	37	28%	Non
690.21	47	120	37	27%	Non
691.5	47	120	37	27%	Non
692.79	47	120	37	26%	Non
694.07	47	123	37	26%	Non
695.36	47	121	37	25%	Non
696.64	47	121	37	25%	Non
697.93	47	120	37	24%	Non
699.21	47	123	37	24%	Non
700.5	47	121	37	24%	Non
701.79	47	121	37	24%	Non
703.07	47	121	37	23%	Non
704.36	47	123	37	23%	Non
705.64	47	123	37	23%	Non
706.93	47	124	37	23%	Non
708.22	47	123	37	23%	Non
709.5	47	122	37	22%	Non
710.79	47	121	37	22%	Non
712.07	47	121	37	22%	Non
713.36	47	123	36	22%	Non
714.65	47	123	36	22%	Non
715.93	47	120	36	22%	Non
717.22	47	121	36	22%	Non
718.5	47	120	36	22%	Non
719.79	47	123	36	22%	Non
721.07	48	123	36	22%	Non
722.36	48	121	36	24%	Non
723.65	48	123	36	25%	Non
724.93	47	124	36	27%	Non
726.22	47	122	36	28%	Non
727.5	48	123	36	30%	Non
728.79	49	123	36	31%	Non
730.08	48	121	36	32%	Non
731.36	48	122	36	34%	Non
732.65	48	123	36	35%	Non
733.93	48	123	36	35%	Non
735.22	48	124	36	34%	Non
736.5	48	121	37	35%	Non
737.79	48	122	37	35%	Non
739.08	48	121	37	36%	Non
740.36	48	121	37	36%	Non
741.65	48	122	37	37%	Non
742.93	48	123	37	37%	Non
744.22	49	121	37	37%	Non
745.5	49	123	37	36%	Non
746.79	49	121	37	34%	Non
748.08	49	124	37	35%	Non
749.36	49	122	37	34%	Non
750.65	48	121	37	33%	Non
751.93	49	121	37	32%	Non
753.22	48	121	37	31%	Non
754.51	49	121	37	30%	Non
755.79	49	124	37	29%	Non
757.08	49	124	37	29%	Non
758.36	49	123	37	28%	Non
759.65	49	124	37	27%	Non
760.94	49	121	37	27%	Non
762.22	49	121	37	26%	Non
763.51	49	124	37	26%	Non
764.79	48	121	37	25%	Non
766.08	49	121	37	25%	Non
767.36	49	121	37	24%	Non
768.65	49	121	37	24%	Non
769.94	48	121	37	24%	Non
771.22	49	123	37	24%	Non
772.51	49	121	37	23%	Non
773.79	49	123	37	23%	Non
775.08	49	121	37	23%	Non
776.36	48	123	37	23%	Non
777.65	49	121	36	23%	Non
778.94	49	122	36	22%	Non
780.22	48	120	36	22%	Non
781.51	48	122	36	23%	Non
782.79	48	121	36	25%	Non
784.08	48	124	36	27%	Non
785.36	48	121	36	29%	Non
786.65	48	121	36	31%	Non
787.94	48	124	36	32%	Non
789.22	48	102	36	33%	Non
790.51	48	123	36	34%	Non
791.79	48	122	36	35%	Non
793.08	48	120	36	34%	Non
794.36	47	122	37	34%	Non
795.65	48	124	37	35%	Non
796.94	48	121	37	35%	Non
798.22	47	121	37	36%	Non
799.51	47	124	37	35%	Non
800.79	47	122	37	34%	Non
802.08	47	121	37	35%	Non
803.36	47	121	37	34%	Non
804.65	47	123	37	33%	Non
805.94	47	123	37	32%	Non
807.22	47	123	37	31%	Non
808.51	47	123	37	30%	Non
809.79	47	121	37	29%	Non
811.08	47	122	37	28%	Non
812.36	47	120	37	28%	Non
813.65	47	122	37	27%	Non
814.94	47	122	37	26%	Non
816.22	47	123	37	26%	Non
817.51	48	121	37	26%	Non
818.79	47	122	37	25%	Non
820.08	47	121	37	25%	Non
821.36	47	122	37	24%	Non
822.65	47	123	37	24%	Non
823.94	47	124	37	24%	Non
825.22	47	122	36	24%	Non
826.51	47	122	36	24%	Non
827.79	47	121	36	24%	Non
829.08	47	121	36	23%	Non
830.37	47	121	36	23%	Non
831.65	47	122	36	23%	Non
832.94	48	124	36	23%	Non
834.22	47	122	36	23%	Non
835.51	47	121	36	25%	Non
836.8	47	124	36	27%	Non
838.08	48	124	36	28%	Non
839.37	47	123	36	28%	Non
840.65	47	121	36	29%	Non
841.94	47	121	36	29%	Non
843.22	50	158	36	29%	Non
844.51	49	157	36	29%	Non
845.8	50	120	36	30%	Non
847.09	49	119	36	30%	Non
848.37	49	121	36	30%	Non
849.66	48	119	36	30%	Non
850.94	49	120	36	29%	Non
852.23	49	121	36	29%	Non
853.52	51	100	36	29%	Ring
855	47	121	37	28%	Non
856.29	47	121	37	28%	Non
857.57	46	121	37	27%	Non
858.86	46	122	37	27%	Non
860.14	46	120	37	26%	Non
861.43	46	122	37	26%	Non
862.71	46	119	37	25%	Non
864	46	120	37	25%	Non
865.29	47	120	37	24%	Non
866.57	46	119	37	24%	Non
867.86	46	121	37	24%	Non
869.14	46	122	37	24%	Non
870.43	46	120	37	23%	Non
871.71	46	121	37	23%	Non
873	46	119	37	23%	Non
874.29	46	101	37	23%	Non
875.57	46	121	37	23%	Non
876.86	46	122	37	22%	Non
878.14	46	120	37	22%	Non
879.43	46	120	37	22%	Non
880.71	46	122	37	22%	Non
882	46	122	37	22%	Non
883.29	46	120	37	21%	Non
884.57	46	122	37	21%	Non
885.86	46	122	37	21%	Non
887.14	46	122	37	21%	Non
888.43	46	122	37	21%	Non
889.72	46	119	37	21%	Non
891	46	121	37	21%	Non
892.29	46	121	37	21%	Non
893.57	46	121	37	20%	Non
894.86	46	122	37	20%	Non
896.15	46	123	37	20%	Non
897.43	46	122	37	20%	Non
898.72	46	120	37	20%	Non
900	46	122	37	20%	Non
901.29	46	120	37	20%	Non
902.58	46	122	37	19%	Non
903.86	46	120	37	19%	Non
905.15	46	120	37	19%	Non
906.43	46	120	37	19%	Non
907.72	46	120	37	19%	Non
909	46	123	37	19%	Non
910.29	46	122	37	19%	Non
911.58	46	120	37	19%	Non
912.86	46	122	37	19%	Non
914.15	46	120	37	19%	Non
915.43	46	121	37	19%	Non
916.72	46	120	37	19%	Non
918.01	46	120	37	19%	Non
919.29	46	121	37	19%	Non
920.58	46	120	37	19%	Non
921.86	46	102	37	19%	Non
923.15	46	120	37	19%	Non
924.43	46	120	37	19%	Non
925.72	46	120	37	19%	Non
927.01	46	122	37	19%	Non
928.29	46	102	37	19%	Non
929.58	46	122	37	19%	Non
930.86	46	122	37	19%	Non
932.15	46	121	37	19%	Non
933.44	45	122	37	19%	Non
934.72	46	120	37	19%	Non
936.01	46	122	37	19%	Non
937.29	46	120	37	19%	Non
938.58	46	121	37	19%	Non
939.86	46	119	37	19%	Non
941.15	46	122	37	19%	Non
942.44	45	119	37	19%	Non
943.72	46	121	37	19%	Non
945.01	46	122	37	19%	Non
946.29	46	120	37	18%	Non
947.58	46	119	37	19%	Non
948.86	46	119	37	18%	Non
950.15	46	122	37	18%	Non
951.44	46	120	37	18%	Non
952.72	46	120	37	18%	Non
954.01	46	120	37	18%	Non
955.29	46	121	37	18%	Non
956.58	46	119	37	18%	Non
957.86	46	121	37	18%	Non
959.15	46	122	37	18%	Non
960.44	46	121	37	18%	Non
961.72	46	121	37	18%	Non
963.01	46	121	37	18%	Non
964.29	46	121	37	18%	Non
965.58	46	121	37	18%	Non
966.86	46	122	37	18%	Non
968.15	46	122	37	18%	Non
969.44	46	120	37	18%	Non
970.72	46	119	37	18%	Non
972.01	46	120	37	18%	Non
973.29	46	119	37	18%	Non
974.58	46	120	37	18%	Non
975.86	46	120	37	18%	Non
977.15	46	120	37	18%	Non
978.44	46	119	37	18%	Non
979.72	46	119	37	18%	Non
981.01	46	122	37	18%	Non
982.29	46	120	37	18%	Non
983.58	46	119	37	18%	Non
984.86	45	119	37	18%	Non
986.15	46	120	37	18%	Non
987.44	46	119	37	18%	Non
988.72	46	122	37	18%	Non
990.01	46	120	37	18%	Non
991.29	46	122	37	18%	Non
992.58	46	121	37	18%	Non
993.87	45	120	37	18%	Non
995.15	46	119	37	18%	Non
996.44	46	119	37	18%	Non
997.72	46	119	37	18%	Non
999.01	46	103	37	18%	Non
1000.29	46	122	37	18%	Non
1001.58	46	120	37	18%	Non
1002.87	46	120	37	18%	Non
1004.15	46	121	37	18%	Non
1005.44	46	122	37	18%	Non
1006.72	46	121	37	18%	Non
1008.01	46	120	37	18%	Non
1009.3	46	121	37	18%	Non
1010.58	46	121	37	18%	Non
1011.87	46	120	37	18%	Non
1013.15	46	121	37	18%	Non
1014.44	46	120	37	18%	Non
1015.72	46	122	37	18%	Non
1017.01	46	121	37	18%	Non
1018.3	46	122	37	18%	Non
1019.58	46	121	37	18%	Non
1020.87	46	120	37	18%	Non
1022.15	45	120	37	18%	Non
1023.44	46	119	37	18%	Non
1024.73	46	122	37	18%	Non
1026.01	46	121	37	18%	Non
1027.3	46	119	37	18%	Non
1028.58	46	121	37	18%	Non
1029.87	45	122	37	18%	Non
1031.16	46	122	37	18%	Non
1032.44	46	122	37	18%	Non
1033.73	46	122	37	18%	Non
1035.01	46	119	37	18%	Non
1036.3	46	119	37	18%	Non
1037.59	45	122	37	17%	Non
1038.87	46	119	37	17%	Non
1040.16	45	122	37	17%	Non
1041.44	46	122	37	17%	Non
1042.73	45	120	37	17%	Non
1044.02	45	121	37	17%	Non
1045.3	46	121	37	17%	Non
1046.59	46	122	37	17%	Non
1047.87	46	122	37	17%	Non
1049.16	46	120	37	17%	Non
1050.44	46	120	37	17%	Non
1051.73	46	119	37	17%	Non
1053.02	45	121	37	17%	Non
1054.3	45	121	37	17%	Non
1055.59	46	121	37	17%	Non
1056.87	45	120	37	17%	Non
1058.16	46	122	37	17%	Non
1059.44	46	121	37	17%	Non
1060.73	46	122	37	17%	Non
1062.02	46	120	37	17%	Non
1063.3	46	121	37	17%	Non
1064.59	46	120	37	17%	Non
1065.88	46	122	37	17%	Non
1067.16	46	122	37	17%	Non
1068.45	46	122	37	17%	Non
1069.73	45	122	37	17%	Non
1071.02	46	122	37	17%	Non
1072.3	46	121	37	17%	Non
1073.59	46	120	37	17%	Non
1074.88	46	122	37	17%	Non
1076.16	46	119	37	17%	Non
1077.45	45	120	37	17%	Non
1078.73	46	120	37	17%	Non
1080.02	46	120	37	17%	Non
1081.31	46	120	37	17%	Non
1082.59	46	121	37	17%	Non
1083.88	46	121	37	18%	Non
1085.16	46	120	37	17%	Non
1086.45	46	122	37	18%	Non
1087.73	45	121	37	18%	Non
1089.02	45	121	37	18%	Non
1090.31	46	122	37	18%	Non
1091.59	46	121	37	18%	Non
1092.88	46	121	37	18%	Non
1094.16	46	119	37	18%	Non
1095.45	45	120	37	18%	Non
1096.73	46	122	37	18%	Non
1098.02	46	122	37	18%	Non
1099.31	46	120	37	18%	Non
1100.59	45	120	37	18%	Non
1101.88	46	120	37	18%	Non
1103.16	46	121	37	18%	Non
1104.45	46	122	37	18%	Non
1105.73	46	120	37	18%	Non
1107.02	45	119	37	18%	Non
1108.31	45	121	37	18%	Non
1109.59	46	120	37	18%	Non
1110.88	46	122	37	18%	Non
1112.17	45	122	37	18%	Non
1113.45	46	120	37	18%	Non
1114.74	46	123	37	18%	Non
1116.02	46	122	37	18%	Non
1117.31	45	122	37	18%	Non
1118.59	46	122	37	18%	Non
1119.88	45	120	37	18%	Non
1121.17	46	120	37	18%	Non
1122.45	46	119	37	18%	Non
1123.74	46	122	37	18%	Non
1125.02	46	120	37	18%	Non
1126.31	46	119	37	18%	Non
1127.59	46	121	37	18%	Non
1128.88	46	120	37	18%	Non
1130.17	46	122	37	18%	Non
1131.45	46	120	37	18%	Non
1132.74	46	120	37	18%	Non
1134.02	46	120	37	18%	Non
1135.31	46	122	37	18%	Non
1136.59	46	122	37	18%	Non
1137.88	46	121	37	18%	Non
1139.17	46	119	37	18%	Non
1140.45	46	119	37	18%	Non
1141.74	46	120	37	18%	Non
1143.02	45	119	37	18%	Non
1144.31	46	121	37	18%	Non
1145.59	46	122	37	18%	Non
1146.88	46	120	37	18%	Non
1148.17	46	122	37	18%	Non
1149.45	46	123	37	18%	Non
1150.74	46	121	37	18%	Non
1152.03	46	122	37	18%	Non
1153.31	46	120	37	18%	Non
1154.6	46	122	37	18%	Non
1155.88	46	121	37	18%	Non
1157.17	46	121	37	18%	Non
1158.45	46	120	37	18%	Non
1159.74	45	120	37	18%	Non
1161.03	46	121	37	18%	Non
1162.31	46	119	37	18%	Non
1163.6	45	121	37	18%	Non
1164.88	46	120	37	17%	Non
1166.17	46	102	37	18%	Non
1167.45	46	126	37	18%	Non
1168.74	46	125	37	18%	Non
1170.03	45	54	37	17%	Non
1171.31	46	53	37	17%	Non
1172.59	46	53	37	17%	Non
1173.87	46	165	37	17%	Non
1175.16	46	120	37	17%	Non
1176.44	46	122	37	17%	Non
1177.73	46	120	37	17%	Non
1179.02	46	122	37	17%	Non
1180.3	46	120	37	17%	Non
1181.59	46	121	37	18%	Non
1182.87	46	122	37	18%	Non
1184.16	46	122	37	17%	Non
1185.44	46	120	37	17%	Non
1186.73	46	120	37	17%	Non
1188.02	46	122	37	17%	Non
1189.3	45	120	37	17%	Non
1190.59	46	120	37	18%	Non
1191.88	46	122	37	18%	Non
1193.16	45	122	37	18%	Non
1194.45	46	121	37	18%	Non
1195.73	46	119	37	18%	Non
1197.02	45	120	37	18%	Non
1198.3	46	121	37	18%	Non
1199.59	46	120	37	18%	Non
1200.88	46	120	37	18%	Non
1202.16	46	120	37	18%	Non
1203.45	46	122	37	18%	Non
1204.73	46	122	37	18%	Non
1206.02	46	121	37	18%	Non
1207.3	46	121	37	18%	Non
1208.59	46	121	37	18%	Non
1209.88	46	119	37	18%	Non
1211.16	45	122	37	17%	Non
1212.45	46	120	37	18%	Non
1213.73	46	122	37	17%	Non
1215.02	46	120	37	18%	Non
1216.3	46	122	37	17%	Non
1217.59	46	120	37	18%	Non
1218.88	46	119	37	17%	Non
1220.16	46	120	37	18%	Non
1221.45	46	120	37	17%	Non
1222.73	46	121	37	17%	Non
1224.02	46	120	37	18%	Non
1225.3	46	121	37	18%	Non
1226.59	46	119	37	18%	Non
1227.88	46	121	37	18%	Non
1229.16	46	120	37	18%	Non
1230.45	46	120	36	18%	Non
1231.73	45	122	36	18%	Non
1233.02	46	120	36	18%	Non
1234.31	52	122	37	18%	Ring
1235.79	50	122	37	18%	Non
1237.08	48	120	37	20%	Non
1238.36	49	122	36	21%	Non
1239.65	48	119	36	22%	Non
1240.93	47	120	36	22%	Non
1242.22	49	120	37	22%	Non
1243.51	49	122	36	23%	Non
1244.79	49	120	36	23%	Non
1246.08	49	121	37	24%	Non
1247.36	49	120	37	24%	Non
1248.65	49	122	37	25%	Non
1249.93	49	119	37	25%	Non
1251.22	49	122	36	26%	Non
1252.51	49	120	36	26%	Non
1253.79	49	119	36	26%	Non
1255.08	47	120	36	26%	Non
1256.36	47	120	37	26%	Non
1257.65	47	122	36	27%	Non
1258.94	46	121	36	27%	Non
1260.22	48	121	36	27%	Non
1261.51	49	120	36	28%	Non
1262.79	49	121	37	29%	Non
1264.08	49	123	36	29%	Non
1265.36	49	123	37	29%	Non
1266.65	47	122	37	30%	Non
1267.94	46	123	37	30%	Non
1269.22	46	120	37	30%	Non
1270.51	46	122	37	30%	Non
1271.79	45	122	37	30%	Non
1273.08	46	122	37	30%	Non
1274.36	45	122	37	30%	Non
1275.65	45	120	37	30%	Non
1276.94	45	120	37	30%	Non
1278.22	45	121	37	30%	Non
1279.51	46	120	37	30%	Non
1280.79	45	121	37	30%	Non
1282.08	45	122	37	30%	Non
1283.36	46	121	37	30%	Non
1284.65	46	122	37	30%	Non
1285.94	45	121	37	30%	Non
1287.22	46	120	37	30%	Non
1288.51	46	122	37	30%	Non
1289.79	46	123	37	30%	Non
1291.08	46	122	37	30%	Non
1292.36	46	120	37	30%	Non
1293.65	46	120	37	30%	Non
1294.94	45	120	37	30%	Non
1296.22	46	122	37	30%	Non
1297.51	46	123	37	30%	Non
1298.8	45	123	37	29%	Non
1300.08	45	122	37	29%	Non
1301.37	45	121	37	29%	Non
1302.65	46	122	37	29%	Non
1303.94	45	120	37	29%	Non
1305.22	46	121	37	29%	Non
1306.51	45	122	37	29%	Non
1307.8	45	120	37	29%	Non
1309.08	46	122	37	29%	Non
1310.37	46	122	37	29%	Non
1311.65	45	120	37	29%	Non
1312.94	46	121	37	30%	Non
1314.22	45	123	37	34%	Non
1315.51	46	122	37	30%	Non
1316.8	45	120	37	30%	Non
1318.08	46	120	37	30%	Non
1319.37	45	120	37	30%	Non
1320.65	45	122	37	30%	Non
1321.94	45	120	37	30%	Non
1323.23	46	120	37	30%	Non
1324.51	45	120	37	30%	Non
1325.8	46	120	37	30%	Non
1327.08	45	120	37	30%	Non
1328.37	46	120	37	30%	Non
1329.65	45	122	37	29%	Non
1330.94	45	120	37	30%	Non
1332.23	46	123	37	30%	Non
1333.51	46	122	37	30%	Non
1334.8	45	120	37	30%	Non
1336.08	45	122	37	30%	Non
1337.37	45	123	37	30%	Non
1338.66	45	121	37	30%	Non
1339.94	46	122	37	31%	Non
1341.23	46	123	37	31%	Non
1342.51	46	120	37	31%	Non
1343.8	46	120	37	31%	Non
1345.08	45	121	37	31%	Non
1346.37	46	122	37	30%	Non
1347.66	45	122	37	30%	Non
1348.94	45	123	37	30%	Non
1350.23	45	123	37	30%	Non
1351.52	46	122	37	30%	Non
1352.8	46	123	37	30%	Non
1354.09	46	120	37	30%	Non
1355.37	46	122	37	30%	Non
1356.66	46	123	37	29%	Non
1357.94	46	120	37	29%	Non
1359.23	46	121	37	29%	Non
1360.52	46	123	37	29%	Non
1361.8	46	120	37	29%	Non
1363.09	45	120	37	29%	Non
1364.37	46	122	37	29%	Non
1365.66	45	120	37	29%	Non
1366.94	46	120	37	29%	Non
1368.23	46	122	37	30%	Non
1369.52	46	123	37	30%	Non
1370.8	45	120	37	30%	Non
1372.09	45	120	37	30%	Non
1373.37	46	120	37	30%	Non
1374.66	46	122	37	30%	Non
1375.95	45	122	37	30%	Non
1377.23	45	121	37	30%	Non
1378.52	46	121	37	30%	Non
1379.8	45	120	37	30%	Non
1381.09	46	120	37	30%	Non
1382.38	46	120	37	30%	Non
1383.66	45	122	37	30%	Non
1384.95	45	120	37	30%	Non
1386.23	46	120	37	30%	Non
1387.52	46	120	37	30%	Non
1388.8	46	121	37	30%	Non
1390.09	45	123	37	30%	Non
1391.38	50	122	37	30%	Non
1392.66	49	122	37	30%	Non
1393.95	47	121	37	30%	Non
1395.23	47	121	37	30%	Non
1396.52	47	121	37	30%	Non
1397.81	47	120	37	30%	Non
1399.09	47	120	37	30%	Non
1400.38	47	120	37	30%	Non
1401.66	47	122	37	31%	Non
1402.95	47	122	37	31%	Non
1404.23	47	123	37	31%	Non
1405.52	46	122	37	31%	Non
1406.81	46	120	37	30%	Non
1408.09	47	122	37	30%	Non
1409.38	47	123	37	30%	Non
1410.66	46	123	37	30%	Non
1411.95	47	122	37	30%	Non
1413.23	46	120	37	29%	Non
1414.52	47	120	37	29%	Non
1415.81	46	122	37	29%	Non
1417.09	46	121	37	29%	Non
1418.38	46	120	37	29%	Non
1419.66	46	122	37	29%	Non
1420.95	47	122	37	29%	Non
1422.23	47	120	37	29%	Non
1423.52	47	120	37	28%	Non
1424.81	46	123	37	28%	Non
1426.09	46	122	37	28%	Non
1427.38	46	121	37	28%	Non
1428.66	47	120	37	28%	Non
1429.95	47	120	36	28%	Non
1431.23	46	123	36	28%	Non
1432.52	46	120	36	28%	Non
1433.81	47	122	36	28%	Non
1435.09	47	120	36	28%	Non
1436.38	46	122	36	28%	Non
1437.67	46	120	36	28%	Non
1438.95	46	122	36	28%	Non
1440.24	47	122	36	28%	Non
1441.52	47	123	36	28%	Non
1442.81	46	123	36	27%	Non
1444.09	46	121	36	27%	Non
1445.38	47	121	36	27%	Non
1446.67	48	120	36	27%	Non
1447.95	48	121	36	27%	Non
1449.24	49	122	36	26%	Non
1450.52	49	122	36	25%	Non
1451.81	49	122	36	24%	Non
1453.09	46	121	36	24%	Non
1454.38	46	121	36	24%	Non
1455.67	45	155	36	26%	Non
1456.95	45	123	36	29%	Non
1458.24	45	123	36	31%	Non
1459.53	45	125	36	34%	Non
1460.81	44	156	36	33%	Non
1462.1	43	162	36	36%	Non
1463.39	44	166	36	38%	Non
1464.68	44	156	36	39%	Non
1465.96	44	156	36	41%	Non
1467.25	44	157	36	43%	Non
1468.54	43	158	36	44%	Non
1469.83	44	158	36	45%	Non
1471.11	45	162	36	46%	Non
1472.4	44	159	36	46%	Non
1473.69	44	156	36	47%	Non
1474.98	44	157	36	52%	Non
1476.27	44	158	36	52%	Non
1477.56	44	156	36	53%	Non
1478.84	44	157	36	53%	Non
1480.13	44	156	36	53%	Non
1481.42	44	156	36	53%	Non
1482.71	44	157	36	54%	Non
1484	44	156	36	54%	Non
1485.28	44	158	36	54%	Non
1486.57	44	158	36	53%	Non
1487.86	44	156	36	53%	Non
1489.15	44	156	36	53%	Non
1490.44	44	155	36	53%	Non
1491.72	44	156	36	53%	Non
1493.01	44	156	36	53%	Non
1494.3	44	156	36	53%	Non
1495.58	44	156	36	53%	Non
1496.87	44	155	36	53%	Non
1498.16	44	156	36	53%	Non
1499.45	44	159	36	53%	Non
1500.74	44	157	36	53%	Non
1502.02	44	157	36	53%	Non
1503.31	45	124	36	53%	Non
1504.6	43	121	36	49%	Non
1505.88	43	120	36	44%	Non
1507.17	43	120	36	42%	Non
