# Supplementary material for: Design of a hazard prediction system with intelligent multimodal fusion based on artificial intelligence & internet of things technology: taking a crib as an example
Source: PeerJ Comput Sci. 2024 Oct 29;10:e2404. doi: 10.7717/peerj-cs.2404 (PMC11623082; doi:10.7717/peerj-cs.2404)
Supplement: Supplemental Information 3 [file peerj-cs-10-2404-s003.zip › Data/test_data_source/bedwetting1.csv]

RT:3.99s	Voi:43dB	Dis: 52cm	Tem:37 C	Hum:21 %	Non
RT:5.27s	Voi:42dB	Dis: 122cm	Tem:37 C	Hum:21 %	Non
RT:6.56s	Voi:43dB	Dis: 100cm	Tem:37 C	Hum:21 %	Non
RT:7.84s	Voi:42dB	Dis: 102cm	Tem:37 C	Hum:21 %	Non
RT:9.13s	Voi:42dB	Dis: 103cm	Tem:37 C	Hum:21 %	Non
RT:10.41s	Voi:42dB	Dis: 124cm	Tem:37 C	Hum:21 %	Non
RT:11.70s	Voi:42dB	Dis: 100cm	Tem:37 C	Hum:20 %	Non
RT:12.98s	Voi:2dB	Dis: 99cm	Tem:37 C	Hum:20 %	Non
RT:14.27s	Voi:2dB	Dis: 101cm	Tem:38 C	Hum:21 %	Non
RT:15.55s	Voi:2dB	Dis: 124cm	Tem:38 C	Hum:22 %	Non
RT:16.84s	Voi:3dB	Dis: 162cm	Tem:38 C	Hum:22 %	Non
RT:18.12s	Voi:1dB	Dis: 125cm	Tem:38 C	Hum:23 %	Non
RT:19.41s	Voi:43dB	Dis: 124cm	Tem:38 C	Hum:21 %	Non
RT:20.70s	Voi:43dB	Dis: 122cm	Tem:38 C	Hum:25 %	Non
RT:21.98s	Voi:44dB	Dis: 36cm	Tem:38 C	Hum:28 %	Non
RT:23.26s	Voi:43dB	Dis: 122cm	Tem:38 C	Hum:35 %	Non
RT:24.55s	Voi:43dB	Dis: 47cm	Tem:38 C	Hum:39 %	Non
RT:25.83s	Voi:43dB	Dis: 48cm	Tem:38 C	Hum:44 %	Non
RT:27.11s	Voi:43dB	Dis: 102cm	Tem:38 C	Hum:48 %	Non
RT:28.40s	Voi:43dB	Dis: 100cm	Tem:38 C	Hum:53 %	Non
RT:29.68s	Voi:1dB	Dis: 100cm	Tem:38 C	Hum:57 %	Non
RT:30.96s	Voi:1dB	Dis: 122cm	Tem:38 C	Hum:60 %	Non
RT:32.25s	Voi:1dB	Dis: 43cm	Tem:38 C	Hum:63 %	Non
RT:33.53s	Voi:1dB	Dis: 122cm	Tem:38 C	Hum:65 %	Non
RT:34.82s	Voi:1dB	Dis: 122cm	Tem:38 C	Hum:68 %	Non
RT:36.10s	Voi:1dB	Dis: 121cm	Tem:38 C	Hum:70 %	Non
RT:37.39s	Voi:44dB	Dis: 124cm	Tem:38 C	Hum:72 %	Non
RT:38.68s	Voi:1dB	Dis: 122cm	Tem:38 C	Hum:77 %	Non
RT:39.96s	Voi:43dB	Dis: 124cm	Tem:38 C	Hum:79 %	Non
RT:41.25s	Voi:43dB	Dis: 122cm	Tem:37 C	Hum:76 %	Non
RT:42.53s	Voi:43dB	Dis: 124cm	Tem:37 C	Hum:81 %	Non
RT:43.82s	Voi:1dB	Dis: 122cm	Tem:37 C	Hum:83 %	Non
RT:45.11s	Voi:1dB	Dis: 122cm	Tem:37 C	Hum:81 %	Non
RT:46.39s	Voi:1dB	Dis: 123cm	Tem:37 C	Hum:83 %	Non
RT:47.68s	Voi:1dB	Dis: 121cm	Tem:37 C	Hum:88 %	Non
RT:48.96s	Voi:1dB	Dis: 122cm	Tem:37 C	Hum:90 %	Non
RT:50.25s	Voi:1dB	Dis: 124cm	Tem:37 C	Hum:91 %	Ring
RT:51.73s	Voi:1dB	Dis: 124cm	Tem:36 C	Hum:93 %	Ring
RT:53.22s	Voi:45dB	Dis: 123cm	Tem:36 C	Hum:95 %	Ring
RT:54.71s	Voi:42dB	Dis: 100cm	Tem:36 C	Hum:84 %	Non
RT:55.99s	Voi:42dB	Dis: 99cm	Tem:36 C	Hum:76 %	Non
RT:57.27s	Voi:42dB	Dis: 100cm	Tem:36 C	Hum:74 %	Non
RT:58.56s	Voi:10dB	Dis: 102cm	Tem:36 C	Hum:71 %	Non
RT:59.84s	Voi:40dB	Dis: 15cm	Tem:36 C	Hum:66 %	Non
RT:61.12s	Voi:44dB	Dis: 124cm	Tem:36 C	Hum:67 %	Non
RT:63.70s	Voi:44dB	Dis: 120cm	Tem:36 C	Hum:76 %	Non
RT:64.98s	Voi:44dB	Dis: 120cm	Tem:36 C	Hum:81 %	Non
RT:66.27s	Voi:44dB	Dis: 121cm	Tem:36 C	Hum:83 %	Non
RT:67.56s	Voi:44dB	Dis: 121cm	Tem:36 C	Hum:86 %	Non
RT:68.84s	Voi:45dB	Dis: 121cm	Tem:36 C	Hum:87 %	Non
RT:70.13s	Voi:44dB	Dis: 121cm	Tem:36 C	Hum:89 %	Non
RT:71.41s	Voi:44dB	Dis: 123cm	Tem:36 C	Hum:91 %	Ring
RT:72.90s	Voi:45dB	Dis: 121cm	Tem:36 C	Hum:92 %	Ring
RT:74.39s	Voi:44dB	Dis: 121cm	Tem:36 C	Hum:94 %	Ring
RT:75.87s	Voi:44dB	Dis: 121cm	Tem:37 C	Hum:95 %	Ring
RT:77.36s	Voi:44dB	Dis: 121cm	Tem:37 C	Hum:95 %	Ring
RT:78.84s	Voi:44dB	Dis: 121cm	Tem:37 C	Hum:95 %	Ring
RT:80.33s	Voi:44dB	Dis: 123cm	Tem:37 C	Hum:95 %	Ring
RT:81.81s	Voi:44dB	Dis: 121cm	Tem:37 C	Hum:95 %	Ring
RT:83.30s	Voi:44dB	Dis: 5cm	Tem:37 C	Hum:95 %	Ring
RT:84.78s	Voi:44dB	Dis: 100cm	Tem:37 C	Hum:79 %	Non
RT:86.06s	Voi:44dB	Dis: 102cm	Tem:37 C	Hum:67 %	Non
RT:87.35s	Voi:44dB	Dis: 98cm	Tem:37 C	Hum:60 %	Non
RT:88.63s	Voi:44dB	Dis: 98cm	Tem:37 C	Hum:55 %	Non
RT:89.92s	Voi:44dB	Dis: 99cm	Tem:37 C	Hum:51 %	Non
RT:91.20s	Voi:44dB	Dis: 99cm	Tem:37 C	Hum:47 %	Non
RT:92.49s	Voi:44dB	Dis: 97cm	Tem:37 C	Hum:48 %	Non
RT:93.77s	Voi:44dB	Dis: 101cm	Tem:38 C	Hum:47 %	Non
RT:95.05s	Voi:44dB	Dis: 123cm	Tem:38 C	Hum:47 %	Non
RT:96.34s	Voi:44dB	Dis: 122cm	Tem:38 C	Hum:42 %	Non
RT:97.63s	Voi:44dB	Dis: 98cm	Tem:38 C	Hum:46 %	Non
RT:98.91s	Voi:44dB	Dis: 99cm	Tem:38 C	Hum:43 %	Non
RT:100.20s	Voi:44dB	Dis: 101cm	Tem:38 C	Hum:47 %	Non
RT:101.48s	Voi:44dB	Dis: 99cm	Tem:38 C	Hum:48 %	Non
RT:102.76s	Voi:44dB	Dis: 123cm	Tem:38 C	Hum:49 %	Non
RT:104.05s	Voi:43dB	Dis: 123cm	Tem:38 C	Hum:50 %	Non
RT:105.34s	Voi:44dB	Dis: 123cm	Tem:38 C	Hum:51 %	Non
RT:106.62s	Voi:43dB	Dis: 125cm	Tem:38 C	Hum:52 %	Non
RT:107.91s	Voi:44dB	Dis: 125cm	Tem:38 C	Hum:52 %	Non
RT:109.19s	Voi:43dB	Dis: 124cm	Tem:38 C	Hum:52 %	Non
RT:110.48s	Voi:44dB	Dis: 35cm	Tem:38 C	Hum:53 %	Non
RT:111.76s	Voi:44dB	Dis: 167cm	Tem:38 C	Hum:53 %	Non
RT:113.05s	Voi:44dB	Dis: 0cm	Tem:38 C	Hum:45 %	Ring
RT:114.55s	Voi:44dB	Dis: 125cm	Tem:38 C	Hum:52 %	Non
RT:115.84s	Voi:44dB	Dis: 125cm	Tem:38 C	Hum:68 %	Non
RT:117.12s	Voi:44dB	Dis: 0cm	Tem:38 C	Hum:77 %	Ring
RT:118.62s	Voi:44dB	Dis: 128cm	Tem:38 C	Hum:82 %	Non
RT:119.91s	Voi:45dB	Dis: 0cm	Tem:38 C	Hum:85 %	Ring
RT:121.41s	Voi:45dB	Dis: 122cm	Tem:38 C	Hum:88 %	Non
RT:122.70s	Voi:45dB	Dis: 122cm	Tem:38 C	Hum:90 %	Non
RT:123.98s	Voi:44dB	Dis: 123cm	Tem:38 C	Hum:92 %	Ring
RT:125.47s	Voi:44dB	Dis: 122cm	Tem:38 C	Hum:94 %	Ring
RT:126.96s	Voi:44dB	Dis: 121cm	Tem:38 C	Hum:95 %	Ring
RT:128.44s	Voi:44dB	Dis: 104cm	Tem:38 C	Hum:95 %	Ring
RT:129.93s	Voi:44dB	Dis: 120cm	Tem:38 C	Hum:95 %	Ring
RT:131.41s	Voi:44dB	Dis: 120cm	Tem:38 C	Hum:76 %	Non
RT:132.70s	Voi:44dB	Dis: 120cm	Tem:37 C	Hum:62 %	Non
RT:133.99s	Voi:46dB	Dis: 98cm	Tem:37 C	Hum:58 %	Non
RT:135.27s	Voi:1dB	Dis: 123cm	Tem:37 C	Hum:62 %	Non
RT:136.55s	Voi:44dB	Dis: 123cm	Tem:37 C	Hum:71 %	Non
RT:137.84s	Voi:44dB	Dis: 122cm	Tem:37 C	Hum:83 %	Non
RT:139.13s	Voi:44dB	Dis: 120cm	Tem:37 C	Hum:89 %	Non
RT:140.41s	Voi:44dB	Dis: 121cm	Tem:37 C	Hum:93 %	Ring
RT:141.90s	Voi:44dB	Dis: 122cm	Tem:37 C	Hum:95 %	Ring
RT:143.38s	Voi:44dB	Dis: 121cm	Tem:37 C	Hum:95 %	Ring
RT:144.87s	Voi:44dB	Dis: 123cm	Tem:37 C	Hum:95 %	Ring
RT:146.36s	Voi:44dB	Dis: 120cm	Tem:37 C	Hum:95 %	Ring
RT:147.84s	Voi:44dB	Dis: 122cm	Tem:37 C	Hum:95 %	Ring
RT:149.33s	Voi:44dB	Dis: 122cm	Tem:37 C	Hum:94 %	Ring
RT:150.81s	Voi:44dB	Dis: 97cm	Tem:37 C	Hum:77 %	Non
RT:152.10s	Voi:44dB	Dis: 96cm	Tem:37 C	Hum:70 %	Non
RT:153.38s	Voi:44dB	Dis: 98cm	Tem:37 C	Hum:66 %	Non
RT:154.67s	Voi:44dB	Dis: 98cm	Tem:37 C	Hum:63 %	Non
RT:155.95s	Voi:44dB	Dis: 96cm	Tem:37 C	Hum:60 %	Non
RT:157.24s	Voi:44dB	Dis: 98cm	Tem:37 C	Hum:59 %	Non
RT:158.52s	Voi:44dB	Dis: 122cm	Tem:37 C	Hum:58 %	Non
RT:159.81s	Voi:44dB	Dis: 96cm	Tem:37 C	Hum:57 %	Non
RT:161.09s	Voi:44dB	Dis: 99cm	Tem:37 C	Hum:58 %	Non
RT:162.38s	Voi:44dB	Dis: 99cm	Tem:37 C	Hum:59 %	Non
RT:163.66s	Voi:44dB	Dis: 98cm	Tem:37 C	Hum:61 %	Non
RT:164.94s	Voi:44dB	Dis: 96cm	Tem:37 C	Hum:63 %	Non
RT:166.23s	Voi:44dB	Dis: 99cm	Tem:37 C	Hum:64 %	Non
RT:167.51s	Voi:43dB	Dis: 98cm	Tem:37 C	Hum:66 %	Non
RT:168.80s	Voi:44dB	Dis: 96cm	Tem:37 C	Hum:67 %	Non
RT:170.08s	Voi:44dB	Dis: 97cm	Tem:37 C	Hum:68 %	Non
RT:171.37s	Voi:44dB	Dis: 97cm	Tem:37 C	Hum:69 %	Non
RT:172.65s	Voi:44dB	Dis: 95cm	Tem:37 C	Hum:69 %	Non
RT:173.93s	Voi:44dB	Dis: 96cm	Tem:37 C	Hum:70 %	Non
RT:175.22s	Voi:44dB	Dis: 98cm	Tem:37 C	Hum:71 %	Non
RT:176.50s	Voi:44dB	Dis: 96cm	Tem:37 C	Hum:71 %	Non
RT:177.79s	Voi:44dB	Dis: 98cm	Tem:37 C	Hum:72 %	Non
RT:179.07s	Voi:44dB	Dis: 99cm	Tem:37 C	Hum:72 %	Non
RT:180.36s	Voi:44dB	Dis: 96cm	Tem:37 C	Hum:70 %	Non
RT:181.64s	Voi:44dB	Dis: 98cm	Tem:37 C	Hum:69 %	Non
RT:182.93s	Voi:44dB	Dis: 98cm	Tem:38 C	Hum:71 %	Non
RT:184.21s	Voi:44dB	Dis: 96cm	Tem:38 C	Hum:71 %	Non
RT:185.49s	Voi:44dB	Dis: 123cm	Tem:38 C	Hum:72 %	Non
RT:186.78s	Voi:44dB	Dis: 123cm	Tem:38 C	Hum:69 %	Non
RT:188.07s	Voi:44dB	Dis: 97cm	Tem:38 C	Hum:69 %	Non
RT:189.35s	Voi:44dB	Dis: 98cm	Tem:38 C	Hum:71 %	Non
RT:190.63s	Voi:44dB	Dis: 98cm	Tem:38 C	Hum:68 %	Non
RT:191.92s	Voi:44dB	Dis: 98cm	Tem:38 C	Hum:70 %	Non
RT:193.20s	Voi:44dB	Dis: 98cm	Tem:38 C	Hum:71 %	Non
RT:194.49s	Voi:44dB	Dis: 99cm	Tem:38 C	Hum:71 %	Non
RT:195.77s	Voi:44dB	Dis: 121cm	Tem:38 C	Hum:72 %	Non
RT:197.06s	Voi:44dB	Dis: 101cm	Tem:38 C	Hum:72 %	Non
RT:198.34s	Voi:44dB	Dis: 122cm	Tem:38 C	Hum:73 %	Non
RT:199.63s	Voi:44dB	Dis: 101cm	Tem:38 C	Hum:65 %	Non
RT:200.91s	Voi:44dB	Dis: 100cm	Tem:38 C	Hum:59 %	Non
RT:202.20s	Voi:44dB	Dis: 121cm	Tem:38 C	Hum:56 %	Non
RT:203.48s	Voi:45dB	Dis: 120cm	Tem:38 C	Hum:66 %	Non
RT:204.77s	Voi:45dB	Dis: 122cm	Tem:38 C	Hum:79 %	Non
RT:206.05s	Voi:44dB	Dis: 122cm	Tem:38 C	Hum:82 %	Non
RT:207.34s	Voi:45dB	Dis: 122cm	Tem:38 C	Hum:90 %	Non
RT:208.63s	Voi:45dB	Dis: 122cm	Tem:38 C	Hum:93 %	Ring
RT:210.11s	Voi:46dB	Dis: 122cm	Tem:38 C	Hum:95 %	Ring
RT:211.60s	Voi:46dB	Dis: 122cm	Tem:38 C	Hum:95 %	Ring
RT:213.09s	Voi:45dB	Dis: 120cm	Tem:38 C	Hum:95 %	Ring
RT:214.57s	Voi:45dB	Dis: 120cm	Tem:38 C	Hum:95 %	Ring
RT:216.06s	Voi:44dB	Dis: 102cm	Tem:38 C	Hum:95 %	Ring
RT:217.54s	Voi:44dB	Dis: 102cm	Tem:38 C	Hum:95 %	Ring
RT:219.03s	Voi:44dB	Dis: 123cm	Tem:38 C	Hum:95 %	Ring
RT:220.51s	Voi:44dB	Dis: 123cm	Tem:38 C	Hum:95 %	Ring
RT:222.00s	Voi:2dB	Dis: 103cm	Tem:38 C	Hum:95 %	Ring
RT:223.48s	Voi:44dB	Dis: 123cm	Tem:38 C	Hum:89 %	Non
RT:224.77s	Voi:44dB	Dis: 122cm	Tem:38 C	Hum:84 %	Non
RT:226.06s	Voi:44dB	Dis: 121cm	Tem:38 C	Hum:80 %	Non
RT:227.34s	Voi:44dB	Dis: 122cm	Tem:38 C	Hum:78 %	Non
RT:228.63s	Voi:44dB	Dis: 122cm	Tem:38 C	Hum:78 %	Non
RT:229.91s	Voi:44dB	Dis: 121cm	Tem:38 C	Hum:82 %	Non
RT:231.20s	Voi:44dB	Dis: 121cm	Tem:37 C	Hum:79 %	Non
RT:232.48s	Voi:44dB	Dis: 121cm	Tem:37 C	Hum:75 %	Non
RT:233.77s	Voi:44dB	Dis: 124cm	Tem:37 C	Hum:68 %	Non
RT:235.06s	Voi:44dB	Dis: 123cm	Tem:37 C	Hum:65 %	Non
RT:236.34s	Voi:44dB	Dis: 123cm	Tem:37 C	Hum:63 %	Non
RT:237.63s	Voi:44dB	Dis: 123cm	Tem:37 C	Hum:61 %	Non
RT:238.91s	Voi:44dB	Dis: 121cm	Tem:37 C	Hum:60 %	Non
RT:240.20s	Voi:44dB	Dis: 98cm	Tem:37 C	Hum:67 %	Non
RT:241.49s	Voi:44dB	Dis: 101cm	Tem:37 C	Hum:83 %	Non
RT:242.77s	Voi:44dB	Dis: 123cm	Tem:37 C	Hum:90 %	Non
RT:244.06s	Voi:44dB	Dis: 100cm	Tem:37 C	Hum:94 %	Ring
RT:245.54s	Voi:44dB	Dis: 105cm	Tem:37 C	Hum:95 %	Ring
RT:247.02s	Voi:44dB	Dis: 103cm	Tem:37 C	Hum:95 %	Ring
RT:248.51s	Voi:1dB	Dis: 102cm	Tem:37 C	Hum:95 %	Ring
RT:250.00s	Voi:2dB	Dis: 99cm	Tem:37 C	Hum:95 %	Ring
RT:251.48s	Voi:2dB	Dis: 45cm	Tem:37 C	Hum:84 %	Non
RT:252.76s	Voi:1dB	Dis: 121cm	Tem:37 C	Hum:77 %	Non
RT:254.05s	Voi:2dB	Dis: 121cm	Tem:37 C	Hum:75 %	Non
RT:255.33s	Voi:44dB	Dis: 123cm	Tem:37 C	Hum:73 %	Non
RT:256.62s	Voi:44dB	Dis: 102cm	Tem:36 C	Hum:87 %	Non
RT:257.90s	Voi:44dB	Dis: 100cm	Tem:36 C	Hum:95 %	Ring
RT:259.39s	Voi:44dB	Dis: 123cm	Tem:36 C	Hum:95 %	Ring
RT:260.87s	Voi:44dB	Dis: 122cm	Tem:36 C	Hum:91 %	Ring
RT:262.36s	Voi:44dB	Dis: 100cm	Tem:36 C	Hum:81 %	Non
RT:263.64s	Voi:44dB	Dis: 103cm	Tem:36 C	Hum:70 %	Non
RT:264.93s	Voi:44dB	Dis: 103cm	Tem:36 C	Hum:65 %	Non
RT:266.21s	Voi:44dB	Dis: 101cm	Tem:36 C	Hum:76 %	Non
RT:267.50s	Voi:44dB	Dis: 101cm	Tem:36 C	Hum:89 %	Non
RT:268.78s	Voi:44dB	Dis: 121cm	Tem:36 C	Hum:95 %	Ring
RT:270.27s	Voi:44dB	Dis: 100cm	Tem:36 C	Hum:95 %	Ring
RT:271.75s	Voi:44dB	Dis: 96cm	Tem:36 C	Hum:89 %	Non
RT:273.04s	Voi:44dB	Dis: 96cm	Tem:36 C	Hum:81 %	Non
RT:274.32s	Voi:44dB	Dis: 96cm	Tem:36 C	Hum:75 %	Non
RT:275.61s	Voi:44dB	Dis: 96cm	Tem:36 C	Hum:70 %	Non
RT:276.89s	Voi:44dB	Dis: 98cm	Tem:36 C	Hum:67 %	Non
RT:278.17s	Voi:44dB	Dis: 97cm	Tem:36 C	Hum:66 %	Non
RT:279.46s	Voi:44dB	Dis: 7cm	Tem:36 C	Hum:64 %	Non
RT:280.74s	Voi:44dB	Dis: 12cm	Tem:36 C	Hum:60 %	Non
RT:282.02s	Voi:44dB	Dis: 97cm	Tem:36 C	Hum:63 %	Non
RT:283.30s	Voi:43dB	Dis: 100cm	Tem:36 C	Hum:64 %	Non
RT:284.59s	Voi:44dB	Dis: 99cm	Tem:36 C	Hum:64 %	Non
RT:285.87s	Voi:44dB	Dis: 98cm	Tem:36 C	Hum:66 %	Non
RT:287.16s	Voi:44dB	Dis: 99cm	Tem:36 C	Hum:67 %	Non
RT:288.44s	Voi:43dB	Dis: 97cm	Tem:36 C	Hum:63 %	Non
RT:289.72s	Voi:43dB	Dis: 99cm	Tem:36 C	Hum:67 %	Non
RT:291.01s	Voi:44dB	Dis: 99cm	Tem:36 C	Hum:68 %	Non
RT:292.29s	Voi:43dB	Dis: 100cm	Tem:36 C	Hum:67 %	Non
RT:293.58s	Voi:43dB	Dis: 96cm	Tem:37 C	Hum:68 %	Non
RT:294.86s	Voi:43dB	Dis: 97cm	Tem:37 C	Hum:68 %	Non
RT:296.14s	Voi:44dB	Dis: 96cm	Tem:37 C	Hum:69 %	Non
RT:297.43s	Voi:44dB	Dis: 99cm	Tem:37 C	Hum:69 %	Non
RT:298.72s	Voi:43dB	Dis: 100cm	Tem:37 C	Hum:65 %	Non
RT:300.00s	Voi:45dB	Dis: 123cm	Tem:36 C	Hum:58 %	Non
RT:301.29s	Voi:5dB	Dis: 123cm	Tem:37 C	Hum:62 %	Non
RT:302.57s	Voi:44dB	Dis: 124cm	Tem:37 C	Hum:84 %	Non
RT:303.86s	Voi:4dB	Dis: 125cm	Tem:37 C	Hum:95 %	Ring
RT:305.34s	Voi:4dB	Dis: 125cm	Tem:37 C	Hum:95 %	Ring
RT:306.83s	Voi:4dB	Dis: 101cm	Tem:37 C	Hum:95 %	Ring
RT:308.31s	Voi:4dB	Dis: 99cm	Tem:37 C	Hum:95 %	Ring
RT:309.80s	Voi:44dB	Dis: 99cm	Tem:37 C	Hum:95 %	Ring
RT:311.28s	Voi:44dB	Dis: 98cm	Tem:37 C	Hum:95 %	Ring
RT:312.77s	Voi:45dB	Dis: 99cm	Tem:37 C	Hum:75 %	Non
RT:314.05s	Voi:44dB	Dis: 122cm	Tem:37 C	Hum:75 %	Non
RT:315.34s	Voi:44dB	Dis: 124cm	Tem:37 C	Hum:66 %	Non
RT:316.62s	Voi:44dB	Dis: 122cm	Tem:37 C	Hum:63 %	Non
RT:317.91s	Voi:4dB	Dis: 124cm	Tem:37 C	Hum:87 %	Non
RT:319.20s	Voi:4dB	Dis: 99cm	Tem:37 C	Hum:95 %	Ring
RT:320.68s	Voi:4dB	Dis: 100cm	Tem:37 C	Hum:95 %	Ring
RT:322.16s	Voi:5dB	Dis: 101cm	Tem:37 C	Hum:95 %	Ring
RT:323.65s	Voi:4dB	Dis: 99cm	Tem:37 C	Hum:95 %	Ring
RT:325.13s	Voi:45dB	Dis: 121cm	Tem:37 C	Hum:95 %	Ring
RT:326.62s	Voi:3dB	Dis: 102cm	Tem:37 C	Hum:86 %	Non
RT:327.90s	Voi:43dB	Dis: 104cm	Tem:37 C	Hum:74 %	Non
RT:329.19s	Voi:44dB	Dis: 124cm	Tem:37 C	Hum:72 %	Non
RT:330.48s	Voi:44dB	Dis: 104cm	Tem:37 C	Hum:70 %	Non
RT:331.76s	Voi:44dB	Dis: 101cm	Tem:37 C	Hum:69 %	Non
RT:333.04s	Voi:44dB	Dis: 103cm	Tem:37 C	Hum:68 %	Non
RT:334.33s	Voi:44dB	Dis: 103cm	Tem:37 C	Hum:68 %	Non
RT:335.61s	Voi:44dB	Dis: 105cm	Tem:37 C	Hum:68 %	Non
RT:336.90s	Voi:44dB	Dis: 121cm	Tem:37 C	Hum:72 %	Non
RT:338.19s	Voi:44dB	Dis: 104cm	Tem:37 C	Hum:72 %	Non
RT:339.47s	Voi:44dB	Dis: 104cm	Tem:37 C	Hum:72 %	Non
RT:340.75s	Voi:43dB	Dis: 122cm	Tem:37 C	Hum:73 %	Non
RT:342.04s	Voi:4dB	Dis: 123cm	Tem:37 C	Hum:73 %	Non
RT:343.33s	Voi:2dB	Dis: 96cm	Tem:37 C	Hum:70 %	Non
RT:344.61s	Voi:44dB	Dis: 98cm	Tem:37 C	Hum:60 %	Non
RT:345.89s	Voi:45dB	Dis: 97cm	Tem:37 C	Hum:51 %	Non
RT:347.18s	Voi:44dB	Dis: 96cm	Tem:37 C	Hum:53 %	Non
RT:348.46s	Voi:44dB	Dis: 97cm	Tem:37 C	Hum:51 %	Non
RT:349.75s	Voi:44dB	Dis: 97cm	Tem:37 C	Hum:49 %	Non
RT:351.03s	Voi:44dB	Dis: 97cm	Tem:37 C	Hum:47 %	Non
RT:352.32s	Voi:44dB	Dis: 96cm	Tem:37 C	Hum:45 %	Non
RT:353.60s	Voi:44dB	Dis: 100cm	Tem:37 C	Hum:43 %	Non
RT:354.89s	Voi:44dB	Dis: 96cm	Tem:37 C	Hum:41 %	Non
RT:356.17s	Voi:44dB	Dis: 66cm	Tem:37 C	Hum:40 %	Non
RT:357.45s	Voi:45dB	Dis: 97cm	Tem:37 C	Hum:39 %	Non
RT:358.74s	Voi:44dB	Dis: 124cm	Tem:37 C	Hum:37 %	Non
RT:360.02s	Voi:44dB	Dis: 98cm	Tem:37 C	Hum:36 %	Non
RT:361.31s	Voi:44dB	Dis: 97cm	Tem:37 C	Hum:35 %	Non
RT:362.59s	Voi:44dB	Dis: 97cm	Tem:37 C	Hum:34 %	Non
RT:363.88s	Voi:44dB	Dis: 124cm	Tem:37 C	Hum:33 %	Non
RT:365.16s	Voi:44dB	Dis: 100cm	Tem:37 C	Hum:35 %	Non
RT:366.45s	Voi:45dB	Dis: 97cm	Tem:38 C	Hum:34 %	Non
RT:367.73s	Voi:44dB	Dis: 98cm	Tem:38 C	Hum:37 %	Non
RT:369.01s	Voi:45dB	Dis: 100cm	Tem:38 C	Hum:41 %	Non
RT:370.30s	Voi:44dB	Dis: 96cm	Tem:38 C	Hum:45 %	Non
RT:371.58s	Voi:44dB	Dis: 97cm	Tem:38 C	Hum:49 %	Non
RT:372.87s	Voi:44dB	Dis: 100cm	Tem:38 C	Hum:51 %	Non
RT:374.15s	Voi:44dB	Dis: 96cm	Tem:38 C	Hum:64 %	Non
RT:375.44s	Voi:44dB	Dis: 98cm	Tem:38 C	Hum:74 %	Non
RT:376.72s	Voi:44dB	Dis: 97cm	Tem:38 C	Hum:79 %	Non
RT:378.01s	Voi:44dB	Dis: 98cm	Tem:38 C	Hum:85 %	Non
RT:379.29s	Voi:44dB	Dis: 97cm	Tem:38 C	Hum:87 %	Non
RT:380.57s	Voi:44dB	Dis: 96cm	Tem:38 C	Hum:89 %	Non
RT:381.86s	Voi:44dB	Dis: 99cm	Tem:39 C	Hum:92 %	Ring
RT:383.34s	Voi:44dB	Dis: 98cm	Tem:39 C	Hum:94 %	Ring
RT:384.83s	Voi:44dB	Dis: 98cm	Tem:39 C	Hum:95 %	Ring
RT:386.31s	Voi:45dB	Dis: 96cm	Tem:39 C	Hum:93 %	Ring
RT:387.80s	Voi:45dB	Dis: 96cm	Tem:39 C	Hum:78 %	Ring
RT:389.28s	Voi:44dB	Dis: 96cm	Tem:39 C	Hum:73 %	Ring
RT:390.76s	Voi:44dB	Dis: 99cm	Tem:39 C	Hum:72 %	Ring
RT:392.25s	Voi:44dB	Dis: 96cm	Tem:39 C	Hum:90 %	Ring
RT:393.73s	Voi:44dB	Dis: 100cm	Tem:39 C	Hum:91 %	Ring
RT:395.22s	Voi:45dB	Dis: 100cm	Tem:39 C	Hum:71 %	Ring
RT:396.70s	Voi:45dB	Dis: 97cm	Tem:39 C	Hum:60 %	Ring
RT:398.19s	Voi:45dB	Dis: 96cm	Tem:39 C	Hum:54 %	Ring
RT:399.67s	Voi:45dB	Dis: 98cm	Tem:39 C	Hum:50 %	Ring
RT:401.16s	Voi:45dB	Dis: 96cm	Tem:39 C	Hum:50 %	Ring
RT:402.64s	Voi:45dB	Dis: 97cm	Tem:39 C	Hum:46 %	Ring
RT:404.13s	Voi:45dB	Dis: 98cm	Tem:39 C	Hum:43 %	Ring
RT:405.61s	Voi:45dB	Dis: 100cm	Tem:39 C	Hum:42 %	Ring
RT:407.09s	Voi:45dB	Dis: 96cm	Tem:38 C	Hum:41 %	Non
RT:408.38s	Voi:44dB	Dis: 97cm	Tem:38 C	Hum:39 %	Non
RT:409.66s	Voi:45dB	Dis: 96cm	Tem:38 C	Hum:38 %	Non
RT:410.95s	Voi:45dB	Dis: 99cm	Tem:38 C	Hum:37 %	Non
RT:412.23s	Voi:44dB	Dis: 99cm	Tem:38 C	Hum:36 %	Non
RT:413.52s	Voi:45dB	Dis: 98cm	Tem:38 C	Hum:36 %	Non
RT:414.80s	Voi:45dB	Dis: 99cm	Tem:38 C	Hum:36 %	Non
RT:416.08s	Voi:44dB	Dis: 96cm	Tem:38 C	Hum:35 %	Non
RT:417.37s	Voi:44dB	Dis: 97cm	Tem:37 C	Hum:34 %	Non
RT:418.65s	Voi:44dB	Dis: 98cm	Tem:37 C	Hum:39 %	Non
RT:419.94s	Voi:44dB	Dis: 98cm	Tem:37 C	Hum:54 %	Non
RT:421.22s	Voi:44dB	Dis: 98cm	Tem:37 C	Hum:61 %	Non
RT:422.51s	Voi:44dB	Dis: 98cm	Tem:37 C	Hum:68 %	Non
RT:423.79s	Voi:44dB	Dis: 100cm	Tem:37 C	Hum:75 %	Non
RT:425.08s	Voi:44dB	Dis: 97cm	Tem:37 C	Hum:80 %	Non
RT:426.36s	Voi:44dB	Dis: 97cm	Tem:37 C	Hum:89 %	Non
RT:427.64s	Voi:44dB	Dis: 101cm	Tem:37 C	Hum:93 %	Ring
RT:429.13s	Voi:44dB	Dis: 101cm	Tem:37 C	Hum:95 %	Ring
RT:430.61s	Voi:44dB	Dis: 97cm	Tem:37 C	Hum:95 %	Ring
RT:432.10s	Voi:44dB	Dis: 105cm	Tem:37 C	Hum:95 %	Ring
RT:433.58s	Voi:45dB	Dis: 100cm	Tem:37 C	Hum:95 %	Ring
RT:435.07s	Voi:44dB	Dis: 98cm	Tem:37 C	Hum:95 %	Ring
RT:436.55s	Voi:45dB	Dis: 97cm	Tem:37 C	Hum:89 %	Non
RT:437.84s	Voi:44dB	Dis: 98cm	Tem:37 C	Hum:93 %	Ring
RT:439.32s	Voi:44dB	Dis: 99cm	Tem:37 C	Hum:89 %	Non
RT:440.61s	Voi:44dB	Dis: 98cm	Tem:37 C	Hum:88 %	Non
RT:441.89s	Voi:44dB	Dis: 100cm	Tem:37 C	Hum:88 %	Non
RT:443.17s	Voi:44dB	Dis: 98cm	Tem:38 C	Hum:88 %	Non
RT:444.46s	Voi:44dB	Dis: 100cm	Tem:38 C	Hum:88 %	Non
RT:445.74s	Voi:44dB	Dis: 101cm	Tem:38 C	Hum:87 %	Non
RT:447.03s	Voi:44dB	Dis: 99cm	Tem:38 C	Hum:89 %	Non
RT:448.31s	Voi:44dB	Dis: 98cm	Tem:38 C	Hum:95 %	Ring
RT:449.80s	Voi:44dB	Dis: 101cm	Tem:38 C	Hum:95 %	Ring
RT:451.28s	Voi:44dB	Dis: 98cm	Tem:38 C	Hum:95 %	Ring
RT:452.77s	Voi:46dB	Dis: 98cm	Tem:38 C	Hum:95 %	Ring
RT:454.25s	Voi:46dB	Dis: 99cm	Tem:38 C	Hum:90 %	Non
RT:455.54s	Voi:46dB	Dis: 102cm	Tem:38 C	Hum:79 %	Non
RT:456.82s	Voi:46dB	Dis: 96cm	Tem:38 C	Hum:76 %	Non
RT:458.10s	Voi:46dB	Dis: 98cm	Tem:38 C	Hum:72 %	Non
RT:459.39s	Voi:47dB	Dis: 99cm	Tem:38 C	Hum:71 %	Non
RT:460.67s	Voi:43dB	Dis: 99cm	Tem:38 C	Hum:88 %	Non
RT:461.96s	Voi:43dB	Dis: 99cm	Tem:38 C	Hum:95 %	Ring
RT:463.44s	Voi:44dB	Dis: 97cm	Tem:38 C	Hum:95 %	Ring
RT:464.93s	Voi:44dB	Dis: 96cm	Tem:38 C	Hum:95 %	Ring
RT:466.41s	Voi:43dB	Dis: 98cm	Tem:38 C	Hum:95 %	Ring
RT:467.89s	Voi:43dB	Dis: 97cm	Tem:38 C	Hum:95 %	Ring
RT:469.38s	Voi:43dB	Dis: 99cm	Tem:38 C	Hum:95 %	Ring
RT:470.86s	Voi:43dB	Dis: 99cm	Tem:38 C	Hum:95 %	Ring
RT:472.35s	Voi:43dB	Dis: 97cm	Tem:38 C	Hum:95 %	Ring
RT:473.83s	Voi:43dB	Dis: 101cm	Tem:38 C	Hum:95 %	Ring
RT:475.32s	Voi:43dB	Dis: 96cm	Tem:38 C	Hum:95 %	Ring
RT:476.80s	Voi:43dB	Dis: 97cm	Tem:38 C	Hum:95 %	Ring
RT:478.29s	Voi:43dB	Dis: 100cm	Tem:38 C	Hum:95 %	Ring
RT:479.77s	Voi:43dB	Dis: 97cm	Tem:38 C	Hum:95 %	Ring
RT:481.26s	Voi:44dB	Dis: 102cm	Tem:38 C	Hum:95 %	Ring
RT:482.74s	Voi:43dB	Dis: 99cm	Tem:38 C	Hum:95 %	Ring
RT:484.23s	Voi:43dB	Dis: 96cm	Tem:38 C	Hum:95 %	Ring
RT:485.71s	Voi:43dB	Dis: 99cm	Tem:38 C	Hum:76 %	Non
RT:486.99s	Voi:44dB	Dis: 96cm	Tem:38 C	Hum:68 %	Non
RT:488.28s	Voi:44dB	Dis: 100cm	Tem:38 C	Hum:66 %	Non
RT:489.56s	Voi:43dB	Dis: 99cm	Tem:38 C	Hum:69 %	Non
RT:490.85s	Voi:43dB	Dis: 100cm	Tem:38 C	Hum:72 %	Non
RT:492.13s	Voi:45dB	Dis: 99cm	Tem:38 C	Hum:71 %	Non
RT:493.42s	Voi:45dB	Dis: 96cm	Tem:38 C	Hum:69 %	Non
RT:494.70s	Voi:44dB	Dis: 96cm	Tem:38 C	Hum:65 %	Non
RT:495.98s	Voi:44dB	Dis: 98cm	Tem:38 C	Hum:64 %	Non
RT:497.27s	Voi:46dB	Dis: 99cm	Tem:37 C	Hum:62 %	Non
RT:498.55s	Voi:47dB	Dis: 97cm	Tem:37 C	Hum:60 %	Non
RT:499.84s	Voi:47dB	Dis: 99cm	Tem:37 C	Hum:60 %	Non
RT:501.12s	Voi:47dB	Dis: 97cm	Tem:37 C	Hum:61 %	Non
RT:502.41s	Voi:47dB	Dis: 99cm	Tem:37 C	Hum:60 %	Non
RT:503.69s	Voi:47dB	Dis: 96cm	Tem:37 C	Hum:61 %	Non
RT:504.98s	Voi:42dB	Dis: 96cm	Tem:37 C	Hum:62 %	Non
RT:506.26s	Voi:41dB	Dis: 8cm	Tem:37 C	Hum:58 %	Non
RT:507.54s	Voi:46dB	Dis: 6cm	Tem:37 C	Hum:57 %	Non
RT:508.82s	Voi:45dB	Dis: 6cm	Tem:37 C	Hum:61 %	Non
RT:510.10s	Voi:44dB	Dis: 6cm	Tem:37 C	Hum:63 %	Non
RT:511.38s	Voi:44dB	Dis: 6cm	Tem:37 C	Hum:62 %	Non
RT:512.66s	Voi:44dB	Dis: 7cm	Tem:37 C	Hum:70 %	Non
RT:513.94s	Voi:44dB	Dis: 120cm	Tem:37 C	Hum:72 %	Non
RT:515.22s	Voi:44dB	Dis: 101cm	Tem:37 C	Hum:78 %	Non
RT:516.51s	Voi:44dB	Dis: 101cm	Tem:37 C	Hum:80 %	Non
RT:517.79s	Voi:44dB	Dis: 121cm	Tem:37 C	Hum:83 %	Non
RT:519.08s	Voi:44dB	Dis: 102cm	Tem:37 C	Hum:86 %	Non
RT:520.36s	Voi:43dB	Dis: 103cm	Tem:37 C	Hum:87 %	Non
RT:521.65s	Voi:44dB	Dis: 102cm	Tem:37 C	Hum:89 %	Non
RT:522.93s	Voi:44dB	Dis: 104cm	Tem:37 C	Hum:90 %	Non
RT:524.22s	Voi:43dB	Dis: 103cm	Tem:37 C	Hum:91 %	Ring
RT:525.70s	Voi:44dB	Dis: 104cm	Tem:37 C	Hum:93 %	Ring
RT:527.19s	Voi:44dB	Dis: 124cm	Tem:38 C	Hum:95 %	Ring
RT:528.67s	Voi:44dB	Dis: 103cm	Tem:38 C	Hum:95 %	Ring
RT:530.16s	Voi:44dB	Dis: 106cm	Tem:38 C	Hum:95 %	Ring
RT:531.64s	Voi:44dB	Dis: 99cm	Tem:38 C	Hum:95 %	Ring
RT:533.13s	Voi:44dB	Dis: 97cm	Tem:38 C	Hum:82 %	Non
RT:534.41s	Voi:44dB	Dis: 100cm	Tem:38 C	Hum:71 %	Non
RT:535.70s	Voi:43dB	Dis: 96cm	Tem:38 C	Hum:66 %	Non
RT:536.98s	Voi:43dB	Dis: 96cm	Tem:38 C	Hum:62 %	Non
RT:538.26s	Voi:43dB	Dis: 97cm	Tem:38 C	Hum:61 %	Non
RT:539.55s	Voi:43dB	Dis: 99cm	Tem:38 C	Hum:63 %	Non
RT:540.83s	Voi:43dB	Dis: 100cm	Tem:38 C	Hum:65 %	Non
RT:542.12s	Voi:44dB	Dis: 99cm	Tem:38 C	Hum:67 %	Non
RT:543.40s	Voi:43dB	Dis: 98cm	Tem:38 C	Hum:69 %	Non
RT:544.69s	Voi:43dB	Dis: 99cm	Tem:38 C	Hum:71 %	Non
RT:545.97s	Voi:43dB	Dis: 100cm	Tem:38 C	Hum:72 %	Non
RT:547.26s	Voi:43dB	Dis: 100cm	Tem:38 C	Hum:74 %	Non
RT:548.54s	Voi:43dB	Dis: 100cm	Tem:38 C	Hum:75 %	Non
RT:549.82s	Voi:43dB	Dis: 99cm	Tem:38 C	Hum:76 %	Non
RT:551.11s	Voi:43dB	Dis: 98cm	Tem:38 C	Hum:77 %	Non
RT:552.39s	Voi:44dB	Dis: 98cm	Tem:38 C	Hum:77 %	Non
RT:553.68s	Voi:43dB	Dis: 97cm	Tem:38 C	Hum:74 %	Non
RT:554.96s	Voi:43dB	Dis: 99cm	Tem:39 C	Hum:76 %	Ring
RT:556.45s	Voi:43dB	Dis: 124cm	Tem:39 C	Hum:76 %	Ring
RT:557.93s	Voi:43dB	Dis: 121cm	Tem:39 C	Hum:76 %	Ring
RT:559.42s	Voi:43dB	Dis: 122cm	Tem:39 C	Hum:77 %	Ring
RT:560.91s	Voi:43dB	Dis: 123cm	Tem:39 C	Hum:78 %	Ring
RT:562.39s	Voi:43dB	Dis: 122cm	Tem:39 C	Hum:83 %	Ring
RT:563.88s	Voi:43dB	Dis: 124cm	Tem:39 C	Hum:78 %	Ring
RT:565.36s	Voi:43dB	Dis: 101cm	Tem:39 C	Hum:66 %	Ring
RT:566.85s	Voi:43dB	Dis: 0cm	Tem:39 C	Hum:60 %	Ring
RT:568.35s	Voi:43dB	Dis: 0cm	Tem:39 C	Hum:56 %	Ring
RT:569.85s	Voi:43dB	Dis: 0cm	Tem:38 C	Hum:54 %	Ring
RT:571.35s	Voi:44dB	Dis: 123cm	Tem:38 C	Hum:57 %	Non
RT:572.64s	Voi:44dB	Dis: 95cm	Tem:38 C	Hum:52 %	Non
RT:573.92s	Voi:43dB	Dis: 98cm	Tem:38 C	Hum:52 %	Non
RT:575.21s	Voi:42dB	Dis: 99cm	Tem:37 C	Hum:58 %	Non
RT:576.49s	Voi:43dB	Dis: 101cm	Tem:37 C	Hum:66 %	Non
RT:577.78s	Voi:42dB	Dis: 124cm	Tem:37 C	Hum:65 %	Non
RT:579.06s	Voi:42dB	Dis: 122cm	Tem:37 C	Hum:66 %	Non
RT:580.35s	Voi:42dB	Dis: 123cm	Tem:38 C	Hum:58 %	Non
RT:581.63s	Voi:41dB	Dis: 122cm	Tem:37 C	Hum:57 %	Non
RT:582.92s	Voi:42dB	Dis: 124cm	Tem:37 C	Hum:60 %	Non
RT:584.21s	Voi:42dB	Dis: 121cm	Tem:37 C	Hum:60 %	Non
RT:585.49s	Voi:43dB	Dis: 122cm	Tem:37 C	Hum:60 %	Non
RT:586.78s	Voi:42dB	Dis: 122cm	Tem:37 C	Hum:63 %	Non
RT:588.06s	Voi:42dB	Dis: 124cm	Tem:37 C	Hum:67 %	Non
RT:589.35s	Voi:42dB	Dis: 123cm	Tem:37 C	Hum:73 %	Non
RT:590.64s	Voi:42dB	Dis: 122cm	Tem:37 C	Hum:77 %	Non
RT:591.92s	Voi:42dB	Dis: 125cm	Tem:37 C	Hum:82 %	Non
RT:593.21s	Voi:42dB	Dis: 124cm	Tem:37 C	Hum:90 %	Non
RT:594.49s	Voi:42dB	Dis: 122cm	Tem:37 C	Hum:93 %	Ring
RT:595.98s	Voi:42dB	Dis: 124cm	Tem:37 C	Hum:95 %	Ring
RT:597.47s	Voi:43dB	Dis: 122cm	Tem:37 C	Hum:95 %	Ring
RT:598.95s	Voi:43dB	Dis: 125cm	Tem:37 C	Hum:95 %	Ring
RT:600.44s	Voi:42dB	Dis: 125cm	Tem:37 C	Hum:95 %	Ring
RT:601.92s	Voi:43dB	Dis: 123cm	Tem:37 C	Hum:92 %	Ring
RT:603.41s	Voi:42dB	Dis: 122cm	Tem:37 C	Hum:89 %	Non
RT:604.70s	Voi:43dB	Dis: 102cm	Tem:37 C	Hum:86 %	Non
RT:605.98s	Voi:43dB	Dis: 42cm	Tem:37 C	Hum:84 %	Non
RT:607.26s	Voi:42dB	Dis: 124cm	Tem:37 C	Hum:85 %	Non
RT:608.55s	Voi:42dB	Dis: 121cm	Tem:37 C	Hum:90 %	Non
RT:609.83s	Voi:42dB	Dis: 122cm	Tem:38 C	Hum:95 %	Ring
RT:611.32s	Voi:42dB	Dis: 123cm	Tem:38 C	Hum:95 %	Ring
RT:612.80s	Voi:42dB	Dis: 125cm	Tem:38 C	Hum:95 %	Ring
RT:614.29s	Voi:42dB	Dis: 122cm	Tem:38 C	Hum:95 %	Ring
RT:615.78s	Voi:42dB	Dis: 123cm	Tem:38 C	Hum:95 %	Ring
RT:617.26s	Voi:42dB	Dis: 125cm	Tem:38 C	Hum:95 %	Ring
RT:618.75s	Voi:42dB	Dis: 93cm	Tem:38 C	Hum:76 %	Non
RT:620.03s	Voi:43dB	Dis: 123cm	Tem:38 C	Hum:65 %	Non
RT:621.32s	Voi:43dB	Dis: 101cm	Tem:38 C	Hum:65 %	Non
RT:622.60s	Voi:42dB	Dis: 124cm	Tem:38 C	Hum:65 %	Non
RT:623.89s	Voi:42dB	Dis: 100cm	Tem:38 C	Hum:68 %	Non
RT:625.17s	Voi:42dB	Dis: 98cm	Tem:38 C	Hum:63 %	Non
RT:626.46s	Voi:42dB	Dis: 102cm	Tem:38 C	Hum:76 %	Non
RT:627.74s	Voi:42dB	Dis: 100cm	Tem:38 C	Hum:81 %	Non
RT:629.03s	Voi:42dB	Dis: 100cm	Tem:38 C	Hum:82 %	Non
RT:630.31s	Voi:42dB	Dis: 100cm	Tem:38 C	Hum:84 %	Non
RT:631.60s	Voi:42dB	Dis: 44cm	Tem:38 C	Hum:85 %	Non
RT:632.88s	Voi:42dB	Dis: 101cm	Tem:38 C	Hum:86 %	Non
RT:634.16s	Voi:42dB	Dis: 40cm	Tem:38 C	Hum:87 %	Non
RT:635.45s	Voi:42dB	Dis: 101cm	Tem:38 C	Hum:87 %	Non
RT:636.73s	Voi:42dB	Dis: 38cm	Tem:38 C	Hum:84 %	Non
RT:638.01s	Voi:42dB	Dis: 40cm	Tem:38 C	Hum:85 %	Non
RT:639.29s	Voi:42dB	Dis: 100cm	Tem:38 C	Hum:84 %	Non
RT:640.58s	Voi:42dB	Dis: 123cm	Tem:38 C	Hum:85 %	Non
RT:641.86s	Voi:41dB	Dis: 123cm	Tem:38 C	Hum:86 %	Non
RT:643.15s	Voi:42dB	Dis: 101cm	Tem:38 C	Hum:89 %	Non
RT:644.43s	Voi:41dB	Dis: 100cm	Tem:38 C	Hum:90 %	Non
RT:645.72s	Voi:42dB	Dis: 100cm	Tem:38 C	Hum:90 %	Non
RT:647.00s	Voi:42dB	Dis: 100cm	Tem:38 C	Hum:90 %	Non
RT:648.29s	Voi:42dB	Dis: 100cm	Tem:38 C	Hum:91 %	Ring
RT:649.77s	Voi:42dB	Dis: 123cm	Tem:38 C	Hum:91 %	Ring
RT:651.26s	Voi:41dB	Dis: 101cm	Tem:38 C	Hum:91 %	Ring
RT:652.74s	Voi:42dB	Dis: 126cm	Tem:38 C	Hum:88 %	Non
RT:654.03s	Voi:43dB	Dis: 11cm	Tem:38 C	Hum:73 %	Non
RT:655.31s	Voi:43dB	Dis: 11cm	Tem:38 C	Hum:63 %	Non
RT:656.59s	Voi:43dB	Dis: 15cm	Tem:38 C	Hum:58 %	Non
RT:657.87s	Voi:43dB	Dis: 0cm	Tem:38 C	Hum:54 %	Ring
RT:659.37s	Voi:42dB	Dis: 125cm	Tem:38 C	Hum:54 %	Non
RT:660.66s	Voi:42dB	Dis: 107cm	Tem:38 C	Hum:80 %	Non
RT:661.94s	Voi:42dB	Dis: 42cm	Tem:37 C	Hum:88 %	Non
RT:663.22s	Voi:42dB	Dis: 40cm	Tem:37 C	Hum:94 %	Ring
RT:664.70s	Voi:43dB	Dis: 125cm	Tem:37 C	Hum:95 %	Ring
RT:666.19s	Voi:43dB	Dis: 123cm	Tem:37 C	Hum:95 %	Ring
RT:667.67s	Voi:43dB	Dis: 125cm	Tem:37 C	Hum:95 %	Ring
RT:669.16s	Voi:42dB	Dis: 103cm	Tem:37 C	Hum:95 %	Ring
RT:670.65s	Voi:42dB	Dis: 122cm	Tem:37 C	Hum:95 %	Ring
RT:672.13s	Voi:43dB	Dis: 125cm	Tem:37 C	Hum:95 %	Ring
RT:673.62s	Voi:43dB	Dis: 100cm	Tem:37 C	Hum:95 %	Ring
RT:675.10s	Voi:42dB	Dis: 123cm	Tem:37 C	Hum:95 %	Ring
RT:676.59s	Voi:42dB	Dis: 124cm	Tem:37 C	Hum:95 %	Ring
RT:678.07s	Voi:42dB	Dis: 123cm	Tem:36 C	Hum:95 %	Ring
RT:679.56s	Voi:42dB	Dis: 124cm	Tem:36 C	Hum:95 %	Ring
RT:681.05s	Voi:42dB	Dis: 122cm	Tem:36 C	Hum:95 %	Ring
RT:682.53s	Voi:43dB	Dis: 103cm	Tem:36 C	Hum:95 %	Ring
RT:684.02s	Voi:44dB	Dis: 126cm	Tem:36 C	Hum:95 %	Ring
RT:685.50s	Voi:43dB	Dis: 125cm	Tem:36 C	Hum:95 %	Ring
RT:686.99s	Voi:44dB	Dis: 123cm	Tem:36 C	Hum:95 %	Ring
RT:688.48s	Voi:43dB	Dis: 123cm	Tem:36 C	Hum:95 %	Ring
RT:689.96s	Voi:43dB	Dis: 125cm	Tem:36 C	Hum:95 %	Ring
RT:691.45s	Voi:44dB	Dis: 124cm	Tem:36 C	Hum:95 %	Ring
RT:692.93s	Voi:44dB	Dis: 123cm	Tem:36 C	Hum:95 %	Ring
RT:694.42s	Voi:43dB	Dis: 121cm	Tem:36 C	Hum:95 %	Ring
RT:695.91s	Voi:43dB	Dis: 124cm	Tem:36 C	Hum:95 %	Ring
RT:697.39s	Voi:43dB	Dis: 122cm	Tem:36 C	Hum:95 %	Ring
RT:698.88s	Voi:45dB	Dis: 123cm	Tem:36 C	Hum:95 %	Ring
RT:700.36s	Voi:43dB	Dis: 124cm	Tem:36 C	Hum:93 %	Ring
RT:701.85s	Voi:44dB	Dis: 161cm	Tem:37 C	Hum:85 %	Non
RT:703.14s	Voi:44dB	Dis: 124cm	Tem:37 C	Hum:77 %	Non
RT:704.42s	Voi:44dB	Dis: 124cm	Tem:37 C	Hum:73 %	Non
RT:705.71s	Voi:43dB	Dis: 46cm	Tem:37 C	Hum:71 %	Non
RT:706.99s	Voi:44dB	Dis: 124cm	Tem:37 C	Hum:68 %	Non
RT:708.28s	Voi:45dB	Dis: 126cm	Tem:37 C	Hum:66 %	Non
RT:709.56s	Voi:44dB	Dis: 125cm	Tem:37 C	Hum:75 %	Non
RT:710.85s	Voi:44dB	Dis: 162cm	Tem:37 C	Hum:89 %	Non
RT:712.14s	Voi:44dB	Dis: 161cm	Tem:37 C	Hum:92 %	Ring
RT:713.63s	Voi:44dB	Dis: 158cm	Tem:37 C	Hum:95 %	Ring
RT:715.11s	Voi:44dB	Dis: 157cm	Tem:37 C	Hum:95 %	Ring
RT:716.60s	Voi:44dB	Dis: 122cm	Tem:37 C	Hum:95 %	Ring
RT:718.09s	Voi:45dB	Dis: 159cm	Tem:37 C	Hum:95 %	Ring
RT:719.58s	Voi:44dB	Dis: 160cm	Tem:37 C	Hum:95 %	Ring
RT:721.06s	Voi:45dB	Dis: 164cm	Tem:37 C	Hum:95 %	Ring
RT:722.55s	Voi:44dB	Dis: 124cm	Tem:37 C	Hum:95 %	Ring
RT:724.04s	Voi:44dB	Dis: 40cm	Tem:37 C	Hum:95 %	Ring
RT:725.52s	Voi:44dB	Dis: 126cm	Tem:38 C	Hum:95 %	Ring
RT:727.01s	Voi:44dB	Dis: 125cm	Tem:38 C	Hum:95 %	Ring
RT:728.49s	Voi:44dB	Dis: 124cm	Tem:38 C	Hum:95 %	Ring
RT:729.98s	Voi:44dB	Dis: 160cm	Tem:38 C	Hum:87 %	Non
RT:731.27s	Voi:44dB	Dis: 161cm	Tem:38 C	Hum:84 %	Non
RT:732.55s	Voi:44dB	Dis: 164cm	Tem:38 C	Hum:81 %	Non
RT:733.84s	Voi:43dB	Dis: 0cm	Tem:38 C	Hum:80 %	Ring
RT:735.34s	Voi:43dB	Dis: 124cm	Tem:38 C	Hum:83 %	Non
RT:736.63s	Voi:42dB	Dis: 123cm	Tem:38 C	Hum:90 %	Non
RT:737.91s	Voi:42dB	Dis: 123cm	Tem:38 C	Hum:95 %	Ring
RT:739.40s	Voi:42dB	Dis: 123cm	Tem:38 C	Hum:95 %	Ring
RT:740.89s	Voi:41dB	Dis: 158cm	Tem:38 C	Hum:95 %	Ring
RT:742.38s	Voi:42dB	Dis: 0cm	Tem:38 C	Hum:95 %	Ring
RT:743.88s	Voi:42dB	Dis: 0cm	Tem:38 C	Hum:80 %	Ring
RT:745.38s	Voi:43dB	Dis: 0cm	Tem:38 C	Hum:77 %	Ring
RT:746.88s	Voi:41dB	Dis: 0cm	Tem:38 C	Hum:78 %	Ring
RT:748.38s	Voi:43dB	Dis: 124cm	Tem:37 C	Hum:76 %	Non
RT:749.67s	Voi:42dB	Dis: 126cm	Tem:37 C	Hum:86 %	Non
RT:750.95s	Voi:42dB	Dis: 163cm	Tem:37 C	Hum:90 %	Non
RT:752.24s	Voi:42dB	Dis: 9cm	Tem:37 C	Hum:85 %	Non
RT:753.52s	Voi:42dB	Dis: 99cm	Tem:37 C	Hum:80 %	Non
RT:754.80s	Voi:42dB	Dis: 100cm	Tem:37 C	Hum:79 %	Non
RT:756.09s	Voi:42dB	Dis: 121cm	Tem:37 C	Hum:71 %	Non
RT:757.38s	Voi:43dB	Dis: 123cm	Tem:37 C	Hum:78 %	Non
RT:758.66s	Voi:43dB	Dis: 101cm	Tem:37 C	Hum:88 %	Non
RT:759.95s	Voi:42dB	Dis: 122cm	Tem:37 C	Hum:95 %	Ring
RT:761.43s	Voi:42dB	Dis: 121cm	Tem:37 C	Hum:95 %	Ring
RT:762.92s	Voi:43dB	Dis: 124cm	Tem:37 C	Hum:95 %	Ring
RT:764.41s	Voi:43dB	Dis: 121cm	Tem:37 C	Hum:95 %	Ring
RT:765.89s	Voi:43dB	Dis: 124cm	Tem:37 C	Hum:95 %	Ring
RT:767.38s	Voi:42dB	Dis: 103cm	Tem:37 C	Hum:95 %	Ring
RT:768.86s	Voi:43dB	Dis: 104cm	Tem:37 C	Hum:95 %	Ring
RT:770.35s	Voi:42dB	Dis: 103cm	Tem:37 C	Hum:95 %	Ring
RT:771.83s	Voi:43dB	Dis: 100cm	Tem:37 C	Hum:87 %	Non
RT:773.12s	Voi:43dB	Dis: 123cm	Tem:37 C	Hum:91 %	Ring
RT:774.60s	Voi:43dB	Dis: 123cm	Tem:37 C	Hum:79 %	Non
RT:775.89s	Voi:43dB	Dis: 103cm	Tem:37 C	Hum:81 %	Non
RT:777.17s	Voi:43dB	Dis: 101cm	Tem:37 C	Hum:78 %	Non
RT:778.46s	Voi:42dB	Dis: 122cm	Tem:37 C	Hum:74 %	Non
RT:779.74s	Voi:43dB	Dis: 99cm	Tem:37 C	Hum:76 %	Non
RT:781.03s	Voi:43dB	Dis: 99cm	Tem:37 C	Hum:75 %	Non
RT:782.31s	Voi:42dB	Dis: 124cm	Tem:37 C	Hum:73 %	Non
RT:783.60s	Voi:42dB	Dis: 45cm	Tem:37 C	Hum:80 %	Non
RT:784.88s	Voi:42dB	Dis: 123cm	Tem:37 C	Hum:89 %	Non
RT:786.17s	Voi:43dB	Dis: 122cm	Tem:37 C	Hum:95 %	Ring
RT:787.65s	Voi:42dB	Dis: 123cm	Tem:37 C	Hum:95 %	Ring
RT:789.14s	Voi:42dB	Dis: 122cm	Tem:37 C	Hum:95 %	Ring
RT:790.62s	Voi:42dB	Dis: 123cm	Tem:36 C	Hum:95 %	Ring
RT:792.11s	Voi:42dB	Dis: 123cm	Tem:36 C	Hum:95 %	Ring
RT:793.59s	Voi:44dB	Dis: 126cm	Tem:36 C	Hum:95 %	Ring
RT:795.08s	Voi:42dB	Dis: 121cm	Tem:36 C	Hum:95 %	Ring
RT:796.57s	Voi:43dB	Dis: 124cm	Tem:36 C	Hum:95 %	Ring
RT:798.05s	Voi:43dB	Dis: 43cm	Tem:36 C	Hum:95 %	Ring
RT:799.53s	Voi:43dB	Dis: 123cm	Tem:37 C	Hum:95 %	Ring
RT:801.02s	Voi:43dB	Dis: 124cm	Tem:37 C	Hum:95 %	Ring
RT:802.51s	Voi:43dB	Dis: 124cm	Tem:37 C	Hum:95 %	Ring
RT:803.99s	Voi:42dB	Dis: 123cm	Tem:37 C	Hum:95 %	Ring
RT:805.48s	Voi:43dB	Dis: 124cm	Tem:37 C	Hum:95 %	Ring
RT:806.97s	Voi:43dB	Dis: 125cm	Tem:37 C	Hum:95 %	Ring
RT:808.45s	Voi:43dB	Dis: 123cm	Tem:37 C	Hum:95 %	Ring
RT:809.94s	Voi:43dB	Dis: 122cm	Tem:37 C	Hum:95 %	Ring
RT:811.42s	Voi:42dB	Dis: 122cm	Tem:37 C	Hum:95 %	Ring
RT:812.91s	Voi:42dB	Dis: 123cm	Tem:37 C	Hum:95 %	Ring
RT:814.40s	Voi:43dB	Dis: 43cm	Tem:37 C	Hum:95 %	Ring
RT:815.88s	Voi:42dB	Dis: 41cm	Tem:37 C	Hum:95 %	Ring
RT:817.36s	Voi:42dB	Dis: 38cm	Tem:37 C	Hum:95 %	Ring
RT:818.84s	Voi:42dB	Dis: 38cm	Tem:37 C	Hum:95 %	Ring
RT:820.32s	Voi:42dB	Dis: 42cm	Tem:37 C	Hum:95 %	Ring
RT:821.80s	Voi:42dB	Dis: 42cm	Tem:37 C	Hum:95 %	Ring
RT:823.28s	Voi:42dB	Dis: 38cm	Tem:37 C	Hum:95 %	Ring
RT:824.76s	Voi:42dB	Dis: 123cm	Tem:37 C	Hum:95 %	Ring
RT:826.25s	Voi:43dB	Dis: 123cm	Tem:37 C	Hum:91 %	Ring
RT:827.74s	Voi:42dB	Dis: 19cm	Tem:37 C	Hum:79 %	Non
RT:829.02s	Voi:42dB	Dis: 122cm	Tem:37 C	Hum:76 %	Non
RT:830.30s	Voi:42dB	Dis: 121cm	Tem:37 C	Hum:78 %	Non
RT:831.59s	Voi:42dB	Dis: 123cm	Tem:37 C	Hum:72 %	Non
RT:832.87s	Voi:42dB	Dis: 121cm	Tem:37 C	Hum:72 %	Non
RT:834.16s	Voi:43dB	Dis: 123cm	Tem:37 C	Hum:67 %	Non
RT:835.45s	Voi:42dB	Dis: 121cm	Tem:37 C	Hum:67 %	Non
RT:836.73s	Voi:42dB	Dis: 123cm	Tem:37 C	Hum:63 %	Non
RT:838.02s	Voi:42dB	Dis: 122cm	Tem:37 C	Hum:61 %	Non
RT:839.30s	Voi:42dB	Dis: 103cm	Tem:37 C	Hum:58 %	Non
RT:840.59s	Voi:42dB	Dis: 43cm	Tem:37 C	Hum:59 %	Non
RT:841.87s	Voi:42dB	Dis: 123cm	Tem:37 C	Hum:66 %	Non
RT:843.16s	Voi:42dB	Dis: 122cm	Tem:37 C	Hum:75 %	Non
RT:844.44s	Voi:42dB	Dis: 122cm	Tem:37 C	Hum:83 %	Non
RT:845.73s	Voi:42dB	Dis: 123cm	Tem:37 C	Hum:90 %	Non
RT:847.01s	Voi:42dB	Dis: 122cm	Tem:37 C	Hum:95 %	Ring
RT:848.50s	Voi:42dB	Dis: 122cm	Tem:37 C	Hum:95 %	Ring
RT:849.98s	Voi:42dB	Dis: 123cm	Tem:37 C	Hum:95 %	Ring
RT:851.47s	Voi:42dB	Dis: 123cm	Tem:37 C	Hum:95 %	Ring
RT:852.96s	Voi:42dB	Dis: 124cm	Tem:37 C	Hum:95 %	Ring
RT:854.44s	Voi:42dB	Dis: 124cm	Tem:37 C	Hum:95 %	Ring
RT:855.93s	Voi:43dB	Dis: 123cm	Tem:37 C	Hum:95 %	Ring
RT:857.41s	Voi:42dB	Dis: 124cm	Tem:37 C	Hum:95 %	Ring
RT:858.90s	Voi:42dB	Dis: 122cm	Tem:37 C	Hum:95 %	Ring
RT:860.39s	Voi:42dB	Dis: 124cm	Tem:37 C	Hum:95 %	Ring
RT:861.87s	Voi:43dB	Dis: 124cm	Tem:37 C	Hum:95 %	Ring
RT:863.36s	Voi:42dB	Dis: 124cm	Tem:37 C	Hum:95 %	Ring
RT:864.84s	Voi:43dB	Dis: 157cm	Tem:38 C	Hum:95 %	Ring
RT:866.33s	Voi:43dB	Dis: 125cm	Tem:38 C	Hum:95 %	Ring
RT:867.82s	Voi:42dB	Dis: 123cm	Tem:38 C	Hum:95 %	Ring
RT:869.30s	Voi:42dB	Dis: 123cm	Tem:38 C	Hum:95 %	Ring
RT:870.79s	Voi:42dB	Dis: 125cm	Tem:38 C	Hum:95 %	Ring
RT:872.28s	Voi:43dB	Dis: 102cm	Tem:38 C	Hum:95 %	Ring
RT:873.76s	Voi:42dB	Dis: 121cm	Tem:38 C	Hum:95 %	Ring
RT:875.25s	Voi:42dB	Dis: 124cm	Tem:38 C	Hum:95 %	Ring
RT:876.73s	Voi:42dB	Dis: 101cm	Tem:38 C	Hum:95 %	Ring
RT:878.22s	Voi:42dB	Dis: 123cm	Tem:38 C	Hum:92 %	Ring
RT:879.71s	Voi:42dB	Dis: 121cm	Tem:38 C	Hum:88 %	Non
RT:880.99s	Voi:42dB	Dis: 104cm	Tem:38 C	Hum:85 %	Non
RT:882.28s	Voi:42dB	Dis: 121cm	Tem:38 C	Hum:80 %	Non
RT:883.56s	Voi:42dB	Dis: 122cm	Tem:38 C	Hum:79 %	Non
RT:884.85s	Voi:42dB	Dis: 122cm	Tem:38 C	Hum:78 %	Non
RT:886.13s	Voi:42dB	Dis: 123cm	Tem:38 C	Hum:78 %	Non
RT:887.42s	Voi:42dB	Dis: 125cm	Tem:38 C	Hum:81 %	Non
RT:888.71s	Voi:42dB	Dis: 123cm	Tem:38 C	Hum:90 %	Non
RT:889.99s	Voi:42dB	Dis: 104cm	Tem:38 C	Hum:95 %	Ring
RT:891.48s	Voi:42dB	Dis: 124cm	Tem:38 C	Hum:95 %	Ring
RT:892.96s	Voi:42dB	Dis: 162cm	Tem:38 C	Hum:95 %	Ring
RT:894.45s	Voi:42dB	Dis: 43cm	Tem:38 C	Hum:94 %	Ring
RT:895.93s	Voi:42dB	Dis: 43cm	Tem:38 C	Hum:95 %	Ring
RT:897.41s	Voi:42dB	Dis: 41cm	Tem:38 C	Hum:92 %	Ring
RT:898.89s	Voi:42dB	Dis: 126cm	Tem:38 C	Hum:87 %	Non
RT:900.18s	Voi:42dB	Dis: 158cm	Tem:38 C	Hum:86 %	Non
RT:901.47s	Voi:42dB	Dis: 123cm	Tem:38 C	Hum:82 %	Non
RT:902.76s	Voi:41dB	Dis: 43cm	Tem:38 C	Hum:81 %	Non
RT:904.04s	Voi:42dB	Dis: 123cm	Tem:38 C	Hum:81 %	Non
RT:905.32s	Voi:42dB	Dis: 126cm	Tem:38 C	Hum:77 %	Non
RT:906.61s	Voi:41dB	Dis: 159cm	Tem:38 C	Hum:73 %	Non
RT:907.90s	Voi:42dB	Dis: 123cm	Tem:38 C	Hum:70 %	Non
RT:909.18s	Voi:42dB	Dis: 43cm	Tem:38 C	Hum:68 %	Non
RT:910.46s	Voi:41dB	Dis: 50cm	Tem:38 C	Hum:69 %	Non
RT:911.75s	Voi:41dB	Dis: 48cm	Tem:38 C	Hum:75 %	Non
RT:913.03s	Voi:41dB	Dis: 52cm	Tem:37 C	Hum:74 %	Non
RT:914.31s	Voi:41dB	Dis: 40cm	Tem:37 C	Hum:83 %	Non
RT:915.59s	Voi:41dB	Dis: 161cm	Tem:37 C	Hum:92 %	Ring
RT:917.08s	Voi:41dB	Dis: 46cm	Tem:37 C	Hum:95 %	Ring
RT:918.56s	Voi:41dB	Dis: 127cm	Tem:38 C	Hum:95 %	Ring
RT:920.04s	Voi:41dB	Dis: 160cm	Tem:38 C	Hum:95 %	Ring
RT:921.53s	Voi:41dB	Dis: 46cm	Tem:38 C	Hum:95 %	Ring
RT:923.02s	Voi:41dB	Dis: 53cm	Tem:38 C	Hum:88 %	Non
RT:924.30s	Voi:41dB	Dis: 124cm	Tem:38 C	Hum:83 %	Non
RT:925.58s	Voi:42dB	Dis: 45cm	Tem:38 C	Hum:84 %	Non
RT:926.86s	Voi:41dB	Dis: 48cm	Tem:38 C	Hum:81 %	Non
RT:928.15s	Voi:41dB	Dis: 41cm	Tem:38 C	Hum:81 %	Non
RT:929.43s	Voi:41dB	Dis: 41cm	Tem:38 C	Hum:79 %	Non
RT:930.71s	Voi:41dB	Dis: 41cm	Tem:38 C	Hum:76 %	Non
RT:931.99s	Voi:41dB	Dis: 47cm	Tem:38 C	Hum:73 %	Non
RT:933.27s	Voi:41dB	Dis: 42cm	Tem:38 C	Hum:70 %	Non
RT:934.55s	Voi:41dB	Dis: 41cm	Tem:37 C	Hum:71 %	Non
RT:935.83s	Voi:40dB	Dis: 43cm	Tem:38 C	Hum:86 %	Non
RT:937.11s	Voi:40dB	Dis: 41cm	Tem:38 C	Hum:95 %	Ring
RT:938.59s	Voi:41dB	Dis: 52cm	Tem:38 C	Hum:95 %	Ring
RT:940.08s	Voi:41dB	Dis: 44cm	Tem:37 C	Hum:91 %	Ring
RT:941.56s	Voi:41dB	Dis: 124cm	Tem:38 C	Hum:85 %	Non
RT:942.84s	Voi:41dB	Dis: 41cm	Tem:38 C	Hum:84 %	Non
RT:944.13s	Voi:41dB	Dis: 127cm	Tem:38 C	Hum:85 %	Non
RT:945.41s	Voi:41dB	Dis: 42cm	Tem:37 C	Hum:83 %	Non
RT:946.69s	Voi:41dB	Dis: 158cm	Tem:37 C	Hum:82 %	Non
RT:947.98s	Voi:41dB	Dis: 42cm	Tem:37 C	Hum:78 %	Non
RT:949.26s	Voi:41dB	Dis: 42cm	Tem:37 C	Hum:80 %	Non
RT:950.54s	Voi:41dB	Dis: 48cm	Tem:37 C	Hum:82 %	Non
RT:951.83s	Voi:41dB	Dis: 44cm	Tem:37 C	Hum:83 %	Non
RT:953.11s	Voi:41dB	Dis: 45cm	Tem:37 C	Hum:95 %	Ring
RT:954.59s	Voi:41dB	Dis: 123cm	Tem:37 C	Hum:95 %	Ring
RT:956.07s	Voi:41dB	Dis: 158cm	Tem:37 C	Hum:95 %	Ring
RT:957.56s	Voi:41dB	Dis: 123cm	Tem:37 C	Hum:95 %	Ring
RT:959.05s	Voi:41dB	Dis: 44cm	Tem:38 C	Hum:95 %	Ring
RT:960.53s	Voi:41dB	Dis: 42cm	Tem:38 C	Hum:95 %	Ring
RT:962.01s	Voi:41dB	Dis: 44cm	Tem:38 C	Hum:95 %	Ring
RT:963.49s	Voi:41dB	Dis: 42cm	Tem:38 C	Hum:95 %	Ring
RT:964.97s	Voi:41dB	Dis: 42cm	Tem:38 C	Hum:95 %	Ring
RT:966.45s	Voi:41dB	Dis: 42cm	Tem:38 C	Hum:92 %	Ring
RT:967.94s	Voi:41dB	Dis: 125cm	Tem:38 C	Hum:89 %	Non
RT:969.22s	Voi:41dB	Dis: 128cm	Tem:38 C	Hum:82 %	Non
RT:970.51s	Voi:41dB	Dis: 158cm	Tem:38 C	Hum:74 %	Non
RT:971.79s	Voi:41dB	Dis: 124cm	Tem:38 C	Hum:73 %	Non
RT:973.08s	Voi:41dB	Dis: 124cm	Tem:38 C	Hum:69 %	Non
RT:974.37s	Voi:41dB	Dis: 160cm	Tem:38 C	Hum:70 %	Non
RT:975.66s	Voi:41dB	Dis: 102cm	Tem:38 C	Hum:71 %	Non
RT:976.94s	Voi:41dB	Dis: 37cm	Tem:38 C	Hum:70 %	Non
RT:978.22s	Voi:41dB	Dis: 126cm	Tem:38 C	Hum:68 %	Non
RT:979.51s	Voi:41dB	Dis: 123cm	Tem:37 C	Hum:65 %	Non
RT:980.79s	Voi:41dB	Dis: 123cm	Tem:37 C	Hum:62 %	Non
RT:982.08s	Voi:41dB	Dis: 125cm	Tem:37 C	Hum:65 %	Non
RT:983.36s	Voi:41dB	Dis: 157cm	Tem:37 C	Hum:78 %	Non
RT:984.65s	Voi:41dB	Dis: 158cm	Tem:37 C	Hum:90 %	Non
RT:985.94s	Voi:41dB	Dis: 160cm	Tem:37 C	Hum:95 %	Ring
RT:987.43s	Voi:41dB	Dis: 36cm	Tem:37 C	Hum:95 %	Ring
RT:988.91s	Voi:41dB	Dis: 36cm	Tem:37 C	Hum:95 %	Ring
RT:990.39s	Voi:42dB	Dis: 36cm	Tem:37 C	Hum:95 %	Ring
RT:991.87s	Voi:41dB	Dis: 48cm	Tem:38 C	Hum:95 %	Ring
RT:993.35s	Voi:42dB	Dis: 38cm	Tem:38 C	Hum:95 %	Ring
RT:994.84s	Voi:42dB	Dis: 124cm	Tem:38 C	Hum:95 %	Ring
RT:996.32s	Voi:41dB	Dis: 125cm	Tem:38 C	Hum:95 %	Ring
RT:997.81s	Voi:41dB	Dis: 122cm	Tem:38 C	Hum:95 %	Ring
RT:999.29s	Voi:41dB	Dis: 124cm	Tem:38 C	Hum:95 %	Ring
RT:1000.78s	Voi:41dB	Dis: 123cm	Tem:38 C	Hum:95 %	Ring
RT:1002.27s	Voi:42dB	Dis: 126cm	Tem:38 C	Hum:83 %	Non
RT:1003.55s	Voi:42dB	Dis: 126cm	Tem:38 C	Hum:74 %	Non
RT:1004.84s	Voi:42dB	Dis: 52cm	Tem:38 C	Hum:73 %	Non
RT:1006.12s	Voi:42dB	Dis: 123cm	Tem:38 C	Hum:73 %	Non
RT:1007.41s	Voi:42dB	Dis: 42cm	Tem:38 C	Hum:71 %	Non
RT:1008.69s	Voi:42dB	Dis: 159cm	Tem:38 C	Hum:71 %	Non
RT:1009.97s	Voi:42dB	Dis: 43cm	Tem:38 C	Hum:83 %	Non
RT:1011.26s	Voi:43dB	Dis: 0cm	Tem:38 C	Hum:94 %	Ring
RT:1012.76s	Voi:43dB	Dis: 124cm	Tem:38 C	Hum:85 %	Non
RT:1014.04s	Voi:43dB	Dis: 0cm	Tem:38 C	Hum:92 %	Ring
RT:1015.54s	Voi:43dB	Dis: 0cm	Tem:38 C	Hum:93 %	Ring
RT:1017.05s	Voi:43dB	Dis: 123cm	Tem:38 C	Hum:95 %	Ring
RT:1018.53s	Voi:43dB	Dis: 125cm	Tem:38 C	Hum:95 %	Ring
RT:1020.02s	Voi:44dB	Dis: 124cm	Tem:38 C	Hum:93 %	Ring
RT:1021.50s	Voi:43dB	Dis: 0cm	Tem:38 C	Hum:86 %	Ring
RT:1023.01s	Voi:43dB	Dis: 0cm	Tem:38 C	Hum:83 %	Ring
RT:1024.51s	Voi:43dB	Dis: 123cm	Tem:38 C	Hum:80 %	Non
RT:1025.79s	Voi:43dB	Dis: 43cm	Tem:38 C	Hum:75 %	Non
RT:1027.07s	Voi:43dB	Dis: 123cm	Tem:38 C	Hum:74 %	Non
RT:1028.36s	Voi:43dB	Dis: 0cm	Tem:37 C	Hum:71 %	Ring
RT:1029.86s	Voi:43dB	Dis: 126cm	Tem:37 C	Hum:73 %	Non
RT:1031.15s	Voi:44dB	Dis: 162cm	Tem:37 C	Hum:87 %	Non
RT:1032.44s	Voi:43dB	Dis: 124cm	Tem:37 C	Hum:90 %	Non
RT:1033.72s	Voi:43dB	Dis: 160cm	Tem:37 C	Hum:95 %	Ring
RT:1035.21s	Voi:43dB	Dis: 159cm	Tem:37 C	Hum:95 %	Ring
RT:1036.70s	Voi:43dB	Dis: 126cm	Tem:37 C	Hum:95 %	Ring
RT:1038.19s	Voi:43dB	Dis: 159cm	Tem:37 C	Hum:95 %	Ring
RT:1039.67s	Voi:43dB	Dis: 162cm	Tem:38 C	Hum:95 %	Ring
RT:1041.16s	Voi:43dB	Dis: 123cm	Tem:38 C	Hum:95 %	Ring
RT:1042.65s	Voi:43dB	Dis: 123cm	Tem:38 C	Hum:95 %	Ring
RT:1044.13s	Voi:44dB	Dis: 125cm	Tem:38 C	Hum:95 %	Ring
RT:1045.62s	Voi:43dB	Dis: 125cm	Tem:38 C	Hum:95 %	Ring
RT:1047.11s	Voi:43dB	Dis: 126cm	Tem:38 C	Hum:87 %	Non
RT:1048.39s	Voi:43dB	Dis: 123cm	Tem:38 C	Hum:83 %	Non
RT:1049.68s	Voi:43dB	Dis: 125cm	Tem:38 C	Hum:77 %	Non
RT:1050.96s	Voi:43dB	Dis: 125cm	Tem:38 C	Hum:72 %	Non
RT:1052.25s	Voi:43dB	Dis: 125cm	Tem:38 C	Hum:69 %	Non
RT:1053.54s	Voi:43dB	Dis: 36cm	Tem:37 C	Hum:69 %	Non
RT:1054.82s	Voi:43dB	Dis: 126cm	Tem:38 C	Hum:70 %	Non
RT:1056.10s	Voi:43dB	Dis: 123cm	Tem:38 C	Hum:70 %	Non
RT:1057.39s	Voi:43dB	Dis: 124cm	Tem:38 C	Hum:69 %	Non
RT:1058.68s	Voi:43dB	Dis: 124cm	Tem:37 C	Hum:66 %	Non
RT:1059.96s	Voi:43dB	Dis: 123cm	Tem:37 C	Hum:64 %	Non
RT:1061.25s	Voi:43dB	Dis: 126cm	Tem:37 C	Hum:64 %	Non
RT:1062.53s	Voi:43dB	Dis: 160cm	Tem:37 C	Hum:66 %	Non
RT:1063.82s	Voi:43dB	Dis: 49cm	Tem:37 C	Hum:80 %	Non
RT:1065.10s	Voi:43dB	Dis: 126cm	Tem:37 C	Hum:93 %	Ring
RT:1066.59s	Voi:43dB	Dis: 127cm	Tem:37 C	Hum:95 %	Ring
RT:1068.08s	Voi:43dB	Dis: 161cm	Tem:37 C	Hum:95 %	Ring
RT:1069.56s	Voi:43dB	Dis: 158cm	Tem:37 C	Hum:95 %	Ring
RT:1071.05s	Voi:43dB	Dis: 123cm	Tem:37 C	Hum:95 %	Ring
RT:1072.54s	Voi:43dB	Dis: 127cm	Tem:37 C	Hum:95 %	Ring
RT:1074.03s	Voi:43dB	Dis: 124cm	Tem:37 C	Hum:95 %	Ring
RT:1075.51s	Voi:43dB	Dis: 159cm	Tem:38 C	Hum:95 %	Ring
RT:1077.00s	Voi:43dB	Dis: 42cm	Tem:38 C	Hum:90 %	Non
RT:1078.28s	Voi:43dB	Dis: 124cm	Tem:38 C	Hum:89 %	Non
RT:1079.57s	Voi:43dB	Dis: 127cm	Tem:38 C	Hum:77 %	Non
RT:1080.85s	Voi:43dB	Dis: 123cm	Tem:38 C	Hum:73 %	Non
RT:1082.14s	Voi:43dB	Dis: 127cm	Tem:38 C	Hum:71 %	Non
RT:1083.42s	Voi:43dB	Dis: 125cm	Tem:38 C	Hum:69 %	Non
RT:1084.71s	Voi:43dB	Dis: 126cm	Tem:37 C	Hum:67 %	Non
RT:1086.00s	Voi:43dB	Dis: 127cm	Tem:37 C	Hum:67 %	Non
RT:1087.28s	Voi:43dB	Dis: 160cm	Tem:37 C	Hum:63 %	Non
RT:1088.57s	Voi:43dB	Dis: 128cm	Tem:37 C	Hum:61 %	Non
RT:1089.86s	Voi:43dB	Dis: 127cm	Tem:37 C	Hum:64 %	Non
RT:1091.14s	Voi:43dB	Dis: 161cm	Tem:37 C	Hum:80 %	Non
RT:1092.43s	Voi:43dB	Dis: 126cm	Tem:37 C	Hum:91 %	Ring
RT:1093.92s	Voi:43dB	Dis: 127cm	Tem:37 C	Hum:95 %	Ring
RT:1095.41s	Voi:43dB	Dis: 124cm	Tem:38 C	Hum:95 %	Ring
RT:1096.89s	Voi:43dB	Dis: 127cm	Tem:38 C	Hum:95 %	Ring
RT:1098.38s	Voi:43dB	Dis: 123cm	Tem:38 C	Hum:95 %	Ring
RT:1099.86s	Voi:43dB	Dis: 161cm	Tem:38 C	Hum:95 %	Ring
RT:1101.35s	Voi:43dB	Dis: 162cm	Tem:38 C	Hum:95 %	Ring
RT:1102.84s	Voi:43dB	Dis: 124cm	Tem:38 C	Hum:95 %	Ring
RT:1104.33s	Voi:43dB	Dis: 124cm	Tem:38 C	Hum:95 %	Ring
RT:1105.81s	Voi:43dB	Dis: 160cm	Tem:38 C	Hum:95 %	Ring
RT:1107.30s	Voi:43dB	Dis: 159cm	Tem:38 C	Hum:95 %	Ring
RT:1108.79s	Voi:43dB	Dis: 44cm	Tem:38 C	Hum:95 %	Ring
RT:1110.27s	Voi:43dB	Dis: 124cm	Tem:38 C	Hum:95 %	Ring
RT:1111.76s	Voi:43dB	Dis: 126cm	Tem:38 C	Hum:95 %	Ring
RT:1113.24s	Voi:43dB	Dis: 123cm	Tem:38 C	Hum:95 %	Ring
RT:1114.73s	Voi:43dB	Dis: 125cm	Tem:38 C	Hum:85 %	Non
RT:1116.01s	Voi:42dB	Dis: 123cm	Tem:38 C	Hum:82 %	Non
RT:1117.30s	Voi:43dB	Dis: 165cm	Tem:38 C	Hum:76 %	Non
RT:1118.59s	Voi:43dB	Dis: 163cm	Tem:38 C	Hum:74 %	Non
RT:1119.88s	Voi:43dB	Dis: 125cm	Tem:38 C	Hum:74 %	Non
RT:1121.16s	Voi:43dB	Dis: 124cm	Tem:38 C	Hum:76 %	Non
RT:1122.45s	Voi:43dB	Dis: 126cm	Tem:38 C	Hum:73 %	Non
RT:1123.74s	Voi:43dB	Dis: 123cm	Tem:38 C	Hum:78 %	Non
RT:1125.02s	Voi:43dB	Dis: 123cm	Tem:38 C	Hum:76 %	Non
RT:1126.31s	Voi:43dB	Dis: 123cm	Tem:38 C	Hum:82 %	Non
RT:1127.59s	Voi:43dB	Dis: 123cm	Tem:38 C	Hum:88 %	Non
RT:1128.88s	Voi:43dB	Dis: 125cm	Tem:38 C	Hum:89 %	Non
RT:1130.17s	Voi:43dB	Dis: 123cm	Tem:38 C	Hum:88 %	Non
RT:1131.45s	Voi:43dB	Dis: 126cm	Tem:38 C	Hum:93 %	Ring
RT:1132.94s	Voi:43dB	Dis: 125cm	Tem:38 C	Hum:95 %	Ring
RT:1134.43s	Voi:43dB	Dis: 124cm	Tem:38 C	Hum:95 %	Ring
RT:1135.91s	Voi:43dB	Dis: 123cm	Tem:38 C	Hum:95 %	Ring
RT:1137.40s	Voi:43dB	Dis: 124cm	Tem:38 C	Hum:95 %	Ring
RT:1138.88s	Voi:43dB	Dis: 124cm	Tem:38 C	Hum:95 %	Ring
RT:1140.37s	Voi:42dB	Dis: 123cm	Tem:38 C	Hum:85 %	Non
RT:1141.66s	Voi:43dB	Dis: 123cm	Tem:38 C	Hum:78 %	Non
RT:1142.94s	Voi:43dB	Dis: 123cm	Tem:38 C	Hum:74 %	Non
RT:1144.23s	Voi:43dB	Dis: 123cm	Tem:38 C	Hum:73 %	Non
RT:1145.51s	Voi:43dB	Dis: 123cm	Tem:37 C	Hum:71 %	Non
RT:1146.80s	Voi:43dB	Dis: 124cm	Tem:37 C	Hum:66 %	Non
RT:1148.08s	Voi:43dB	Dis: 126cm	Tem:37 C	Hum:67 %	Non
RT:1149.37s	Voi:43dB	Dis: 123cm	Tem:37 C	Hum:71 %	Non
RT:1150.66s	Voi:43dB	Dis: 124cm	Tem:37 C	Hum:87 %	Non
RT:1151.94s	Voi:43dB	Dis: 124cm	Tem:37 C	Hum:95 %	Ring
RT:1153.43s	Voi:42dB	Dis: 166cm	Tem:37 C	Hum:95 %	Ring
RT:1154.92s	Voi:43dB	Dis: 158cm	Tem:37 C	Hum:95 %	Ring
RT:1156.41s	Voi:43dB	Dis: 163cm	Tem:37 C	Hum:95 %	Ring
RT:1157.89s	Voi:43dB	Dis: 162cm	Tem:37 C	Hum:95 %	Ring
RT:1159.38s	Voi:43dB	Dis: 124cm	Tem:37 C	Hum:95 %	Ring
RT:1160.87s	Voi:43dB	Dis: 124cm	Tem:37 C	Hum:95 %	Ring
RT:1162.35s	Voi:43dB	Dis: 45cm	Tem:37 C	Hum:95 %	Ring
RT:1163.84s	Voi:43dB	Dis: 124cm	Tem:37 C	Hum:95 %	Ring
RT:1165.32s	Voi:43dB	Dis: 125cm	Tem:37 C	Hum:95 %	Ring
RT:1166.81s	Voi:43dB	Dis: 44cm	Tem:37 C	Hum:95 %	Ring
RT:1168.29s	Voi:43dB	Dis: 124cm	Tem:37 C	Hum:95 %	Ring
RT:1169.78s	Voi:43dB	Dis: 125cm	Tem:37 C	Hum:95 %	Ring
RT:1171.26s	Voi:43dB	Dis: 123cm	Tem:37 C	Hum:95 %	Ring
RT:1172.75s	Voi:43dB	Dis: 125cm	Tem:37 C	Hum:95 %	Ring
RT:1174.23s	Voi:43dB	Dis: 123cm	Tem:37 C	Hum:95 %	Ring
RT:1175.72s	Voi:43dB	Dis: 124cm	Tem:37 C	Hum:95 %	Ring
RT:1177.21s	Voi:43dB	Dis: 123cm	Tem:37 C	Hum:95 %	Ring
RT:1178.69s	Voi:43dB	Dis: 123cm	Tem:37 C	Hum:95 %	Ring
RT:1180.18s	Voi:43dB	Dis: 124cm	Tem:37 C	Hum:95 %	Ring
RT:1181.67s	Voi:43dB	Dis: 123cm	Tem:38 C	Hum:95 %	Ring
RT:1183.15s	Voi:43dB	Dis: 161cm	Tem:38 C	Hum:95 %	Ring
RT:1184.64s	Voi:43dB	Dis: 125cm	Tem:38 C	Hum:95 %	Ring
RT:1186.13s	Voi:43dB	Dis: 126cm	Tem:38 C	Hum:95 %	Ring
RT:1187.61s	Voi:43dB	Dis: 125cm	Tem:38 C	Hum:95 %	Ring
RT:1189.10s	Voi:43dB	Dis: 125cm	Tem:38 C	Hum:95 %	Ring
RT:1190.58s	Voi:43dB	Dis: 161cm	Tem:38 C	Hum:91 %	Ring
RT:1192.07s	Voi:43dB	Dis: 163cm	Tem:38 C	Hum:83 %	Non
RT:1193.36s	Voi:43dB	Dis: 161cm	Tem:38 C	Hum:75 %	Non
RT:1194.65s	Voi:43dB	Dis: 0cm	Tem:38 C	Hum:70 %	Ring
RT:1196.15s	Voi:43dB	Dis: 162cm	Tem:38 C	Hum:65 %	Non
RT:1197.44s	Voi:43dB	Dis: 161cm	Tem:38 C	Hum:68 %	Non
RT:1198.73s	Voi:42dB	Dis: 127cm	Tem:38 C	Hum:69 %	Non
RT:1200.01s	Voi:43dB	Dis: 123cm	Tem:38 C	Hum:80 %	Non
RT:1201.30s	Voi:43dB	Dis: 0cm	Tem:38 C	Hum:93 %	Ring
RT:1202.80s	Voi:43dB	Dis: 122cm	Tem:38 C	Hum:95 %	Ring
RT:1204.29s	Voi:43dB	Dis: 123cm	Tem:38 C	Hum:95 %	Ring
RT:1205.77s	Voi:43dB	Dis: 0cm	Tem:38 C	Hum:95 %	Ring
RT:1207.27s	Voi:43dB	Dis: 123cm	Tem:38 C	Hum:95 %	Ring
RT:1208.76s	Voi:43dB	Dis: 124cm	Tem:38 C	Hum:95 %	Ring
RT:1210.25s	Voi:43dB	Dis: 122cm	Tem:37 C	Hum:87 %	Non
RT:1211.53s	Voi:43dB	Dis: 122cm	Tem:37 C	Hum:83 %	Non
RT:1212.82s	Voi:43dB	Dis: 123cm	Tem:37 C	Hum:74 %	Non
RT:1214.10s	Voi:43dB	Dis: 122cm	Tem:37 C	Hum:68 %	Non
RT:1215.39s	Voi:43dB	Dis: 126cm	Tem:37 C	Hum:67 %	Non
RT:1216.68s	Voi:43dB	Dis: 125cm	Tem:37 C	Hum:73 %	Non
RT:1217.96s	Voi:44dB	Dis: 158cm	Tem:37 C	Hum:94 %	Ring
RT:1219.45s	Voi:44dB	Dis: 123cm	Tem:37 C	Hum:95 %	Ring
RT:1220.94s	Voi:44dB	Dis: 125cm	Tem:37 C	Hum:95 %	Ring
RT:1222.42s	Voi:44dB	Dis: 126cm	Tem:37 C	Hum:95 %	Ring
RT:1223.91s	Voi:44dB	Dis: 159cm	Tem:37 C	Hum:95 %	Ring
RT:1225.40s	Voi:44dB	Dis: 160cm	Tem:37 C	Hum:95 %	Ring
RT:1226.89s	Voi:6dB	Dis: 124cm	Tem:37 C	Hum:95 %	Ring
RT:1228.37s	Voi:44dB	Dis: 127cm	Tem:37 C	Hum:95 %	Ring
RT:1229.86s	Voi:44dB	Dis: 125cm	Tem:37 C	Hum:95 %	Ring
RT:1231.34s	Voi:44dB	Dis: 123cm	Tem:38 C	Hum:95 %	Ring
RT:1232.83s	Voi:44dB	Dis: 159cm	Tem:38 C	Hum:95 %	Ring
RT:1234.32s	Voi:44dB	Dis: 123cm	Tem:38 C	Hum:95 %	Ring
RT:1235.80s	Voi:43dB	Dis: 158cm	Tem:38 C	Hum:95 %	Ring
RT:1237.29s	Voi:43dB	Dis: 160cm	Tem:38 C	Hum:95 %	Ring
RT:1238.78s	Voi:44dB	Dis: 163cm	Tem:38 C	Hum:81 %	Non
RT:1240.07s	Voi:44dB	Dis: 127cm	Tem:38 C	Hum:72 %	Non
RT:1241.35s	Voi:43dB	Dis: 158cm	Tem:38 C	Hum:66 %	Non
RT:1242.64s	Voi:43dB	Dis: 123cm	Tem:38 C	Hum:62 %	Non
RT:1243.93s	Voi:43dB	Dis: 123cm	Tem:38 C	Hum:58 %	Non
RT:1245.21s	Voi:43dB	Dis: 125cm	Tem:38 C	Hum:55 %	Non
RT:1246.50s	Voi:43dB	Dis: 122cm	Tem:38 C	Hum:53 %	Non
RT:1247.79s	Voi:43dB	Dis: 124cm	Tem:38 C	Hum:51 %	Non
RT:1249.07s	Voi:44dB	Dis: 125cm	Tem:38 C	Hum:49 %	Non
RT:1250.36s	Voi:43dB	Dis: 44cm	Tem:38 C	Hum:47 %	Non
RT:1251.64s	Voi:43dB	Dis: 43cm	Tem:38 C	Hum:46 %	Non
RT:1252.92s	Voi:43dB	Dis: 42cm	Tem:38 C	Hum:44 %	Non
RT:1254.20s	Voi:43dB	Dis: 124cm	Tem:38 C	Hum:43 %	Non
RT:1255.49s	Voi:44dB	Dis: 38cm	Tem:38 C	Hum:42 %	Non
RT:1256.77s	Voi:43dB	Dis: 40cm	Tem:38 C	Hum:41 %	Non
RT:1258.05s	Voi:43dB	Dis: 41cm	Tem:38 C	Hum:40 %	Non
RT:1259.33s	Voi:43dB	Dis: 50cm	Tem:38 C	Hum:39 %	Non
RT:1260.61s	Voi:43dB	Dis: 51cm	Tem:39 C	Hum:40 %	Ring
RT:1262.10s	Voi:43dB	Dis: 53cm	Tem:39 C	Hum:38 %	Ring
RT:1263.58s	Voi:43dB	Dis: 50cm	Tem:39 C	Hum:37 %	Ring
RT:1265.06s	Voi:43dB	Dis: 43cm	Tem:39 C	Hum:35 %	Ring
RT:1266.54s	Voi:43dB	Dis: 160cm	Tem:39 C	Hum:36 %	Ring
RT:1268.03s	Voi:43dB	Dis: 44cm	Tem:39 C	Hum:35 %	Ring
RT:1269.51s	Voi:43dB	Dis: 123cm	Tem:39 C	Hum:36 %	Ring
RT:1271.00s	Voi:43dB	Dis: 40cm	Tem:39 C	Hum:38 %	Ring
RT:1272.48s	Voi:43dB	Dis: 42cm	Tem:39 C	Hum:37 %	Ring
RT:1273.96s	Voi:43dB	Dis: 161cm	Tem:39 C	Hum:37 %	Ring
RT:1275.45s	Voi:43dB	Dis: 124cm	Tem:39 C	Hum:37 %	Ring
RT:1276.93s	Voi:43dB	Dis: 124cm	Tem:39 C	Hum:39 %	Ring
RT:1278.42s	Voi:43dB	Dis: 160cm	Tem:39 C	Hum:38 %	Ring
RT:1279.91s	Voi:43dB	Dis: 125cm	Tem:39 C	Hum:41 %	Ring
RT:1281.39s	Voi:42dB	Dis: 161cm	Tem:39 C	Hum:40 %	Ring
RT:1282.88s	Voi:43dB	Dis: 163cm	Tem:39 C	Hum:36 %	Ring
RT:1284.37s	Voi:43dB	Dis: 124cm	Tem:39 C	Hum:40 %	Ring
RT:1285.85s	Voi:43dB	Dis: 125cm	Tem:38 C	Hum:42 %	Non
RT:1287.14s	Voi:43dB	Dis: 126cm	Tem:38 C	Hum:55 %	Non
RT:1288.43s	Voi:42dB	Dis: 124cm	Tem:38 C	Hum:53 %	Non
RT:1289.71s	Voi:43dB	Dis: 125cm	Tem:38 C	Hum:52 %	Non
RT:1291.00s	Voi:42dB	Dis: 163cm	Tem:38 C	Hum:50 %	Non
RT:1292.29s	Voi:42dB	Dis: 126cm	Tem:38 C	Hum:55 %	Non
RT:1293.57s	Voi:42dB	Dis: 125cm	Tem:38 C	Hum:72 %	Non
RT:1294.86s	Voi:43dB	Dis: 124cm	Tem:38 C	Hum:85 %	Non
RT:1296.15s	Voi:43dB	Dis: 125cm	Tem:38 C	Hum:92 %	Ring
RT:1297.63s	Voi:43dB	Dis: 124cm	Tem:38 C	Hum:95 %	Ring
RT:1299.12s	Voi:43dB	Dis: 125cm	Tem:38 C	Hum:95 %	Ring
RT:1300.60s	Voi:43dB	Dis: 123cm	Tem:38 C	Hum:95 %	Ring
RT:1302.09s	Voi:43dB	Dis: 166cm	Tem:38 C	Hum:91 %	Ring
RT:1303.58s	Voi:43dB	Dis: 162cm	Tem:37 C	Hum:84 %	Non
RT:1304.87s	Voi:43dB	Dis: 163cm	Tem:37 C	Hum:76 %	Non
RT:1306.16s	Voi:43dB	Dis: 162cm	Tem:37 C	Hum:73 %	Non
RT:1307.44s	Voi:43dB	Dis: 163cm	Tem:37 C	Hum:72 %	Non
RT:1308.73s	Voi:43dB	Dis: 125cm	Tem:37 C	Hum:85 %	Non
RT:1310.02s	Voi:43dB	Dis: 126cm	Tem:37 C	Hum:79 %	Non
RT:1311.30s	Voi:42dB	Dis: 163cm	Tem:37 C	Hum:89 %	Non
RT:1312.59s	Voi:43dB	Dis: 163cm	Tem:37 C	Hum:95 %	Ring
RT:1314.08s	Voi:43dB	Dis: 161cm	Tem:37 C	Hum:95 %	Ring
RT:1315.57s	Voi:43dB	Dis: 165cm	Tem:37 C	Hum:95 %	Ring
RT:1317.06s	Voi:43dB	Dis: 163cm	Tem:37 C	Hum:95 %	Ring
RT:1318.55s	Voi:42dB	Dis: 166cm	Tem:37 C	Hum:95 %	Ring
RT:1320.03s	Voi:43dB	Dis: 164cm	Tem:37 C	Hum:95 %	Ring
RT:1321.52s	Voi:43dB	Dis: 163cm	Tem:37 C	Hum:95 %	Ring
RT:1323.01s	Voi:42dB	Dis: 162cm	Tem:37 C	Hum:95 %	Ring
RT:1324.50s	Voi:43dB	Dis: 163cm	Tem:37 C	Hum:95 %	Ring
RT:1325.99s	Voi:43dB	Dis: 163cm	Tem:37 C	Hum:95 %	Ring
RT:1327.48s	Voi:43dB	Dis: 163cm	Tem:37 C	Hum:95 %	Ring
RT:1328.96s	Voi:43dB	Dis: 125cm	Tem:37 C	Hum:95 %	Ring
RT:1330.45s	Voi:43dB	Dis: 166cm	Tem:37 C	Hum:95 %	Ring
RT:1331.94s	Voi:42dB	Dis: 124cm	Tem:37 C	Hum:95 %	Ring
RT:1333.43s	Voi:43dB	Dis: 126cm	Tem:37 C	Hum:95 %	Ring
RT:1334.91s	Voi:43dB	Dis: 123cm	Tem:37 C	Hum:90 %	Non
RT:1336.20s	Voi:43dB	Dis: 125cm	Tem:37 C	Hum:82 %	Non
RT:1337.48s	Voi:43dB	Dis: 161cm	Tem:37 C	Hum:77 %	Non
RT:1338.77s	Voi:42dB	Dis: 161cm	Tem:37 C	Hum:75 %	Non
RT:1340.06s	Voi:43dB	Dis: 125cm	Tem:37 C	Hum:72 %	Non
RT:1341.35s	Voi:42dB	Dis: 160cm	Tem:37 C	Hum:70 %	Non
RT:1342.64s	Voi:43dB	Dis: 161cm	Tem:37 C	Hum:69 %	Non
RT:1343.92s	Voi:43dB	Dis: 161cm	Tem:37 C	Hum:68 %	Non
RT:1345.21s	Voi:42dB	Dis: 162cm	Tem:37 C	Hum:67 %	Non
RT:1346.50s	Voi:42dB	Dis: 163cm	Tem:37 C	Hum:66 %	Non
RT:1347.79s	Voi:42dB	Dis: 161cm	Tem:37 C	Hum:67 %	Non
RT:1349.07s	Voi:42dB	Dis: 164cm	Tem:37 C	Hum:67 %	Non
RT:1350.36s	Voi:43dB	Dis: 161cm	Tem:38 C	Hum:68 %	Non
RT:1351.65s	Voi:43dB	Dis: 163cm	Tem:38 C	Hum:67 %	Non
RT:1352.94s	Voi:43dB	Dis: 162cm	Tem:38 C	Hum:67 %	Non
RT:1354.23s	Voi:43dB	Dis: 162cm	Tem:38 C	Hum:67 %	Non
RT:1355.52s	Voi:43dB	Dis: 160cm	Tem:38 C	Hum:66 %	Non
RT:1356.81s	Voi:43dB	Dis: 161cm	Tem:38 C	Hum:67 %	Non
RT:1358.09s	Voi:43dB	Dis: 160cm	Tem:38 C	Hum:69 %	Non
RT:1359.38s	Voi:43dB	Dis: 161cm	Tem:38 C	Hum:76 %	Non
RT:1360.67s	Voi:42dB	Dis: 125cm	Tem:38 C	Hum:81 %	Non
RT:1361.95s	Voi:43dB	Dis: 160cm	Tem:38 C	Hum:85 %	Non
RT:1363.24s	Voi:42dB	Dis: 160cm	Tem:38 C	Hum:87 %	Non
RT:1364.53s	Voi:43dB	Dis: 126cm	Tem:38 C	Hum:90 %	Non
RT:1365.82s	Voi:43dB	Dis: 125cm	Tem:38 C	Hum:91 %	Ring
RT:1367.30s	Voi:43dB	Dis: 126cm	Tem:38 C	Hum:79 %	Non
RT:1368.59s	Voi:43dB	Dis: 124cm	Tem:38 C	Hum:81 %	Non
RT:1369.88s	Voi:42dB	Dis: 125cm	Tem:39 C	Hum:75 %	Ring
RT:1371.36s	Voi:43dB	Dis: 125cm	Tem:39 C	Hum:76 %	Ring
RT:1372.85s	Voi:43dB	Dis: 124cm	Tem:39 C	Hum:75 %	Ring
RT:1374.33s	Voi:43dB	Dis: 124cm	Tem:39 C	Hum:77 %	Ring
RT:1375.82s	Voi:43dB	Dis: 124cm	Tem:39 C	Hum:85 %	Ring
RT:1377.31s	Voi:43dB	Dis: 122cm	Tem:39 C	Hum:89 %	Ring
RT:1378.79s	Voi:43dB	Dis: 122cm	Tem:39 C	Hum:95 %	Ring
RT:1380.28s	Voi:43dB	Dis: 122cm	Tem:39 C	Hum:78 %	Ring
RT:1381.77s	Voi:43dB	Dis: 123cm	Tem:39 C	Hum:71 %	Ring
RT:1383.25s	Voi:43dB	Dis: 124cm	Tem:39 C	Hum:76 %	Ring
RT:1384.74s	Voi:43dB	Dis: 125cm	Tem:39 C	Hum:73 %	Ring
RT:1386.22s	Voi:43dB	Dis: 125cm	Tem:39 C	Hum:71 %	Ring
RT:1387.71s	Voi:43dB	Dis: 123cm	Tem:39 C	Hum:68 %	Ring
RT:1389.20s	Voi:43dB	Dis: 124cm	Tem:39 C	Hum:69 %	Ring
RT:1390.68s	Voi:43dB	Dis: 123cm	Tem:39 C	Hum:62 %	Ring
RT:1392.17s	Voi:43dB	Dis: 124cm	Tem:39 C	Hum:57 %	Ring
RT:1393.65s	Voi:43dB	Dis: 123cm	Tem:39 C	Hum:56 %	Ring
RT:1395.14s	Voi:43dB	Dis: 125cm	Tem:39 C	Hum:54 %	Ring
RT:1396.63s	Voi:43dB	Dis: 126cm	Tem:39 C	Hum:51 %	Ring
RT:1398.11s	Voi:41dB	Dis: 161cm	Tem:39 C	Hum:50 %	Ring
RT:1399.60s	Voi:41dB	Dis: 0cm	Tem:39 C	Hum:48 %	Ring
RT:1401.10s	Voi:43dB	Dis: 160cm	Tem:38 C	Hum:45 %	Non
RT:1402.39s	Voi:45dB	Dis: 159cm	Tem:38 C	Hum:48 %	Non
RT:1403.68s	Voi:44dB	Dis: 159cm	Tem:38 C	Hum:45 %	Non
RT:1404.97s	Voi:43dB	Dis: 0cm	Tem:38 C	Hum:44 %	Ring
RT:1406.47s	Voi:44dB	Dis: 0cm	Tem:38 C	Hum:45 %	Ring
RT:1407.97s	Voi:43dB	Dis: 0cm	Tem:38 C	Hum:47 %	Ring
RT:1409.47s	Voi:43dB	Dis: 0cm	Tem:38 C	Hum:51 %	Ring
RT:1410.97s	Voi:43dB	Dis: 0cm	Tem:38 C	Hum:56 %	Ring
RT:1412.47s	Voi:43dB	Dis: 125cm	Tem:38 C	Hum:61 %	Non
RT:1413.76s	Voi:44dB	Dis: 125cm	Tem:38 C	Hum:50 %	Non
RT:1415.05s	Voi:42dB	Dis: 15cm	Tem:38 C	Hum:52 %	Non
RT:1416.33s	Voi:43dB	Dis: 120cm	Tem:38 C	Hum:57 %	Non
RT:1417.61s	Voi:42dB	Dis: 123cm	Tem:38 C	Hum:59 %	Non
RT:1418.90s	Voi:42dB	Dis: 126cm	Tem:38 C	Hum:71 %	Non
RT:1420.18s	Voi:42dB	Dis: 123cm	Tem:37 C	Hum:76 %	Non
RT:1421.47s	Voi:42dB	Dis: 122cm	Tem:37 C	Hum:81 %	Non
RT:1422.76s	Voi:42dB	Dis: 123cm	Tem:37 C	Hum:87 %	Non
RT:1424.04s	Voi:42dB	Dis: 125cm	Tem:37 C	Hum:92 %	Ring
RT:1425.53s	Voi:42dB	Dis: 124cm	Tem:38 C	Hum:95 %	Ring
RT:1427.01s	Voi:43dB	Dis: 123cm	Tem:38 C	Hum:95 %	Ring
RT:1428.50s	Voi:42dB	Dis: 124cm	Tem:38 C	Hum:95 %	Ring
RT:1429.99s	Voi:42dB	Dis: 122cm	Tem:38 C	Hum:93 %	Ring
RT:1431.47s	Voi:42dB	Dis: 122cm	Tem:38 C	Hum:95 %	Ring
RT:1432.96s	Voi:42dB	Dis: 123cm	Tem:38 C	Hum:95 %	Ring
RT:1434.44s	Voi:42dB	Dis: 124cm	Tem:38 C	Hum:95 %	Ring
RT:1435.93s	Voi:42dB	Dis: 123cm	Tem:38 C	Hum:93 %	Ring
RT:1437.42s	Voi:42dB	Dis: 123cm	Tem:38 C	Hum:84 %	Non
RT:1438.70s	Voi:42dB	Dis: 163cm	Tem:38 C	Hum:79 %	Non
RT:1439.99s	Voi:42dB	Dis: 46cm	Tem:38 C	Hum:69 %	Non
RT:1441.27s	Voi:42dB	Dis: 50cm	Tem:38 C	Hum:75 %	Non
RT:1442.55s	Voi:42dB	Dis: 44cm	Tem:38 C	Hum:73 %	Non
RT:1443.83s	Voi:42dB	Dis: 41cm	Tem:38 C	Hum:73 %	Non
RT:1445.12s	Voi:42dB	Dis: 160cm	Tem:38 C	Hum:76 %	Non
RT:1446.41s	Voi:42dB	Dis: 160cm	Tem:38 C	Hum:76 %	Non
RT:1447.69s	Voi:42dB	Dis: 163cm	Tem:38 C	Hum:76 %	Non
RT:1448.98s	Voi:42dB	Dis: 40cm	Tem:38 C	Hum:81 %	Non
RT:1450.26s	Voi:42dB	Dis: 46cm	Tem:38 C	Hum:89 %	Non
RT:1451.54s	Voi:42dB	Dis: 42cm	Tem:38 C	Hum:85 %	Non
RT:1452.82s	Voi:42dB	Dis: 47cm	Tem:38 C	Hum:92 %	Ring
RT:1454.31s	Voi:42dB	Dis: 43cm	Tem:38 C	Hum:92 %	Ring
RT:1455.79s	Voi:42dB	Dis: 159cm	Tem:38 C	Hum:90 %	Non
RT:1457.08s	Voi:42dB	Dis: 160cm	Tem:38 C	Hum:87 %	Non
RT:1458.36s	Voi:42dB	Dis: 159cm	Tem:38 C	Hum:87 %	Non
RT:1459.65s	Voi:42dB	Dis: 171cm	Tem:38 C	Hum:89 %	Non
RT:1460.94s	Voi:42dB	Dis: 162cm	Tem:38 C	Hum:87 %	Non
RT:1462.23s	Voi:42dB	Dis: 158cm	Tem:38 C	Hum:91 %	Ring
RT:1463.72s	Voi:43dB	Dis: 125cm	Tem:38 C	Hum:92 %	Ring
RT:1465.20s	Voi:42dB	Dis: 125cm	Tem:38 C	Hum:95 %	Ring
RT:1466.69s	Voi:43dB	Dis: 125cm	Tem:38 C	Hum:95 %	Ring
RT:1468.18s	Voi:43dB	Dis: 45cm	Tem:38 C	Hum:95 %	Ring
RT:1469.66s	Voi:43dB	Dis: 125cm	Tem:38 C	Hum:95 %	Ring
RT:1471.14s	Voi:43dB	Dis: 126cm	Tem:38 C	Hum:95 %	Ring
RT:1472.63s	Voi:43dB	Dis: 0cm	Tem:38 C	Hum:95 %	Ring
RT:1474.13s	Voi:43dB	Dis: 43cm	Tem:38 C	Hum:95 %	Ring
RT:1475.61s	Voi:43dB	Dis: 0cm	Tem:38 C	Hum:95 %	Ring
RT:1477.11s	Voi:43dB	Dis: 0cm	Tem:38 C	Hum:88 %	Ring
RT:1478.61s	Voi:43dB	Dis: 46cm	Tem:38 C	Hum:83 %	Non
RT:1479.90s	Voi:43dB	Dis: 127cm	Tem:38 C	Hum:82 %	Non
RT:1481.18s	Voi:43dB	Dis: 45cm	Tem:38 C	Hum:82 %	Non
RT:1482.46s	Voi:43dB	Dis: 0cm	Tem:38 C	Hum:80 %	Ring
RT:1483.96s	Voi:43dB	Dis: 0cm	Tem:38 C	Hum:78 %	Ring
RT:1485.47s	Voi:42dB	Dis: 126cm	Tem:38 C	Hum:82 %	Non
RT:1486.75s	Voi:43dB	Dis: 0cm	Tem:38 C	Hum:93 %	Ring
RT:1488.25s	Voi:43dB	Dis: 38cm	Tem:38 C	Hum:95 %	Ring
RT:1489.73s	Voi:42dB	Dis: 125cm	Tem:38 C	Hum:95 %	Ring
RT:1491.22s	Voi:42dB	Dis: 166cm	Tem:38 C	Hum:95 %	Ring
RT:1492.71s	Voi:43dB	Dis: 35cm	Tem:37 C	Hum:95 %	Ring
RT:1494.19s	Voi:43dB	Dis: 38cm	Tem:37 C	Hum:95 %	Ring
RT:1495.67s	Voi:42dB	Dis: 159cm	Tem:37 C	Hum:95 %	Ring
RT:1497.16s	Voi:43dB	Dis: 160cm	Tem:37 C	Hum:95 %	Ring
RT:1498.65s	Voi:43dB	Dis: 164cm	Tem:37 C	Hum:95 %	Ring
RT:1500.14s	Voi:42dB	Dis: 162cm	Tem:37 C	Hum:95 %	Ring
RT:1501.63s	Voi:43dB	Dis: 162cm	Tem:37 C	Hum:95 %	Ring
RT:1503.11s	Voi:43dB	Dis: 44cm	Tem:37 C	Hum:95 %	Ring
RT:1504.59s	Voi:43dB	Dis: 162cm	Tem:38 C	Hum:95 %	Ring
RT:1506.08s	Voi:43dB	Dis: 162cm	Tem:38 C	Hum:95 %	Ring
RT:1507.57s	Voi:42dB	Dis: 165cm	Tem:38 C	Hum:95 %	Ring
RT:1509.06s	Voi:43dB	Dis: 163cm	Tem:38 C	Hum:95 %	Ring
RT:1510.55s	Voi:43dB	Dis: 161cm	Tem:38 C	Hum:95 %	Ring
RT:1512.04s	Voi:43dB	Dis: 161cm	Tem:38 C	Hum:95 %	Ring
RT:1513.53s	Voi:42dB	Dis: 161cm	Tem:38 C	Hum:87 %	Non
RT:1514.81s	Voi:43dB	Dis: 162cm	Tem:38 C	Hum:85 %	Non
RT:1516.10s	Voi:42dB	Dis: 161cm	Tem:38 C	Hum:83 %	Non
RT:1517.39s	Voi:42dB	Dis: 45cm	Tem:38 C	Hum:82 %	Non
RT:1518.67s	Voi:42dB	Dis: 160cm	Tem:38 C	Hum:85 %	Non
RT:1519.96s	Voi:42dB	Dis: 0cm	Tem:38 C	Hum:85 %	Ring
RT:1521.46s	Voi:43dB	Dis: 125cm	Tem:38 C	Hum:92 %	Ring
RT:1522.95s	Voi:43dB	Dis: 125cm	Tem:38 C	Hum:95 %	Ring
RT:1524.43s	Voi:43dB	Dis: 167cm	Tem:38 C	Hum:95 %	Ring
RT:1525.92s	Voi:43dB	Dis: 124cm	Tem:38 C	Hum:93 %	Ring
RT:1527.41s	Voi:43dB	Dis: 124cm	Tem:38 C	Hum:92 %	Ring
RT:1528.89s	Voi:43dB	Dis: 171cm	Tem:38 C	Hum:90 %	Non
RT:1530.18s	Voi:43dB	Dis: 168cm	Tem:38 C	Hum:86 %	Non
RT:1531.47s	Voi:43dB	Dis: 170cm	Tem:38 C	Hum:82 %	Non
RT:1532.76s	Voi:43dB	Dis: 125cm	Tem:38 C	Hum:77 %	Non
RT:1534.05s	Voi:43dB	Dis: 0cm	Tem:38 C	Hum:76 %	Ring
RT:1535.55s	Voi:43dB	Dis: 168cm	Tem:38 C	Hum:82 %	Non
RT:1536.84s	Voi:43dB	Dis: 123cm	Tem:38 C	Hum:92 %	Ring
RT:1538.32s	Voi:43dB	Dis: 125cm	Tem:38 C	Hum:95 %	Ring
RT:1539.81s	Voi:43dB	Dis: 125cm	Tem:38 C	Hum:95 %	Ring
RT:1541.30s	Voi:41dB	Dis: 165cm	Tem:38 C	Hum:95 %	Ring
RT:1542.78s	Voi:43dB	Dis: 0cm	Tem:38 C	Hum:95 %	ff���?�` x �~ f�����? f x �~RT:1.42s	Voi:45dB	Dis: 123cm	Tem:37 C	Hum:86 %	Non
RT:2.71s	Voi:44dB	Dis: 122cm	Tem:36 C	Hum:86 %	Non
RT:3.99s	Voi:45dB	Dis: 123cm	Tem:36 C	Hum:86 %	Non
RT:5.28s	Voi:45dB	Dis: 122cm	Tem:36 C	Hum:86 %	Non
RT:6.56s	Voi:44dB	Dis: 122cm	Tem:36 C	Hum:86 %	Non
RT:7.85s	Voi:45dB	Dis: 106cm	Tem:36 C	Hum:87 %	Non
RT:9.13s	Voi:45dB	Dis: 121cm	Tem:36 C	Hum:88 %	Non
RT:10.42s	Voi:44dB	Dis: 121cm	Tem:36 C	Hum:90 %	Non
RT:11.71s	Voi:46dB	Dis: 122cm	Tem:36 C	Hum:92 %	Ring
RT:13.19s	Voi:45dB	Dis: 122cm	Tem:36 C	Hum:93 %	Ring
RT:14.68s	Voi:45dB	Dis: 124cm	Tem:36 C	Hum:94 %	Ring
RT:16.16s	Voi:44dB	Dis: 124cm	Tem:36 C	Hum:95 %	Ring
RT:17.65s	Voi:45dB	Dis: 122cm	Tem:36 C	Hum:95 %	Ring
RT:19.13s	Voi:44dB	Dis: 124cm	Tem:36 C	Hum:95 %	Ring
RT:20.62s	Voi:45dB	Dis: 121cm	Tem:36 C	Hum:95 %	Ring
RT:22.11s	Voi:45dB	Dis: 121cm	Tem:36 C	Hum:95 %	Ring
RT:23.59s	Voi:45dB	Dis: 124cm	Tem:36 C	Hum:95 %	Ring
RT:25.08s	Voi:45dB	Dis: 121cm	Tem:36 C	Hum:95 %	Ring
RT:26.56s	Voi:45dB	Dis: 121cm	Tem:36 C	Hum:95 %	Ring
RT:28.05s	Voi:45dB	Dis: 123cm	Tem:36 C	Hum:95 %	Ring
RT:29.53s	Voi:44dB	Dis: 121cm	Tem:36 C	Hum:95 %	Ring
RT:31.02s	Voi:44dB	Dis: 121cm	Tem:36 C	Hum:95 %	Ring
RT:32.51s	Voi:45dB	Dis: 124cm	Tem:36 C	Hum:95 %	Ring
RT:33.99s	Voi:45dB	Dis: 122cm	Tem:36 C	Hum:95 %	Ring
RT:35.48s	Voi:44dB	Dis: 122cm	Tem:36 C	Hum:95 %	Ring
RT:36.96s	Voi:45dB	Dis: 121cm	Tem:36 C	Hum:95 %	Ring
RT:38.45s	Voi:45dB	Dis: 123cm	Tem:36 C	Hum:95 %	Ring
RT:39.94s	Voi:44dB	Dis: 122cm	Tem:36 C	Hum:95 %	Ring
RT:41.42s	Voi:45dB	Dis: 121cm	Tem:36 C	Hum:95 %	Ring
RT:42.91s	Voi:45dB	Dis: 47cm	Tem:36 C	Hum:95 %	Ring
RT:44.39s	Voi:45dB	Dis: 36cm	Tem:36 C	Hum:95 %	Ring
RT:45.87s	Voi:45dB	Dis: 36cm	Tem:36 C	Hum:95 %	Ring
RT:47.35s	Voi:45dB	Dis: 123cm	Tem:36 C	Hum:95 %	Ring
RT:48.84s	Voi:45dB	Dis: 36cm	Tem:37 C	Hum:95 %	Ring
RT:50.32s	Voi:45dB	Dis: 121cm	Tem:37 C	Hum:95 %	Ring
RT:51.80s	Voi:45dB	Dis: 122cm	Tem:37 C	Hum:95 %	Ring
RT:53.29s	Voi:45dB	Dis: 121cm	Tem:36 C	Hum:95 %	Ring
RT:54.78s	Voi:44dB	Dis: 122cm	Tem:37 C	Hum:95 %	Ring
RT:56.26s	Voi:44dB	Dis: 121cm	Tem:37 C	Hum:95 %	Ring
RT:57.75s	Voi:45dB	Dis: 45cm	Tem:37 C	Hum:95 %	Ring
RT:59.23s	Voi:45dB	Dis: 45cm	Tem:37 C	Hum:95 %	Ring
RT:60.71s	Voi:45dB	Dis: 122cm	Tem:37 C	Hum:95 %	Ring
