# Supplementary material for: Design of a hazard prediction system with intelligent multimodal fusion based on artificial intelligence & internet of things technology: taking a crib as an example
Source: PeerJ Comput Sci. 2024 Oct 29;10:e2404. doi: 10.7717/peerj-cs.2404 (PMC11623082; doi:10.7717/peerj-cs.2404)
Supplement: Supplemental Information 3 [file peerj-cs-10-2404-s003.zip › Data/test_data_source/climbing over1.csv]

RT:5.28s	Voi:42dB	Dis: 114cm	Tem:37 C	Hum:17 %	Non
RT:6.56s	Voi:42dB	Dis: 114cm	Tem:37 C	Hum:17 %	Non
RT:7.85s	Voi:42dB	Dis: 123cm	Tem:37 C	Hum:17 %	Non
RT:9.13s	Voi:42dB	Dis: 120cm	Tem:37 C	Hum:17 %	Non
RT:10.42s	Voi:42dB	Dis: 106cm	Tem:37 C	Hum:17 %	Non
RT:11.70s	Voi:42dB	Dis: 121cm	Tem:37 C	Hum:17 %	Non
RT:12.99s	Voi:42dB	Dis: 123cm	Tem:37 C	Hum:17 %	Non
RT:14.27s	Voi:42dB	Dis: 102cm	Tem:37 C	Hum:17 %	Non
RT:15.56s	Voi:42dB	Dis: 120cm	Tem:37 C	Hum:18 %	Non
RT:16.84s	Voi:42dB	Dis: 98cm	Tem:37 C	Hum:18 %	Non
RT:18.13s	Voi:43dB	Dis: 97cm	Tem:37 C	Hum:20 %	Non
RT:19.41s	Voi:42dB	Dis: 99cm	Tem:37 C	Hum:21 %	Non
RT:20.70s	Voi:42dB	Dis: 100cm	Tem:37 C	Hum:21 %	Non
RT:21.98s	Voi:42dB	Dis: 96cm	Tem:37 C	Hum:22 %	Non
RT:23.27s	Voi:42dB	Dis: 96cm	Tem:37 C	Hum:21 %	Non
RT:24.55s	Voi:42dB	Dis: 96cm	Tem:37 C	Hum:21 %	Non
RT:25.83s	Voi:42dB	Dis: 96cm	Tem:37 C	Hum:21 %	Non
RT:27.12s	Voi:42dB	Dis: 99cm	Tem:37 C	Hum:21 %	Non
RT:28.40s	Voi:43dB	Dis: 99cm	Tem:37 C	Hum:20 %	Non
RT:29.69s	Voi:42dB	Dis: 97cm	Tem:37 C	Hum:20 %	Non
RT:30.97s	Voi:42dB	Dis: 95cm	Tem:37 C	Hum:20 %	Non
RT:32.26s	Voi:42dB	Dis: 97cm	Tem:37 C	Hum:20 %	Non
RT:33.54s	Voi:42dB	Dis: 97cm	Tem:37 C	Hum:19 %	Non
RT:34.83s	Voi:42dB	Dis: 16cm	Tem:37 C	Hum:19 %	Non
RT:36.11s	Voi:42dB	Dis: 10cm	Tem:37 C	Hum:19 %	Non
RT:37.38s	Voi:42dB	Dis: 5cm	Tem:37 C	Hum:19 %	Non
RT:38.66s	Voi:42dB	Dis: 5cm	Tem:37 C	Hum:18 %	Non
RT:39.94s	Voi:42dB	Dis: 3cm	Tem:37 C	Hum:18 %	Ring
RT:41.42s	Voi:42dB	Dis: 3cm	Tem:37 C	Hum:18 %	Ring
RT:42.90s	Voi:42dB	Dis: 4cm	Tem:37 C	Hum:18 %	Ring
RT:44.38s	Voi:43dB	Dis: 100cm	Tem:37 C	Hum:18 %	Non
RT:45.66s	Voi:42dB	Dis: 19cm	Tem:37 C	Hum:17 %	Non
RT:46.94s	Voi:42dB	Dis: 6cm	Tem:37 C	Hum:17 %	Non
RT:48.22s	Voi:42dB	Dis: 4cm	Tem:37 C	Hum:17 %	Ring
RT:49.70s	Voi:42dB	Dis: 4cm	Tem:37 C	Hum:17 %	Ring
RT:51.18s	Voi:43dB	Dis: 4cm	Tem:38 C	Hum:18 %	Ring
RT:52.66s	Voi:42dB	Dis: 4cm	Tem:38 C	Hum:18 %	Ring
RT:54.14s	Voi:42dB	Dis: 4cm	Tem:38 C	Hum:17 %	Ring
RT:55.62s	Voi:42dB	Dis: 7cm	Tem:38 C	Hum:17 %	Non
RT:56.90s	Voi:42dB	Dis: 99cm	Tem:38 C	Hum:17 %	Non
RT:58.18s	Voi:42dB	Dis: 14cm	Tem:38 C	Hum:17 %	Non
RT:59.46s	Voi:42dB	Dis: 14cm	Tem:38 C	Hum:17 %	Non
RT:60.74s	Voi:42dB	Dis: 8cm	Tem:38 C	Hum:17 %	Non
RT:62.02s	Voi:42dB	Dis: 10cm	Tem:38 C	Hum:17 %	Non
RT:63.30s	Voi:42dB	Dis: 12cm	Tem:38 C	Hum:17 %	Non
RT:64.57s	Voi:42dB	Dis: 6cm	Tem:38 C	Hum:17 %	Non
RT:65.85s	Voi:42dB	Dis: 5cm	Tem:38 C	Hum:17 %	Non
RT:67.13s	Voi:42dB	Dis: 4cm	Tem:38 C	Hum:17 %	Ring
RT:68.61s	Voi:43dB	Dis: 3cm	Tem:38 C	Hum:16 %	Ring
RT:70.09s	Voi:42dB	Dis: 3cm	Tem:38 C	Hum:16 %	Ring
RT:71.57s	Voi:43dB	Dis: 3cm	Tem:38 C	Hum:16 %	Ring
RT:73.05s	Voi:42dB	Dis: 4cm	Tem:38 C	Hum:16 %	Ring
RT:74.53s	Voi:43dB	Dis: 4cm	Tem:38 C	Hum:16 %	Ring
RT:76.01s	Voi:42dB	Dis: 19cm	Tem:38 C	Hum:16 %	Non
RT:77.29s	Voi:43dB	Dis: 100cm	Tem:38 C	Hum:16 %	Non
RT:78.57s	Voi:42dB	Dis: 101cm	Tem:38 C	Hum:16 %	Non
RT:79.85s	Voi:42dB	Dis: 99cm	Tem:38 C	Hum:16 %	Non
RT:81.14s	Voi:42dB	Dis: 96cm	Tem:38 C	Hum:16 %	Non
RT:82.42s	Voi:42dB	Dis: 11cm	Tem:38 C	Hum:15 %	Non
RT:83.70s	Voi:42dB	Dis: 10cm	Tem:38 C	Hum:16 %	Non
RT:84.98s	Voi:42dB	Dis: 6cm	Tem:38 C	Hum:15 %	Non
RT:86.26s	Voi:42dB	Dis: 4cm	Tem:38 C	Hum:15 %	Ring
RT:87.74s	Voi:42dB	Dis: 4cm	Tem:38 C	Hum:15 %	Ring
RT:89.22s	Voi:42dB	Dis: 4cm	Tem:38 C	Hum:15 %	Ring
RT:90.70s	Voi:42dB	Dis: 4cm	Tem:38 C	Hum:15 %	Ring
RT:92.18s	Voi:42dB	Dis: 4cm	Tem:38 C	Hum:15 %	Ring
RT:93.66s	Voi:42dB	Dis: 97cm	Tem:38 C	Hum:15 %	Non
RT:94.94s	Voi:42dB	Dis: 96cm	Tem:38 C	Hum:15 %	Non
RT:96.22s	Voi:42dB	Dis: 98cm	Tem:38 C	Hum:15 %	Non
RT:97.51s	Voi:42dB	Dis: 96cm	Tem:38 C	Hum:15 %	Non
RT:98.79s	Voi:42dB	Dis: 95cm	Tem:39 C	Hum:16 %	Ring
RT:100.28s	Voi:42dB	Dis: 13cm	Tem:39 C	Hum:16 %	Ring
RT:101.76s	Voi:43dB	Dis: 8cm	Tem:39 C	Hum:16 %	Ring
RT:103.23s	Voi:42dB	Dis: 8cm	Tem:39 C	Hum:16 %	Ring
RT:104.71s	Voi:42dB	Dis: 98cm	Tem:39 C	Hum:16 %	Ring
RT:106.20s	Voi:43dB	Dis: 98cm	Tem:39 C	Hum:16 %	Ring
RT:107.68s	Voi:42dB	Dis: 98cm	Tem:39 C	Hum:16 %	Ring
RT:109.17s	Voi:42dB	Dis: 97cm	Tem:39 C	Hum:16 %	Ring
RT:110.65s	Voi:43dB	Dis: 98cm	Tem:39 C	Hum:16 %	Ring
RT:112.14s	Voi:42dB	Dis: 97cm	Tem:39 C	Hum:16 %	Ring
RT:113.62s	Voi:42dB	Dis: 99cm	Tem:39 C	Hum:16 %	Ring
RT:115.10s	Voi:42dB	Dis: 97cm	Tem:39 C	Hum:15 %	Ring
RT:116.59s	Voi:43dB	Dis: 97cm	Tem:39 C	Hum:15 %	Ring
RT:118.07s	Voi:43dB	Dis: 97cm	Tem:38 C	Hum:14 %	Non
RT:119.36s	Voi:42dB	Dis: 100cm	Tem:38 C	Hum:14 %	Non
RT:120.64s	Voi:42dB	Dis: 99cm	Tem:38 C	Hum:14 %	Non
RT:121.93s	Voi:42dB	Dis: 97cm	Tem:38 C	Hum:14 %	Non
RT:123.21s	Voi:42dB	Dis: 97cm	Tem:38 C	Hum:14 %	Non
RT:124.50s	Voi:42dB	Dis: 96cm	Tem:38 C	Hum:14 %	Non
RT:125.78s	Voi:42dB	Dis: 97cm	Tem:38 C	Hum:14 %	Non
RT:127.06s	Voi:42dB	Dis: 97cm	Tem:38 C	Hum:14 %	Non
RT:128.35s	Voi:42dB	Dis: 98cm	Tem:38 C	Hum:14 %	Non
RT:129.63s	Voi:42dB	Dis: 97cm	Tem:38 C	Hum:14 %	Non
RT:130.92s	Voi:42dB	Dis: 100cm	Tem:38 C	Hum:14 %	Non
RT:132.20s	Voi:42dB	Dis: 99cm	Tem:38 C	Hum:14 %	Non
RT:133.49s	Voi:42dB	Dis: 100cm	Tem:38 C	Hum:15 %	Non
RT:134.77s	Voi:42dB	Dis: 99cm	Tem:38 C	Hum:15 %	Non
RT:136.05s	Voi:42dB	Dis: 97cm	Tem:38 C	Hum:15 %	Non
RT:137.34s	Voi:42dB	Dis: 9cm	Tem:38 C	Hum:15 %	Non
RT:138.62s	Voi:42dB	Dis: 9cm	Tem:38 C	Hum:15 %	Non
RT:139.90s	Voi:43dB	Dis: 6cm	Tem:38 C	Hum:15 %	Non
RT:141.18s	Voi:42dB	Dis: 5cm	Tem:38 C	Hum:15 %	Non
RT:142.46s	Voi:42dB	Dis: 5cm	Tem:38 C	Hum:15 %	Non
RT:143.73s	Voi:42dB	Dis: 5cm	Tem:38 C	Hum:16 %	Non
RT:145.01s	Voi:42dB	Dis: 4cm	Tem:38 C	Hum:16 %	Ring
RT:146.49s	Voi:43dB	Dis: 4cm	Tem:38 C	Hum:16 %	Ring
RT:147.97s	Voi:42dB	Dis: 4cm	Tem:38 C	Hum:16 %	Ring
RT:149.45s	Voi:42dB	Dis: 5cm	Tem:38 C	Hum:16 %	Non
RT:150.73s	Voi:42dB	Dis: 4cm	Tem:38 C	Hum:16 %	Ring
RT:152.21s	Voi:43dB	Dis: 4cm	Tem:38 C	Hum:16 %	Ring
RT:153.69s	Voi:42dB	Dis: 4cm	Tem:37 C	Hum:15 %	Ring
RT:155.16s	Voi:42dB	Dis: 5cm	Tem:38 C	Hum:16 %	Non
RT:156.44s	Voi:42dB	Dis: 4cm	Tem:37 C	Hum:15 %	Ring
RT:157.92s	Voi:43dB	Dis: 4cm	Tem:38 C	Hum:16 %	Ring
RT:159.40s	Voi:42dB	Dis: 4cm	Tem:38 C	Hum:16 %	Ring
RT:160.88s	Voi:42dB	Dis: 4cm	Tem:38 C	Hum:16 %	Ring
RT:162.36s	Voi:42dB	Dis: 3cm	Tem:38 C	Hum:16 %	Ring
RT:163.84s	Voi:43dB	Dis: 4cm	Tem:38 C	Hum:16 %	Ring
RT:165.32s	Voi:42dB	Dis: 11cm	Tem:38 C	Hum:16 %	Non
RT:166.60s	Voi:42dB	Dis: 10cm	Tem:38 C	Hum:16 %	Non
RT:167.88s	Voi:42dB	Dis: 10cm	Tem:38 C	Hum:15 %	Non
RT:169.15s	Voi:42dB	Dis: 9cm	Tem:38 C	Hum:16 %	Non
RT:170.43s	Voi:43dB	Dis: 4cm	Tem:38 C	Hum:15 %	Ring
RT:171.91s	Voi:42dB	Dis: 4cm	Tem:38 C	Hum:15 %	Ring
RT:173.39s	Voi:42dB	Dis: 4cm	Tem:38 C	Hum:16 %	Ring
RT:174.87s	Voi:42dB	Dis: 96cm	Tem:38 C	Hum:15 %	Non
RT:176.15s	Voi:43dB	Dis: 96cm	Tem:38 C	Hum:15 %	Non
RT:177.44s	Voi:43dB	Dis: 98cm	Tem:38 C	Hum:15 %	Non
RT:178.72s	Voi:42dB	Dis: 96cm	Tem:38 C	Hum:15 %	Non
RT:180.01s	Voi:42dB	Dis: 4cm	Tem:38 C	Hum:15 %	Ring
RT:181.49s	Voi:42dB	Dis: 3cm	Tem:38 C	Hum:15 %	Ring
RT:182.97s	Voi:42dB	Dis: 3cm	Tem:38 C	Hum:15 %	Ring
RT:184.44s	Voi:42dB	Dis: 3cm	Tem:38 C	Hum:15 %	Ring
RT:185.92s	Voi:42dB	Dis: 12cm	Tem:38 C	Hum:15 %	Non
RT:187.20s	Voi:42dB	Dis: 10cm	Tem:38 C	Hum:15 %	Non
RT:188.48s	Voi:42dB	Dis: 10cm	Tem:38 C	Hum:15 %	Non
RT:189.76s	Voi:42dB	Dis: 8cm	Tem:38 C	Hum:15 %	Non
RT:191.04s	Voi:42dB	Dis: 4cm	Tem:38 C	Hum:15 %	Ring
RT:192.52s	Voi:42dB	Dis: 4cm	Tem:38 C	Hum:15 %	Ring
RT:194.00s	Voi:42dB	Dis: 4cm	Tem:38 C	Hum:15 %	Ring
RT:195.48s	Voi:42dB	Dis: 101cm	Tem:38 C	Hum:15 %	Non
RT:196.76s	Voi:43dB	Dis: 99cm	Tem:38 C	Hum:15 %	Non
RT:198.05s	Voi:42dB	Dis: 100cm	Tem:38 C	Hum:15 %	Non
RT:199.33s	Voi:42dB	Dis: 15cm	Tem:38 C	Hum:15 %	Non
RT:200.61s	Voi:42dB	Dis: 3cm	Tem:38 C	Hum:15 %	Ring
RT:202.09s	Voi:42dB	Dis: 4cm	Tem:38 C	Hum:15 %	Ring
RT:203.57s	Voi:42dB	Dis: 4cm	Tem:38 C	Hum:15 %	Ring
RT:205.05s	Voi:43dB	Dis: 98cm	Tem:38 C	Hum:15 %	Non
RT:206.33s	Voi:42dB	Dis: 97cm	Tem:38 C	Hum:15 %	Non
RT:207.62s	Voi:42dB	Dis: 9cm	Tem:38 C	Hum:15 %	Non
RT:208.89s	Voi:42dB	Dis: 3cm	Tem:38 C	Hum:15 %	Ring
RT:210.37s	Voi:42dB	Dis: 0cm	Tem:38 C	Hum:15 %	Ring
RT:211.87s	Voi:43dB	Dis: 10cm	Tem:38 C	Hum:15 %	Non
RT:213.15s	Voi:42dB	Dis: 99cm	Tem:38 C	Hum:15 %	Non
RT:214.44s	Voi:42dB	Dis: 98cm	Tem:38 C	Hum:15 %	Non
RT:215.72s	Voi:42dB	Dis: 99cm	Tem:38 C	Hum:15 %	Non
RT:217.01s	Voi:42dB	Dis: 8cm	Tem:38 C	Hum:15 %	Non
RT:218.29s	Voi:42dB	Dis: 6cm	Tem:38 C	Hum:15 %	Non
RT:219.57s	Voi:42dB	Dis: 96cm	Tem:38 C	Hum:15 %	Non
RT:220.85s	Voi:42dB	Dis: 3cm	Tem:38 C	Hum:15 %	Ring
RT:222.33s	Voi:42dB	Dis: 3cm	Tem:38 C	Hum:15 %	Ring
RT:223.81s	Voi:42dB	Dis: 97cm	Tem:38 C	Hum:15 %	Non
RT:225.09s	Voi:42dB	Dis: 97cm	Tem:38 C	Hum:15 %	Non
RT:226.38s	Voi:42dB	Dis: 96cm	Tem:38 C	Hum:15 %	Non
RT:227.66s	Voi:42dB	Dis: 99cm	Tem:38 C	Hum:15 %	Non
RT:228.95s	Voi:42dB	Dis: 96cm	Tem:38 C	Hum:15 %	Non
RT:230.23s	Voi:42dB	Dis: 0cm	Tem:38 C	Hum:15 %	Ring
RT:231.73s	Voi:42dB	Dis: 4cm	Tem:38 C	Hum:15 %	Ring
RT:233.21s	Voi:42dB	Dis: 4cm	Tem:38 C	Hum:15 %	Ring
RT:234.69s	Voi:42dB	Dis: 4cm	Tem:38 C	Hum:15 %	Ring
RT:236.17s	Voi:43dB	Dis: 100cm	Tem:38 C	Hum:15 %	Non
RT:237.45s	Voi:42dB	Dis: 100cm	Tem:38 C	Hum:14 %	Non
RT:238.74s	Voi:42dB	Dis: 100cm	Tem:38 C	Hum:15 %	Non
RT:240.02s	Voi:42dB	Dis: 98cm	Tem:38 C	Hum:15 %	Non
RT:241.31s	Voi:42dB	Dis: 9cm	Tem:38 C	Hum:15 %	Non
RT:242.59s	Voi:42dB	Dis: 4cm	Tem:38 C	Hum:15 %	Ring
RT:244.07s	Voi:43dB	Dis: 4cm	Tem:38 C	Hum:15 %	Ring
RT:245.54s	Voi:42dB	Dis: 5cm	Tem:38 C	Hum:15 %	Non
RT:246.82s	Voi:42dB	Dis: 99cm	Tem:38 C	Hum:15 %	Non
RT:248.11s	Voi:42dB	Dis: 100cm	Tem:38 C	Hum:15 %	Non
RT:249.39s	Voi:42dB	Dis: 99cm	Tem:38 C	Hum:15 %	Non
RT:250.68s	Voi:42dB	Dis: 97cm	Tem:38 C	Hum:15 %	Non
RT:251.96s	Voi:42dB	Dis: 98cm	Tem:38 C	Hum:15 %	Non
RT:253.25s	Voi:42dB	Dis: 99cm	Tem:38 C	Hum:15 %	Non
RT:254.53s	Voi:42dB	Dis: 100cm	Tem:38 C	Hum:15 %	Non
RT:255.81s	Voi:42dB	Dis: 3cm	Tem:38 C	Hum:15 %	Ring
RT:257.29s	Voi:42dB	Dis: 5cm	Tem:38 C	Hum:15 %	Non
RT:258.57s	Voi:42dB	Dis: 4cm	Tem:38 C	Hum:15 %	Ring
RT:260.05s	Voi:42dB	Dis: 99cm	Tem:38 C	Hum:15 %	Non
RT:261.34s	Voi:43dB	Dis: 98cm	Tem:38 C	Hum:15 %	Non
RT:262.62s	Voi:42dB	Dis: 4cm	Tem:38 C	Hum:15 %	Ring
RT:264.10s	Voi:42dB	Dis: 7cm	Tem:38 C	Hum:15 %	Non
RT:265.38s	Voi:42dB	Dis: 5cm	Tem:38 C	Hum:15 %	Non
RT:266.66s	Voi:42dB	Dis: 4cm	Tem:38 C	Hum:15 %	Ring
RT:268.14s	Voi:42dB	Dis: 100cm	Tem:38 C	Hum:15 %	Non
RT:269.42s	Voi:43dB	Dis: 98cm	Tem:38 C	Hum:15 %	Non
RT:270.70s	Voi:42dB	Dis: 9cm	Tem:38 C	Hum:15 %	Non
RT:271.98s	Voi:42dB	Dis: 4cm	Tem:38 C	Hum:15 %	Ring
RT:273.46s	Voi:42dB	Dis: 4cm	Tem:38 C	Hum:15 %	Ring
RT:274.94s	Voi:42dB	Dis: 97cm	Tem:38 C	Hum:15 %	Non
RT:276.23s	Voi:42dB	Dis: 99cm	Tem:38 C	Hum:15 %	Non
RT:277.51s	Voi:43dB	Dis: 100cm	Tem:38 C	Hum:15 %	Non
RT:278.80s	Voi:42dB	Dis: 97cm	Tem:38 C	Hum:15 %	Non
RT:280.08s	Voi:42dB	Dis: 4cm	Tem:38 C	Hum:15 %	Ring
RT:281.56s	Voi:43dB	Dis: 97cm	Tem:38 C	Hum:15 %	Non
RT:282.84s	Voi:42dB	Dis: 99cm	Tem:38 C	Hum:15 %	Non
RT:284.13s	Voi:42dB	Dis: 99cm	Tem:38 C	Hum:15 %	Non
RT:285.41s	Voi:42dB	Dis: 97cm	Tem:38 C	Hum:15 %	Non
RT:286.70s	Voi:42dB	Dis: 95cm	Tem:38 C	Hum:15 %	Non
RT:287.98s	Voi:42dB	Dis: 97cm	Tem:38 C	Hum:15 %	Non
RT:289.27s	Voi:42dB	Dis: 98cm	Tem:38 C	Hum:15 %	Non
RT:290.55s	Voi:42dB	Dis: 96cm	Tem:38 C	Hum:15 %	Non
RT:291.83s	Voi:42dB	Dis: 69cm	Tem:38 C	Hum:15 %	Non
RT:293.12s	Voi:42dB	Dis: 56cm	Tem:38 C	Hum:15 %	Non
RT:294.40s	Voi:43dB	Dis: 49cm	Tem:38 C	Hum:15 %	Non
RT:295.68s	Voi:42dB	Dis: 100cm	Tem:38 C	Hum:15 %	Non
RT:296.97s	Voi:42dB	Dis: 20cm	Tem:38 C	Hum:15 %	Non
RT:298.25s	Voi:42dB	Dis: 14cm	Tem:38 C	Hum:15 %	Non
RT:299.52s	Voi:42dB	Dis: 8cm	Tem:38 C	Hum:15 %	Non
RT:300.80s	Voi:42dB	Dis: 6cm	Tem:38 C	Hum:15 %	Non
RT:302.08s	Voi:42dB	Dis: 5cm	Tem:38 C	Hum:15 %	Non
RT:303.36s	Voi:42dB	Dis: 8cm	Tem:38 C	Hum:15 %	Non
RT:304.64s	Voi:42dB	Dis: 2cm	Tem:38 C	Hum:15 %	Ring
RT:306.12s	Voi:42dB	Dis: 2cm	Tem:38 C	Hum:15 %	Ring
RT:307.60s	Voi:42dB	Dis: 5cm	Tem:38 C	Hum:15 %	Non
RT:308.88s	Voi:42dB	Dis: 56cm	Tem:38 C	Hum:15 %	Non
RT:310.16s	Voi:42dB	Dis: 96cm	Tem:38 C	Hum:15 %	Non
RT:311.44s	Voi:42dB	Dis: 99cm	Tem:38 C	Hum:15 %	Non
RT:312.73s	Voi:42dB	Dis: 54cm	Tem:38 C	Hum:15 %	Non
RT:314.01s	Voi:42dB	Dis: 43cm	Tem:38 C	Hum:15 %	Non
RT:315.29s	Voi:42dB	Dis: 121cm	Tem:38 C	Hum:15 %	Non
RT:316.58s	Voi:42dB	Dis: 19cm	Tem:38 C	Hum:15 %	Non
RT:317.86s	Voi:42dB	Dis: 70cm	Tem:38 C	Hum:15 %	Non
RT:319.14s	Voi:42dB	Dis: 7cm	Tem:38 C	Hum:15 %	Non
RT:320.42s	Voi:42dB	Dis: 4cm	Tem:38 C	Hum:15 %	Ring
RT:321.90s	Voi:42dB	Dis: 3cm	Tem:38 C	Hum:15 %	Ring
RT:323.38s	Voi:43dB	Dis: 3cm	Tem:38 C	Hum:15 %	Ring
RT:324.86s	Voi:42dB	Dis: 3cm	Tem:38 C	Hum:15 %	Ring
RT:326.33s	Voi:42dB	Dis: 6cm	Tem:38 C	Hum:15 %	Non
RT:327.61s	Voi:42dB	Dis: 38cm	Tem:38 C	Hum:15 %	Non
RT:328.89s	Voi:42dB	Dis: 72cm	Tem:38 C	Hum:15 %	Non
RT:330.18s	Voi:42dB	Dis: 97cm	Tem:38 C	Hum:15 %	Non
RT:331.46s	Voi:42dB	Dis: 97cm	Tem:38 C	Hum:15 %	Non
RT:332.75s	Voi:42dB	Dis: 97cm	Tem:38 C	Hum:15 %	Non
RT:334.03s	Voi:42dB	Dis: 96cm	Tem:38 C	Hum:15 %	Non
RT:335.31s	Voi:42dB	Dis: 99cm	Tem:38 C	Hum:15 %	Non
RT:336.60s	Voi:42dB	Dis: 56cm	Tem:38 C	Hum:15 %	Non
RT:337.88s	Voi:42dB	Dis: 44cm	Tem:38 C	Hum:15 %	Non
RT:339.16s	Voi:42dB	Dis: 31cm	Tem:38 C	Hum:15 %	Non
RT:340.44s	Voi:42dB	Dis: 22cm	Tem:38 C	Hum:15 %	Non
RT:341.72s	Voi:42dB	Dis: 100cm	Tem:38 C	Hum:15 %	Non
RT:343.01s	Voi:42dB	Dis: 16cm	Tem:38 C	Hum:15 %	Non
RT:344.29s	Voi:42dB	Dis: 6cm	Tem:38 C	Hum:15 %	Non
RT:345.57s	Voi:42dB	Dis: 5cm	Tem:38 C	Hum:15 %	Non
RT:346.85s	Voi:42dB	Dis: 3cm	Tem:38 C	Hum:15 %	Ring
RT:348.32s	Voi:42dB	Dis: 3cm	Tem:38 C	Hum:15 %	Ring
RT:349.80s	Voi:42dB	Dis: 9cm	Tem:38 C	Hum:15 %	Non
RT:351.08s	Voi:42dB	Dis: 99cm	Tem:38 C	Hum:15 %	Non
RT:352.37s	Voi:42dB	Dis: 45cm	Tem:38 C	Hum:15 %	Non
RT:353.65s	Voi:42dB	Dis: 56cm	Tem:38 C	Hum:15 %	Non
RT:354.93s	Voi:42dB	Dis: 97cm	Tem:38 C	Hum:15 %	Non
RT:356.22s	Voi:42dB	Dis: 99cm	Tem:38 C	Hum:15 %	Non
RT:357.50s	Voi:42dB	Dis: 51cm	Tem:38 C	Hum:15 %	Non
RT:358.78s	Voi:42dB	Dis: 99cm	Tem:38 C	Hum:15 %	Non
RT:360.07s	Voi:42dB	Dis: 66cm	Tem:38 C	Hum:15 %	Non
RT:361.35s	Voi:42dB	Dis: 6cm	Tem:38 C	Hum:15 %	Non
RT:362.63s	Voi:42dB	Dis: 4cm	Tem:38 C	Hum:15 %	Ring
RT:364.11s	Voi:42dB	Dis: 6cm	Tem:38 C	Hum:15 %	Non
RT:365.39s	Voi:42dB	Dis: 6cm	Tem:38 C	Hum:16 %	Non
RT:366.66s	Voi:42dB	Dis: 7cm	Tem:38 C	Hum:15 %	Non
RT:367.94s	Voi:42dB	Dis: 5cm	Tem:38 C	Hum:15 %	Non
RT:369.22s	Voi:42dB	Dis: 6cm	Tem:38 C	Hum:15 %	Non
RT:370.50s	Voi:43dB	Dis: 18cm	Tem:38 C	Hum:15 %	Non
RT:371.78s	Voi:42dB	Dis: 11cm	Tem:38 C	Hum:16 %	Non
RT:373.06s	Voi:42dB	Dis: 7cm	Tem:38 C	Hum:15 %	Non
RT:374.34s	Voi:42dB	Dis: 4cm	Tem:38 C	Hum:15 %	Ring
RT:375.82s	Voi:42dB	Dis: 8cm	Tem:38 C	Hum:15 %	Non
RT:377.10s	Voi:42dB	Dis: 12cm	Tem:38 C	Hum:15 %	Non
RT:378.38s	Voi:42dB	Dis: 8cm	Tem:38 C	Hum:15 %	Non
RT:379.66s	Voi:42dB	Dis: 3cm	Tem:38 C	Hum:15 %	Ring
RT:381.13s	Voi:42dB	Dis: 5cm	Tem:38 C	Hum:15 %	Non
RT:382.41s	Voi:42dB	Dis: 7cm	Tem:38 C	Hum:15 %	Non
RT:383.69s	Voi:42dB	Dis: 7cm	Tem:38 C	Hum:15 %	Non
RT:384.97s	Voi:42dB	Dis: 7cm	Tem:38 C	Hum:15 %	Non
RT:386.25s	Voi:42dB	Dis: 7cm	Tem:38 C	Hum:15 %	Non
RT:387.53s	Voi:42dB	Dis: 0cm	Tem:38 C	Hum:15 %	Ring
RT:389.03s	Voi:43dB	Dis: 9cm	Tem:38 C	Hum:15 %	Non
RT:390.31s	Voi:42dB	Dis: 4cm	Tem:38 C	Hum:15 %	Ring
RT:391.79s	Voi:42dB	Dis: 3cm	Tem:38 C	Hum:15 %	Ring
RT:393.27s	Voi:42dB	Dis: 3cm	Tem:38 C	Hum:15 %	Ring
RT:394.75s	Voi:42dB	Dis: 3cm	Tem:38 C	Hum:15 %	Ring
RT:396.23s	Voi:42dB	Dis: 4cm	Tem:38 C	Hum:15 %	Ring
RT:397.70s	Voi:42dB	Dis: 5cm	Tem:38 C	Hum:15 %	Non
RT:398.98s	Voi:42dB	Dis: 5cm	Tem:38 C	Hum:15 %	Non
RT:400.26s	Voi:42dB	Dis: 5cm	Tem:38 C	Hum:15 %	Non
RT:401.54s	Voi:42dB	Dis: 7cm	Tem:38 C	Hum:15 %	Non
RT:402.82s	Voi:43dB	Dis: 9cm	Tem:38 C	Hum:15 %	Non
RT:404.10s	Voi:42dB	Dis: 7cm	Tem:38 C	Hum:15 %	Non
RT:405.38s	Voi:42dB	Dis: 9cm	Tem:38 C	Hum:15 %	Non
RT:406.66s	Voi:42dB	Dis: 14cm	Tem:38 C	Hum:15 %	Non
RT:407.94s	Voi:42dB	Dis: 20cm	Tem:38 C	Hum:15 %	Non
RT:409.22s	Voi:42dB	Dis: 15cm	Tem:38 C	Hum:15 %	Non
RT:410.50s	Voi:42dB	Dis: 20cm	Tem:38 C	Hum:16 %	Non
RT:411.78s	Voi:42dB	Dis: 73cm	Tem:37 C	Hum:14 %	Non
RT:413.06s	Voi:42dB	Dis: 73cm	Tem:37 C	Hum:14 %	Non
RT:414.34s	Voi:42dB	Dis: 99cm	Tem:37 C	Hum:14 %	Non
RT:415.63s	Voi:42dB	Dis: 29cm	Tem:37 C	Hum:15 %	Non
RT:416.91s	Voi:42dB	Dis: 98cm	Tem:37 C	Hum:15 %	Non
RT:418.19s	Voi:42dB	Dis: 98cm	Tem:37 C	Hum:14 %	Non
RT:419.48s	Voi:42dB	Dis: 27cm	Tem:37 C	Hum:15 %	Non
RT:420.76s	Voi:42dB	Dis: 98cm	Tem:37 C	Hum:15 %	Non
RT:422.04s	Voi:42dB	Dis: 75cm	Tem:37 C	Hum:15 %	Non
RT:423.32s	Voi:42dB	Dis: 99cm	Tem:37 C	Hum:15 %	Non
RT:424.61s	Voi:42dB	Dis: 97cm	Tem:37 C	Hum:14 %	Non
RT:425.89s	Voi:42dB	Dis: 12cm	Tem:37 C	Hum:14 %	Non
RT:427.17s	Voi:42dB	Dis: 7cm	Tem:37 C	Hum:15 %	Non
RT:428.45s	Voi:42dB	Dis: 5cm	Tem:37 C	Hum:14 %	Non
RT:429.73s	Voi:42dB	Dis: 4cm	Tem:37 C	Hum:14 %	Ring
RT:431.21s	Voi:43dB	Dis: 4cm	Tem:37 C	Hum:14 %	Ring
RT:432.69s	Voi:42dB	Dis: 4cm	Tem:37 C	Hum:14 %	Ring
RT:434.17s	Voi:42dB	Dis: 4cm	Tem:37 C	Hum:14 %	Ring
RT:435.65s	Voi:42dB	Dis: 6cm	Tem:37 C	Hum:14 %	Non
RT:436.92s	Voi:42dB	Dis: 15cm	Tem:37 C	Hum:14 %	Non
RT:438.20s	Voi:43dB	Dis: 16cm	Tem:37 C	Hum:14 %	Non
RT:439.48s	Voi:42dB	Dis: 14cm	Tem:37 C	Hum:14 %	Non
RT:440.77s	Voi:42dB	Dis: 103cm	Tem:37 C	Hum:14 %	Non
RT:442.05s	Voi:42dB	Dis: 98cm	Tem:37 C	Hum:14 %	Non
RT:443.33s	Voi:42dB	Dis: 81cm	Tem:37 C	Hum:14 %	Non
RT:444.62s	Voi:42dB	Dis: 98cm	Tem:37 C	Hum:14 %	Non
RT:445.90s	Voi:42dB	Dis: 97cm	Tem:37 C	Hum:14 %	Non
RT:447.19s	Voi:42dB	Dis: 98cm	Tem:37 C	Hum:15 %	Non
RT:448.47s	Voi:42dB	Dis: 99cm	Tem:37 C	Hum:14 %	Non
RT:449.76s	Voi:42dB	Dis: 98cm	Tem:37 C	Hum:14 %	Non
RT:451.04s	Voi:42dB	Dis: 98cm	Tem:37 C	Hum:15 %	Non
RT:452.32s	Voi:42dB	Dis: 100cm	Tem:37 C	Hum:14 %	Non
RT:453.61s	Voi:42dB	Dis: 97cm	Tem:37 C	Hum:15 %	Non
RT:454.89s	Voi:42dB	Dis: 99cm	Tem:37 C	Hum:15 %	Non
RT:456.18s	Voi:42dB	Dis: 99cm	Tem:37 C	Hum:16 %	Non
RT:457.46s	Voi:42dB	Dis: 97cm	Tem:37 C	Hum:16 %	Non
RT:458.75s	Voi:42dB	Dis: 99cm	Tem:37 C	Hum:16 %	Non
RT:460.03s	Voi:42dB	Dis: 96cm	Tem:37 C	Hum:16 %	Non
RT:461.32s	Voi:42dB	Dis: 97cm	Tem:37 C	Hum:16 %	Non
RT:462.60s	Voi:42dB	Dis: 96cm	Tem:37 C	Hum:16 %	Non
RT:463.88s	Voi:42dB	Dis: 99cm	Tem:37 C	Hum:16 %	Non
RT:465.17s	Voi:43dB	Dis: 98cm	Tem:37 C	Hum:16 %	Non
RT:466.45s	Voi:43dB	Dis: 100cm	Tem:37 C	Hum:16 %	Non
RT:467.74s	Voi:43dB	Dis: 100cm	Tem:37 C	Hum:16 %	Non
RT:469.02s	Voi:42dB	Dis: 97cm	Tem:37 C	Hum:17 %	Non
RT:470.30s	Voi:42dB	Dis: 99cm	Tem:37 C	Hum:17 %	Non
RT:471.59s	Voi:42dB	Dis: 97cm	Tem:37 C	Hum:17 %	Non
RT:472.87s	Voi:42dB	Dis: 100cm	Tem:37 C	Hum:17 %	Non
RT:474.16s	Voi:42dB	Dis: 98cm	Tem:37 C	Hum:17 %	Non
RT:475.44s	Voi:42dB	Dis: 99cm	Tem:37 C	Hum:17 %	Non
RT:476.73s	Voi:42dB	Dis: 99cm	Tem:37 C	Hum:17 %	Non
RT:478.01s	Voi:42dB	Dis: 53cm	Tem:37 C	Hum:17 %	Non
RT:479.29s	Voi:42dB	Dis: 46cm	Tem:37 C	Hum:17 %	Non
RT:480.57s	Voi:42dB	Dis: 38cm	Tem:37 C	Hum:17 %	Non
RT:481.86s	Voi:42dB	Dis: 34cm	Tem:37 C	Hum:17 %	Non
RT:483.14s	Voi:42dB	Dis: 27cm	Tem:37 C	Hum:17 %	Non
RT:484.42s	Voi:43dB	Dis: 19cm	Tem:37 C	Hum:16 %	Non
RT:485.70s	Voi:42dB	Dis: 13cm	Tem:37 C	Hum:16 %	Non
RT:486.98s	Voi:42dB	Dis: 10cm	Tem:37 C	Hum:16 %	Non
RT:488.26s	Voi:42dB	Dis: 6cm	Tem:37 C	Hum:16 %	Non
RT:489.53s	Voi:42dB	Dis: 3cm	Tem:37 C	Hum:16 %	Ring
RT:491.01s	Voi:43dB	Dis: 3cm	Tem:37 C	Hum:16 %	Ring
RT:492.49s	Voi:43dB	Dis: 3cm	Tem:37 C	Hum:16 %	Ring
RT:493.97s	Voi:42dB	Dis: 3cm	Tem:37 C	Hum:16 %	Ring
RT:495.45s	Voi:42dB	Dis: 3cm	Tem:37 C	Hum:16 %	Ring
RT:496.93s	Voi:42dB	Dis: 4cm	Tem:37 C	Hum:16 %	Ring
RT:498.41s	Voi:42dB	Dis: 14cm	Tem:37 C	Hum:16 %	Non
RT:499.69s	Voi:42dB	Dis: 17cm	Tem:37 C	Hum:15 %	Non
RT:500.97s	Voi:43dB	Dis: 20cm	Tem:37 C	Hum:15 %	Non
RT:502.25s	Voi:42dB	Dis: 23cm	Tem:37 C	Hum:15 %	Non
RT:503.53s	Voi:42dB	Dis: 24cm	Tem:37 C	Hum:15 %	Non
RT:504.81s	Voi:42dB	Dis: 27cm	Tem:37 C	Hum:15 %	Non
RT:506.09s	Voi:42dB	Dis: 33cm	Tem:37 C	Hum:15 %	Non
RT:507.37s	Voi:42dB	Dis: 43cm	Tem:37 C	Hum:15 %	Non
RT:508.65s	Voi:42dB	Dis: 97cm	Tem:37 C	Hum:15 %	Non
RT:509.93s	Voi:43dB	Dis: 49cm	Tem:37 C	Hum:15 %	Non
RT:511.21s	Voi:42dB	Dis: 97cm	Tem:37 C	Hum:15 %	Non
RT:512.50s	Voi:43dB	Dis: 54cm	Tem:37 C	Hum:15 %	Non
RT:513.78s	Voi:42dB	Dis: 100cm	Tem:37 C	Hum:15 %	Non
RT:515.07s	Voi:42dB	Dis: 99cm	Tem:37 C	Hum:15 %	Non
RT:516.35s	Voi:43dB	Dis: 100cm	Tem:37 C	Hum:15 %	Non
RT:517.64s	Voi:42dB	Dis: 97cm	Tem:37 C	Hum:15 %	Non
RT:518.92s	Voi:42dB	Dis: 98cm	Tem:37 C	Hum:15 %	Non
RT:520.20s	Voi:42dB	Dis: 97cm	Tem:37 C	Hum:15 %	Non
RT:521.49s	Voi:42dB	Dis: 99cm	Tem:37 C	Hum:15 %	Non
RT:522.77s	Voi:42dB	Dis: 113cm	Tem:37 C	Hum:15 %	Non
RT:524.06s	Voi:42dB	Dis: 95cm	Tem:37 C	Hum:15 %	Non
RT:525.34s	Voi:43dB	Dis: 32cm	Tem:37 C	Hum:15 %	Non
RT:526.62s	Voi:42dB	Dis: 30cm	Tem:37 C	Hum:15 %	Non
RT:527.90s	Voi:42dB	Dis: 25cm	Tem:37 C	Hum:15 %	Non
RT:529.18s	Voi:42dB	Dis: 19cm	Tem:37 C	Hum:15 %	Non
RT:530.46s	Voi:42dB	Dis: 15cm	Tem:37 C	Hum:15 %	Non
RT:531.74s	Voi:42dB	Dis: 12cm	Tem:37 C	Hum:15 %	Non
RT:533.02s	Voi:42dB	Dis: 9cm	Tem:37 C	Hum:15 %	Non
RT:534.30s	Voi:42dB	Dis: 7cm	Tem:37 C	Hum:15 %	Non
RT:535.58s	Voi:42dB	Dis: 5cm	Tem:37 C	Hum:15 %	Non
RT:536.86s	Voi:42dB	Dis: 5cm	Tem:37 C	Hum:15 %	Non
RT:538.14s	Voi:43dB	Dis: 4cm	Tem:37 C	Hum:15 %	Ring
RT:539.62s	Voi:43dB	Dis: 4cm	Tem:37 C	Hum:15 %	Ring
RT:541.10s	Voi:42dB	Dis: 4cm	Tem:37 C	Hum:15 %	Ring
RT:542.58s	Voi:43dB	Dis: 4cm	Tem:37 C	Hum:15 %	Ring
RT:544.05s	Voi:42dB	Dis: 4cm	Tem:37 C	Hum:15 %	Ring
RT:545.53s	Voi:42dB	Dis: 4cm	Tem:37 C	Hum:15 %	Ring
RT:547.01s	Voi:42dB	Dis: 3cm	Tem:37 C	Hum:15 %	Ring
RT:548.49s	Voi:42dB	Dis: 4cm	Tem:37 C	Hum:15 %	Ring
RT:549.97s	Voi:43dB	Dis: 3cm	Tem:37 C	Hum:15 %	Ring
RT:551.45s	Voi:43dB	Dis: 3cm	Tem:37 C	Hum:15 %	Ring
RT:552.93s	Voi:43dB	Dis: 3cm	Tem:37 C	Hum:15 %	Ring
RT:554.41s	Voi:42dB	Dis: 5cm	Tem:37 C	Hum:15 %	Non
RT:555.69s	Voi:42dB	Dis: 8cm	Tem:37 C	Hum:15 %	Non
RT:556.97s	Voi:42dB	Dis: 13cm	Tem:37 C	Hum:15 %	Non
RT:558.24s	Voi:42dB	Dis: 17cm	Tem:37 C	Hum:15 %	Non
RT:559.52s	Voi:42dB	Dis: 20cm	Tem:37 C	Hum:15 %	Non
RT:560.80s	Voi:42dB	Dis: 23cm	Tem:37 C	Hum:15 %	Non
RT:562.08s	Voi:42dB	Dis: 25cm	Tem:37 C	Hum:15 %	Non
RT:563.36s	Voi:42dB	Dis: 31cm	Tem:37 C	Hum:15 %	Non
RT:564.65s	Voi:42dB	Dis: 34cm	Tem:37 C	Hum:15 %	Non
RT:565.92s	Voi:42dB	Dis: 40cm	Tem:37 C	Hum:15 %	Non
RT:567.21s	Voi:42dB	Dis: 100cm	Tem:37 C	Hum:15 %	Non
RT:568.49s	Voi:42dB	Dis: 122cm	Tem:37 C	Hum:15 %	Non
RT:569.78s	Voi:42dB	Dis: 47cm	Tem:37 C	Hum:15 %	Non
RT:571.06s	Voi:42dB	Dis: 37cm	Tem:37 C	Hum:15 %	Non
RT:572.34s	Voi:42dB	Dis: 40cm	Tem:37 C	Hum:15 %	Non
RT:573.62s	Voi:42dB	Dis: 46cm	Tem:37 C	Hum:15 %	Non
RT:574.90s	Voi:42dB	Dis: 50cm	Tem:37 C	Hum:15 %	Non
RT:576.18s	Voi:42dB	Dis: 98cm	Tem:37 C	Hum:15 %	Non
RT:577.47s	Voi:43dB	Dis: 99cm	Tem:37 C	Hum:15 %	Non
RT:578.75s	Voi:42dB	Dis: 99cm	Tem:37 C	Hum:15 %	Non
RT:580.04s	Voi:42dB	Dis: 98cm	Tem:37 C	Hum:15 %	Non
RT:581.32s	Voi:42dB	Dis: 99cm	Tem:37 C	Hum:15 %	Non
RT:582.61s	Voi:43dB	Dis: 100cm	Tem:37 C	Hum:15 %	Non
RT:583.89s	Voi:42dB	Dis: 98cm	Tem:37 C	Hum:15 %	Non
RT:585.18s	Voi:42dB	Dis: 96cm	Tem:37 C	Hum:15 %	Non
RT:586.46s	Voi:42dB	Dis: 97cm	Tem:37 C	Hum:15 %	Non
RT:587.74s	Voi:42dB	Dis: 97cm	Tem:37 C	Hum:15 %	Non
RT:589.03s	Voi:42dB	Dis: 100cm	Tem:37 C	Hum:15 %	Non
RT:590.31s	Voi:42dB	Dis: 99cm	Tem:37 C	Hum:15 %	Non
RT:591.60s	Voi:42dB	Dis: 98cm	Tem:37 C	Hum:15 %	Non
RT:592.88s	Voi:42dB	Dis: 98cm	Tem:37 C	Hum:15 %	Non
RT:594.16s	Voi:42dB	Dis: 98cm	Tem:37 C	Hum:15 %	Non
RT:595.45s	Voi:42dB	Dis: 83cm	Tem:37 C	Hum:15 %	Non
RT:596.73s	Voi:42dB	Dis: 79cm	Tem:36 C	Hum:15 %	Non
RT:598.02s	Voi:42dB	Dis: 74cm	Tem:36 C	Hum:15 %	Non
RT:599.30s	Voi:42dB	Dis: 33cm	Tem:36 C	Hum:15 %	Non
RT:600.58s	Voi:42dB	Dis: 28cm	Tem:36 C	Hum:15 %	Non
RT:601.86s	Voi:42dB	Dis: 25cm	Tem:36 C	Hum:15 %	Non
RT:603.14s	Voi:42dB	Dis: 24cm	Tem:36 C	Hum:15 %	Non
RT:604.42s	Voi:42dB	Dis: 21cm	Tem:36 C	Hum:15 %	Non
RT:605.70s	Voi:42dB	Dis: 18cm	Tem:36 C	Hum:15 %	Non
RT:606.98s	Voi:42dB	Dis: 14cm	Tem:36 C	Hum:15 %	Non
RT:608.26s	Voi:42dB	Dis: 12cm	Tem:36 C	Hum:15 %	Non
RT:609.54s	Voi:43dB	Dis: 9cm	Tem:36 C	Hum:16 %	Non
RT:610.82s	Voi:42dB	Dis: 7cm	Tem:36 C	Hum:15 %	Non
RT:612.10s	Voi:42dB	Dis: 5cm	Tem:36 C	Hum:15 %	Non
RT:613.38s	Voi:42dB	Dis: 4cm	Tem:36 C	Hum:15 %	Ring
RT:614.86s	Voi:42dB	Dis: 4cm	Tem:36 C	Hum:16 %	Ring
RT:616.34s	Voi:42dB	Dis: 4cm	Tem:36 C	Hum:16 %	Ring
RT:617.81s	Voi:42dB	Dis: 4cm	Tem:36 C	Hum:16 %	Ring
RT:619.29s	Voi:43dB	Dis: 4cm	Tem:36 C	Hum:16 %	Ring
RT:620.77s	Voi:42dB	Dis: 96cm	Tem:36 C	Hum:16 %	Non
RT:622.06s	Voi:43dB	Dis: 99cm	Tem:36 C	Hum:16 %	Non
RT:623.34s	Voi:42dB	Dis: 99cm	Tem:36 C	Hum:16 %	Non
RT:624.63s	Voi:42dB	Dis: 99cm	Tem:36 C	Hum:16 %	Non
RT:625.91s	Voi:43dB	Dis: 97cm	Tem:36 C	Hum:16 %	Non
RT:627.19s	Voi:42dB	Dis: 98cm	Tem:36 C	Hum:16 %	Non
RT:628.48s	Voi:42dB	Dis: 101cm	Tem:36 C	Hum:16 %	Non
RT:629.76s	Voi:42dB	Dis: 100cm	Tem:36 C	Hum:16 %	Non
RT:631.05s	Voi:42dB	Dis: 101cm	Tem:36 C	Hum:16 %	Non
RT:632.33s	Voi:42dB	Dis: 100cm	Tem:36 C	Hum:16 %	Non
RT:633.62s	Voi:42dB	Dis: 102cm	Tem:36 C	Hum:16 %	Non
RT:634.90s	Voi:42dB	Dis: 98cm	Tem:36 C	Hum:16 %	Non
RT:636.18s	Voi:42dB	Dis: 97cm	Tem:36 C	Hum:16 %	Non
RT:637.47s	Voi:42dB	Dis: 99cm	Tem:36 C	Hum:17 %	Non
RT:638.75s	Voi:43dB	Dis: 97cm	Tem:36 C	Hum:17 %	Non
RT:640.04s	Voi:42dB	Dis: 99cm	Tem:36 C	Hum:18 %	Non
RT:641.32s	Voi:42dB	Dis: 52cm	Tem:36 C	Hum:18 %	Non
RT:642.60s	Voi:42dB	Dis: 102cm	Tem:36 C	Hum:18 %	Non
RT:643.89s	Voi:42dB	Dis: 97cm	Tem:36 C	Hum:18 %	Non
RT:645.17s	Voi:42dB	Dis: 100cm	Tem:36 C	Hum:18 %	Non
RT:646.46s	Voi:43dB	Dis: 7cm	Tem:36 C	Hum:18 %	Non
RT:647.74s	Voi:42dB	Dis: 7cm	Tem:36 C	Hum:17 %	Non
RT:649.02s	Voi:42dB	Dis: 4cm	Tem:36 C	Hum:17 %	Ring
RT:650.49s	Voi:42dB	Dis: 3cm	Tem:36 C	Hum:17 %	Ring
RT:651.97s	Voi:43dB	Dis: 3cm	Tem:36 C	Hum:17 %	Ring
RT:653.45s	Voi:42dB	Dis: 3cm	Tem:36 C	Hum:17 %	Ring
RT:654.93s	Voi:43dB	Dis: 101cm	Tem:36 C	Hum:17 %	Non
RT:656.22s	Voi:42dB	Dis: 100cm	Tem:36 C	Hum:17 %	Non
RT:657.50s	Voi:42dB	Dis: 99cm	Tem:36 C	Hum:17 %	Non
RT:658.78s	Voi:43dB	Dis: 98cm	Tem:36 C	Hum:17 %	Non
RT:660.07s	Voi:42dB	Dis: 98cm	Tem:36 C	Hum:17 %	Non
RT:661.35s	Voi:43dB	Dis: 97cm	Tem:36 C	Hum:17 %	Non
RT:662.64s	Voi:43dB	Dis: 97cm	Tem:36 C	Hum:18 %	Non
RT:663.92s	Voi:43dB	Dis: 97cm	Tem:36 C	Hum:18 %	Non
RT:665.21s	Voi:43dB	Dis: 99cm	Tem:36 C	Hum:18 %	Non
RT:666.49s	Voi:42dB	Dis: 97cm	Tem:36 C	Hum:18 %	Non
RT:667.77s	Voi:43dB	Dis: 98cm	Tem:36 C	Hum:18 %	Non
RT:669.06s	Voi:43dB	Dis: 98cm	Tem:36 C	Hum:18 %	Non
RT:670.34s	Voi:43dB	Dis: 100cm	Tem:36 C	Hum:18 %	Non
RT:671.63s	Voi:43dB	Dis: 9cm	Tem:36 C	Hum:18 %	Non
RT:672.91s	Voi:43dB	Dis: 5cm	Tem:36 C	Hum:18 %	Non
RT:674.19s	Voi:43dB	Dis: 4cm	Tem:36 C	Hum:18 %	Ring
RT:675.66s	Voi:43dB	Dis: 4cm	Tem:36 C	Hum:18 %	Ring
RT:677.14s	Voi:43dB	Dis: 5cm	Tem:36 C	Hum:18 %	Non
RT:678.42s	Voi:43dB	Dis: 5cm	Tem:36 C	Hum:18 %	Non
RT:679.70s	Voi:42dB	Dis: 6cm	Tem:36 C	Hum:18 %	Non
RT:680.98s	Voi:43dB	Dis: 9cm	Tem:36 C	Hum:18 %	Non
RT:682.26s	Voi:42dB	Dis: 6cm	Tem:36 C	Hum:18 %	Non
RT:683.54s	Voi:42dB	Dis: 6cm	Tem:37 C	Hum:18 %	Non
RT:684.82s	Voi:43dB	Dis: 4cm	Tem:37 C	Hum:17 %	Ring
RT:686.30s	Voi:43dB	Dis: 4cm	Tem:37 C	Hum:17 %	Ring
RT:687.77s	Voi:43dB	Dis: 3cm	Tem:37 C	Hum:17 %	Ring
RT:689.25s	Voi:43dB	Dis: 4cm	Tem:37 C	Hum:17 %	Ring
RT:690.73s	Voi:43dB	Dis: 9cm	Tem:37 C	Hum:17 %	Non
RT:692.01s	Voi:43dB	Dis: 22cm	Tem:37 C	Hum:17 %	Non
RT:693.29s	Voi:43dB	Dis: 99cm	Tem:37 C	Hum:17 %	Non
RT:694.58s	Voi:42dB	Dis: 22cm	Tem:37 C	Hum:17 %	Non
RT:695.86s	Voi:43dB	Dis: 24cm	Tem:37 C	Hum:17 %	Non
RT:697.14s	Voi:42dB	Dis: 30cm	Tem:37 C	Hum:17 %	Non
RT:698.42s	Voi:42dB	Dis: 97cm	Tem:37 C	Hum:17 %	Non
RT:699.70s	Voi:42dB	Dis: 99cm	Tem:37 C	Hum:16 %	Non
RT:700.98s	Voi:43dB	Dis: 99cm	Tem:37 C	Hum:16 %	Non
RT:702.27s	Voi:43dB	Dis: 97cm	Tem:37 C	Hum:16 %	Non
RT:703.55s	Voi:43dB	Dis: 99cm	Tem:37 C	Hum:16 %	Non
RT:704.84s	Voi:43dB	Dis: 98cm	Tem:37 C	Hum:16 %	Non
RT:706.12s	Voi:42dB	Dis: 99cm	Tem:37 C	Hum:16 %	Non
RT:707.41s	Voi:42dB	Dis: 97cm	Tem:37 C	Hum:16 %	Non
RT:708.69s	Voi:42dB	Dis: 98cm	Tem:37 C	Hum:16 %	Non
RT:709.97s	Voi:43dB	Dis: 99cm	Tem:37 C	Hum:16 %	Non
RT:711.26s	Voi:42dB	Dis: 99cm	Tem:37 C	Hum:16 %	Non
RT:712.54s	Voi:42dB	Dis: 98cm	Tem:38 C	Hum:16 %	Non
RT:713.83s	Voi:43dB	Dis: 100cm	Tem:38 C	Hum:16 %	Non
RT:715.11s	Voi:42dB	Dis: 96cm	Tem:38 C	Hum:16 %	Non
RT:716.40s	Voi:42dB	Dis: 97cm	Tem:38 C	Hum:16 %	Non
RT:717.68s	Voi:43dB	Dis: 100cm	Tem:38 C	Hum:16 %	Non
RT:718.97s	Voi:43dB	Dis: 97cm	Tem:38 C	Hum:16 %	Non
RT:720.25s	Voi:42dB	Dis: 98cm	Tem:38 C	Hum:16 %	Non
RT:721.53s	Voi:42dB	Dis: 100cm	Tem:38 C	Hum:16 %	Non
RT:722.82s	Voi:43dB	Dis: 96cm	Tem:38 C	Hum:16 %	Non
RT:724.10s	Voi:43dB	Dis: 14cm	Tem:38 C	Hum:16 %	Non
RT:725.38s	Voi:42dB	Dis: 8cm	Tem:38 C	Hum:15 %	Non
RT:726.66s	Voi:42dB	Dis: 9cm	Tem:38 C	Hum:15 %	Non
RT:727.94s	Voi:42dB	Dis: 6cm	Tem:38 C	Hum:15 %	Non
RT:729.22s	Voi:42dB	Dis: 4cm	Tem:38 C	Hum:15 %	Ring
RT:730.70s	Voi:42dB	Dis: 3cm	Tem:38 C	Hum:15 %	Ring
RT:732.18s	Voi:42dB	Dis: 3cm	Tem:38 C	Hum:15 %	Ring
RT:733.66s	Voi:43dB	Dis: 97cm	Tem:38 C	Hum:15 %	Non
RT:734.94s	Voi:0dB	Dis: 96cm	Tem:38 C	Hum:15 %	Non
RT:736.22s	Voi:42dB	Dis: 97cm	Tem:38 C	Hum:16 %	Non
RT:737.51s	Voi:43dB	Dis: 101cm	Tem:38 C	Hum:16 %	Non
RT:738.79s	Voi:42dB	Dis: 98cm	Tem:38 C	Hum:17 %	Non
RT:740.08s	Voi:42dB	Dis: 98cm	Tem:38 C	Hum:18 %	Non
RT:741.36s	Voi:42dB	Dis: 101cm	Tem:38 C	Hum:19 %	Non
RT:742.65s	Voi:42dB	Dis: 45cm	Tem:38 C	Hum:18 %	Non
RT:743.93s	Voi:42dB	Dis: 102cm	Tem:38 C	Hum:18 %	Non
RT:745.21s	Voi:42dB	Dis: 37cm	Tem:38 C	Hum:17 %	Non
RT:746.49s	Voi:42dB	Dis: 106cm	Tem:38 C	Hum:17 %	Non
RT:747.78s	Voi:42dB	Dis: 72cm	Tem:38 C	Hum:16 %	Non
RT:749.06s	Voi:42dB	Dis: 125cm	Tem:38 C	Hum:16 %	Non
RT:750.35s	Voi:42dB	Dis: 17cm	Tem:38 C	Hum:16 %	Non
RT:751.63s	Voi:42dB	Dis: 101cm	Tem:38 C	Hum:16 %	Non
RT:752.91s	Voi:42dB	Dis: 7cm	Tem:38 C	Hum:15 %	Non
RT:754.19s	Voi:42dB	Dis: 7cm	Tem:38 C	Hum:15 %	Non
RT:755.47s	Voi:42dB	Dis: 9cm	Tem:38 C	Hum:15 %	Non
RT:756.75s	Voi:42dB	Dis: 11cm	Tem:38 C	Hum:15 %	Non
RT:758.03s	Voi:42dB	Dis: 10cm	Tem:38 C	Hum:19 %	Non
RT:759.31s	Voi:42dB	Dis: 8cm	Tem:38 C	Hum:19 %	Non
RT:760.59s	Voi:42dB	Dis: 0cm	Tem:38 C	Hum:19 %	Ring
RT:762.09s	Voi:42dB	Dis: 8cm	Tem:38 C	Hum:19 %	Non
RT:763.37s	Voi:42dB	Dis: 6cm	Tem:38 C	Hum:19 %	Non
RT:764.65s	Voi:42dB	Dis: 4cm	Tem:37 C	Hum:18 %	Ring
RT:766.13s	Voi:42dB	Dis: 8cm	Tem:37 C	Hum:18 %	Non
RT:767.41s	Voi:42dB	Dis: 17cm	Tem:37 C	Hum:18 %	Non
RT:768.69s	Voi:42dB	Dis: 101cm	Tem:37 C	Hum:18 %	Non
RT:769.97s	Voi:42dB	Dis: 99cm	Tem:37 C	Hum:15 %	Non
RT:771.25s	Voi:42dB	Dis: 98cm	Tem:37 C	Hum:19 %	Non
RT:772.54s	Voi:42dB	Dis: 99cm	Tem:37 C	Hum:15 %	Non
RT:773.82s	Voi:42dB	Dis: 55cm	Tem:37 C	Hum:15 %	Non
RT:775.10s	Voi:42dB	Dis: 122cm	Tem:37 C	Hum:15 %	Non
RT:776.39s	Voi:42dB	Dis: 99cm	Tem:36 C	Hum:15 %	Non
RT:777.67s	Voi:42dB	Dis: 95cm	Tem:36 C	Hum:15 %	Non
RT:778.96s	Voi:42dB	Dis: 26cm	Tem:36 C	Hum:16 %	Non
RT:780.24s	Voi:42dB	Dis: 10cm	Tem:36 C	Hum:16 %	Non
RT:781.52s	Voi:42dB	Dis: 12cm	Tem:36 C	Hum:16 %	Non
RT:782.80s	Voi:41dB	Dis: 99cm	Tem:36 C	Hum:17 %	Non
RT:784.08s	Voi:42dB	Dis: 122cm	Tem:36 C	Hum:21 %	Non
RT:785.37s	Voi:42dB	Dis: 123cm	Tem:36 C	Hum:21 %	Non
RT:786.65s	Voi:42dB	Dis: 30cm	Tem:36 C	Hum:21 %	Non
RT:787.93s	Voi:42dB	Dis: 26cm	Tem:36 C	Hum:21 %	Non
RT:789.22s	Voi:41dB	Dis: 24cm	Tem:36 C	Hum:21 %	Non
RT:790.50s	Voi:42dB	Dis: 17cm	Tem:36 C	Hum:21 %	Non
RT:791.78s	Voi:42dB	Dis: 14cm	Tem:36 C	Hum:21 %	Non
RT:793.05s	Voi:42dB	Dis: 11cm	Tem:36 C	Hum:21 %	Non
RT:794.33s	Voi:42dB	Dis: 9cm	Tem:36 C	Hum:21 %	Non
RT:795.61s	Voi:42dB	Dis: 7cm	Tem:36 C	Hum:21 %	Non
RT:796.89s	Voi:42dB	Dis: 6cm	Tem:36 C	Hum:21 %	Non
RT:798.17s	Voi:42dB	Dis: 3cm	Tem:36 C	Hum:21 %	Ring
RT:799.65s	Voi:42dB	Dis: 3cm	Tem:36 C	Hum:21 %	Ring
RT:801.13s	Voi:42dB	Dis: 3cm	Tem:36 C	Hum:21 %	Ring
RT:802.61s	Voi:42dB	Dis: 3cm	Tem:36 C	Hum:21 %	Ring
RT:804.09s	Voi:42dB	Dis: 3cm	Tem:36 C	Hum:21 %	Ring
RT:805.57s	Voi:42dB	Dis: 3cm	Tem:36 C	Hum:21 %	Ring
RT:807.04s	Voi:42dB	Dis: 13cm	Tem:36 C	Hum:21 %	Non
RT:808.32s	Voi:42dB	Dis: 14cm	Tem:37 C	Hum:21 %	Non
RT:809.60s	Voi:42dB	Dis: 14cm	Tem:37 C	Hum:21 %	Non
RT:810.88s	Voi:42dB	Dis: 18cm	Tem:37 C	Hum:21 %	Non
RT:812.16s	Voi:42dB	Dis: 25cm	Tem:37 C	Hum:21 %	Non
RT:813.44s	Voi:42dB	Dis: 28cm	Tem:37 C	Hum:21 %	Non
RT:814.72s	Voi:42dB	Dis: 32cm	Tem:37 C	Hum:21 %	Non
RT:816.00s	Voi:41dB	Dis: 33cm	Tem:37 C	Hum:20 %	Non
RT:817.28s	Voi:42dB	Dis: 37cm	Tem:37 C	Hum:20 %	Non
RT:818.57s	Voi:42dB	Dis: 45cm	Tem:37 C	Hum:20 %	Non
RT:819.85s	Voi:42dB	Dis: 48cm	Tem:37 C	Hum:20 %	Non
RT:821.13s	Voi:42dB	Dis: 98cm	Tem:37 C	Hum:20 %	Non
RT:822.41s	Voi:42dB	Dis: 124cm	Tem:37 C	Hum:20 %	Non
RT:823.70s	Voi:41dB	Dis: 98cm	Tem:37 C	Hum:20 %	Non
RT:824.98s	Voi:42dB	Dis: 123cm	Tem:37 C	Hum:19 %	Non
RT:826.27s	Voi:42dB	Dis: 124cm	Tem:37 C	Hum:19 %	Non
RT:827.55s	Voi:42dB	Dis: 100cm	Tem:37 C	Hum:19 %	Non
RT:828.84s	Voi:42dB	Dis: 122cm	Tem:37 C	Hum:19 %	Non
RT:830.13s	Voi:42dB	Dis: 99cm	Tem:37 C	Hum:19 %	Non
RT:831.41s	Voi:42dB	Dis: 122cm	Tem:37 C	Hum:19 %	Non
RT:832.70s	Voi:42dB	Dis: 122cm	Tem:38 C	Hum:20 %	Non
RT:833.98s	Voi:42dB	Dis: 99cm	Tem:38 C	Hum:20 %	Non
RT:835.27s	Voi:42dB	Dis: 121cm	Tem:38 C	Hum:20 %	Non
RT:836.55s	Voi:42dB	Dis: 123cm	Tem:38 C	Hum:19 %	Non
RT:837.84s	Voi:42dB	Dis: 40cm	Tem:38 C	Hum:19 %	Non
RT:839.12s	Voi:42dB	Dis: 35cm	Tem:38 C	Hum:19 %	Non
RT:840.40s	Voi:42dB	Dis: 32cm	Tem:38 C	Hum:19 %	Non
RT:841.68s	Voi:42dB	Dis: 27cm	Tem:38 C	Hum:19 %	Non
RT:842.96s	Voi:42dB	Dis: 23cm	Tem:38 C	Hum:19 %	Non
RT:844.24s	Voi:42dB	Dis: 19cm	Tem:38 C	Hum:19 %	Non
RT:845.52s	Voi:42dB	Dis: 16cm	Tem:38 C	Hum:19 %	Non
RT:846.80s	Voi:42dB	Dis: 11cm	Tem:38 C	Hum:19 %	Non
RT:848.08s	Voi:42dB	Dis: 7cm	Tem:38 C	Hum:19 %	Non
RT:849.36s	Voi:41dB	Dis: 5cm	Tem:38 C	Hum:18 %	Non
RT:850.64s	Voi:42dB	Dis: 4cm	Tem:38 C	Hum:19 %	Ring
RT:852.11s	Voi:42dB	Dis: 4cm	Tem:38 C	Hum:18 %	Ring
RT:853.59s	Voi:42dB	Dis: 4cm	Tem:38 C	Hum:18 %	Ring
RT:855.07s	Voi:42dB	Dis: 5cm	Tem:38 C	Hum:18 %	Non
RT:856.35s	Voi:42dB	Dis: 100cm	Tem:38 C	Hum:18 %	Non
RT:857.64s	Voi:42dB	Dis: 99cm	Tem:38 C	Hum:18 %	Non
RT:858.92s	Voi:42dB	Dis: 4cm	Tem:38 C	Hum:18 %	Ring
RT:860.40s	Voi:42dB	Dis: 4cm	Tem:38 C	Hum:18 %	Ring
RT:861.88s	Voi:42dB	Dis: 7cm	Tem:38 C	Hum:18 %	Non
RT:863.16s	Voi:42dB	Dis: 100cm	Tem:38 C	Hum:18 %	Non
RT:864.44s	Voi:42dB	Dis: 9cm	Tem:38 C	Hum:18 %	Non
RT:865.72s	Voi:42dB	Dis: 5cm	Tem:38 C	Hum:17 %	Non
RT:867.00s	Voi:42dB	Dis: 4cm	Tem:38 C	Hum:17 %	Ring
RT:868.48s	Voi:42dB	Dis: 4cm	Tem:38 C	Hum:17 %	Ring
RT:869.96s	Voi:42dB	Dis: 108cm	Tem:38 C	Hum:17 %	Non
RT:871.24s	Voi:42dB	Dis: 102cm	Tem:38 C	Hum:17 %	Non
RT:872.53s	Voi:42dB	Dis: 100cm	Tem:38 C	Hum:17 %	Non
RT:873.81s	Voi:42dB	Dis: 0cm	Tem:38 C	Hum:17 %	Ring
RT:875.31s	Voi:42dB	Dis: 130cm	Tem:39 C	Hum:18 %	Ring
RT:876.80s	Voi:42dB	Dis: 12cm	Tem:39 C	Hum:18 %	Ring
RT:878.28s	Voi:42dB	Dis: 9cm	Tem:39 C	Hum:18 %	Ring
RT:879.76s	Voi:42dB	Dis: 7cm	Tem:39 C	Hum:18 %	Ring
RT:881.24s	Voi:42dB	Dis: 6cm	Tem:39 C	Hum:18 %	Ring
RT:882.72s	Voi:42dB	Dis: 4cm	Tem:39 C	Hum:18 %	Ring
RT:884.20s	Voi:42dB	Dis: 3cm	Tem:39 C	Hum:18 %	Ring
RT:885.67s	Voi:42dB	Dis: 9cm	Tem:39 C	Hum:18 %	Ring
RT:887.15s	Voi:42dB	Dis: 9cm	Tem:39 C	Hum:18 %	Ring
RT:888.63s	Voi:42dB	Dis: 106cm	Tem:39 C	Hum:17 %	Ring
RT:890.12s	Voi:42dB	Dis: 101cm	Tem:39 C	Hum:17 %	Ring
RT:891.60s	Voi:42dB	Dis: 102cm	Tem:39 C	Hum:17 %	Ring
RT:893.09s	Voi:42dB	Dis: 102cm	Tem:39 C	Hum:17 %	Ring
RT:894.57s	Voi:42dB	Dis: 99cm	Tem:39 C	Hum:17 %	Ring
RT:896.06s	Voi:42dB	Dis: 100cm	Tem:39 C	Hum:17 %	Ring
RT:897.54s	Voi:42dB	Dis: 105cm	Tem:39 C	Hum:17 %	Ring
RT:899.03s	Voi:42dB	Dis: 139cm	Tem:39 C	Hum:17 %	Ring
RT:900.51s	Voi:42dB	Dis: 100cm	Tem:39 C	Hum:18 %	Ring
RT:902.00s	Voi:42dB	Dis: 165cm	Tem:38 C	Hum:19 %	Non
RT:903.28s	Voi:42dB	Dis: 152cm	Tem:38 C	Hum:21 %	Non
RT:904.57s	Voi:42dB	Dis: 99cm	Tem:38 C	Hum:21 %	Non
RT:905.86s	Voi:42dB	Dis: 103cm	Tem:38 C	Hum:20 %	Non
RT:907.14s	Voi:42dB	Dis: 101cm	Tem:38 C	Hum:20 %	Non
RT:908.43s	Voi:42dB	Dis: 100cm	Tem:38 C	Hum:20 %	Non
RT:909.71s	Voi:42dB	Dis: 97cm	Tem:38 C	Hum:20 %	Non
RT:911.00s	Voi:42dB	Dis: 8cm	Tem:38 C	Hum:20 %	Non
RT:912.27s	Voi:42dB	Dis: 3cm	Tem:38 C	Hum:20 %	Ring
RT:913.75s	Voi:42dB	Dis: 3cm	Tem:38 C	Hum:20 %	Ring
RT:915.23s	Voi:42dB	Dis: 3cm	Tem:38 C	Hum:19 %	Ring
RT:916.71s	Voi:42dB	Dis: 3cm	Tem:37 C	Hum:18 %	Ring
RT:918.19s	Voi:42dB	Dis: 100cm	Tem:37 C	Hum:18 %	Non
RT:919.47s	Voi:42dB	Dis: 153cm	Tem:37 C	Hum:18 %	Non
RT:920.76s	Voi:42dB	Dis: 98cm	Tem:37 C	Hum:18 %	Non
RT:922.05s	Voi:42dB	Dis: 101cm	Tem:37 C	Hum:18 %	Non
RT:923.33s	Voi:42dB	Dis: 9cm	Tem:37 C	Hum:18 %	Non
RT:924.61s	Voi:42dB	Dis: 7cm	Tem:37 C	Hum:18 %	Non
RT:925.89s	Voi:42dB	Dis: 7cm	Tem:37 C	Hum:19 %	Non
RT:927.17s	Voi:42dB	Dis: 4cm	Tem:37 C	Hum:19 %	Ring
RT:928.65s	Voi:42dB	Dis: 3cm	Tem:37 C	Hum:19 %	Ring
RT:930.13s	Voi:42dB	Dis: 4cm	Tem:37 C	Hum:19 %	Ring
RT:931.60s	Voi:42dB	Dis: 3cm	Tem:37 C	Hum:19 %	Ring
RT:933.08s	Voi:42dB	Dis: 8cm	Tem:36 C	Hum:19 %	Non
RT:934.36s	Voi:42dB	Dis: 14cm	Tem:36 C	Hum:19 %	Non
RT:935.64s	Voi:42dB	Dis: 18cm	Tem:36 C	Hum:19 %	Non
RT:936.92s	Voi:42dB	Dis: 19cm	Tem:36 C	Hum:19 %	Non
RT:938.20s	Voi:42dB	Dis: 24cm	Tem:36 C	Hum:19 %	Non
RT:939.48s	Voi:42dB	Dis: 28cm	Tem:36 C	Hum:19 %	Non
RT:940.76s	Voi:42dB	Dis: 123cm	Tem:36 C	Hum:19 %	Non
RT:942.05s	Voi:42dB	Dis: 28cm	Tem:36 C	Hum:20 %	Non
RT:943.33s	Voi:42dB	Dis: 39cm	Tem:36 C	Hum:20 %	Non
RT:944.61s	Voi:42dB	Dis: 113cm	Tem:36 C	Hum:20 %	Non
RT:945.90s	Voi:42dB	Dis: 124cm	Tem:36 C	Hum:20 %	Non
RT:947.18s	Voi:42dB	Dis: 122cm	Tem:36 C	Hum:20 %	Non
RT:948.47s	Voi:42dB	Dis: 102cm	Tem:36 C	Hum:20 %	Non
RT:949.75s	Voi:42dB	Dis: 121cm	Tem:36 C	Hum:20 %	Non
RT:951.04s	Voi:42dB	Dis: 98cm	Tem:36 C	Hum:20 %	Non
RT:952.32s	Voi:42dB	Dis: 26cm	Tem:36 C	Hum:20 %	Non
RT:953.60s	Voi:41dB	Dis: 12cm	Tem:36 C	Hum:20 %	Non
RT:954.88s	Voi:42dB	Dis: 7cm	Tem:36 C	Hum:20 %	Non
RT:956.16s	Voi:42dB	Dis: 4cm	Tem:36 C	Hum:20 %	Ring
RT:957.64s	Voi:42dB	Dis: 4cm	Tem:36 C	Hum:20 %	Ring
RT:959.12s	Voi:42dB	Dis: 4cm	Tem:36 C	Hum:20 %	Ring
RT:960.60s	Voi:42dB	Dis: 4cm	Tem:36 C	Hum:20 %	Ring
RT:962.08s	Voi:42dB	Dis: 4cm	Tem:36 C	Hum:20 %	Ring
RT:963.55s	Voi:42dB	Dis: 10cm	Tem:36 C	Hum:20 %	Non
RT:964.83s	Voi:42dB	Dis: 20cm	Tem:36 C	Hum:20 %	Non
RT:966.11s	Voi:42dB	Dis: 27cm	Tem:36 C	Hum:20 %	Non
RT:967.39s	Voi:42dB	Dis: 36cm	Tem:36 C	Hum:20 %	Non
RT:968.67s	Voi:41dB	Dis: 99cm	Tem:36 C	Hum:20 %	Non
RT:969.96s	Voi:42dB	Dis: 99cm	Tem:36 C	Hum:20 %	Non
RT:971.24s	Voi:42dB	Dis: 99cm	Tem:36 C	Hum:20 %	Non
RT:972.53s	Voi:42dB	Dis: 99cm	Tem:36 C	Hum:20 %	Non
RT:973.81s	Voi:42dB	Dis: 79cm	Tem:36 C	Hum:20 %	Non
RT:975.09s	Voi:42dB	Dis: 39cm	Tem:36 C	Hum:20 %	Non
RT:976.38s	Voi:42dB	Dis: 11cm	Tem:36 C	Hum:20 %	Non
RT:977.66s	Voi:42dB	Dis: 31cm	Tem:36 C	Hum:20 %	Non
RT:978.94s	Voi:42dB	Dis: 25cm	Tem:36 C	Hum:20 %	Non
RT:980.22s	Voi:42dB	Dis: 6cm	Tem:37 C	Hum:20 %	Non
RT:981.49s	Voi:42dB	Dis: 3cm	Tem:37 C	Hum:20 %	Ring
RT:982.97s	Voi:42dB	Dis: 3cm	Tem:37 C	Hum:20 %	Ring
RT:984.45s	Voi:41dB	Dis: 3cm	Tem:37 C	Hum:20 %	Ring
RT:985.93s	Voi:41dB	Dis: 3cm	Tem:37 C	Hum:20 %	Ring
RT:987.41s	Voi:41dB	Dis: 11cm	Tem:37 C	Hum:20 %	Non
RT:988.69s	Voi:41dB	Dis: 17cm	Tem:37 C	Hum:20 %	Non
RT:989.97s	Voi:41dB	Dis: 95cm	Tem:37 C	Hum:19 %	Non
RT:991.25s	Voi:41dB	Dis: 123cm	Tem:37 C	Hum:20 %	Non
RT:992.54s	Voi:41dB	Dis: 101cm	Tem:37 C	Hum:19 %	Non
RT:993.82s	Voi:41dB	Dis: 52cm	Tem:37 C	Hum:19 %	Non
RT:995.10s	Voi:41dB	Dis: 124cm	Tem:37 C	Hum:19 %	Non
RT:996.39s	Voi:41dB	Dis: 97cm	Tem:37 C	Hum:19 %	Non
RT:997.67s	Voi:41dB	Dis: 98cm	Tem:37 C	Hum:19 %	Non
RT:998.96s	Voi:41dB	Dis: 47cm	Tem:37 C	Hum:19 %	Non
RT:1000.24s	Voi:41dB	Dis: 21cm	Tem:37 C	Hum:19 %	Non
RT:1001.52s	Voi:42dB	Dis: 20cm	Tem:37 C	Hum:19 %	Non
RT:1002.80s	Voi:41dB	Dis: 12cm	Tem:37 C	Hum:19 %	Non
RT:1004.08s	Voi:42dB	Dis: 9cm	Tem:37 C	Hum:19 %	Non
RT:1005.36s	Voi:41dB	Dis: 6cm	Tem:37 C	Hum:19 %	Non
RT:1006.64s	Voi:41dB	Dis: 4cm	Tem:37 C	Hum:19 %	Ring
RT:1008.12s	Voi:41dB	Dis: 4cm	Tem:37 C	Hum:19 %	Ring
RT:1009.60s	Voi:42dB	Dis: 4cm	Tem:37 C	Hum:19 %	Ring
RT:1011.08s	Voi:42dB	Dis: 4cm	Tem:37 C	Hum:19 %	Ring
RT:1012.55s	Voi:41dB	Dis: 16cm	Tem:37 C	Hum:19 %	Non
RT:1013.83s	Voi:41dB	Dis: 37cm	Tem:37 C	Hum:19 %	Non
RT:1015.12s	Voi:41dB	Dis: 50cm	Tem:37 C	Hum:18 %	Non
RT:1016.40s	Voi:41dB	Dis: 99cm	Tem:37 C	Hum:18 %	Non
RT:1017.68s	Voi:42dB	Dis: 43cm	Tem:37 C	Hum:18 %	Non
RT:1018.96s	Voi:42dB	Dis: 42cm	Tem:37 C	Hum:18 %	Non
RT:1020.24s	Voi:41dB	Dis: 46cm	Tem:37 C	Hum:18 %	Non
RT:1021.53s	Voi:41dB	Dis: 45cm	Tem:37 C	Hum:18 %	Non
RT:1022.81s	Voi:41dB	Dis: 39cm	Tem:38 C	Hum:19 %	Non
RT:1024.09s	Voi:41dB	Dis: 18cm	Tem:37 C	Hum:18 %	Non
RT:1025.37s	Voi:41dB	Dis: 7cm	Tem:37 C	Hum:18 %	Non
RT:1026.65s	Voi:42dB	Dis: 4cm	Tem:37 C	Hum:18 %	Ring
RT:1028.13s	Voi:42dB	Dis: 3cm	Tem:38 C	Hum:19 %	Ring
RT:1029.60s	Voi:41dB	Dis: 3cm	Tem:38 C	Hum:19 %	Ring
RT:1031.08s	Voi:41dB	Dis: 3cm	Tem:38 C	Hum:19 %	Ring
RT:1032.56s	Voi:42dB	Dis: 3cm	Tem:38 C	Hum:19 %	Ring
RT:1034.04s	Voi:41dB	Dis: 3cm	Tem:38 C	Hum:19 %	Ring
RT:1035.52s	Voi:42dB	Dis: 3cm	Tem:38 C	Hum:19 %	Ring
RT:1037.00s	Voi:41dB	Dis: 5cm	Tem:38 C	Hum:19 %	Non
RT:1038.28s	Voi:42dB	Dis: 17cm	Tem:38 C	Hum:19 %	Non
RT:1039.56s	Voi:42dB	Dis: 33cm	Tem:38 C	Hum:19 %	Non
RT:1040.84s	Voi:41dB	Dis: 79cm	Tem:38 C	Hum:19 %	Non
RT:1042.12s	Voi:41dB	Dis: 99cm	Tem:38 C	Hum:19 %	Non
RT:1043.41s	Voi:41dB	Dis: 100cm	Tem:38 C	Hum:19 %	Non
RT:1044.69s	Voi:41dB	Dis: 111cm	Tem:38 C	Hum:19 %	Non
RT:1045.98s	Voi:41dB	Dis: 103cm	Tem:38 C	Hum:19 %	Non
RT:1047.26s	Voi:42dB	Dis: 92cm	Tem:38 C	Hum:19 %	Non
RT:1048.55s	Voi:41dB	Dis: 37cm	Tem:38 C	Hum:18 %	Non
RT:1049.83s	Voi:41dB	Dis: 32cm	Tem:38 C	Hum:18 %	Non
RT:1051.11s	Voi:41dB	Dis: 30cm	Tem:38 C	Hum:18 %	Non
RT:1052.39s	Voi:41dB	Dis: 22cm	Tem:38 C	Hum:18 %	Non
RT:1053.67s	Voi:42dB	Dis: 16cm	Tem:38 C	Hum:18 %	Non
RT:1054.95s	Voi:42dB	Dis: 12cm	Tem:38 C	Hum:18 %	Non
RT:1056.23s	Voi:41dB	Dis: 10cm	Tem:38 C	Hum:18 %	Non
RT:1057.51s	Voi:41dB	Dis: 7cm	Tem:38 C	Hum:18 %	Non
RT:1058.78s	Voi:41dB	Dis: 3cm	Tem:38 C	Hum:18 %	Ring
RT:1060.26s	Voi:42dB	Dis: 3cm	Tem:38 C	Hum:18 %	Ring
RT:1061.74s	Voi:41dB	Dis: 3cm	Tem:38 C	Hum:18 %	Ring
RT:1063.22s	Voi:42dB	Dis: 3cm	Tem:38 C	Hum:18 %	Ring
RT:1064.70s	Voi:42dB	Dis: 12cm	Tem:38 C	Hum:18 %	Non
RT:1065.98s	Voi:41dB	Dis: 122cm	Tem:38 C	Hum:18 %	Non
RT:1067.27s	Voi:42dB	Dis: 99cm	Tem:38 C	Hum:18 %	Non
RT:1068.55s	Voi:41dB	Dis: 11cm	Tem:38 C	Hum:18 %	Non
RT:1069.83s	Voi:42dB	Dis: 4cm	Tem:38 C	Hum:18 %	Ring
RT:1071.31s	Voi:42dB	Dis: 3cm	Tem:38 C	Hum:18 %	Ring
RT:1072.79s	Voi:41dB	Dis: 3cm	Tem:38 C	Hum:18 %	Ring
RT:1074.27s	Voi:42dB	Dis: 108cm	Tem:38 C	Hum:18 %	Non
RT:1075.55s	Voi:42dB	Dis: 100cm	Tem:38 C	Hum:18 %	Non
RT:1076.83s	Voi:41dB	Dis: 109cm	Tem:38 C	Hum:18 %	Non
RT:1078.12s	Voi:41dB	Dis: 107cm	Tem:38 C	Hum:18 %	Non
RT:1079.41s	Voi:41dB	Dis: 105cm	Tem:38 C	Hum:18 %	Non
RT:1080.69s	Voi:41dB	Dis: 3cm	Tem:38 C	Hum:18 %	Ring
RT:1082.17s	Voi:42dB	Dis: 3cm	Tem:38 C	Hum:18 %	Ring
RT:1083.65s	Voi:41dB	Dis: 4cm	Tem:38 C	Hum:18 %	Ring
RT:1085.13s	Voi:42dB	Dis: 105cm	Tem:38 C	Hum:18 %	Non
RT:1086.41s	Voi:41dB	Dis: 101cm	Tem:38 C	Hum:18 %	Non
RT:1087.70s	Voi:41dB	Dis: 98cm	Tem:38 C	Hum:18 %	Non
RT:1088.98s	Voi:41dB	Dis: 97cm	Tem:38 C	Hum:18 %	Non
RT:1090.27s	Voi:42dB	Dis: 5cm	Tem:38 C	Hum:18 %	Non
RT:1091.54s	Voi:41dB	Dis: 4cm	Tem:38 C	Hum:18 %	Ring
RT:1093.02s	Voi:42dB	Dis: 4cm	Tem:38 C	Hum:18 %	Ring
RT:1094.50s	Voi:41dB	Dis: 4cm	Tem:38 C	Hum:18 %	Ring
RT:1095.98s	Voi:42dB	Dis: 109cm	Tem:38 C	Hum:18 %	Non
RT:1097.27s	Voi:42dB	Dis: 109cm	Tem:38 C	Hum:18 %	Non
RT:1098.55s	Voi:42dB	Dis: 99cm	Tem:38 C	Hum:18 %	Non
RT:1099.83s	Voi:41dB	Dis: 21cm	Tem:38 C	Hum:18 %	Non
RT:1101.12s	Voi:41dB	Dis: 4cm	Tem:38 C	Hum:17 %	Ring
RT:1102.59s	Voi:42dB	Dis: 3cm	Tem:38 C	Hum:18 %	Ring
RT:1104.07s	Voi:42dB	Dis: 8cm	Tem:38 C	Hum:17 %	Non
RT:1105.35s	Voi:42dB	Dis: 102cm	Tem:38 C	Hum:18 %	Non
RT:1106.64s	Voi:41dB	Dis: 106cm	Tem:38 C	Hum:17 %	Non
RT:1107.92s	Voi:41dB	Dis: 101cm	Tem:38 C	Hum:18 %	Non
RT:1109.21s	Voi:41dB	Dis: 106cm	Tem:38 C	Hum:17 %	Non
RT:1110.49s	Voi:42dB	Dis: 101cm	Tem:38 C	Hum:17 %	Non
RT:1111.78s	Voi:41dB	Dis: 5cm	Tem:38 C	Hum:18 %	Non
RT:1113.06s	Voi:41dB	Dis: 4cm	Tem:38 C	Hum:17 %	Ring
RT:1114.53s	Voi:41dB	Dis: 4cm	Tem:38 C	Hum:17 %	Ring
RT:1116.01s	Voi:41dB	Dis: 4cm	Tem:38 C	Hum:17 %	Ring
RT:1117.49s	Voi:42dB	Dis: 8cm	Tem:38 C	Hum:17 %	Non
RT:1118.77s	Voi:42dB	Dis: 105cm	Tem:38 C	Hum:17 %	Non
RT:1120.06s	Voi:41dB	Dis: 109cm	Tem:38 C	Hum:17 %	Non
RT:1121.34s	Voi:42dB	Dis: 105cm	Tem:38 C	Hum:17 %	Non
RT:1122.63s	Voi:41dB	Dis: 103cm	Tem:38 C	Hum:17 %	Non
RT:1123.91s	Voi:42dB	Dis: 104cm	Tem:38 C	Hum:17 %	Non
RT:1125.20s	Voi:41dB	Dis: 6cm	Tem:38 C	Hum:17 %	Non
RT:1126.47s	Voi:41dB	Dis: 4cm	Tem:38 C	Hum:17 %	Ring
RT:1127.95s	Voi:42dB	Dis: 4cm	Tem:38 C	Hum:17 %	Ring
RT:1129.43s	Voi:42dB	Dis: 4cm	Tem:38 C	Hum:17 %	Ring
RT:1130.91s	Voi:42dB	Dis: 4cm	Tem:38 C	Hum:17 %	Ring
RT:1132.39s	Voi:41dB	Dis: 4cm	Tem:38 C	Hum:17 %	Ring
RT:1133.87s	Voi:42dB	Dis: 5cm	Tem:38 C	Hum:17 %	Non
RT:1135.15s	Voi:42dB	Dis: 100cm	Tem:38 C	Hum:17 %	Non
RT:1136.43s	Voi:42dB	Dis: 101cm	Tem:38 C	Hum:17 %	Non
RT:1137.72s	Voi:42dB	Dis: 138cm	Tem:38 C	Hum:17 %	Non
RT:1139.01s	Voi:42dB	Dis: 99cm	Tem:38 C	Hum:17 %	Non
RT:1140.29s	Voi:41dB	Dis: 104cm	Tem:38 C	Hum:17 %	Non
RT:1141.57s	Voi:42dB	Dis: 5cm	Tem:38 C	Hum:17 %	Non
RT:1142.85s	Voi:42dB	Dis: 3cm	Tem:38 C	Hum:17 %	Ring
RT:1144.33s	Voi:41dB	Dis: 4cm	Tem:38 C	Hum:17 %	Ring
RT:1145.81s	Voi:42dB	Dis: 4cm	Tem:38 C	Hum:17 %	Ring
RT:1147.29s	Voi:42dB	Dis: 100cm	Tem:38 C	Hum:17 %	Non
RT:1148.57s	Voi:41dB	Dis: 102cm	Tem:38 C	Hum:17 %	Non
RT:1149.86s	Voi:42dB	Dis: 16cm	Tem:38 C	Hum:17 %	Non
RT:1151.14s	Voi:42dB	Dis: 24cm	Tem:38 C	Hum:17 %	Non
RT:1152.42s	Voi:42dB	Dis: 59cm	Tem:38 C	Hum:17 %	Non
RT:1153.70s	Voi:41dB	Dis: 102cm	Tem:38 C	Hum:17 %	Non
RT:1154.98s	Voi:41dB	Dis: 98cm	Tem:38 C	Hum:17 %	Non
RT:1156.27s	Voi:41dB	Dis: 98cm	Tem:38 C	Hum:17 %	Non
RT:1157.56s	Voi:42dB	Dis: 121cm	Tem:38 C	Hum:17 %	Non
RT:1158.84s	Voi:42dB	Dis: 99cm	Tem:38 C	Hum:17 %	Non
RT:1160.13s	Voi:41dB	Dis: 98cm	Tem:38 C	Hum:17 %	Non
RT:1161.41s	Voi:41dB	Dis: 99cm	Tem:38 C	Hum:17 %	Non
RT:1162.69s	Voi:41dB	Dis: 99cm	Tem:38 C	Hum:17 %	Non
RT:1163.98s	Voi:42dB	Dis: 45cm	Tem:38 C	Hum:17 %	Non
RT:1165.26s	Voi:42dB	Dis: 35cm	Tem:38 C	Hum:17 %	Non
RT:1166.54s	Voi:42dB	Dis: 29cm	Tem:38 C	Hum:17 %	Non
RT:1167.82s	Voi:41dB	Dis: 28cm	Tem:38 C	Hum:17 %	Non
RT:1169.10s	Voi:42dB	Dis: 18cm	Tem:38 C	Hum:17 %	Non
RT:1170.38s	Voi:41dB	Dis: 13cm	Tem:38 C	Hum:17 %	Non
RT:1171.66s	Voi:41dB	Dis: 9cm	Tem:38 C	Hum:17 %	Non
RT:1172.94s	Voi:41dB	Dis: 8cm	Tem:38 C	Hum:17 %	Non
RT:1174.22s	Voi:42dB	Dis: 7cm	Tem:38 C	Hum:17 %	Non
RT:1175.50s	Voi:42dB	Dis: 6cm	Tem:38 C	Hum:17 %	Non
RT:1176.78s	Voi:42dB	Dis: 4cm	Tem:38 C	Hum:17 %	Ring
RT:1178.26s	Voi:41dB	Dis: 4cm	Tem:38 C	Hum:17 %	Ring
RT:1179.74s	Voi:42dB	Dis: 4cm	Tem:38 C	Hum:17 %	Ring
RT:1181.21s	Voi:42dB	Dis: 4cm	Tem:38 C	Hum:17 %	Ring
RT:1182.69s	Voi:41dB	Dis: 4cm	Tem:38 C	Hum:17 %	Ring
RT:1184.17s	Voi:41dB	Dis: 8cm	Tem:38 C	Hum:17 %	Non
RT:1185.45s	Voi:42dB	Dis: 16cm	Tem:38 C	Hum:17 %	Non
RT:1186.73s	Voi:42dB	Dis: 20cm	Tem:38 C	Hum:17 %	Non
RT:1188.01s	Voi:41dB	Dis: 23cm	Tem:38 C	Hum:17 %	Non
RT:1189.29s	Voi:41dB	Dis: 27cm	Tem:38 C	Hum:17 %	Non
RT:1190.57s	Voi:42dB	Dis: 28cm	Tem:38 C	Hum:17 %	Non
RT:1191.85s	Voi:42dB	Dis: 30cm	Tem:38 C	Hum:17 %	Non
RT:1193.13s	Voi:41dB	Dis: 34cm	Tem:38 C	Hum:17 %	Non
RT:1194.41s	Voi:42dB	Dis: 34cm	Tem:38 C	Hum:17 %	Non
RT:1195.69s	Voi:42dB	Dis: 43cm	Tem:38 C	Hum:17 %	Non
RT:1196.97s	Voi:42dB	Dis: 30cm	Tem:38 C	Hum:17 %	Non
RT:1198.26s	Voi:41dB	Dis: 21cm	Tem:38 C	Hum:17 %	Non
RT:1199.54s	Voi:42dB	Dis: 14cm	Tem:38 C	Hum:17 %	Non
RT:1200.81s	Voi:41dB	Dis: 9cm	Tem:38 C	Hum:17 %	Non
RT:1202.09s	Voi:41dB	Dis: 7cm	Tem:38 C	Hum:17 %	Non
RT:1203.37s	Voi:42dB	Dis: 5cm	Tem:38 C	Hum:17 %	Non
RT:1204.65s	Voi:41dB	Dis: 4cm	Tem:38 C	Hum:17 %	Ring
RT:1206.13s	Voi:42dB	Dis: 4cm	Tem:38 C	Hum:17 %	Ring
RT:1207.61s	Voi:42dB	Dis: 3cm	Tem:38 C	Hum:17 %	Ring
RT:1209.09s	Voi:42dB	Dis: 3cm	Tem:38 C	Hum:17 %	Ring
RT:1210.57s	Voi:41dB	Dis: 9cm	Tem:38 C	Hum:17 %	Non
RT:1211.85s	Voi:41dB	Dis: 15cm	Tem:38 C	Hum:17 %	Non
RT:1213.13s	Voi:41dB	Dis: 19cm	Tem:38 C	Hum:17 %	Non
RT:1214.41s	Voi:42dB	Dis: 22cm	Tem:38 C	Hum:17 %	Non
RT:1215.69s	Voi:42dB	Dis: 26cm	Tem:38 C	Hum:17 %	Non
RT:1216.97s	Voi:41dB	Dis: 33cm	Tem:38 C	Hum:17 %	Non
RT:1218.25s	Voi:42dB	Dis: 12cm	Tem:38 C	Hum:17 %	Non
RT:1219.53s	Voi:41dB	Dis: 7cm	Tem:38 C	Hum:17 %	Non
RT:1220.81s	Voi:41dB	Dis: 4cm	Tem:38 C	Hum:17 %	Ring
RT:1222.29s	Voi:42dB	Dis: 5cm	Tem:38 C	Hum:17 %	Non
RT:1223.56s	Voi:42dB	Dis: 4cm	Tem:38 C	Hum:17 %	Ring
RT:1225.04s	Voi:41dB	Dis: 4cm	Tem:38 C	Hum:17 %	Ring
RT:1226.52s	Voi:42dB	Dis: 5cm	Tem:38 C	Hum:17 %	Non
RT:1227.80s	Voi:42dB	Dis: 5cm	Tem:38 C	Hum:17 %	Non
RT:1229.08s	Voi:41dB	Dis: 7cm	Tem:38 C	Hum:17 %	Non
RT:1230.36s	Voi:41dB	Dis: 12cm	Tem:38 C	Hum:17 %	Non
RT:1231.64s	Voi:41dB	Dis: 26cm	Tem:38 C	Hum:17 %	Non
RT:1232.92s	Voi:41dB	Dis: 39cm	Tem:38 C	Hum:17 %	Non
RT:1234.20s	Voi:42dB	Dis: 45cm	Tem:38 C	Hum:17 %	Non
RT:1235.48s	Voi:41dB	Dis: 99cm	Tem:38 C	Hum:17 %	Non
RT:1236.77s	Voi:42dB	Dis: 98cm	Tem:38 C	Hum:17 %	Non
RT:1238.05s	Voi:41dB	Dis: 99cm	Tem:38 C	Hum:17 %	Non
RT:1239.33s	Voi:41dB	Dis: 42cm	Tem:38 C	Hum:17 %	Non
RT:1240.61s	Voi:42dB	Dis: 61cm	Tem:38 C	Hum:17 %	Non
RT:1241.90s	Voi:42dB	Dis: 25cm	Tem:38 C	Hum:17 %	Non
RT:1243.18s	Voi:42dB	Dis: 17cm	Tem:38 C	Hum:17 %	Non
RT:1244.46s	Voi:41dB	Dis: 11cm	Tem:38 C	Hum:17 %	Non
RT:1245.74s	Voi:41dB	Dis: 8cm	Tem:38 C	Hum:17 %	Non
RT:1247.02s	Voi:41dB	Dis: 4cm	Tem:38 C	Hum:17 %	Ring
RT:1248.50s	Voi:42dB	Dis: 3cm	Tem:38 C	Hum:17 %	Ring
RT:1249.97s	Voi:42dB	Dis: 3cm	Tem:38 C	Hum:17 %	Ring
RT:1251.45s	Voi:42dB	Dis: 3cm	Tem:38 C	Hum:17 %	Ring
RT:1252.93s	Voi:41dB	Dis: 3cm	Tem:38 C	Hum:17 %	Ring
RT:1254.41s	Voi:41dB	Dis: 5cm	Tem:38 C	Hum:17 %	Non
RT:1255.69s	Voi:42dB	Dis: 10cm	Tem:38 C	Hum:17 %	Non
RT:1256.97s	Voi:42dB	Dis: 100cm	Tem:38 C	Hum:17 %	Non
RT:1258.25s	Voi:41dB	Dis: 98cm	Tem:38 C	Hum:18 %	Non
RT:1259.54s	Voi:41dB	Dis: 12cm	Tem:38 C	Hum:17 %	Non
RT:1260.82s	Voi:41dB	Dis: 98cm	Tem:38 C	Hum:14 %	Non
RT:1262.10s	Voi:41dB	Dis: 99cm	Tem:38 C	Hum:18 %	Non
RT:1263.39s	Voi:41dB	Dis: 16cm	Tem:38 C	Hum:18 %	Non
RT:1264.67s	Voi:41dB	Dis: 8cm	Tem:38 C	Hum:18 %	Non
RT:1265.94s	Voi:41dB	Dis: 6cm	Tem:38 C	Hum:18 %	Non
RT:1267.22s	Voi:42dB	Dis: 5cm	Tem:38 C	Hum:18 %	Non
RT:1268.50s	Voi:41dB	Dis: 4cm	Tem:38 C	Hum:18 %	Ring
RT:1269.98s	Voi:41dB	Dis: 4cm	Tem:38 C	Hum:18 %	Ring
RT:1271.46s	Voi:41dB	Dis: 4cm	Tem:38 C	Hum:18 %	Ring
RT:1272.94s	Voi:41dB	Dis: 4cm	Tem:38 C	Hum:18 %	Ring
RT:1274.42s	Voi:41dB	Dis: 4cm	Tem:38 C	Hum:18 %	Ring
RT:1275.90s	Voi:42dB	Dis: 15cm	Tem:38 C	Hum:18 %	Non
RT:1277.18s	Voi:42dB	Dis: 99cm	Tem:38 C	Hum:18 %	Non
RT:1278.46s	Voi:41dB	Dis: 121cm	Tem:38 C	Hum:18 %	Non
RT:1279.75s	Voi:41dB	Dis: 124cm	Tem:38 C	Hum:18 %	Non
RT:1281.03s	Voi:41dB	Dis: 122cm	Tem:38 C	Hum:18 %	Non
RT:1282.32s	Voi:42dB	Dis: 31cm	Tem:38 C	Hum:18 %	Non
RT:1283.60s	Voi:41dB	Dis: 20cm	Tem:38 C	Hum:18 %	Non
RT:1284.88s	Voi:42dB	Dis: 12cm	Tem:38 C	Hum:18 %	Non
RT:1286.16s	Voi:41dB	Dis: 9cm	Tem:38 C	Hum:18 %	Non
RT:1287.44s	Voi:41dB	Dis: 4cm	Tem:38 C	Hum:17 %	Ring
RT:1288.92s	Voi:42dB	Dis: 4cm	Tem:38 C	Hum:17 %	Ring
RT:1290.40s	Voi:41dB	Dis: 3cm	Tem:38 C	Hum:17 %	Ring
RT:1291.88s	Voi:41dB	Dis: 3cm	Tem:38 C	Hum:17 %	Ring
RT:1293.35s	Voi:42dB	Dis: 10cm	Tem:38 C	Hum:17 %	Non
RT:1294.63s	Voi:41dB	Dis: 26cm	Tem:38 C	Hum:17 %	Non
RT:1295.91s	Voi:41dB	Dis: 14cm	Tem:38 C	Hum:17 %	Non
RT:1297.19s	Voi:42dB	Dis: 8cm	Tem:38 C	Hum:17 %	Non
RT:1298.47s	Voi:41dB	Dis: 4cm	Tem:38 C	Hum:17 %	Ring
RT:1299.95s	Voi:41dB	Dis: 4cm	Tem:38 C	Hum:17 %	Ring
RT:1301.43s	Voi:42dB	Dis: 11cm	Tem:38 C	Hum:17 %	Non
RT:1302.71s	Voi:41dB	Dis: 100cm	Tem:38 C	Hum:17 %	Non
RT:1304.00s	Voi:41dB	Dis: 78cm	Tem:38 C	Hum:17 %	Non
RT:1305.28s	Voi:42dB	Dis: 7cm	Tem:38 C	Hum:17 %	Non
RT:1306.56s	Voi:41dB	Dis: 5cm	Tem:38 C	Hum:17 %	Non
RT:1307.84s	Voi:41dB	Dis: 5cm	Tem:38 C	Hum:17 %	Non
RT:1309.11s	Voi:41dB	Dis: 5cm	Tem:38 C	Hum:17 %	Non
RT:1310.39s	Voi:41dB	Dis: 4cm	Tem:38 C	Hum:17 %	Ring
RT:1311.87s	Voi:42dB	Dis: 4cm	Tem:38 C	Hum:17 %	Ring
RT:1313.35s	Voi:42dB	Dis: 4cm	Tem:38 C	Hum:17 %	Ring
RT:1314.83s	Voi:42dB	Dis: 4cm	Tem:38 C	Hum:17 %	Ring
RT:1316.31s	Voi:41dB	Dis: 3cm	Tem:38 C	Hum:17 %	Ring
RT:1317.79s	Voi:41dB	Dis: 5cm	Tem:38 C	Hum:17 %	Non
RT:1319.07s	Voi:41dB	Dis: 7cm	Tem:38 C	Hum:13 %	Non
RT:1320.35s	Voi:40dB	Dis: 27cm	Tem:38 C	Hum:13 %	Non
RT:1321.63s	Voi:40dB	Dis: 125cm	Tem:38 C	Hum:13 %	Non
RT:1322.91s	Voi:41dB	Dis: 113cm	Tem:38 C	Hum:13 %	Non
RT:1324.20s	Voi:41dB	Dis: 118cm	Tem:38 C	Hum:13 %	Non
RT:1325.48s	Voi:40dB	Dis: 98cm	Tem:38 C	Hum:13 %	Non
RT:1326.77s	Voi:41dB	Dis: 99cm	Tem:38 C	Hum:13 %	Non
RT:1328.05s	Voi:41dB	Dis: 53cm	Tem:38 C	Hum:13 %	Non
RT:1329.34s	Voi:40dB	Dis: 27cm	Tem:38 C	Hum:13 %	Non
RT:1330.62s	Voi:40dB	Dis: 16cm	Tem:38 C	Hum:13 %	Non
RT:1331.90s	Voi:41dB	Dis: 9cm	Tem:38 C	Hum:13 %	Non
RT:1333.18s	Voi:40dB	Dis: 4cm	Tem:38 C	Hum:13 %	Ring
RT:1334.65s	Voi:41dB	Dis: 3cm	Tem:38 C	Hum:13 %	Ring
RT:1336.13s	Voi:41dB	Dis: 3cm	Tem:38 C	Hum:13 %	Ring
RT:1337.61s	Voi:40dB	Dis: 3cm	Tem:38 C	Hum:13 %	Ring
RT:1339.09s	Voi:40dB	Dis: 16cm	Tem:38 C	Hum:13 %	Non
RT:1340.37s	Voi:41dB	Dis: 41cm	Tem:38 C	Hum:13 %	Non
RT:1341.65s	Voi:40dB	Dis: 115cm	Tem:38 C	Hum:13 %	Non
RT:1342.94s	Voi:40dB	Dis: 122cm	Tem:38 C	Hum:13 %	Non
RT:1344.22s	Voi:40dB	Dis: 43cm	Tem:38 C	Hum:13 %	Non
RT:1345.51s	Voi:40dB	Dis: 28cm	Tem:38 C	Hum:13 %	Non
RT:1346.79s	Voi:40dB	Dis: 24cm	Tem:38 C	Hum:13 %	Non
RT:1348.07s	Voi:40dB	Dis: 17cm	Tem:38 C	Hum:13 %	Non
RT:1349.35s	Voi:40dB	Dis: 12cm	Tem:38 C	Hum:13 %	Non
RT:1350.63s	Voi:41dB	Dis: 6cm	Tem:38 C	Hum:13 %	Non
RT:1351.90s	Voi:40dB	Dis: 4cm	Tem:38 C	Hum:13 %	Ring
RT:1353.38s	Voi:40dB	Dis: 4cm	Tem:38 C	Hum:13 %	Ring
RT:1354.86s	Voi:40dB	Dis: 4cm	Tem:38 C	Hum:13 %	Ring
RT:1356.34s	Voi:41dB	Dis: 8cm	Tem:38 C	Hum:13 %	Non
RT:1357.62s	Voi:40dB	Dis: 22cm	Tem:38 C	Hum:13 %	Non
RT:1358.90s	Voi:41dB	Dis: 63cm	Tem:38 C	Hum:13 %	Non
RT:1360.18s	Voi:40dB	Dis: 123cm	Tem:38 C	Hum:13 %	Non
RT:1361.47s	Voi:41dB	Dis: 99cm	Tem:38 C	Hum:13 %	Non
RT:1362.75s	Voi:41dB	Dis: 105cm	Tem:38 C	Hum:13 %	Non
RT:1364.04s	Voi:40dB	Dis: 83cm	Tem:38 C	Hum:13 %	Non
RT:1365.32s	Voi:41dB	Dis: 28cm	Tem:38 C	Hum:13 %	Non
RT:1366.60s	Voi:40dB	Dis: 24cm	Tem:38 C	Hum:13 %	Non
RT:1367.88s	Voi:41dB	Dis: 14cm	Tem:38 C	Hum:13 %	Non
RT:1369.16s	Voi:40dB	Dis: 6cm	Tem:38 C	Hum:13 %	Non
RT:1370.44s	Voi:40dB	Dis: 3cm	Tem:38 C	Hum:13 %	Ring
RT:1371.92s	Voi:41dB	Dis: 3cm	Tem:38 C	Hum:13 %	Ring
RT:1373.40s	Voi:40dB	Dis: 3cm	Tem:38 C	Hum:13 %	Ring
RT:1374.88s	Voi:40dB	Dis: 3cm	Tem:38 C	Hum:13 %	Ring
RT:1376.36s	Voi:41dB	Dis: 3cm	Tem:38 C	Hum:13 %	Ring
RT:1377.84s	Voi:41dB	Dis: 3cm	Tem:38 C	Hum:13 %	Ring
RT:1379.31s	Voi:41dB	Dis: 3cm	Tem:38 C	Hum:13 %	Ring
RT:1380.80s	Voi:41dB	Dis: 8cm	Tem:38 C	Hum:13 %	Non
RT:1382.07s	Voi:41dB	Dis: 11cm	Tem:38 C	Hum:13 %	Non
RT:1383.35s	Voi:40dB	Dis: 11cm	Tem:38 C	Hum:13 %	Non
RT:1384.63s	Voi:41dB	Dis: 11cm	Tem:38 C	Hum:13 %	Non
RT:1385.91s	Voi:40dB	Dis: 13cm	Tem:38 C	Hum:13 %	Non
RT:1387.19s	Voi:41dB	Dis: 13cm	Tem:38 C	Hum:13 %	Non
RT:1388.47s	Voi:41dB	Dis: 19cm	Tem:38 C	Hum:13 %	Non
RT:1389.75s	Voi:41dB	Dis: 29cm	Tem:38 C	Hum:13 %	Non
RT:1391.03s	Voi:40dB	Dis: 69cm	Tem:38 C	Hum:13 %	Non
RT:1392.31s	Voi:41dB	Dis: 86cm	Tem:38 C	Hum:13 %	Non
RT:1393.60s	Voi:41dB	Dis: 42cm	Tem:38 C	Hum:13 %	Non
RT:1394.88s	Voi:40dB	Dis: 90cm	Tem:38 C	Hum:13 %	Non
RT:1396.16s	Voi:40dB	Dis: 27cm	Tem:38 C	Hum:13 %	Non
RT:1397.44s	Voi:41dB	Dis: 12cm	Tem:38 C	Hum:13 %	Non
RT:1398.72s	Voi:41dB	Dis: 9cm	Tem:38 C	Hum:13 %	Non
RT:1400.00s	Voi:41dB	Dis: 11cm	Tem:38 C	Hum:13 %	Non
RT:1401.28s	Voi:41dB	Dis: 12cm	Tem:38 C	Hum:13 %	Non
RT:1402.56s	Voi:40dB	Dis: 11cm	Tem:38 C	Hum:13 %	Non
RT:1403.84s	Voi:40dB	Dis: 8cm	Tem:38 C	Hum:13 %	Non
RT:1405.12s	Voi:40dB	Dis: 6cm	Tem:38 C	Hum:13 %	Non
RT:1406.40s	Voi:40dB	Dis: 6cm	Tem:38 C	Hum:13 %	Non
RT:1407.68s	Voi:40dB	Dis: 6cm	Tem:38 C	Hum:13 %	Non
RT:1408.96s	Voi:40dB	Dis: 5cm	Tem:38 C	Hum:13 %	Non
RT:1410.24s	Voi:40dB	Dis: 4cm	Tem:38 C	Hum:13 %	Ring
RT:1411.72s	Voi:41dB	Dis: 3cm	Tem:38 C	Hum:13 %	Ring
RT:1413.19s	Voi:40dB	Dis: 3cm	Tem:38 C	Hum:13 %	Ring
RT:1414.67s	Voi:41dB	Dis: 3cm	Tem:38 C	Hum:13 %	Ring
RT:1416.15s	Voi:40dB	Dis: 10cm	Tem:38 C	Hum:13 %	Non
RT:1417.43s	Voi:40dB	Dis: 14cm	Tem:38 C	Hum:13 %	Non
RT:1418.71s	Voi:40dB	Dis: 10cm	Tem:38 C	Hum:13 %	Non
RT:1419.99s	Voi:41dB	Dis: 4cm	Tem:38 C	Hum:13 %	Ring
RT:1421.47s	Voi:41dB	Dis: 4cm	Tem:38 C	Hum:13 %	Ring
RT:1422.95s	Voi:40dB	Dis: 4cm	Tem:38 C	Hum:13 %	Ring
RT:1424.43s	Voi:41dB	Dis: 109cm	Tem:38 C	Hum:13 %	Non
RT:1425.71s	Voi:41dB	Dis: 108cm	Tem:38 C	Hum:13 %	Non
RT:1427.00s	Voi:41dB	Dis: 5cm	Tem:38 C	Hum:13 %	Non
RT:1428.28s	Voi:40dB	Dis: 4cm	Tem:38 C	Hum:13 %	Ring
RT:1429.76s	Voi:41dB	Dis: 5cm	Tem:38 C	Hum:13 %	Non
RT:1431.04s	Voi:40dB	Dis: 9cm	Tem:38 C	Hum:13 %	Non
RT:1432.31s	Voi:40dB	Dis: 108cm	Tem:38 C	Hum:13 %	Non
RT:1433.60s	Voi:41dB	Dis: 14cm	Tem:38 C	Hum:13 %	Non
RT:1434.88s	Voi:40dB	Dis: 4cm	Tem:38 C	Hum:13 %	Ring
RT:1436.36s	Voi:40dB	Dis: 3cm	Tem:38 C	Hum:13 %	Ring
RT:1437.84s	Voi:41dB	Dis: 10cm	Tem:38 C	Hum:13 %	Non
RT:1439.12s	Voi:41dB	Dis: 105cm	Tem:38 C	Hum:13 %	Non
RT:1440.40s	Voi:41dB	Dis: 9cm	Tem:38 C	Hum:13 %	Non
RT:1441.68s	Voi:40dB	Dis: 3cm	Tem:38 C	Hum:13 %	Ring
RT:1443.16s	Voi:40dB	Dis: 3cm	Tem:38 C	Hum:13 %	Ring
RT:1444.64s	Voi:40dB	Dis: 3cm	Tem:38 C	Hum:13 %	Ring
RT:1446.12s	Voi:41dB	Dis: 3cm	Tem:38 C	Hum:13 %	Ring
RT:1447.60s	Voi:40dB	Dis: 3cm	Tem:38 C	Hum:13 %	Ring
RT:1449.08s	Voi:41dB	Dis: 6cm	Tem:38 C	Hum:13 %	Non
RT:1450.35s	Voi:41dB	Dis: 110cm	Tem:38 C	Hum:13 %	Non
RT:1451.64s	Voi:41dB	Dis: 97cm	Tem:38 C	Hum:13 %	Non
RT:1452.92s	Voi:40dB	Dis: 23cm	Tem:38 C	Hum:13 %	Non
RT:1454.20s	Voi:41dB	Dis: 11cm	Tem:38 C	Hum:13 %	Non
RT:1455.48s	Voi:41dB	Dis: 4cm	Tem:38 C	Hum:13 %	Ring
RT:1456.96s	Voi:40dB	Dis: 4cm	Tem:38 C	Hum:13 %	Ring
RT:1458.44s	Voi:40dB	Dis: 4cm	Tem:38 C	Hum:13 %	Ring
RT:1459.92s	Voi:41dB	Dis: 5cm	Tem:38 C	Hum:13 %	Non
RT:1461.20s	Voi:41dB	Dis: 106cm	Tem:38 C	Hum:13 %	Non
RT:1462.48s	Voi:41dB	Dis: 75cm	Tem:38 C	Hum:13 %	Non
RT:1463.77s	Voi:41dB	Dis: 6cm	Tem:38 C	Hum:13 %	Non
RT:1465.05s	Voi:41dB	Dis: 4cm	Tem:38 C	Hum:13 %	Ring
RT:1466.53s	Voi:41dB	Dis: 3cm	Tem:38 C	Hum:13 %	Ring
RT:1468.01s	Voi:41dB	Dis: 3cm	Tem:38 C	Hum:13 %	Ring
RT:1469.48s	Voi:41dB	Dis: 3cm	Tem:38 C	Hum:13 %	Ring
RT:1470.96s	Voi:41dB	Dis: 8cm	Tem:38 C	Hum:13 %	Non
RT:1472.24s	Voi:41dB	Dis: 23cm	Tem:38 C	Hum:13 %	Non
RT:1473.52s	Voi:41dB	Dis: 103cm	Tem:38 C	Hum:13 %	Non
RT:1474.81s	Voi:41dB	Dis: 14cm	Tem:38 C	Hum:13 %	Non
RT:1476.09s	Voi:41dB	Dis: 6cm	Tem:38 C	Hum:13 %	Non
RT:1477.36s	Voi:41dB	Dis: 4cm	Tem:38 C	Hum:13 %	Ring
RT:1478.84s	Voi:40dB	Dis: 3cm	Tem:38 C	Hum:13 %	Ring
RT:1480.32s	Voi:41dB	Dis: 3cm	Tem:38 C	Hum:13 %	Ring
RT:1481.80s	Voi:41dB	Dis: 3cm	Tem:38 C	Hum:13 %	Ring
RT:1483.28s	Voi:41dB	Dis: 14cm	Tem:38 C	Hum:13 %	Non
RT:1484.56s	Voi:41dB	Dis: 14cm	Tem:38 C	Hum:13 %	Non
RT:1485.84s	Voi:41dB	Dis: 12cm	Tem:38 C	Hum:13 %	Non
RT:1487.12s	Voi:41dB	Dis: 13cm	Tem:38 C	Hum:13 %	Non
RT:1488.40s	Voi:41dB	Dis: 4cm	Tem:38 C	Hum:13 %	Ring
RT:1489.88s	Voi:41dB	Dis: 3cm	Tem:38 C	Hum:13 %	Ring
RT:1491.36s	Voi:40dB	Dis: 4cm	Tem:38 C	Hum:13 %	Ring
RT:1492.84s	Voi:41dB	Dis: 6cm	Tem:38 C	Hum:13 %	Non
RT:1494.11s	Voi:41dB	Dis: 99cm	Tem:38 C	Hum:13 %	Non
RT:1495.40s	Voi:40dB	Dis: 106cm	Tem:38 C	Hum:13 %	Non
RT:1496.68s	Voi:41dB	Dis: 12cm	Tem:38 C	Hum:13 %	Non
RT:1497.96s	Voi:41dB	Dis: 5cm	Tem:38 C	Hum:13 %	Non
RT:1499.24s	Voi:41dB	Dis: 4cm	Tem:38 C	Hum:13 %	Ring
RT:1500.72s	Voi:41dB	Dis: 4cm	Tem:38 C	Hum:13 %	Ring
RT:1502.20s	Voi:41dB	Dis: 4cm	Tem:38 C	Hum:13 %	Ring
RT:1503.68s	Voi:41dB	Dis: 77cm	Tem:38 C	Hum:13 %	Non
RT:1504.96s	Voi:41dB	Dis: 15cm	Tem:38 C	Hum:13 %	Non
RT:1506.24s	Voi:41dB	Dis: 8cm	Tem:38 C	Hum:13 %	Non
RT:1507.52s	Voi:40dB	Dis: 3cm	Tem:38 C	Hum:13 %	Ring
RT:1509.00s	Voi:41dB	Dis: 3cm	Tem:38 C	Hum:13 %	Ring
RT:1510.48s	Voi:41dB	Dis: 4cm	Tem:38 C	Hum:13 %	Ring
RT:1511.96s	Voi:41dB	Dis: 13cm	Tem:38 C	Hum:13 %	Non
RT:1513.24s	Voi:41dB	Dis: 13cm	Tem:38 C	Hum:13 %	Non
RT:1514.52s	Voi:41dB	Dis: 7cm	Tem:38 C	Hum:13 %	Non
RT:1515.80s	Voi:40dB	Dis: 7cm	Tem:38 C	Hum:13 %	Non
RT:1517.08s	Voi:41dB	Dis: 6cm	Tem:38 C	Hum:13 %	Non
RT:1518.35s	Voi:41dB	Dis: 4cm	Tem:38 C	Hum:13 %	Ring
RT:1519.83s	Voi:41dB	Dis: 3cm	Tem:38 C	Hum:13 %	Ring
RT:1521.31s	Voi:41dB	Dis: 3cm	Tem:38 C	Hum:13 %	Ring
RT:1522.79s	Voi:41dB	Dis: 11cm	Tem:38 C	Hum:13 %	Non
RT:1524.07s	Voi:40dB	Dis: 107cm	Tem:38 C	Hum:13 %	Non
RT:1525.36s	Voi:40dB	Dis: 71cm	Tem:38 C	Hum:13 %	Non
RT:1526.64s	Voi:40dB	Dis: 82cm	Tem:38 C	Hum:14 %	Non
RT:1527.92s	Voi:41dB	Dis: 7cm	Tem:38 C	Hum:13 %	Non
RT:1529.20s	Voi:41dB	Dis: 5cm	Tem:38 C	Hum:14 %	Non
RT:1530.48s	Voi:40dB	Dis: 4cm	Tem:38 C	Hum:13 %	Ring
RT:1531.96s	Voi:40dB	Dis: 3cm	Tem:38 C	Hum:14 %	Ring
RT:1533.44s	Voi:40dB	Dis: 4cm	Tem:38 C	Hum:13 %	Ring
RT:1534.92s	Voi:41dB	Dis: 98cm	Tem:38 C	Hum:14 %	Non
RT:1536.20s	Voi:40dB	Dis: 21cm	Tem:38 C	Hum:14 %	Non
RT:1537.48s	Voi:40dB	Dis: 8cm	Tem:38 C	Hum:14 %	Non
RT:1538.76s	Voi:40dB	Dis: 4cm	Tem:38 C	Hum:14 %	Ring
RT:1540.24s	Voi:41dB	Dis: 3cm	Tem:38 C	Hum:13 %	Ring
RT:1541.72s	Voi:41dB	Dis: 101cm	Tem:38 C	Hum:14 %	Non
RT:1543.00s	Voi:41dB	Dis: 106cm	Tem:38 C	Hum:14 %	Non
RT:1544.29s	Voi:41dB	Dis: 97cm	Tem:38 C	Hum:14 %	Non
RT:1545.57s	Voi:41dB	Dis: 7cm	Tem:38 C	Hum:14 %	Non
RT:1546.85s	Voi:41dB	Dis: 3cm	Tem:38 C	Hum:14 %	Ring
RT:1548.33s	Voi:41dB	Dis: 3cm	Tem:38 C	Hum:14 %	Ring
RT:1549.81s	Voi:40dB	Dis: 9cm	Tem:38 C	Hum:14 %	Non
RT:1551.09s	Voi:40dB	Dis: 17cm	Tem:38 C	Hum:14 %	Non
RT:1552.37s	Voi:41dB	Dis: 12cm	Tem:38 C	Hum:14 %	Non
RT:1553.65s	Voi:41dB	Dis: 11cm	Tem:38 C	Hum:14 %	Non
RT:1554.93s	Voi:41dB	Dis: 5cm	Tem:38 C	Hum:14 %	Non
RT:1556.21s	Voi:41dB	Dis: 4cm	Tem:38 C	Hum:14 %	Ring
RT:1557.69s	Voi:41dB	Dis: 4cm	Tem:38 C	Hum:14 %	Ring
RT:1559.16s	Voi:41dB	Dis: 4cm	Tem:38 C	Hum:14 %	Ring
RT:1560.64s	Voi:41dB	Dis: 5cm	Tem:38 C	Hum:14 %	Non
RT:1561.92s	Voi:41dB	Dis: 101cm	Tem:38 C	Hum:14 %	Non
RT:1563.21s	Voi:41dB	Dis: 80cm	Tem:38 C	Hum:14 %	Non
RT:1564.49s	Voi:41dB	Dis: 8cm	Tem:38 C	Hum:14 %	Non
RT:1565.77s	Voi:41dB	Dis: 4cm	Tem:38 C	Hum:14 %	Ring
RT:1567.25s	Voi:41dB	Dis: 3cm	Tem:38 C	Hum:14 %	Ring
RT:1568.73s	Voi:41dB	Dis: 3cm	Tem:38 C	Hum:14 %	Ring
RT:1570.21s	Voi:40dB	Dis: 7cm	Tem:38 C	Hum:14 %	Non
RT:1571.48s	Voi:41dB	Dis: 99cm	Tem:38 C	Hum:14 %	Non
RT:1572.77s	Voi:40dB	Dis: 14cm	Tem:38 C	Hum:14 %	Non
RT:1574.05s	Voi:41dB	Dis: 100cm	Tem:38 C	Hum:14 %	Non
RT:1575.33s	Voi:40dB	Dis: 11cm	Tem:38 C	Hum:14 %	Non
RT:1576.61s	Voi:41dB	Dis: 9cm	Tem:38 C	Hum:14 %	Non
RT:1577.89s	Voi:41dB	Dis: 6cm	Tem:38 C	Hum:14 %	Non
RT:1579.17s	Voi:41dB	Dis: 4cm	Tem:38 C	Hum:14 %	Ring
RT:1580.65s	Voi:40dB	Dis: 3cm	Tem:38 C	Hum:14 %	Ring
RT:1582.13s	Voi:41dB	Dis: 3cm	Tem:38 C	Hum:14 %	Ring
RT:1583.61s	Voi:41dB	Dis: 4cm	Tem:38 C	Hum:14 %	Ring
RT:1585.09s	Voi:41dB	Dis: 11cm	Tem:38 C	Hum:14 %	Non
RT:1586.37s	Voi:40dB	Dis: 81cm	Tem:38 C	Hum:14 %	Non
RT:1587.65s	Voi:41dB	Dis: 98cm	Tem:38 C	Hum:14 %	Non
RT:1588.94s	Voi:40dB	Dis: 12cm	Tem:38 C	Hum:14 %	Non
RT:1590.21s	Voi:40dB	Dis: 5cm	Tem:38 C	Hum:14 %	Non
RT:1591.49s	Voi:40dB	Dis: 4cm	Tem:38 C	Hum:14 %	Ring
RT:1592.97s	Voi:41dB	Dis: 4cm	Tem:38 C	Hum:14 %	Ring
RT:1594.45s	Voi:41dB	Dis: 4cm	Tem:38 C	Hum:14 %	Ring
RT:1595.93s	Voi:41dB	Dis: 85cm	Tem:38 C	Hum:14 %	Non
RT:1597.21s	Voi:41dB	Dis: 9cm	Tem:38 C	Hum:14 %	Non
RT:1598.49s	Voi:41dB	Dis: 4cm	Tem:38 C	Hum:14 %	Ring
RT:1599.97s	Voi:41dB	Dis: 4cm	Tem:38 C	Hum:14 %	Ring
RT:1601.45s	Voi:40dB	Dis: 3cm	Tem:38 C	Hum:14 %	Ring
RT:1602.93s	Voi:41dB	Dis: 4cm	Tem:38 C	Hum:14 %	Ring
RT:1604.41s	Voi:39dB	Dis: 99cm	Tem:38 C	Hum:14 %	Non
RT:1605.69s	Voi:40dB	Dis: 103cm	Tem:38 C	Hum:14 %	Non
RT:1606.98s	Voi:40dB	Dis: 13cm	Tem:38 C	Hum:14 %	Non
RT:1608.26s	Voi:40dB	Dis: 21cm	Tem:38 C	Hum:14 %	Non
RT:1609.54s	Voi:40dB	Dis: 92cm	Tem:38 C	Hum:14 %	Non
RT:1610.82s	Voi:40dB	Dis: 113cm	Tem:38 C	Hum:14 %	Non
RT:1612.11s	Voi:41dB	Dis: 123cm	Tem:38 C	Hum:14 %	Non
RT:1613.39s	Voi:40dB	Dis: 99cm	Tem:38 C	Hum:14 %	Non
RT:1614.68s	Voi:40dB	Dis: 28cm	Tem:38 C	Hum:14 %	Non
RT:1615.96s	Voi:40dB	Dis: 15cm	Tem:38 C	Hum:14 %	Non
RT:1617.24s	Voi:41dB	Dis: 9cm	Tem:38 C	Hum:14 %	Non
RT:1618.52s	Voi:39dB	Dis: 3cm	Tem:38 C	Hum:14 %	Ring
RT:1619.99s	Voi:39dB	Dis: 3cm	Tem:37 C	Hum:13 %	Ring
RT:1621.47s	Voi:40dB	Dis: 4cm	Tem:37 C	Hum:13 %	Ring
RT:1622.95s	Voi:40dB	Dis: 4cm	Tem:37 C	Hum:13 %	Ring
RT:1624.43s	Voi:40dB	Dis: 17cm	Tem:37 C	Hum:13 %	Non
RT:1625.71s	Voi:40dB	Dis: 27cm	Tem:37 C	Hum:13 %	Non
RT:1626.99s	Voi:40dB	Dis: 122cm	Tem:37 C	Hum:13 %	Non
RT:1628.28s	Voi:40dB	Dis: 91cm	Tem:37 C	Hum:13 %	Non
RT:1629.56s	Voi:41dB	Dis: 97cm	Tem:37 C	Hum:13 %	Non
RT:1630.84s	Voi:41dB	Dis: 94cm	Tem:37 C	Hum:13 %	Non
RT:1632.13s	Voi:40dB	Dis: 96cm	Tem:37 C	Hum:13 %	Non
RT:1633.41s	Voi:40dB	Dis: 94cm	Tem:37 C	Hum:13 %	Non
RT:1634.70s	Voi:40dB	Dis: 29cm	Tem:37 C	Hum:13 %	Non
RT:1635.98s	Voi:41dB	Dis: 10cm	Tem:37 C	Hum:13 %	Non
RT:1637.26s	Voi:39dB	Dis: 5cm	Tem:37 C	Hum:13 %	Non
RT:1638.54s	Voi:40dB	Dis: 5cm	Tem:37 C	Hum:13 %	Non
RT:1639.82s	Voi:41dB	Dis: 7cm	Tem:37 C	Hum:13 %	Non
RT:1641.09s	Voi:40dB	Dis: 100cm	Tem:37 C	Hum:13 %	Non
RT:1642.38s	Voi:41dB	Dis: 98cm	Tem:37 C	Hum:13 %	Non
RT:1643.66s	Voi:40dB	Dis: 101cm	Tem:37 C	Hum:13 %	Non
RT:1644.95s	Voi:41dB	Dis: 97cm	Tem:37 C	Hum:13 %	Non
RT:1646.23s	Voi:41dB	Dis: 99cm	Tem:37 C	Hum:13 %	Non
RT:1647.52s	Voi:41dB	Dis: 99cm	Tem:37 C	Hum:13 %	Non
RT:1648.80s	Voi:40dB	Dis: 105cm	Tem:37 C	Hum:14 %	Non
RT:1650.09s	Voi:41dB	Dis: 101cm	Tem:37 C	Hum:14 %	Non
RT:1651.37s	Voi:40dB	Dis: 100cm	Tem:37 C	Hum:14 %	Non
RT:1652.66s	Voi:41dB	Dis: 95cm	Tem:37 C	Hum:14 %	Non
RT:1653.94s	Voi:40dB	Dis: 36cm	Tem:37 C	Hum:14 %	Non
RT:1655.22s	Voi:41dB	Dis: 31cm	Tem:37 C	Hum:14 %	Non
RT:1656.50s	Voi:41dB	Dis: 23cm	Tem:37 C	Hum:14 %	Non
RT:1657.78s	Voi:41dB	Dis: 15cm	Tem:37 C	Hum:14 %	Non
RT:1659.06s	Voi:41dB	Dis: 11cm	Tem:37 C	Hum:14 %	Non
RT:1660.34s	Voi:40dB	Dis: 8cm	Tem:37 C	Hum:14 %	Non
RT:1661.62s	Voi:41dB	Dis: 4cm	Tem:37 C	Hum:14 %	Ring
RT:1663.10s	Voi:40dB	Dis: 3cm	Tem:37 C	Hum:14 %	Ring
RT:1664.58s	Voi:41dB	Dis: 3cm	Tem:37 C	Hum:14 %	Ring
RT:1666.06s	Voi:41dB	Dis: 3cm	Tem:37 C	Hum:14 %	Ring
RT:1667.54s	Voi:41dB	Dis: 4cm	Tem:37 C	Hum:14 %	Ring
RT:1669.02s	Voi:41dB	Dis: 12cm	Tem:37 C	Hum:14 %	Non
RT:1670.30s	Voi:41dB	Dis: 16cm	Tem:37 C	Hum:14 %	Non
RT:1671.57s	Voi:41dB	Dis: 25cm	Tem:37 C	Hum:14 %	Non
RT:1672.85s	Voi:41dB	Dis: 38cm	Tem:37 C	Hum:14 %	Non
RT:1674.14s	Voi:41dB	Dis: 49cm	Tem:37 C	Hum:14 %	Non
RT:1675.42s	Voi:41dB	Dis: 98cm	Tem:37 C	Hum:14 %	Non
RT:1676.70s	Voi:41dB	Dis: 64cm	Tem:37 C	Hum:14 %	Non
RT:1677.98s	Voi:41dB	Dis: 98cm	Tem:37 C	Hum:14 %	Non
RT:1679.27s	Voi:41dB	Dis: 121cm	Tem:37 C	Hum:14 %	Non
