# Supplementary material for: Design of a hazard prediction system with intelligent multimodal fusion based on artificial intelligence & internet of things technology: taking a crib as an example
Source: PeerJ Comput Sci. 2024 Oct 29;10:e2404. doi: 10.7717/peerj-cs.2404 (PMC11623082; doi:10.7717/peerj-cs.2404)
Supplement: Supplemental Information 3 [file peerj-cs-10-2404-s003.zip › Data/test_data_source/crying1.csv]

RT:4.39s	Voi:55dB	Dis: 105cm	Tem:37 C	Hum:18 %	Ring
RT:5.87s	Voi:55dB	Dis: 100cm	Tem:37 C	Hum:18 %	Ring
RT:7.36s	Voi:55dB	Dis: 98cm	Tem:37 C	Hum:18 %	Ring
RT:8.84s	Voi:55dB	Dis: 124cm	Tem:37 C	Hum:18 %	Ring
RT:10.33s	Voi:55dB	Dis: 105cm	Tem:37 C	Hum:18 %	Ring
RT:11.81s	Voi:55dB	Dis: 99cm	Tem:37 C	Hum:18 %	Ring
RT:13.30s	Voi:55dB	Dis: 102cm	Tem:37 C	Hum:18 %	Ring
RT:14.78s	Voi:55dB	Dis: 125cm	Tem:37 C	Hum:18 %	Ring
RT:16.27s	Voi:55dB	Dis: 122cm	Tem:37 C	Hum:18 %	Ring
RT:17.75s	Voi:55dB	Dis: 100cm	Tem:37 C	Hum:18 %	Ring
RT:19.24s	Voi:55dB	Dis: 123cm	Tem:37 C	Hum:19 %	Ring
RT:20.72s	Voi:55dB	Dis: 123cm	Tem:37 C	Hum:19 %	Ring
RT:22.21s	Voi:55dB	Dis: 123cm	Tem:37 C	Hum:19 %	Ring
RT:23.70s	Voi:55dB	Dis: 124cm	Tem:37 C	Hum:19 %	Ring
RT:25.18s	Voi:56dB	Dis: 0cm	Tem:37 C	Hum:19 %	Ring
RT:26.68s	Voi:55dB	Dis: 9cm	Tem:37 C	Hum:19 %	Ring
RT:28.16s	Voi:56dB	Dis: 98cm	Tem:37 C	Hum:18 %	Ring
RT:29.65s	Voi:55dB	Dis: 92cm	Tem:37 C	Hum:18 %	Ring
RT:31.13s	Voi:55dB	Dis: 128cm	Tem:37 C	Hum:18 %	Ring
RT:32.62s	Voi:55dB	Dis: 0cm	Tem:37 C	Hum:18 %	Ring
RT:34.12s	Voi:54dB	Dis: 38cm	Tem:38 C	Hum:19 %	Ring
RT:35.60s	Voi:56dB	Dis: 126cm	Tem:38 C	Hum:19 %	Ring
RT:37.09s	Voi:56dB	Dis: 33cm	Tem:38 C	Hum:18 %	Ring
RT:38.57s	Voi:56dB	Dis: 84cm	Tem:38 C	Hum:18 %	Ring
RT:40.05s	Voi:55dB	Dis: 125cm	Tem:38 C	Hum:18 %	Ring
RT:41.54s	Voi:55dB	Dis: 32cm	Tem:38 C	Hum:18 %	Ring
RT:43.02s	Voi:57dB	Dis: 122cm	Tem:38 C	Hum:18 %	Ring
RT:44.50s	Voi:54dB	Dis: 0cm	Tem:38 C	Hum:18 %	Ring
RT:46.00s	Voi:52dB	Dis: 35cm	Tem:38 C	Hum:18 %	Ring
RT:47.48s	Voi:52dB	Dis: 32cm	Tem:37 C	Hum:17 %	Ring
RT:48.97s	Voi:52dB	Dis: 31cm	Tem:37 C	Hum:17 %	Ring
RT:50.45s	Voi:51dB	Dis: 33cm	Tem:37 C	Hum:17 %	Ring
RT:51.93s	Voi:51dB	Dis: 86cm	Tem:37 C	Hum:17 %	Ring
RT:53.41s	Voi:50dB	Dis: 84cm	Tem:37 C	Hum:17 %	Non
RT:54.69s	Voi:49dB	Dis: 37cm	Tem:37 C	Hum:18 %	Non
RT:55.97s	Voi:50dB	Dis: 0cm	Tem:37 C	Hum:18 %	Ring
RT:57.48s	Voi:47dB	Dis: 35cm	Tem:37 C	Hum:18 %	Non
RT:58.76s	Voi:47dB	Dis: 33cm	Tem:37 C	Hum:18 %	Non
RT:60.04s	Voi:47dB	Dis: 0cm	Tem:37 C	Hum:18 %	Ring
RT:61.54s	Voi:48dB	Dis: 42cm	Tem:37 C	Hum:18 %	Non
RT:62.82s	Voi:47dB	Dis: 0cm	Tem:37 C	Hum:18 %	Ring
RT:64.32s	Voi:46dB	Dis: 89cm	Tem:36 C	Hum:18 %	Non
RT:65.60s	Voi:47dB	Dis: 0cm	Tem:36 C	Hum:19 %	Ring
RT:67.11s	Voi:48dB	Dis: 38cm	Tem:36 C	Hum:19 %	Non
RT:68.39s	Voi:49dB	Dis: 38cm	Tem:36 C	Hum:19 %	Non
RT:69.67s	Voi:50dB	Dis: 39cm	Tem:36 C	Hum:19 %	Non
RT:70.95s	Voi:49dB	Dis: 46cm	Tem:36 C	Hum:19 %	Non
RT:72.23s	Voi:50dB	Dis: 0cm	Tem:36 C	Hum:19 %	Ring
RT:73.73s	Voi:50dB	Dis: 42cm	Tem:36 C	Hum:19 %	Non
RT:75.01s	Voi:50dB	Dis: 42cm	Tem:36 C	Hum:20 %	Non
RT:76.29s	Voi:50dB	Dis: 0cm	Tem:36 C	Hum:20 %	Ring
RT:77.79s	Voi:51dB	Dis: 0cm	Tem:36 C	Hum:20 %	Ring
RT:79.30s	Voi:51dB	Dis: 168cm	Tem:36 C	Hum:20 %	Ring
RT:80.78s	Voi:51dB	Dis: 125cm	Tem:35 C	Hum:20 %	Ring
RT:82.27s	Voi:50dB	Dis: 123cm	Tem:35 C	Hum:20 %	Ring
RT:83.76s	Voi:50dB	Dis: 122cm	Tem:35 C	Hum:20 %	Ring
RT:85.24s	Voi:50dB	Dis: 98cm	Tem:35 C	Hum:17 %	Ring
RT:86.73s	Voi:51dB	Dis: 100cm	Tem:35 C	Hum:17 %	Ring
RT:88.21s	Voi:52dB	Dis: 100cm	Tem:35 C	Hum:17 %	Ring
RT:89.69s	Voi:52dB	Dis: 126cm	Tem:35 C	Hum:17 %	Ring
RT:91.18s	Voi:51dB	Dis: 85cm	Tem:35 C	Hum:17 %	Ring
RT:92.66s	Voi:52dB	Dis: 0cm	Tem:35 C	Hum:18 %	Ring
RT:94.17s	Voi:52dB	Dis: 0cm	Tem:34 C	Hum:18 %	Ring
RT:95.67s	Voi:50dB	Dis: 125cm	Tem:34 C	Hum:18 %	Ring
RT:97.15s	Voi:50dB	Dis: 0cm	Tem:34 C	Hum:18 %	Ring
RT:98.65s	Voi:49dB	Dis: 91cm	Tem:34 C	Hum:18 %	Ring
RT:100.14s	Voi:51dB	Dis: 92cm	Tem:34 C	Hum:19 %	Ring
RT:101.62s	Voi:48dB	Dis: 99cm	Tem:34 C	Hum:19 %	Ring
RT:103.11s	Voi:49dB	Dis: 101cm	Tem:34 C	Hum:19 %	Ring
RT:104.59s	Voi:49dB	Dis: 127cm	Tem:34 C	Hum:19 %	Ring
RT:106.08s	Voi:49dB	Dis: 0cm	Tem:34 C	Hum:19 %	Ring
RT:107.58s	Voi:49dB	Dis: 124cm	Tem:34 C	Hum:20 %	Ring
RT:109.06s	Voi:42dB	Dis: 122cm	Tem:34 C	Hum:20 %	Ring
RT:110.55s	Voi:43dB	Dis: 104cm	Tem:34 C	Hum:22 %	Ring
RT:112.04s	Voi:41dB	Dis: 123cm	Tem:34 C	Hum:23 %	Ring
RT:113.52s	Voi:41dB	Dis: 124cm	Tem:34 C	Hum:24 %	Ring
RT:115.01s	Voi:42dB	Dis: 123cm	Tem:34 C	Hum:25 %	Ring
RT:116.49s	Voi:42dB	Dis: 123cm	Tem:34 C	Hum:25 %	Ring
RT:117.98s	Voi:41dB	Dis: 122cm	Tem:34 C	Hum:26 %	Ring
RT:119.46s	Voi:41dB	Dis: 122cm	Tem:34 C	Hum:26 %	Ring
RT:120.95s	Voi:41dB	Dis: 123cm	Tem:34 C	Hum:27 %	Ring
RT:122.44s	Voi:41dB	Dis: 123cm	Tem:34 C	Hum:27 %	Ring
RT:123.92s	Voi:41dB	Dis: 121cm	Tem:34 C	Hum:27 %	Ring
RT:125.41s	Voi:41dB	Dis: 103cm	Tem:34 C	Hum:27 %	Ring
RT:126.89s	Voi:41dB	Dis: 124cm	Tem:35 C	Hum:27 %	Ring
RT:128.38s	Voi:42dB	Dis: 121cm	Tem:35 C	Hum:27 %	Ring
RT:129.87s	Voi:42dB	Dis: 122cm	Tem:35 C	Hum:27 %	Ring
RT:131.35s	Voi:42dB	Dis: 122cm	Tem:35 C	Hum:27 %	Ring
RT:132.84s	Voi:41dB	Dis: 96cm	Tem:35 C	Hum:27 %	Ring
RT:134.32s	Voi:41dB	Dis: 123cm	Tem:35 C	Hum:27 %	Ring
RT:135.81s	Voi:42dB	Dis: 121cm	Tem:35 C	Hum:27 %	Ring
RT:137.29s	Voi:42dB	Dis: 121cm	Tem:36 C	Hum:27 %	Non
RT:138.58s	Voi:41dB	Dis: 123cm	Tem:36 C	Hum:27 %	Non
RT:139.87s	Voi:41dB	Dis: 121cm	Tem:36 C	Hum:27 %	Non
RT:141.15s	Voi:41dB	Dis: 123cm	Tem:36 C	Hum:26 %	Non
RT:142.44s	Voi:41dB	Dis: 121cm	Tem:36 C	Hum:26 %	Non
RT:143.72s	Voi:41dB	Dis: 37cm	Tem:36 C	Hum:26 %	Non
RT:145.00s	Voi:41dB	Dis: 123cm	Tem:36 C	Hum:26 %	Non
RT:146.29s	Voi:41dB	Dis: 123cm	Tem:36 C	Hum:25 %	Non
RT:147.57s	Voi:41dB	Dis: 123cm	Tem:36 C	Hum:25 %	Non
RT:148.86s	Voi:41dB	Dis: 121cm	Tem:37 C	Hum:25 %	Non
RT:150.15s	Voi:41dB	Dis: 122cm	Tem:37 C	Hum:24 %	Non
RT:151.43s	Voi:41dB	Dis: 121cm	Tem:37 C	Hum:24 %	Non
RT:152.72s	Voi:42dB	Dis: 121cm	Tem:37 C	Hum:24 %	Non
RT:154.00s	Voi:41dB	Dis: 121cm	Tem:37 C	Hum:24 %	Non
RT:155.29s	Voi:41dB	Dis: 123cm	Tem:37 C	Hum:24 %	Non
RT:156.57s	Voi:42dB	Dis: 122cm	Tem:37 C	Hum:24 %	Non
RT:157.86s	Voi:41dB	Dis: 121cm	Tem:37 C	Hum:23 %	Non
RT:159.15s	Voi:42dB	Dis: 123cm	Tem:37 C	Hum:23 %	Non
RT:160.43s	Voi:42dB	Dis: 122cm	Tem:37 C	Hum:22 %	Non
RT:161.72s	Voi:42dB	Dis: 83cm	Tem:37 C	Hum:21 %	Non
RT:163.00s	Voi:42dB	Dis: 122cm	Tem:37 C	Hum:25 %	Non
RT:164.29s	Voi:42dB	Dis: 103cm	Tem:38 C	Hum:21 %	Non
RT:165.57s	Voi:42dB	Dis: 102cm	Tem:38 C	Hum:21 %	Non
RT:166.86s	Voi:43dB	Dis: 97cm	Tem:38 C	Hum:20 %	Non
RT:168.14s	Voi:43dB	Dis: 96cm	Tem:38 C	Hum:20 %	Non
RT:169.43s	Voi:44dB	Dis: 27cm	Tem:38 C	Hum:19 %	Non
RT:170.71s	Voi:44dB	Dis: 125cm	Tem:38 C	Hum:19 %	Non
RT:171.99s	Voi:44dB	Dis: 122cm	Tem:38 C	Hum:18 %	Non
RT:173.28s	Voi:44dB	Dis: 74cm	Tem:38 C	Hum:18 %	Non
RT:174.56s	Voi:45dB	Dis: 71cm	Tem:38 C	Hum:18 %	Non
RT:175.84s	Voi:44dB	Dis: 98cm	Tem:38 C	Hum:17 %	Non
RT:177.13s	Voi:48dB	Dis: 75cm	Tem:38 C	Hum:17 %	Non
RT:178.41s	Voi:49dB	Dis: 98cm	Tem:38 C	Hum:21 %	Non
RT:179.70s	Voi:48dB	Dis: 102cm	Tem:38 C	Hum:17 %	Non
RT:180.98s	Voi:47dB	Dis: 102cm	Tem:38 C	Hum:20 %	Non
RT:182.26s	Voi:49dB	Dis: 102cm	Tem:38 C	Hum:20 %	Non
RT:183.55s	Voi:50dB	Dis: 99cm	Tem:38 C	Hum:20 %	Non
RT:184.83s	Voi:50dB	Dis: 126cm	Tem:38 C	Hum:20 %	Non
RT:186.12s	Voi:50dB	Dis: 125cm	Tem:38 C	Hum:20 %	Non
RT:187.41s	Voi:50dB	Dis: 0cm	Tem:38 C	Hum:20 %	Ring
RT:188.91s	Voi:52dB	Dis: 122cm	Tem:38 C	Hum:20 %	Ring
RT:190.39s	Voi:53dB	Dis: 104cm	Tem:38 C	Hum:20 %	Ring
RT:191.88s	Voi:52dB	Dis: 101cm	Tem:38 C	Hum:20 %	Ring
RT:193.36s	Voi:54dB	Dis: 81cm	Tem:38 C	Hum:19 %	Ring
RT:194.85s	Voi:53dB	Dis: 10cm	Tem:38 C	Hum:19 %	Ring
RT:196.33s	Voi:52dB	Dis: 100cm	Tem:38 C	Hum:20 %	Ring
RT:197.81s	Voi:57dB	Dis: 131cm	Tem:38 C	Hum:20 %	Ring
RT:199.30s	Voi:71dB	Dis: 41cm	Tem:37 C	Hum:19 %	Ring
RT:200.78s	Voi:57dB	Dis: 123cm	Tem:37 C	Hum:19 %	Ring
RT:202.26s	Voi:57dB	Dis: 89cm	Tem:37 C	Hum:19 %	Ring
RT:203.75s	Voi:57dB	Dis: 122cm	Tem:37 C	Hum:19 %	Ring
RT:205.23s	Voi:56dB	Dis: 103cm	Tem:37 C	Hum:19 %	Ring
RT:206.72s	Voi:56dB	Dis: 106cm	Tem:37 C	Hum:16 %	Ring
RT:208.20s	Voi:56dB	Dis: 104cm	Tem:37 C	Hum:17 %	Ring
RT:209.69s	Voi:56dB	Dis: 98cm	Tem:37 C	Hum:18 %	Ring
RT:211.17s	Voi:56dB	Dis: 98cm	Tem:37 C	Hum:19 %	Ring
RT:212.66s	Voi:56dB	Dis: 121cm	Tem:37 C	Hum:20 %	Ring
RT:214.14s	Voi:56dB	Dis: 120cm	Tem:37 C	Hum:21 %	Ring
RT:215.63s	Voi:56dB	Dis: 122cm	Tem:37 C	Hum:22 %	Ring
RT:217.11s	Voi:56dB	Dis: 121cm	Tem:37 C	Hum:23 %	Ring
RT:218.60s	Voi:56dB	Dis: 122cm	Tem:37 C	Hum:23 %	Ring
RT:220.09s	Voi:56dB	Dis: 120cm	Tem:37 C	Hum:23 %	Ring
RT:221.57s	Voi:56dB	Dis: 99cm	Tem:37 C	Hum:23 %	Ring
RT:223.05s	Voi:56dB	Dis: 101cm	Tem:37 C	Hum:22 %	Ring
RT:224.54s	Voi:56dB	Dis: 99cm	Tem:37 C	Hum:22 %	Ring
RT:226.02s	Voi:56dB	Dis: 101cm	Tem:38 C	Hum:22 %	Ring
RT:227.51s	Voi:56dB	Dis: 100cm	Tem:38 C	Hum:22 %	Ring
RT:228.99s	Voi:56dB	Dis: 99cm	Tem:38 C	Hum:22 %	Ring
RT:230.48s	Voi:56dB	Dis: 99cm	Tem:38 C	Hum:21 %	Ring
RT:231.96s	Voi:56dB	Dis: 100cm	Tem:38 C	Hum:21 %	Ring
RT:233.45s	Voi:56dB	Dis: 120cm	Tem:38 C	Hum:21 %	Ring
RT:234.93s	Voi:56dB	Dis: 100cm	Tem:38 C	Hum:21 %	Ring
RT:236.42s	Voi:56dB	Dis: 100cm	Tem:38 C	Hum:21 %	Ring
RT:237.90s	Voi:56dB	Dis: 123cm	Tem:38 C	Hum:20 %	Ring
RT:239.39s	Voi:56dB	Dis: 99cm	Tem:38 C	Hum:20 %	Ring
RT:240.87s	Voi:56dB	Dis: 97cm	Tem:38 C	Hum:19 %	Ring
RT:242.36s	Voi:56dB	Dis: 97cm	Tem:38 C	Hum:19 %	Ring
RT:243.84s	Voi:56dB	Dis: 99cm	Tem:38 C	Hum:18 %	Ring
RT:245.33s	Voi:56dB	Dis: 99cm	Tem:38 C	Hum:18 %	Ring
RT:246.81s	Voi:56dB	Dis: 100cm	Tem:38 C	Hum:18 %	Ring
RT:248.30s	Voi:56dB	Dis: 123cm	Tem:38 C	Hum:17 %	Ring
RT:249.78s	Voi:56dB	Dis: 98cm	Tem:38 C	Hum:17 %	Ring
RT:251.27s	Voi:56dB	Dis: 101cm	Tem:38 C	Hum:17 %	Ring
RT:252.75s	Voi:56dB	Dis: 98cm	Tem:38 C	Hum:16 %	Ring
RT:254.23s	Voi:56dB	Dis: 98cm	Tem:38 C	Hum:16 %	Ring
RT:255.72s	Voi:56dB	Dis: 121cm	Tem:38 C	Hum:16 %	Ring
RT:257.20s	Voi:56dB	Dis: 121cm	Tem:38 C	Hum:16 %	Ring
RT:258.69s	Voi:56dB	Dis: 98cm	Tem:38 C	Hum:15 %	Ring
RT:260.17s	Voi:56dB	Dis: 120cm	Tem:38 C	Hum:15 %	Ring
RT:261.66s	Voi:56dB	Dis: 122cm	Tem:38 C	Hum:15 %	Ring
RT:263.15s	Voi:56dB	Dis: 122cm	Tem:38 C	Hum:15 %	Ring
RT:264.63s	Voi:56dB	Dis: 121cm	Tem:38 C	Hum:15 %	Ring
RT:266.12s	Voi:56dB	Dis: 121cm	Tem:38 C	Hum:14 %	Ring
RT:267.60s	Voi:56dB	Dis: 122cm	Tem:38 C	Hum:14 %	Ring
RT:269.09s	Voi:56dB	Dis: 121cm	Tem:38 C	Hum:14 %	Ring
RT:270.58s	Voi:56dB	Dis: 99cm	Tem:38 C	Hum:14 %	Ring
RT:272.06s	Voi:56dB	Dis: 120cm	Tem:38 C	Hum:14 %	Ring
RT:273.55s	Voi:56dB	Dis: 101cm	Tem:38 C	Hum:14 %	Ring
RT:275.03s	Voi:56dB	Dis: 122cm	Tem:38 C	Hum:14 %	Ring
RT:276.52s	Voi:56dB	Dis: 120cm	Tem:38 C	Hum:14 %	Ring
RT:278.00s	Voi:56dB	Dis: 98cm	Tem:38 C	Hum:14 %	Ring
RT:279.49s	Voi:56dB	Dis: 123cm	Tem:38 C	Hum:13 %	Ring
RT:280.97s	Voi:56dB	Dis: 120cm	Tem:38 C	Hum:13 %	Ring
RT:282.46s	Voi:56dB	Dis: 102cm	Tem:38 C	Hum:13 %	Ring
RT:283.94s	Voi:56dB	Dis: 100cm	Tem:38 C	Hum:13 %	Ring
RT:285.43s	Voi:56dB	Dis: 100cm	Tem:38 C	Hum:13 %	Ring
RT:286.91s	Voi:56dB	Dis: 122cm	Tem:38 C	Hum:13 %	Ring
RT:288.40s	Voi:56dB	Dis: 122cm	Tem:39 C	Hum:14 %	Ring
RT:289.89s	Voi:56dB	Dis: 120cm	Tem:39 C	Hum:14 %	Ring
RT:291.37s	Voi:56dB	Dis: 121cm	Tem:39 C	Hum:14 %	Ring
RT:292.86s	Voi:56dB	Dis: 47cm	Tem:39 C	Hum:14 %	Ring
RT:294.34s	Voi:56dB	Dis: 99cm	Tem:39 C	Hum:14 %	Ring
RT:295.82s	Voi:56dB	Dis: 121cm	Tem:39 C	Hum:14 %	Ring
RT:297.31s	Voi:56dB	Dis: 100cm	Tem:39 C	Hum:14 %	Ring
RT:298.79s	Voi:56dB	Dis: 121cm	Tem:39 C	Hum:14 %	Ring
RT:300.28s	Voi:56dB	Dis: 100cm	Tem:39 C	Hum:14 %	Ring
RT:301.76s	Voi:56dB	Dis: 98cm	Tem:39 C	Hum:14 %	Ring
RT:303.25s	Voi:56dB	Dis: 98cm	Tem:39 C	Hum:14 %	Ring
RT:304.73s	Voi:57dB	Dis: 99cm	Tem:39 C	Hum:14 %	Ring
RT:306.22s	Voi:56dB	Dis: 101cm	Tem:39 C	Hum:14 %	Ring
RT:307.70s	Voi:56dB	Dis: 120cm	Tem:39 C	Hum:14 %	Ring
RT:309.19s	Voi:56dB	Dis: 120cm	Tem:39 C	Hum:14 %	Ring
RT:310.67s	Voi:56dB	Dis: 123cm	Tem:39 C	Hum:14 %	Ring
RT:312.16s	Voi:56dB	Dis: 121cm	Tem:39 C	Hum:14 %	Ring
RT:313.64s	Voi:56dB	Dis: 120cm	Tem:39 C	Hum:14 %	Ring
RT:315.13s	Voi:56dB	Dis: 122cm	Tem:39 C	Hum:14 %	Ring
RT:316.62s	Voi:56dB	Dis: 123cm	Tem:39 C	Hum:14 %	Ring
RT:318.10s	Voi:56dB	Dis: 122cm	Tem:39 C	Hum:14 %	Ring
RT:319.59s	Voi:56dB	Dis: 120cm	Tem:39 C	Hum:14 %	Ring
RT:321.07s	Voi:56dB	Dis: 122cm	Tem:39 C	Hum:14 %	Ring
RT:322.56s	Voi:56dB	Dis: 121cm	Tem:39 C	Hum:14 %	Ring
RT:324.05s	Voi:56dB	Dis: 120cm	Tem:39 C	Hum:14 %	Ring
RT:325.53s	Voi:56dB	Dis: 99cm	Tem:39 C	Hum:14 %	Ring
RT:327.02s	Voi:56dB	Dis: 122cm	Tem:39 C	Hum:14 %	Ring
RT:328.50s	Voi:56dB	Dis: 122cm	Tem:39 C	Hum:14 %	Ring
RT:329.99s	Voi:56dB	Dis: 123cm	Tem:39 C	Hum:14 %	Ring
RT:331.47s	Voi:56dB	Dis: 121cm	Tem:39 C	Hum:14 %	Ring
RT:332.96s	Voi:56dB	Dis: 120cm	Tem:39 C	Hum:13 %	Ring
RT:334.45s	Voi:57dB	Dis: 122cm	Tem:39 C	Hum:14 %	Ring
RT:335.93s	Voi:56dB	Dis: 100cm	Tem:39 C	Hum:14 %	Ring
RT:337.42s	Voi:56dB	Dis: 122cm	Tem:39 C	Hum:14 %	Ring
RT:338.90s	Voi:56dB	Dis: 121cm	Tem:39 C	Hum:14 %	Ring
RT:340.39s	Voi:56dB	Dis: 122cm	Tem:39 C	Hum:14 %	Ring
RT:341.87s	Voi:56dB	Dis: 122cm	Tem:39 C	Hum:14 %	Ring
RT:343.36s	Voi:56dB	Dis: 121cm	Tem:39 C	Hum:14 %	Ring
RT:344.85s	Voi:56dB	Dis: 121cm	Tem:39 C	Hum:14 %	Ring
RT:346.33s	Voi:56dB	Dis: 101cm	Tem:39 C	Hum:14 %	Ring
RT:347.82s	Voi:56dB	Dis: 101cm	Tem:39 C	Hum:14 %	Ring
RT:349.30s	Voi:56dB	Dis: 120cm	Tem:39 C	Hum:14 %	Ring
RT:350.79s	Voi:56dB	Dis: 121cm	Tem:39 C	Hum:14 %	Ring
RT:352.27s	Voi:56dB	Dis: 99cm	Tem:39 C	Hum:14 %	Ring
RT:353.76s	Voi:56dB	Dis: 100cm	Tem:39 C	Hum:14 %	Ring
RT:355.24s	Voi:56dB	Dis: 100cm	Tem:39 C	Hum:14 %	Ring
RT:356.73s	Voi:56dB	Dis: 120cm	Tem:38 C	Hum:18 %	Ring
RT:358.21s	Voi:56dB	Dis: 120cm	Tem:39 C	Hum:27 %	Ring
RT:359.70s	Voi:56dB	Dis: 120cm	Tem:39 C	Hum:23 %	Ring
RT:361.18s	Voi:56dB	Dis: 121cm	Tem:38 C	Hum:21 %	Ring
RT:362.67s	Voi:56dB	Dis: 122cm	Tem:38 C	Hum:21 %	Ring
RT:364.15s	Voi:56dB	Dis: 122cm	Tem:38 C	Hum:20 %	Ring
RT:365.64s	Voi:56dB	Dis: 120cm	Tem:38 C	Hum:19 %	Ring
RT:367.13s	Voi:56dB	Dis: 120cm	Tem:38 C	Hum:19 %	Ring
RT:368.61s	Voi:56dB	Dis: 123cm	Tem:38 C	Hum:19 %	Ring
RT:370.10s	Voi:56dB	Dis: 122cm	Tem:38 C	Hum:19 %	Ring
RT:371.58s	Voi:56dB	Dis: 101cm	Tem:38 C	Hum:19 %	Ring
RT:373.07s	Voi:56dB	Dis: 121cm	Tem:38 C	Hum:19 %	Ring
RT:374.55s	Voi:56dB	Dis: 123cm	Tem:38 C	Hum:18 %	Ring
RT:376.04s	Voi:56dB	Dis: 120cm	Tem:38 C	Hum:18 %	Ring
RT:377.53s	Voi:56dB	Dis: 122cm	Tem:38 C	Hum:18 %	Ring
RT:379.01s	Voi:56dB	Dis: 120cm	Tem:38 C	Hum:17 %	Ring
RT:380.50s	Voi:56dB	Dis: 120cm	Tem:38 C	Hum:17 %	Ring
RT:381.98s	Voi:56dB	Dis: 101cm	Tem:38 C	Hum:17 %	Ring
RT:383.47s	Voi:56dB	Dis: 100cm	Tem:38 C	Hum:17 %	Ring
RT:384.95s	Voi:56dB	Dis: 120cm	Tem:38 C	Hum:16 %	Ring
RT:386.44s	Voi:56dB	Dis: 123cm	Tem:38 C	Hum:16 %	Ring
RT:387.92s	Voi:56dB	Dis: 102cm	Tem:38 C	Hum:16 %	Ring
RT:389.41s	Voi:56dB	Dis: 123cm	Tem:38 C	Hum:16 %	Ring
RT:390.89s	Voi:56dB	Dis: 122cm	Tem:38 C	Hum:16 %	Ring
RT:392.38s	Voi:56dB	Dis: 121cm	Tem:38 C	Hum:16 %	Ring
RT:393.87s	Voi:56dB	Dis: 122cm	Tem:38 C	Hum:16 %	Ring
RT:395.35s	Voi:56dB	Dis: 122cm	Tem:38 C	Hum:16 %	Ring
RT:396.84s	Voi:56dB	Dis: 122cm	Tem:38 C	Hum:16 %	Ring
RT:398.32s	Voi:56dB	Dis: 122cm	Tem:38 C	Hum:15 %	Ring
RT:399.81s	Voi:57dB	Dis: 122cm	Tem:38 C	Hum:15 %	Ring
RT:401.30s	Voi:57dB	Dis: 123cm	Tem:38 C	Hum:15 %	Ring
RT:402.78s	Voi:57dB	Dis: 123cm	Tem:38 C	Hum:15 %	Ring
RT:404.27s	Voi:56dB	Dis: 36cm	Tem:38 C	Hum:15 %	Ring
RT:405.75s	Voi:57dB	Dis: 120cm	Tem:38 C	Hum:15 %	Ring
RT:407.23s	Voi:57dB	Dis: 100cm	Tem:38 C	Hum:15 %	Ring
RT:408.72s	Voi:56dB	Dis: 122cm	Tem:38 C	Hum:15 %	Ring
RT:410.20s	Voi:57dB	Dis: 121cm	Tem:38 C	Hum:15 %	Ring
RT:411.69s	Voi:56dB	Dis: 120cm	Tem:38 C	Hum:15 %	Ring
RT:413.18s	Voi:57dB	Dis: 123cm	Tem:38 C	Hum:15 %	Ring
RT:414.66s	Voi:56dB	Dis: 121cm	Tem:38 C	Hum:15 %	Ring
RT:416.15s	Voi:57dB	Dis: 122cm	Tem:38 C	Hum:15 %	Ring
RT:417.63s	Voi:56dB	Dis: 120cm	Tem:38 C	Hum:14 %	Ring
RT:419.12s	Voi:56dB	Dis: 101cm	Tem:38 C	Hum:14 %	Ring
RT:420.60s	Voi:56dB	Dis: 120cm	Tem:38 C	Hum:14 %	Ring
RT:422.09s	Voi:57dB	Dis: 120cm	Tem:38 C	Hum:14 %	Ring
RT:423.58s	Voi:57dB	Dis: 100cm	Tem:38 C	Hum:14 %	Ring
RT:425.06s	Voi:57dB	Dis: 120cm	Tem:38 C	Hum:14 %	Ring
RT:426.55s	Voi:56dB	Dis: 121cm	Tem:38 C	Hum:14 %	Ring
RT:428.03s	Voi:57dB	Dis: 123cm	Tem:38 C	Hum:14 %	Ring
RT:429.52s	Voi:57dB	Dis: 120cm	Tem:38 C	Hum:14 %	Ring
RT:431.00s	Voi:57dB	Dis: 121cm	Tem:38 C	Hum:14 %	Ring
RT:432.49s	Voi:57dB	Dis: 121cm	Tem:38 C	Hum:14 %	Ring
RT:433.98s	Voi:56dB	Dis: 120cm	Tem:38 C	Hum:14 %	Ring
RT:435.46s	Voi:57dB	Dis: 122cm	Tem:38 C	Hum:14 %	Ring
RT:436.95s	Voi:57dB	Dis: 122cm	Tem:38 C	Hum:14 %	Ring
RT:438.43s	Voi:57dB	Dis: 99cm	Tem:38 C	Hum:14 %	Ring
RT:439.92s	Voi:56dB	Dis: 121cm	Tem:38 C	Hum:14 %	Ring
RT:441.40s	Voi:57dB	Dis: 120cm	Tem:38 C	Hum:14 %	Ring
RT:442.89s	Voi:57dB	Dis: 120cm	Tem:38 C	Hum:14 %	Ring
RT:444.38s	Voi:57dB	Dis: 122cm	Tem:38 C	Hum:14 %	Ring
RT:445.86s	Voi:56dB	Dis: 122cm	Tem:38 C	Hum:14 %	Ring
RT:447.35s	Voi:57dB	Dis: 123cm	Tem:38 C	Hum:14 %	Ring
RT:448.83s	Voi:56dB	Dis: 121cm	Tem:38 C	Hum:14 %	Ring
RT:450.32s	Voi:56dB	Dis: 121cm	Tem:38 C	Hum:14 %	Ring
RT:451.80s	Voi:56dB	Dis: 120cm	Tem:38 C	Hum:14 %	Ring
RT:453.29s	Voi:56dB	Dis: 120cm	Tem:38 C	Hum:14 %	Ring
RT:454.77s	Voi:57dB	Dis: 120cm	Tem:38 C	Hum:14 %	Ring
RT:456.26s	Voi:57dB	Dis: 121cm	Tem:38 C	Hum:14 %	Ring
RT:457.75s	Voi:57dB	Dis: 122cm	Tem:38 C	Hum:14 %	Ring
RT:459.23s	Voi:56dB	Dis: 100cm	Tem:38 C	Hum:14 %	Ring
RT:460.72s	Voi:56dB	Dis: 121cm	Tem:38 C	Hum:14 %	Ring
RT:462.20s	Voi:56dB	Dis: 122cm	Tem:38 C	Hum:14 %	Ring
RT:463.69s	Voi:57dB	Dis: 121cm	Tem:38 C	Hum:14 %	Ring
RT:465.17s	Voi:57dB	Dis: 120cm	Tem:38 C	Hum:14 %	Ring
RT:466.66s	Voi:56dB	Dis: 123cm	Tem:38 C	Hum:14 %	Ring
RT:468.15s	Voi:56dB	Dis: 123cm	Tem:38 C	Hum:14 %	Ring
RT:469.63s	Voi:56dB	Dis: 122cm	Tem:38 C	Hum:14 %	Ring
RT:471.12s	Voi:56dB	Dis: 120cm	Tem:38 C	Hum:14 %	Ring
RT:472.60s	Voi:57dB	Dis: 100cm	Tem:38 C	Hum:14 %	Ring
RT:474.09s	Voi:56dB	Dis: 120cm	Tem:38 C	Hum:14 %	Ring
RT:475.57s	Voi:56dB	Dis: 122cm	Tem:38 C	Hum:14 %	Ring
RT:477.06s	Voi:56dB	Dis: 99cm	Tem:38 C	Hum:14 %	Ring
RT:478.54s	Voi:56dB	Dis: 101cm	Tem:38 C	Hum:14 %	Ring
RT:480.03s	Voi:56dB	Dis: 122cm	Tem:38 C	Hum:14 %	Ring
RT:481.51s	Voi:56dB	Dis: 120cm	Tem:38 C	Hum:14 %	Ring
RT:483.00s	Voi:56dB	Dis: 120cm	Tem:38 C	Hum:14 %	Ring
RT:484.49s	Voi:57dB	Dis: 120cm	Tem:38 C	Hum:14 %	Ring
RT:485.97s	Voi:56dB	Dis: 120cm	Tem:38 C	Hum:14 %	Ring
RT:487.46s	Voi:56dB	Dis: 99cm	Tem:38 C	Hum:14 %	Ring
RT:488.94s	Voi:56dB	Dis: 123cm	Tem:38 C	Hum:14 %	Ring
RT:490.43s	Voi:57dB	Dis: 120cm	Tem:38 C	Hum:14 %	Ring
RT:491.91s	Voi:56dB	Dis: 120cm	Tem:38 C	Hum:14 %	Ring
RT:493.40s	Voi:57dB	Dis: 121cm	Tem:38 C	Hum:14 %	Ring
RT:494.88s	Voi:56dB	Dis: 122cm	Tem:38 C	Hum:14 %	Ring
RT:496.37s	Voi:56dB	Dis: 123cm	Tem:38 C	Hum:14 %	Ring
RT:497.86s	Voi:57dB	Dis: 120cm	Tem:38 C	Hum:14 %	Ring
RT:499.34s	Voi:57dB	Dis: 122cm	Tem:38 C	Hum:14 %	Ring
RT:500.83s	Voi:57dB	Dis: 122cm	Tem:38 C	Hum:14 %	Ring
RT:502.31s	Voi:56dB	Dis: 122cm	Tem:38 C	Hum:14 %	Ring
RT:503.80s	Voi:57dB	Dis: 120cm	Tem:38 C	Hum:14 %	Ring
RT:505.29s	Voi:57dB	Dis: 120cm	Tem:38 C	Hum:14 %	Ring
RT:506.77s	Voi:56dB	Dis: 121cm	Tem:38 C	Hum:14 %	Ring
RT:508.26s	Voi:57dB	Dis: 120cm	Tem:38 C	Hum:14 %	Ring
RT:509.74s	Voi:56dB	Dis: 100cm	Tem:38 C	Hum:14 %	Ring
RT:511.23s	Voi:56dB	Dis: 122cm	Tem:38 C	Hum:14 %	Ring
RT:512.71s	Voi:56dB	Dis: 121cm	Tem:38 C	Hum:14 %	Ring
RT:514.20s	Voi:56dB	Dis: 122cm	Tem:38 C	Hum:14 %	Ring
RT:515.69s	Voi:56dB	Dis: 123cm	Tem:38 C	Hum:14 %	Ring
RT:517.17s	Voi:57dB	Dis: 123cm	Tem:38 C	Hum:14 %	Ring
RT:518.66s	Voi:57dB	Dis: 99cm	Tem:38 C	Hum:14 %	Ring
RT:520.14s	Voi:57dB	Dis: 122cm	Tem:38 C	Hum:14 %	Ring
RT:521.63s	Voi:56dB	Dis: 121cm	Tem:38 C	Hum:14 %	Ring
RT:523.11s	Voi:56dB	Dis: 121cm	Tem:38 C	Hum:14 %	Ring
RT:524.60s	Voi:56dB	Dis: 120cm	Tem:38 C	Hum:14 %	Ring
RT:526.09s	Voi:56dB	Dis: 122cm	Tem:38 C	Hum:14 %	Ring
RT:527.57s	Voi:56dB	Dis: 120cm	Tem:38 C	Hum:14 %	Ring
RT:529.06s	Voi:56dB	Dis: 123cm	Tem:38 C	Hum:14 %	Ring
RT:530.54s	Voi:56dB	Dis: 121cm	Tem:38 C	Hum:14 %	Ring
RT:532.03s	Voi:57dB	Dis: 120cm	Tem:38 C	Hum:14 %	Ring
RT:533.52s	Voi:56dB	Dis: 122cm	Tem:38 C	Hum:14 %	Ring
RT:535.00s	Voi:56dB	Dis: 122cm	Tem:38 C	Hum:14 %	Ring
RT:536.49s	Voi:57dB	Dis: 121cm	Tem:38 C	Hum:14 %	Ring
RT:537.97s	Voi:57dB	Dis: 121cm	Tem:38 C	Hum:14 %	Ring
RT:539.46s	Voi:56dB	Dis: 120cm	Tem:38 C	Hum:14 %	Ring
RT:540.94s	Voi:56dB	Dis: 121cm	Tem:38 C	Hum:14 %	Ring
RT:542.43s	Voi:57dB	Dis: 122cm	Tem:38 C	Hum:14 %	Ring
RT:543.92s	Voi:56dB	Dis: 122cm	Tem:38 C	Hum:14 %	Ring
RT:545.40s	Voi:57dB	Dis: 122cm	Tem:38 C	Hum:14 %	Ring
RT:546.89s	Voi:56dB	Dis: 120cm	Tem:38 C	Hum:14 %	Ring
RT:548.37s	Voi:57dB	Dis: 120cm	Tem:38 C	Hum:14 %	Ring
RT:549.86s	Voi:56dB	Dis: 123cm	Tem:38 C	Hum:14 %	Ring
RT:551.34s	Voi:57dB	Dis: 120cm	Tem:38 C	Hum:14 %	Ring
RT:552.83s	Voi:56dB	Dis: 121cm	Tem:38 C	Hum:14 %	Ring
RT:554.32s	Voi:56dB	Dis: 122cm	Tem:38 C	Hum:14 %	Ring
RT:555.80s	Voi:56dB	Dis: 121cm	Tem:38 C	Hum:14 %	Ring
RT:557.29s	Voi:56dB	Dis: 101cm	Tem:38 C	Hum:14 %	Ring
RT:558.77s	Voi:56dB	Dis: 121cm	Tem:38 C	Hum:14 %	Ring
RT:560.26s	Voi:56dB	Dis: 122cm	Tem:38 C	Hum:15 %	Ring
RT:561.74s	Voi:57dB	Dis: 120cm	Tem:38 C	Hum:15 %	Ring
RT:563.23s	Voi:56dB	Dis: 120cm	Tem:38 C	Hum:14 %	Ring
RT:564.72s	Voi:56dB	Dis: 121cm	Tem:38 C	Hum:15 %	Ring
RT:566.20s	Voi:56dB	Dis: 120cm	Tem:38 C	Hum:14 %	Ring
RT:567.69s	Voi:56dB	Dis: 121cm	Tem:38 C	Hum:15 %	Ring
RT:569.17s	Voi:56dB	Dis: 123cm	Tem:38 C	Hum:15 %	Ring
RT:570.66s	Voi:56dB	Dis: 122cm	Tem:38 C	Hum:15 %	Ring
RT:572.15s	Voi:56dB	Dis: 123cm	Tem:38 C	Hum:15 %	Ring
RT:573.63s	Voi:56dB	Dis: 122cm	Tem:38 C	Hum:15 %	Ring
RT:575.12s	Voi:57dB	Dis: 100cm	Tem:38 C	Hum:15 %	Ring
RT:576.60s	Voi:57dB	Dis: 99cm	Tem:38 C	Hum:15 %	Ring
RT:578.09s	Voi:56dB	Dis: 122cm	Tem:38 C	Hum:15 %	Ring
RT:579.57s	Voi:57dB	Dis: 101cm	Tem:38 C	Hum:15 %	Ring
RT:581.06s	Voi:57dB	Dis: 120cm	Tem:38 C	Hum:15 %	Ring
RT:582.54s	Voi:56dB	Dis: 120cm	Tem:38 C	Hum:15 %	Ring
RT:584.03s	Voi:56dB	Dis: 120cm	Tem:38 C	Hum:15 %	Ring
RT:585.52s	Voi:57dB	Dis: 123cm	Tem:38 C	Hum:14 %	Ring
RT:587.00s	Voi:56dB	Dis: 120cm	Tem:38 C	Hum:15 %	Ring
RT:588.49s	Voi:57dB	Dis: 123cm	Tem:38 C	Hum:14 %	Ring
RT:589.97s	Voi:56dB	Dis: 123cm	Tem:38 C	Hum:14 %	Ring
RT:591.46s	Voi:57dB	Dis: 123cm	Tem:38 C	Hum:14 %	Ring
RT:592.94s	Voi:56dB	Dis: 123cm	Tem:38 C	Hum:14 %	Ring
RT:594.43s	Voi:56dB	Dis: 123cm	Tem:38 C	Hum:14 %	Ring
RT:595.91s	Voi:56dB	Dis: 123cm	Tem:38 C	Hum:14 %	Ring
RT:597.40s	Voi:57dB	Dis: 100cm	Tem:38 C	Hum:14 %	Ring
RT:598.89s	Voi:56dB	Dis: 100cm	Tem:37 C	Hum:13 %	Ring
RT:600.37s	Voi:56dB	Dis: 121cm	Tem:37 C	Hum:13 %	Ring
RT:601.86s	Voi:57dB	Dis: 123cm	Tem:37 C	Hum:13 %	Ring
RT:603.34s	Voi:56dB	Dis: 120cm	Tem:37 C	Hum:13 %	Ring
RT:604.83s	Voi:56dB	Dis: 120cm	Tem:37 C	Hum:13 %	Ring
RT:606.31s	Voi:57dB	Dis: 122cm	Tem:37 C	Hum:13 %	Ring
RT:607.80s	Voi:57dB	Dis: 99cm	Tem:37 C	Hum:13 %	Ring
RT:609.28s	Voi:56dB	Dis: 101cm	Tem:37 C	Hum:13 %	Ring
RT:610.77s	Voi:56dB	Dis: 100cm	Tem:37 C	Hum:13 %	Ring
RT:612.25s	Voi:57dB	Dis: 122cm	Tem:37 C	Hum:13 %	Ring
RT:613.74s	Voi:56dB	Dis: 122cm	Tem:37 C	Hum:13 %	Ring
RT:615.22s	Voi:56dB	Dis: 122cm	Tem:37 C	Hum:13 %	Ring
RT:616.71s	Voi:57dB	Dis: 120cm	Tem:37 C	Hum:13 %	Ring
RT:618.20s	Voi:57dB	Dis: 122cm	Tem:37 C	Hum:13 %	Ring
RT:619.68s	Voi:56dB	Dis: 123cm	Tem:37 C	Hum:13 %	Ring
RT:621.17s	Voi:57dB	Dis: 121cm	Tem:37 C	Hum:13 %	Ring
RT:622.65s	Voi:56dB	Dis: 122cm	Tem:37 C	Hum:13 %	Ring
RT:624.14s	Voi:56dB	Dis: 120cm	Tem:37 C	Hum:13 %	Ring
RT:625.63s	Voi:56dB	Dis: 121cm	Tem:37 C	Hum:13 %	Ring
RT:627.11s	Voi:56dB	Dis: 120cm	Tem:37 C	Hum:13 %	Ring
RT:628.60s	Voi:56dB	Dis: 120cm	Tem:37 C	Hum:14 %	Ring
RT:630.08s	Voi:56dB	Dis: 123cm	Tem:37 C	Hum:15 %	Ring
RT:631.57s	Voi:56dB	Dis: 123cm	Tem:37 C	Hum:15 %	Ring
RT:633.06s	Voi:56dB	Dis: 123cm	Tem:37 C	Hum:16 %	Ring
RT:634.54s	Voi:56dB	Dis: 121cm	Tem:37 C	Hum:16 %	Ring
RT:636.03s	Voi:57dB	Dis: 123cm	Tem:37 C	Hum:16 %	Ring
RT:637.51s	Voi:56dB	Dis: 100cm	Tem:37 C	Hum:16 %	Ring
RT:639.00s	Voi:57dB	Dis: 101cm	Tem:37 C	Hum:16 %	Ring
RT:640.48s	Voi:56dB	Dis: 100cm	Tem:37 C	Hum:15 %	Ring
RT:641.97s	Voi:57dB	Dis: 99cm	Tem:37 C	Hum:15 %	Ring
RT:643.45s	Voi:57dB	Dis: 101cm	Tem:37 C	Hum:15 %	Ring
RT:644.94s	Voi:56dB	Dis: 120cm	Tem:37 C	Hum:15 %	Ring
RT:646.42s	Voi:57dB	Dis: 122cm	Tem:37 C	Hum:15 %	Ring
RT:647.91s	Voi:57dB	Dis: 102cm	Tem:37 C	Hum:15 %	Ring
RT:649.39s	Voi:57dB	Dis: 120cm	Tem:37 C	Hum:14 %	Ring
RT:650.88s	Voi:56dB	Dis: 100cm	Tem:37 C	Hum:14 %	Ring
RT:652.36s	Voi:56dB	Dis: 121cm	Tem:37 C	Hum:14 %	Ring
RT:653.85s	Voi:57dB	Dis: 101cm	Tem:37 C	Hum:14 %	Ring
RT:655.34s	Voi:56dB	Dis: 101cm	Tem:37 C	Hum:14 %	Ring
RT:656.82s	Voi:56dB	Dis: 120cm	Tem:37 C	Hum:14 %	Ring
RT:658.31s	Voi:57dB	Dis: 122cm	Tem:37 C	Hum:14 %	Ring
RT:659.79s	Voi:56dB	Dis: 122cm	Tem:37 C	Hum:14 %	Ring
RT:661.28s	Voi:56dB	Dis: 120cm	Tem:37 C	Hum:14 %	Ring
RT:662.76s	Voi:57dB	Dis: 101cm	Tem:37 C	Hum:14 %	Ring
RT:664.25s	Voi:56dB	Dis: 120cm	Tem:37 C	Hum:14 %	Ring
RT:665.73s	Voi:57dB	Dis: 120cm	Tem:37 C	Hum:14 %	Ring
RT:667.22s	Voi:56dB	Dis: 121cm	Tem:37 C	Hum:14 %	Ring
RT:668.71s	Voi:56dB	Dis: 100cm	Tem:37 C	Hum:14 %	Ring
RT:670.19s	Voi:56dB	Dis: 121cm	Tem:37 C	Hum:14 %	Ring
RT:671.68s	Voi:56dB	Dis: 99cm	Tem:37 C	Hum:14 %	Ring
RT:673.16s	Voi:56dB	Dis: 120cm	Tem:37 C	Hum:15 %	Ring
RT:674.65s	Voi:56dB	Dis: 100cm	Tem:37 C	Hum:16 %	Ring
RT:676.13s	Voi:57dB	Dis: 100cm	Tem:37 C	Hum:16 %	Ring
RT:677.62s	Voi:57dB	Dis: 100cm	Tem:37 C	Hum:17 %	Ring
RT:679.10s	Voi:56dB	Dis: 120cm	Tem:37 C	Hum:17 %	Ring
RT:680.59s	Voi:56dB	Dis: 120cm	Tem:37 C	Hum:17 %	Ring
RT:682.07s	Voi:56dB	Dis: 123cm	Tem:37 C	Hum:17 %	Ring
RT:683.56s	Voi:57dB	Dis: 120cm	Tem:37 C	Hum:17 %	Ring
RT:685.04s	Voi:56dB	Dis: 122cm	Tem:37 C	Hum:17 %	Ring
RT:686.53s	Voi:56dB	Dis: 122cm	Tem:37 C	Hum:16 %	Ring
RT:688.02s	Voi:57dB	Dis: 101cm	Tem:37 C	Hum:17 %	Ring
RT:689.50s	Voi:57dB	Dis: 121cm	Tem:37 C	Hum:17 %	Ring
RT:690.98s	Voi:56dB	Dis: 120cm	Tem:37 C	Hum:17 %	Ring
RT:692.47s	Voi:56dB	Dis: 99cm	Tem:37 C	Hum:17 %	Ring
RT:693.96s	Voi:57dB	Dis: 100cm	Tem:37 C	Hum:17 %	Ring
RT:695.44s	Voi:57dB	Dis: 121cm	Tem:37 C	Hum:17 %	Ring
RT:696.93s	Voi:57dB	Dis: 102cm	Tem:37 C	Hum:16 %	Ring
RT:698.41s	Voi:56dB	Dis: 120cm	Tem:37 C	Hum:16 %	Ring
RT:699.90s	Voi:56dB	Dis: 99cm	Tem:37 C	Hum:16 %	Ring
RT:701.38s	Voi:57dB	Dis: 99cm	Tem:37 C	Hum:16 %	Ring
RT:702.87s	Voi:56dB	Dis: 101cm	Tem:37 C	Hum:16 %	Ring
RT:704.35s	Voi:57dB	Dis: 100cm	Tem:37 C	Hum:16 %	Ring
RT:705.84s	Voi:57dB	Dis: 123cm	Tem:37 C	Hum:16 %	Ring
RT:707.32s	Voi:56dB	Dis: 99cm	Tem:37 C	Hum:16 %	Ring
RT:708.80s	Voi:56dB	Dis: 101cm	Tem:37 C	Hum:17 %	Ring
RT:710.29s	Voi:57dB	Dis: 123cm	Tem:37 C	Hum:18 %	Ring
RT:711.78s	Voi:2dB	Dis: 101cm	Tem:37 C	Hum:18 %	Non
RT:713.06s	Voi:57dB	Dis: 120cm	Tem:37 C	Hum:19 %	Ring
RT:714.55s	Voi:56dB	Dis: 121cm	Tem:37 C	Hum:19 %	Ring
RT:716.03s	Voi:56dB	Dis: 123cm	Tem:37 C	Hum:19 %	Ring
RT:717.52s	Voi:57dB	Dis: 101cm	Tem:37 C	Hum:19 %	Ring
RT:719.00s	Voi:57dB	Dis: 100cm	Tem:37 C	Hum:18 %	Ring
RT:720.49s	Voi:56dB	Dis: 122cm	Tem:37 C	Hum:18 %	Ring
RT:721.97s	Voi:57dB	Dis: 99cm	Tem:37 C	Hum:18 %	Ring
RT:723.46s	Voi:57dB	Dis: 101cm	Tem:37 C	Hum:17 %	Ring
RT:724.94s	Voi:56dB	Dis: 101cm	Tem:37 C	Hum:17 %	Ring
RT:726.43s	Voi:57dB	Dis: 120cm	Tem:37 C	Hum:17 %	Ring
RT:727.91s	Voi:56dB	Dis: 122cm	Tem:37 C	Hum:17 %	Ring
RT:729.40s	Voi:57dB	Dis: 121cm	Tem:37 C	Hum:16 %	Ring
RT:730.89s	Voi:57dB	Dis: 100cm	Tem:37 C	Hum:16 %	Ring
RT:732.37s	Voi:56dB	Dis: 101cm	Tem:37 C	Hum:20 %	Ring
RT:733.85s	Voi:56dB	Dis: 120cm	Tem:37 C	Hum:20 %	Ring
RT:735.34s	Voi:56dB	Dis: 100cm	Tem:37 C	Hum:20 %	Ring
RT:736.83s	Voi:4dB	Dis: 100cm	Tem:37 C	Hum:19 %	Non
RT:738.11s	Voi:11dB	Dis: 99cm	Tem:37 C	Hum:16 %	Non
RT:739.39s	Voi:56dB	Dis: 120cm	Tem:37 C	Hum:17 %	Ring
RT:740.88s	Voi:57dB	Dis: 100cm	Tem:37 C	Hum:17 %	Ring
RT:742.36s	Voi:56dB	Dis: 122cm	Tem:37 C	Hum:22 %	Ring
RT:743.85s	Voi:56dB	Dis: 121cm	Tem:37 C	Hum:23 %	Ring
RT:745.34s	Voi:57dB	Dis: 122cm	Tem:37 C	Hum:20 %	Ring
RT:746.82s	Voi:57dB	Dis: 101cm	Tem:37 C	Hum:20 %	Ring
RT:748.31s	Voi:57dB	Dis: 100cm	Tem:37 C	Hum:21 %	Ring
RT:749.79s	Voi:57dB	Dis: 100cm	Tem:37 C	Hum:21 %	Ring
RT:751.28s	Voi:56dB	Dis: 120cm	Tem:37 C	Hum:20 %	Ring
RT:752.76s	Voi:56dB	Dis: 100cm	Tem:37 C	Hum:20 %	Ring
RT:754.25s	Voi:57dB	Dis: 99cm	Tem:37 C	Hum:19 %	Ring
RT:755.73s	Voi:57dB	Dis: 99cm	Tem:37 C	Hum:19 %	Ring
RT:757.22s	Voi:56dB	Dis: 99cm	Tem:37 C	Hum:19 %	Ring
RT:758.70s	Voi:56dB	Dis: 120cm	Tem:37 C	Hum:18 %	Ring
RT:760.19s	Voi:56dB	Dis: 100cm	Tem:37 C	Hum:18 %	Ring
RT:761.67s	Voi:57dB	Dis: 100cm	Tem:37 C	Hum:18 %	Ring
RT:763.16s	Voi:1dB	Dis: 100cm	Tem:37 C	Hum:19 %	Non
RT:764.44s	Voi:57dB	Dis: 120cm	Tem:37 C	Hum:19 %	Ring
RT:765.92s	Voi:57dB	Dis: 120cm	Tem:37 C	Hum:19 %	Ring
RT:767.41s	Voi:56dB	Dis: 100cm	Tem:37 C	Hum:19 %	Ring
RT:768.90s	Voi:57dB	Dis: 121cm	Tem:37 C	Hum:23 %	Ring
RT:770.38s	Voi:56dB	Dis: 121cm	Tem:37 C	Hum:23 %	Ring
RT:771.87s	Voi:56dB	Dis: 120cm	Tem:37 C	Hum:22 %	Ring
RT:773.35s	Voi:56dB	Dis: 120cm	Tem:37 C	Hum:22 %	Ring
RT:774.84s	Voi:56dB	Dis: 121cm	Tem:37 C	Hum:22 %	Ring
RT:776.33s	Voi:57dB	Dis: 123cm	Tem:37 C	Hum:21 %	Ring
RT:777.81s	Voi:57dB	Dis: 101cm	Tem:37 C	Hum:21 %	Ring
RT:779.29s	Voi:57dB	Dis: 123cm	Tem:37 C	Hum:21 %	Ring
RT:780.78s	Voi:56dB	Dis: 122cm	Tem:37 C	Hum:21 %	Ring
RT:782.27s	Voi:56dB	Dis: 123cm	Tem:37 C	Hum:21 %	Ring
RT:783.75s	Voi:56dB	Dis: 100cm	Tem:37 C	Hum:21 %	Ring
RT:785.24s	Voi:57dB	Dis: 101cm	Tem:37 C	Hum:20 %	Ring
RT:786.72s	Voi:56dB	Dis: 101cm	Tem:37 C	Hum:20 %	Ring
RT:788.21s	Voi:56dB	Dis: 122cm	Tem:37 C	Hum:20 %	Ring
RT:789.69s	Voi:57dB	Dis: 123cm	Tem:37 C	Hum:20 %	Ring
RT:791.18s	Voi:56dB	Dis: 121cm	Tem:37 C	Hum:20 %	Ring
RT:792.66s	Voi:56dB	Dis: 121cm	Tem:37 C	Hum:20 %	Ring
RT:794.15s	Voi:56dB	Dis: 123cm	Tem:37 C	Hum:20 %	Ring
RT:795.64s	Voi:56dB	Dis: 122cm	Tem:37 C	Hum:20 %	Ring
RT:797.12s	Voi:56dB	Dis: 122cm	Tem:37 C	Hum:20 %	Ring
RT:798.61s	Voi:56dB	Dis: 120cm	Tem:37 C	Hum:20 %	Ring
RT:800.09s	Voi:56dB	Dis: 101cm	Tem:37 C	Hum:19 %	Ring
RT:801.58s	Voi:56dB	Dis: 120cm	Tem:37 C	Hum:19 %	Ring
RT:803.06s	Voi:57dB	Dis: 121cm	Tem:37 C	Hum:19 %	Ring
RT:804.55s	Voi:57dB	Dis: 123cm	Tem:37 C	Hum:19 %	Ring
RT:806.03s	Voi:56dB	Dis: 123cm	Tem:37 C	Hum:19 %	Ring
RT:807.52s	Voi:56dB	Dis: 102cm	Tem:37 C	Hum:19 %	Ring
RT:809.01s	Voi:57dB	Dis: 100cm	Tem:37 C	Hum:19 %	Ring
RT:810.49s	Voi:57dB	Dis: 100cm	Tem:37 C	Hum:19 %	Ring
RT:811.97s	Voi:56dB	Dis: 120cm	Tem:37 C	Hum:19 %	Ring
RT:813.46s	Voi:56dB	Dis: 121cm	Tem:37 C	Hum:19 %	Ring
RT:814.95s	Voi:56dB	Dis: 101cm	Tem:37 C	Hum:19 %	Ring
RT:816.43s	Voi:56dB	Dis: 98cm	Tem:37 C	Hum:19 %	Ring
RT:817.92s	Voi:56dB	Dis: 99cm	Tem:37 C	Hum:19 %	Ring
RT:819.40s	Voi:56dB	Dis: 100cm	Tem:37 C	Hum:19 %	Ring
RT:820.89s	Voi:57dB	Dis: 100cm	Tem:37 C	Hum:19 %	Ring
RT:822.37s	Voi:57dB	Dis: 99cm	Tem:37 C	Hum:19 %	Ring
RT:823.85s	Voi:56dB	Dis: 123cm	Tem:37 C	Hum:19 %	Ring
RT:825.34s	Voi:57dB	Dis: 100cm	Tem:37 C	Hum:19 %	Ring
RT:826.83s	Voi:57dB	Dis: 100cm	Tem:37 C	Hum:19 %	Ring
RT:828.31s	Voi:57dB	Dis: 98cm	Tem:37 C	Hum:19 %	Ring
RT:829.79s	Voi:56dB	Dis: 100cm	Tem:37 C	Hum:19 %	Ring
RT:831.28s	Voi:57dB	Dis: 121cm	Tem:37 C	Hum:19 %	Ring
RT:832.77s	Voi:56dB	Dis: 122cm	Tem:37 C	Hum:19 %	Ring
RT:834.25s	Voi:57dB	Dis: 120cm	Tem:37 C	Hum:19 %	Ring
RT:835.74s	Voi:56dB	Dis: 121cm	Tem:37 C	Hum:19 %	Ring
RT:837.22s	Voi:56dB	Dis: 120cm	Tem:37 C	Hum:19 %	Ring
RT:838.71s	Voi:56dB	Dis: 122cm	Tem:37 C	Hum:19 %	Ring
RT:840.20s	Voi:57dB	Dis: 99cm	Tem:37 C	Hum:19 %	Ring
RT:841.68s	Voi:57dB	Dis: 122cm	Tem:37 C	Hum:19 %	Ring
RT:843.16s	Voi:56dB	Dis: 100cm	Tem:37 C	Hum:19 %	Ring
RT:844.65s	Voi:57dB	Dis: 100cm	Tem:37 C	Hum:19 %	Ring
RT:846.14s	Voi:56dB	Dis: 101cm	Tem:37 C	Hum:19 %	Ring
RT:847.62s	Voi:56dB	Dis: 99cm	Tem:37 C	Hum:19 %	Ring
RT:849.10s	Voi:56dB	Dis: 100cm	Tem:37 C	Hum:19 %	Ring
RT:850.59s	Voi:57dB	Dis: 121cm	Tem:37 C	Hum:19 %	Ring
RT:852.07s	Voi:57dB	Dis: 120cm	Tem:37 C	Hum:19 %	Ring
RT:853.56s	Voi:56dB	Dis: 123cm	Tem:37 C	Hum:19 %	Ring
RT:855.05s	Voi:57dB	Dis: 120cm	Tem:37 C	Hum:19 %	Ring
RT:856.53s	Voi:56dB	Dis: 122cm	Tem:37 C	Hum:19 %	Ring
RT:858.02s	Voi:56dB	Dis: 123cm	Tem:37 C	Hum:19 %	Ring
RT:859.50s	Voi:56dB	Dis: 120cm	Tem:37 C	Hum:19 %	Ring
RT:860.99s	Voi:56dB	Dis: 123cm	Tem:37 C	Hum:19 %	Ring
RT:862.48s	Voi:56dB	Dis: 123cm	Tem:37 C	Hum:19 %	Ring
RT:863.96s	Voi:57dB	Dis: 123cm	Tem:37 C	Hum:19 %	Ring
RT:865.45s	Voi:57dB	Dis: 102cm	Tem:37 C	Hum:19 %	Ring
RT:866.93s	Voi:57dB	Dis: 100cm	Tem:37 C	Hum:19 %	Ring
RT:868.42s	Voi:57dB	Dis: 122cm	Tem:37 C	Hum:19 %	Ring
RT:869.90s	Voi:57dB	Dis: 99cm	Tem:37 C	Hum:19 %	Ring
RT:871.39s	Voi:57dB	Dis: 122cm	Tem:37 C	Hum:19 %	Ring
RT:872.87s	Voi:56dB	Dis: 99cm	Tem:37 C	Hum:19 %	Ring
RT:874.36s	Voi:57dB	Dis: 99cm	Tem:37 C	Hum:19 %	Ring
RT:875.84s	Voi:57dB	Dis: 101cm	Tem:37 C	Hum:19 %	Ring
RT:877.33s	Voi:57dB	Dis: 122cm	Tem:37 C	Hum:19 %	Ring
RT:878.81s	Voi:56dB	Dis: 121cm	Tem:37 C	Hum:19 %	Ring
RT:880.30s	Voi:56dB	Dis: 123cm	Tem:37 C	Hum:19 %	Ring
RT:881.78s	Voi:57dB	Dis: 99cm	Tem:37 C	Hum:19 %	Ring
RT:883.27s	Voi:56dB	Dis: 98cm	Tem:37 C	Hum:19 %	Ring
RT:884.75s	Voi:56dB	Dis: 122cm	Tem:37 C	Hum:19 %	Ring
RT:886.24s	Voi:56dB	Dis: 123cm	Tem:37 C	Hum:19 %	Ring
RT:887.72s	Voi:57dB	Dis: 122cm	Tem:37 C	Hum:19 %	Ring
RT:889.21s	Voi:57dB	Dis: 121cm	Tem:37 C	Hum:19 %	Ring
RT:890.70s	Voi:56dB	Dis: 99cm	Tem:37 C	Hum:19 %	Ring
RT:892.18s	Voi:57dB	Dis: 122cm	Tem:37 C	Hum:20 %	Ring
RT:893.67s	Voi:56dB	Dis: 120cm	Tem:37 C	Hum:19 %	Ring
RT:895.15s	Voi:56dB	Dis: 122cm	Tem:37 C	Hum:20 %	Ring
RT:896.64s	Voi:57dB	Dis: 99cm	Tem:37 C	Hum:20 %	Ring
RT:898.12s	Voi:56dB	Dis: 100cm	Tem:37 C	Hum:20 %	Ring
RT:899.61s	Voi:57dB	Dis: 123cm	Tem:37 C	Hum:20 %	Ring
RT:901.09s	Voi:57dB	Dis: 121cm	Tem:37 C	Hum:20 %	Ring
RT:902.58s	Voi:57dB	Dis: 122cm	Tem:37 C	Hum:16 %	Ring
RT:904.07s	Voi:56dB	Dis: 99cm	Tem:37 C	Hum:16 %	Ring
RT:905.55s	Voi:57dB	Dis: 121cm	Tem:37 C	Hum:16 %	Ring
RT:907.03s	Voi:56dB	Dis: 120cm	Tem:37 C	Hum:16 %	Ring
RT:908.52s	Voi:57dB	Dis: 122cm	Tem:37 C	Hum:20 %	Ring
RT:910.01s	Voi:56dB	Dis: 123cm	Tem:37 C	Hum:20 %	Ring
RT:911.49s	Voi:57dB	Dis: 120cm	Tem:37 C	Hum:20 %	Ring
RT:912.98s	Voi:56dB	Dis: 120cm	Tem:37 C	Hum:21 %	Ring
RT:914.46s	Voi:56dB	Dis: 120cm	Tem:37 C	Hum:21 %	Ring
RT:915.95s	Voi:56dB	Dis: 121cm	Tem:37 C	Hum:22 %	Ring
RT:917.44s	Voi:57dB	Dis: 121cm	Tem:37 C	Hum:22 %	Ring
RT:918.92s	Voi:57dB	Dis: 122cm	Tem:37 C	Hum:22 %	Ring
RT:920.41s	Voi:57dB	Dis: 123cm	Tem:36 C	Hum:22 %	Ring
RT:921.89s	Voi:56dB	Dis: 123cm	Tem:36 C	Hum:22 %	Ring
RT:923.38s	Voi:56dB	Dis: 122cm	Tem:36 C	Hum:22 %	Ring
RT:924.86s	Voi:56dB	Dis: 123cm	Tem:36 C	Hum:22 %	Ring
RT:926.35s	Voi:56dB	Dis: 120cm	Tem:36 C	Hum:21 %	Ring
RT:927.84s	Voi:57dB	Dis: 100cm	Tem:36 C	Hum:21 %	Ring
RT:929.32s	Voi:56dB	Dis: 123cm	Tem:36 C	Hum:18 %	Ring
RT:930.81s	Voi:56dB	Dis: 122cm	Tem:36 C	Hum:18 %	Ring
RT:932.29s	Voi:56dB	Dis: 120cm	Tem:36 C	Hum:19 %	Ring
RT:933.78s	Voi:56dB	Dis: 101cm	Tem:36 C	Hum:19 %	Ring
RT:935.26s	Voi:56dB	Dis: 120cm	Tem:36 C	Hum:19 %	Ring
RT:936.75s	Voi:56dB	Dis: 99cm	Tem:36 C	Hum:19 %	Ring
RT:938.23s	Voi:56dB	Dis: 101cm	Tem:36 C	Hum:18 %	Ring
RT:939.72s	Voi:57dB	Dis: 123cm	Tem:36 C	Hum:18 %	Ring
RT:941.20s	Voi:57dB	Dis: 121cm	Tem:36 C	Hum:18 %	Ring
RT:942.69s	Voi:56dB	Dis: 121cm	Tem:36 C	Hum:18 %	Ring
RT:944.18s	Voi:56dB	Dis: 123cm	Tem:36 C	Hum:18 %	Ring
RT:945.66s	Voi:56dB	Dis: 120cm	Tem:36 C	Hum:18 %	Ring
RT:947.15s	Voi:56dB	Dis: 101cm	Tem:36 C	Hum:18 %	Ring
RT:948.63s	Voi:56dB	Dis: 99cm	Tem:36 C	Hum:18 %	Ring
RT:950.12s	Voi:56dB	Dis: 123cm	Tem:36 C	Hum:18 %	Ring
RT:951.60s	Voi:56dB	Dis: 120cm	Tem:36 C	Hum:17 %	Ring
RT:953.09s	Voi:56dB	Dis: 123cm	Tem:36 C	Hum:17 %	Ring
RT:954.57s	Voi:56dB	Dis: 122cm	Tem:36 C	Hum:17 %	Ring
RT:956.06s	Voi:57dB	Dis: 121cm	Tem:36 C	Hum:17 %	Ring
RT:957.54s	Voi:57dB	Dis: 120cm	Tem:36 C	Hum:17 %	Ring
RT:959.03s	Voi:56dB	Dis: 100cm	Tem:36 C	Hum:17 %	Ring
RT:960.52s	Voi:57dB	Dis: 123cm	Tem:36 C	Hum:17 %	Ring
RT:962.00s	Voi:56dB	Dis: 100cm	Tem:36 C	Hum:18 %	Ring
RT:963.49s	Voi:56dB	Dis: 124cm	Tem:36 C	Hum:18 %	Ring
RT:964.97s	Voi:56dB	Dis: 100cm	Tem:36 C	Hum:19 %	Ring
RT:966.46s	Voi:57dB	Dis: 101cm	Tem:36 C	Hum:19 %	Ring
RT:967.94s	Voi:56dB	Dis: 101cm	Tem:36 C	Hum:19 %	Ring
RT:969.43s	Voi:56dB	Dis: 121cm	Tem:36 C	Hum:19 %	Ring
RT:970.91s	Voi:56dB	Dis: 101cm	Tem:36 C	Hum:19 %	Ring
RT:972.40s	Voi:57dB	Dis: 99cm	Tem:36 C	Hum:19 %	Ring
RT:973.88s	Voi:56dB	Dis: 99cm	Tem:36 C	Hum:19 %	Ring
RT:975.37s	Voi:57dB	Dis: 120cm	Tem:36 C	Hum:19 %	Ring
RT:976.85s	Voi:57dB	Dis: 100cm	Tem:37 C	Hum:19 %	Ring
RT:978.34s	Voi:56dB	Dis: 122cm	Tem:36 C	Hum:19 %	Ring
RT:979.82s	Voi:56dB	Dis: 121cm	Tem:37 C	Hum:19 %	Ring
RT:981.31s	Voi:57dB	Dis: 123cm	Tem:37 C	Hum:20 %	Ring
RT:982.79s	Voi:56dB	Dis: 120cm	Tem:37 C	Hum:23 %	Ring
RT:984.28s	Voi:57dB	Dis: 123cm	Tem:37 C	Hum:20 %	Ring
RT:985.77s	Voi:56dB	Dis: 123cm	Tem:37 C	Hum:20 %	Ring
RT:987.25s	Voi:57dB	Dis: 122cm	Tem:37 C	Hum:20 %	Ring
RT:988.74s	Voi:56dB	Dis: 122cm	Tem:37 C	Hum:20 %	Ring
RT:990.22s	Voi:56dB	Dis: 100cm	Tem:37 C	Hum:20 %	Ring
RT:991.71s	Voi:57dB	Dis: 122cm	Tem:37 C	Hum:20 %	Ring
RT:993.19s	Voi:57dB	Dis: 100cm	Tem:37 C	Hum:20 %	Ring
RT:994.68s	Voi:56dB	Dis: 101cm	Tem:37 C	Hum:20 %	Ring
RT:996.16s	Voi:56dB	Dis: 120cm	Tem:37 C	Hum:20 %	Ring
RT:997.65s	Voi:56dB	Dis: 122cm	Tem:37 C	Hum:19 %	Ring
RT:999.13s	Voi:57dB	Dis: 123cm	Tem:37 C	Hum:19 %	Ring
RT:1000.62s	Voi:56dB	Dis: 101cm	Tem:37 C	Hum:23 %	Ring
RT:1002.10s	Voi:57dB	Dis: 120cm	Tem:37 C	Hum:22 %	Ring
RT:1003.59s	Voi:56dB	Dis: 122cm	Tem:37 C	Hum:22 %	Ring
RT:1005.08s	Voi:56dB	Dis: 122cm	Tem:37 C	Hum:22 %	Ring
RT:1006.56s	Voi:57dB	Dis: 121cm	Tem:37 C	Hum:21 %	Ring
RT:1008.05s	Voi:56dB	Dis: 120cm	Tem:37 C	Hum:21 %	Ring
RT:1009.53s	Voi:57dB	Dis: 120cm	Tem:37 C	Hum:21 %	Ring
RT:1011.02s	Voi:57dB	Dis: 123cm	Tem:38 C	Hum:22 %	Ring
RT:1012.51s	Voi:57dB	Dis: 122cm	Tem:38 C	Hum:21 %	Ring
RT:1013.99s	Voi:56dB	Dis: 121cm	Tem:38 C	Hum:21 %	Ring
RT:1015.48s	Voi:57dB	Dis: 121cm	Tem:38 C	Hum:21 %	Ring
RT:1016.96s	Voi:57dB	Dis: 121cm	Tem:38 C	Hum:21 %	Ring
RT:1018.45s	Voi:56dB	Dis: 120cm	Tem:38 C	Hum:21 %	Ring
RT:1019.93s	Voi:56dB	Dis: 120cm	Tem:38 C	Hum:21 %	Ring
RT:1021.42s	Voi:56dB	Dis: 121cm	Tem:38 C	Hum:20 %	Ring
RT:1022.91s	Voi:56dB	Dis: 122cm	Tem:38 C	Hum:20 %	Ring
RT:1024.39s	Voi:57dB	Dis: 120cm	Tem:38 C	Hum:20 %	Ring
RT:1025.88s	Voi:56dB	Dis: 120cm	Tem:38 C	Hum:20 %	Ring
RT:1027.36s	Voi:56dB	Dis: 123cm	Tem:38 C	Hum:20 %	Ring
RT:1028.85s	Voi:56dB	Dis: 121cm	Tem:38 C	Hum:20 %	Ring
RT:1030.34s	Voi:56dB	Dis: 99cm	Tem:38 C	Hum:20 %	Ring
RT:1031.82s	Voi:57dB	Dis: 98cm	Tem:38 C	Hum:19 %	Ring
RT:1033.31s	Voi:56dB	Dis: 98cm	Tem:38 C	Hum:19 %	Ring
RT:1034.79s	Voi:56dB	Dis: 121cm	Tem:38 C	Hum:19 %	Ring
RT:1036.28s	Voi:57dB	Dis: 121cm	Tem:38 C	Hum:19 %	Ring
RT:1037.76s	Voi:57dB	Dis: 99cm	Tem:38 C	Hum:19 %	Ring
RT:1039.25s	Voi:56dB	Dis: 120cm	Tem:38 C	Hum:19 %	Ring
RT:1040.73s	Voi:56dB	Dis: 120cm	Tem:38 C	Hum:19 %	Ring
RT:1042.22s	Voi:56dB	Dis: 120cm	Tem:38 C	Hum:19 %	Ring
RT:1043.70s	Voi:56dB	Dis: 121cm	Tem:38 C	Hum:19 %	Ring
RT:1045.19s	Voi:56dB	Dis: 123cm	Tem:38 C	Hum:19 %	Ring
RT:1046.68s	Voi:57dB	Dis: 122cm	Tem:38 C	Hum:18 %	Ring
RT:1048.16s	Voi:56dB	Dis: 100cm	Tem:38 C	Hum:18 %	Ring
RT:1049.65s	Voi:56dB	Dis: 120cm	Tem:38 C	Hum:18 %	Ring
RT:1051.13s	Voi:57dB	Dis: 123cm	Tem:38 C	Hum:18 %	Ring
RT:1052.62s	Voi:56dB	Dis: 99cm	Tem:38 C	Hum:18 %	Ring
RT:1054.10s	Voi:57dB	Dis: 120cm	Tem:38 C	Hum:18 %	Ring
RT:1055.59s	Voi:56dB	Dis: 120cm	Tem:38 C	Hum:18 %	Ring
RT:1057.07s	Voi:56dB	Dis: 99cm	Tem:38 C	Hum:18 %	Ring
RT:1058.56s	Voi:57dB	Dis: 122cm	Tem:38 C	Hum:18 %	Ring
RT:1060.04s	Voi:57dB	Dis: 121cm	Tem:38 C	Hum:18 %	Ring
RT:1061.53s	Voi:56dB	Dis: 120cm	Tem:38 C	Hum:18 %	Ring
RT:1063.02s	Voi:56dB	Dis: 121cm	Tem:38 C	Hum:18 %	Ring
RT:1064.50s	Voi:57dB	Dis: 122cm	Tem:38 C	Hum:18 %	Ring
RT:1065.99s	Voi:56dB	Dis: 100cm	Tem:38 C	Hum:18 %	Ring
RT:1067.47s	Voi:56dB	Dis: 120cm	Tem:38 C	Hum:18 %	Ring
RT:1068.96s	Voi:56dB	Dis: 122cm	Tem:38 C	Hum:18 %	Ring
RT:1070.44s	Voi:56dB	Dis: 120cm	Tem:39 C	Hum:19 %	Ring
RT:1071.93s	Voi:57dB	Dis: 121cm	Tem:39 C	Hum:18 %	Ring
RT:1073.42s	Voi:57dB	Dis: 121cm	Tem:39 C	Hum:18 %	Ring
RT:1074.90s	Voi:57dB	Dis: 122cm	Tem:39 C	Hum:18 %	Ring
RT:1076.39s	Voi:56dB	Dis: 121cm	Tem:39 C	Hum:20 %	Ring
RT:1077.87s	Voi:56dB	Dis: 122cm	Tem:39 C	Hum:21 %	Ring
RT:1079.36s	Voi:57dB	Dis: 120cm	Tem:39 C	Hum:20 %	Ring
RT:1080.84s	Voi:57dB	Dis: 99cm	Tem:39 C	Hum:20 %	Ring
RT:1082.33s	Voi:56dB	Dis: 122cm	Tem:39 C	Hum:21 %	Ring
RT:1083.81s	Voi:57dB	Dis: 120cm	Tem:39 C	Hum:21 %	Ring
RT:1085.30s	Voi:56dB	Dis: 120cm	Tem:38 C	Hum:20 %	Ring
RT:1086.79s	Voi:56dB	Dis: 122cm	Tem:39 C	Hum:21 %	Ring
RT:1088.27s	Voi:57dB	Dis: 122cm	Tem:39 C	Hum:21 %	Ring
RT:1089.76s	Voi:56dB	Dis: 122cm	Tem:39 C	Hum:20 %	Ring
RT:1091.24s	Voi:57dB	Dis: 122cm	Tem:38 C	Hum:19 %	Ring
RT:1092.73s	Voi:56dB	Dis: 121cm	Tem:38 C	Hum:19 %	Ring
RT:1094.21s	Voi:56dB	Dis: 122cm	Tem:38 C	Hum:19 %	Ring
RT:1095.70s	Voi:56dB	Dis: 120cm	Tem:38 C	Hum:19 %	Ring
RT:1097.19s	Voi:57dB	Dis: 120cm	Tem:38 C	Hum:19 %	Ring
RT:1098.67s	Voi:56dB	Dis: 100cm	Tem:38 C	Hum:19 %	Ring
RT:1100.16s	Voi:56dB	Dis: 120cm	Tem:38 C	Hum:19 %	Ring
RT:1101.64s	Voi:56dB	Dis: 120cm	Tem:38 C	Hum:18 %	Ring
RT:1103.13s	Voi:56dB	Dis: 120cm	Tem:38 C	Hum:18 %	Ring
RT:1104.61s	Voi:56dB	Dis: 122cm	Tem:38 C	Hum:18 %	Ring
RT:1106.10s	Voi:56dB	Dis: 120cm	Tem:38 C	Hum:18 %	Ring
RT:1107.59s	Voi:56dB	Dis: 121cm	Tem:38 C	Hum:18 %	Ring
RT:1109.07s	Voi:57dB	Dis: 120cm	Tem:38 C	Hum:18 %	Ring
RT:1110.56s	Voi:57dB	Dis: 123cm	Tem:38 C	Hum:18 %	Ring
RT:1112.04s	Voi:56dB	Dis: 120cm	Tem:38 C	Hum:18 %	Ring
RT:1113.53s	Voi:57dB	Dis: 101cm	Tem:38 C	Hum:18 %	Ring
RT:1115.02s	Voi:56dB	Dis: 101cm	Tem:38 C	Hum:18 %	Ring
RT:1116.50s	Voi:56dB	Dis: 101cm	Tem:38 C	Hum:18 %	Ring
RT:1117.98s	Voi:56dB	Dis: 122cm	Tem:38 C	Hum:18 %	Ring
RT:1119.47s	Voi:56dB	Dis: 121cm	Tem:38 C	Hum:18 %	Ring
RT:1120.96s	Voi:56dB	Dis: 120cm	Tem:38 C	Hum:18 %	Ring
RT:1122.44s	Voi:56dB	Dis: 120cm	Tem:38 C	Hum:18 %	Ring
RT:1123.93s	Voi:57dB	Dis: 122cm	Tem:38 C	Hum:18 %	Ring
RT:1125.41s	Voi:56dB	Dis: 121cm	Tem:38 C	Hum:18 %	Ring
RT:1126.90s	Voi:57dB	Dis: 120cm	Tem:38 C	Hum:18 %	Ring
RT:1128.39s	Voi:56dB	Dis: 121cm	Tem:38 C	Hum:18 %	Ring
RT:1129.87s	Voi:56dB	Dis: 120cm	Tem:38 C	Hum:18 %	Ring
RT:1131.36s	Voi:57dB	Dis: 121cm	Tem:38 C	Hum:18 %	Ring
RT:1132.84s	Voi:57dB	Dis: 122cm	Tem:38 C	Hum:19 %	Ring
RT:1134.33s	Voi:56dB	Dis: 121cm	Tem:38 C	Hum:19 %	Ring
RT:1135.81s	Voi:56dB	Dis: 122cm	Tem:38 C	Hum:18 %	Ring
RT:1137.30s	Voi:57dB	Dis: 122cm	Tem:38 C	Hum:19 %	Ring
RT:1138.79s	Voi:56dB	Dis: 121cm	Tem:38 C	Hum:19 %	Ring
RT:1140.27s	Voi:56dB	Dis: 99cm	Tem:38 C	Hum:19 %	Ring
RT:1141.76s	Voi:57dB	Dis: 122cm	Tem:38 C	Hum:19 %	Ring
RT:1143.24s	Voi:57dB	Dis: 120cm	Tem:38 C	Hum:19 %	Ring
RT:1144.73s	Voi:57dB	Dis: 99cm	Tem:38 C	Hum:19 %	Ring
RT:1146.21s	Voi:56dB	Dis: 120cm	Tem:38 C	Hum:19 %	Ring
RT:1147.70s	Voi:57dB	Dis: 101cm	Tem:38 C	Hum:19 %	Ring
RT:1149.18s	Voi:57dB	Dis: 98cm	Tem:38 C	Hum:19 %	Ring
RT:1150.67s	Voi:56dB	Dis: 100cm	Tem:38 C	Hum:19 %	Ring
RT:1152.15s	Voi:57dB	Dis: 122cm	Tem:38 C	Hum:19 %	Ring
RT:1153.64s	Voi:57dB	Dis: 123cm	Tem:38 C	Hum:19 %	Ring
RT:1155.13s	Voi:57dB	Dis: 122cm	Tem:38 C	Hum:19 %	Ring
RT:1156.61s	Voi:56dB	Dis: 121cm	Tem:38 C	Hum:19 %	Ring
RT:1158.10s	Voi:56dB	Dis: 100cm	Tem:38 C	Hum:19 %	Ring
RT:1159.58s	Voi:56dB	Dis: 120cm	Tem:38 C	Hum:19 %	Ring
RT:1161.07s	Voi:56dB	Dis: 120cm	Tem:38 C	Hum:19 %	Ring
RT:1162.55s	Voi:57dB	Dis: 120cm	Tem:38 C	Hum:19 %	Ring
RT:1164.04s	Voi:57dB	Dis: 122cm	Tem:38 C	Hum:19 %	Ring
RT:1165.52s	Voi:56dB	Dis: 120cm	Tem:38 C	Hum:19 %	Ring
RT:1167.01s	Voi:57dB	Dis: 122cm	Tem:38 C	Hum:19 %	Ring
RT:1168.50s	Voi:56dB	Dis: 120cm	Tem:37 C	Hum:18 %	Ring
RT:1169.98s	Voi:57dB	Dis: 120cm	Tem:37 C	Hum:18 %	Ring
RT:1171.47s	Voi:56dB	Dis: 121cm	Tem:37 C	Hum:18 %	Ring
RT:1172.95s	Voi:56dB	Dis: 121cm	Tem:37 C	Hum:18 %	Ring
RT:1174.44s	Voi:57dB	Dis: 122cm	Tem:37 C	Hum:18 %	Ring
RT:1175.93s	Voi:56dB	Dis: 120cm	Tem:37 C	Hum:18 %	Ring
RT:1177.41s	Voi:57dB	Dis: 100cm	Tem:37 C	Hum:18 %	Ring
RT:1178.90s	Voi:57dB	Dis: 121cm	Tem:37 C	Hum:18 %	Ring
RT:1180.38s	Voi:57dB	Dis: 122cm	Tem:37 C	Hum:18 %	Ring
RT:1181.87s	Voi:57dB	Dis: 121cm	Tem:37 C	Hum:18 %	Ring
RT:1183.35s	Voi:57dB	Dis: 121cm	Tem:37 C	Hum:18 %	Ring
RT:1184.84s	Voi:56dB	Dis: 122cm	Tem:37 C	Hum:18 %	Ring
RT:1186.32s	Voi:57dB	Dis: 122cm	Tem:37 C	Hum:18 %	Ring
RT:1187.81s	Voi:57dB	Dis: 122cm	Tem:37 C	Hum:18 %	Ring
RT:1189.30s	Voi:56dB	Dis: 120cm	Tem:37 C	Hum:18 %	Ring
RT:1190.78s	Voi:57dB	Dis: 123cm	Tem:37 C	Hum:18 %	Ring
RT:1192.27s	Voi:57dB	Dis: 120cm	Tem:37 C	Hum:18 %	Ring
RT:1193.76s	Voi:56dB	Dis: 120cm	Tem:37 C	Hum:18 %	Ring
RT:1195.24s	Voi:57dB	Dis: 122cm	Tem:37 C	Hum:19 %	Ring
RT:1196.73s	Voi:57dB	Dis: 120cm	Tem:37 C	Hum:18 %	Ring
RT:1198.21s	Voi:56dB	Dis: 122cm	Tem:37 C	Hum:19 %	Ring
RT:1199.70s	Voi:56dB	Dis: 101cm	Tem:37 C	Hum:19 %	Ring
RT:1201.18s	Voi:57dB	Dis: 122cm	Tem:37 C	Hum:15 %	Ring
RT:1202.67s	Voi:57dB	Dis: 122cm	Tem:37 C	Hum:16 %	Ring
RT:1204.16s	Voi:56dB	Dis: 120cm	Tem:37 C	Hum:17 %	Ring
RT:1205.64s	Voi:56dB	Dis: 122cm	Tem:37 C	Hum:17 %	Ring
RT:1207.13s	Voi:56dB	Dis: 120cm	Tem:37 C	Hum:18 %	Ring
RT:1208.61s	Voi:56dB	Dis: 99cm	Tem:37 C	Hum:19 %	Ring
RT:1210.10s	Voi:56dB	Dis: 123cm	Tem:37 C	Hum:18 %	Ring
RT:1211.58s	Voi:56dB	Dis: 122cm	Tem:37 C	Hum:18 %	Ring
RT:1213.07s	Voi:57dB	Dis: 120cm	Tem:37 C	Hum:18 %	Ring
RT:1214.56s	Voi:57dB	Dis: 123cm	Tem:37 C	Hum:18 %	Ring
RT:1216.04s	Voi:57dB	Dis: 122cm	Tem:37 C	Hum:17 %	Ring
RT:1217.53s	Voi:56dB	Dis: 123cm	Tem:37 C	Hum:17 %	Ring
RT:1219.01s	Voi:56dB	Dis: 99cm	Tem:37 C	Hum:17 %	Ring
RT:1220.50s	Voi:56dB	Dis: 100cm	Tem:37 C	Hum:21 %	Ring
RT:1221.98s	Voi:56dB	Dis: 99cm	Tem:37 C	Hum:17 %	Ring
RT:1223.47s	Voi:57dB	Dis: 122cm	Tem:37 C	Hum:21 %	Ring
RT:1224.95s	Voi:56dB	Dis: 100cm	Tem:37 C	Hum:21 %	Ring
RT:1226.44s	Voi:57dB	Dis: 120cm	Tem:37 C	Hum:17 %	Ring
RT:1227.92s	Voi:56dB	Dis: 121cm	Tem:37 C	Hum:17 %	Ring
RT:1229.41s	Voi:56dB	Dis: 101cm	Tem:37 C	Hum:17 %	Ring
RT:1230.90s	Voi:57dB	Dis: 121cm	Tem:37 C	Hum:17 %	Ring
RT:1232.38s	Voi:56dB	Dis: 122cm	Tem:37 C	Hum:17 %	Ring
RT:1233.87s	Voi:56dB	Dis: 123cm	Tem:38 C	Hum:21 %	Ring
RT:1235.35s	Voi:56dB	Dis: 120cm	Tem:38 C	Hum:21 %	Ring
RT:1236.84s	Voi:57dB	Dis: 121cm	Tem:38 C	Hum:21 %	Ring
RT:1238.32s	Voi:56dB	Dis: 122cm	Tem:38 C	Hum:21 %	Ring
RT:1239.81s	Voi:57dB	Dis: 101cm	Tem:38 C	Hum:21 %	Ring
RT:1241.29s	Voi:56dB	Dis: 101cm	Tem:38 C	Hum:20 %	Ring
RT:1242.78s	Voi:56dB	Dis: 99cm	Tem:38 C	Hum:20 %	Ring
RT:1244.26s	Voi:57dB	Dis: 120cm	Tem:38 C	Hum:20 %	Ring
RT:1245.75s	Voi:56dB	Dis: 123cm	Tem:38 C	Hum:16 %	Ring
RT:1247.23s	Voi:57dB	Dis: 101cm	Tem:38 C	Hum:20 %	Ring
RT:1248.72s	Voi:56dB	Dis: 100cm	Tem:38 C	Hum:16 %	Ring
RT:1250.20s	Voi:56dB	Dis: 100cm	Tem:38 C	Hum:16 %	Ring
RT:1251.69s	Voi:56dB	Dis: 99cm	Tem:38 C	Hum:20 %	Ring
RT:1253.17s	Voi:56dB	Dis: 120cm	Tem:38 C	Hum:20 %	Ring
RT:1254.66s	Voi:57dB	Dis: 99cm	Tem:38 C	Hum:19 %	Ring
RT:1256.14s	Voi:56dB	Dis: 100cm	Tem:38 C	Hum:19 %	Ring
RT:1257.63s	Voi:57dB	Dis: 101cm	Tem:38 C	Hum:19 %	Ring
RT:1259.11s	Voi:56dB	Dis: 100cm	Tem:38 C	Hum:19 %	Ring
RT:1260.60s	Voi:56dB	Dis: 100cm	Tem:38 C	Hum:19 %	Ring
RT:1262.08s	Voi:56dB	Dis: 99cm	Tem:38 C	Hum:19 %	Ring
RT:1263.57s	Voi:56dB	Dis: 99cm	Tem:38 C	Hum:19 %	Ring
RT:1265.05s	Voi:56dB	Dis: 98cm	Tem:38 C	Hum:19 %	Ring
RT:1266.54s	Voi:56dB	Dis: 99cm	Tem:38 C	Hum:19 %	Ring
RT:1268.02s	Voi:56dB	Dis: 101cm	Tem:38 C	Hum:19 %	Ring
RT:1269.50s	Voi:57dB	Dis: 99cm	Tem:38 C	Hum:19 %	Ring
RT:1270.99s	Voi:56dB	Dis: 101cm	Tem:38 C	Hum:19 %	Ring
RT:1272.47s	Voi:56dB	Dis: 98cm	Tem:38 C	Hum:19 %	Ring
RT:1273.96s	Voi:57dB	Dis: 101cm	Tem:37 C	Hum:18 %	Ring
RT:1275.44s	Voi:56dB	Dis: 100cm	Tem:37 C	Hum:18 %	Ring
RT:1276.93s	Voi:57dB	Dis: 101cm	Tem:37 C	Hum:18 %	Ring
RT:1278.41s	Voi:56dB	Dis: 121cm	Tem:37 C	Hum:18 %	Ring
RT:1279.90s	Voi:57dB	Dis: 122cm	Tem:37 C	Hum:18 %	Ring
RT:1281.38s	Voi:56dB	Dis: 123cm	Tem:37 C	Hum:15 %	Ring
RT:1282.87s	Voi:57dB	Dis: 123cm	Tem:37 C	Hum:16 %	Ring
RT:1284.36s	Voi:57dB	Dis: 121cm	Tem:37 C	Hum:22 %	Ring
RT:1285.84s	Voi:57dB	Dis: 121cm	Tem:37 C	Hum:19 %	Ring
RT:1287.33s	Voi:57dB	Dis: 121cm	Tem:37 C	Hum:20 %	Ring
RT:1288.81s	Voi:57dB	Dis: 99cm	Tem:37 C	Hum:20 %	Ring
RT:1290.30s	Voi:57dB	Dis: 121cm	Tem:38 C	Hum:24 %	Ring
RT:1291.78s	Voi:57dB	Dis: 100cm	Tem:37 C	Hum:23 %	Ring
RT:1293.27s	Voi:57dB	Dis: 101cm	Tem:38 C	Hum:24 %	Ring
RT:1294.75s	Voi:57dB	Dis: 99cm	Tem:37 C	Hum:19 %	Ring
RT:1296.24s	Voi:57dB	Dis: 122cm	Tem:37 C	Hum:19 %	Ring
RT:1297.72s	Voi:57dB	Dis: 120cm	Tem:38 C	Hum:19 %	Ring
RT:1299.21s	Voi:57dB	Dis: 123cm	Tem:38 C	Hum:19 %	Ring
RT:1300.69s	Voi:57dB	Dis: 99cm	Tem:38 C	Hum:19 %	Ring
RT:1302.18s	Voi:56dB	Dis: 120cm	Tem:38 C	Hum:18 %	Ring
RT:1303.66s	Voi:57dB	Dis: 100cm	Tem:38 C	Hum:18 %	Ring
RT:1305.15s	Voi:57dB	Dis: 101cm	Tem:38 C	Hum:18 %	Ring
RT:1306.63s	Voi:56dB	Dis: 99cm	Tem:38 C	Hum:17 %	Ring
RT:1308.12s	Voi:57dB	Dis: 102cm	Tem:38 C	Hum:17 %	Ring
RT:1309.60s	Voi:57dB	Dis: 102cm	Tem:38 C	Hum:17 %	Ring
RT:1311.09s	Voi:57dB	Dis: 100cm	Tem:38 C	Hum:16 %	Ring
RT:1312.57s	Voi:57dB	Dis: 99cm	Tem:38 C	Hum:16 %	Ring
RT:1314.06s	Voi:57dB	Dis: 120cm	Tem:38 C	Hum:16 %	Ring
RT:1315.54s	Voi:57dB	Dis: 101cm	Tem:38 C	Hum:16 %	Ring
RT:1317.03s	Voi:57dB	Dis: 120cm	Tem:38 C	Hum:16 %	Ring
RT:1318.51s	Voi:57dB	Dis: 102cm	Tem:38 C	Hum:17 %	Ring
RT:1320.00s	Voi:57dB	Dis: 122cm	Tem:38 C	Hum:17 %	Ring
RT:1321.48s	Voi:57dB	Dis: 120cm	Tem:38 C	Hum:17 %	Ring
RT:1322.97s	Voi:57dB	Dis: 101cm	Tem:38 C	Hum:17 %	Ring
RT:1324.45s	Voi:57dB	Dis: 101cm	Tem:38 C	Hum:16 %	Ring
RT:1325.94s	Voi:57dB	Dis: 100cm	Tem:38 C	Hum:16 %	Ring
RT:1327.42s	Voi:57dB	Dis: 121cm	Tem:38 C	Hum:16 %	Ring
RT:1328.91s	Voi:57dB	Dis: 99cm	Tem:38 C	Hum:16 %	Ring
RT:1330.39s	Voi:57dB	Dis: 99cm	Tem:38 C	Hum:16 %	Ring
RT:1331.88s	Voi:57dB	Dis: 100cm	Tem:38 C	Hum:16 %	Ring
RT:1333.36s	Voi:57dB	Dis: 123cm	Tem:38 C	Hum:16 %	Ring
RT:1334.85s	Voi:56dB	Dis: 102cm	Tem:38 C	Hum:16 %	Ring
RT:1336.33s	Voi:57dB	Dis: 100cm	Tem:38 C	Hum:16 %	Ring
RT:1337.82s	Voi:57dB	Dis: 120cm	Tem:38 C	Hum:16 %	Ring
RT:1339.30s	Voi:57dB	Dis: 102cm	Tem:38 C	Hum:15 %	Ring
RT:1340.79s	Voi:57dB	Dis: 120cm	Tem:38 C	Hum:16 %	Ring
RT:1342.27s	Voi:57dB	Dis: 120cm	Tem:38 C	Hum:15 %	Ring
RT:1343.76s	Voi:57dB	Dis: 99cm	Tem:38 C	Hum:16 %	Ring
RT:1345.24s	Voi:57dB	Dis: 121cm	Tem:38 C	Hum:16 %	Ring
RT:1346.73s	Voi:57dB	Dis: 122cm	Tem:38 C	Hum:16 %	Ring
RT:1348.21s	Voi:57dB	Dis: 100cm	Tem:38 C	Hum:16 %	Ring
RT:1349.70s	Voi:57dB	Dis: 101cm	Tem:38 C	Hum:15 %	Ring
RT:1351.18s	Voi:57dB	Dis: 122cm	Tem:38 C	Hum:15 %	Ring
RT:1352.67s	Voi:57dB	Dis: 121cm	Tem:38 C	Hum:15 %	Ring
RT:1354.16s	Voi:57dB	Dis: 120cm	Tem:38 C	Hum:15 %	Ring
RT:1355.64s	Voi:57dB	Dis: 120cm	Tem:38 C	Hum:15 %	Ring
RT:1357.13s	Voi:57dB	Dis: 101cm	Tem:38 C	Hum:15 %	Ring
RT:1358.61s	Voi:57dB	Dis: 120cm	Tem:38 C	Hum:15 %	Ring
RT:1360.10s	Voi:57dB	Dis: 122cm	Tem:38 C	Hum:15 %	Ring
RT:1361.58s	Voi:57dB	Dis: 100cm	Tem:38 C	Hum:15 %	Ring
RT:1363.07s	Voi:57dB	Dis: 100cm	Tem:38 C	Hum:15 %	Ring
RT:1364.55s	Voi:56dB	Dis: 101cm	Tem:38 C	Hum:15 %	Ring
RT:1366.04s	Voi:57dB	Dis: 99cm	Tem:38 C	Hum:15 %	Ring
RT:1367.52s	Voi:57dB	Dis: 120cm	Tem:38 C	Hum:15 %	Ring
RT:1369.01s	Voi:57dB	Dis: 99cm	Tem:38 C	Hum:15 %	Ring
RT:1370.49s	Voi:57dB	Dis: 99cm	Tem:38 C	Hum:15 %	Ring
RT:1371.98s	Voi:57dB	Dis: 122cm	Tem:38 C	Hum:15 %	Ring
RT:1373.46s	Voi:57dB	Dis: 122cm	Tem:38 C	Hum:15 %	Ring
RT:1374.95s	Voi:57dB	Dis: 100cm	Tem:38 C	Hum:15 %	Ring
RT:1376.44s	Voi:57dB	Dis: 99cm	Tem:38 C	Hum:15 %	Ring
RT:1377.92s	Voi:57dB	Dis: 100cm	Tem:38 C	Hum:15 %	Ring
RT:1379.40s	Voi:57dB	Dis: 121cm	Tem:38 C	Hum:15 %	Ring
RT:1380.89s	Voi:57dB	Dis: 121cm	Tem:38 C	Hum:15 %	Ring
RT:1382.38s	Voi:57dB	Dis: 122cm	Tem:38 C	Hum:15 %	Ring
RT:1383.86s	Voi:57dB	Dis: 99cm	Tem:38 C	Hum:15 %	Ring
RT:1385.35s	Voi:57dB	Dis: 123cm	Tem:38 C	Hum:15 %	Ring
RT:1386.83s	Voi:57dB	Dis: 102cm	Tem:38 C	Hum:15 %	Ring
RT:1388.32s	Voi:57dB	Dis: 99cm	Tem:38 C	Hum:15 %	Ring
RT:1389.80s	Voi:57dB	Dis: 100cm	Tem:38 C	Hum:15 %	Ring
RT:1391.29s	Voi:57dB	Dis: 122cm	Tem:38 C	Hum:15 %	Ring
RT:1392.77s	Voi:57dB	Dis: 120cm	Tem:38 C	Hum:15 %	Ring
RT:1394.26s	Voi:57dB	Dis: 120cm	Tem:38 C	Hum:15 %	Ring
RT:1395.74s	Voi:57dB	Dis: 121cm	Tem:38 C	Hum:15 %	Ring
RT:1397.23s	Voi:56dB	Dis: 100cm	Tem:38 C	Hum:15 %	Ring
RT:1398.71s	Voi:57dB	Dis: 122cm	Tem:38 C	Hum:15 %	Ring
RT:1400.20s	Voi:57dB	Dis: 100cm	Tem:38 C	Hum:15 %	Ring
RT:1401.69s	Voi:57dB	Dis: 120cm	Tem:38 C	Hum:15 %	Ring
RT:1403.17s	Voi:57dB	Dis: 121cm	Tem:38 C	Hum:15 %	Ring
RT:1404.66s	Voi:57dB	Dis: 121cm	Tem:38 C	Hum:15 %	Ring
RT:1406.14s	Voi:57dB	Dis: 100cm	Tem:38 C	Hum:15 %	Ring
RT:1407.63s	Voi:57dB	Dis: 122cm	Tem:38 C	Hum:15 %	Ring
RT:1409.11s	Voi:57dB	Dis: 120cm	Tem:38 C	Hum:15 %	Ring
RT:1410.60s	Voi:57dB	Dis: 120cm	Tem:38 C	Hum:15 %	Ring
RT:1412.09s	Voi:57dB	Dis: 99cm	Tem:38 C	Hum:15 %	Ring
RT:1413.57s	Voi:57dB	Dis: 120cm	Tem:38 C	Hum:15 %	Ring
RT:1415.06s	Voi:57dB	Dis: 100cm	Tem:38 C	Hum:15 %	Ring
RT:1416.54s	Voi:57dB	Dis: 99cm	Tem:38 C	Hum:15 %	Ring
RT:1418.03s	Voi:57dB	Dis: 99cm	Tem:38 C	Hum:15 %	Ring
RT:1419.51s	Voi:57dB	Dis: 121cm	Tem:38 C	Hum:15 %	Ring
RT:1421.00s	Voi:57dB	Dis: 120cm	Tem:38 C	Hum:15 %	Ring
RT:1422.48s	Voi:57dB	Dis: 121cm	Tem:38 C	Hum:15 %	Ring
RT:1423.97s	Voi:57dB	Dis: 121cm	Tem:38 C	Hum:15 %	Ring
RT:1425.45s	Voi:57dB	Dis: 99cm	Tem:38 C	Hum:15 %	Ring
RT:1426.94s	Voi:56dB	Dis: 120cm	Tem:38 C	Hum:15 %	Ring
RT:1428.42s	Voi:57dB	Dis: 122cm	Tem:38 C	Hum:15 %	Ring
RT:1429.91s	Voi:57dB	Dis: 121cm	Tem:38 C	Hum:15 %	Ring
RT:1431.40s	Voi:57dB	Dis: 122cm	Tem:38 C	Hum:15 %	Ring
RT:1432.88s	Voi:57dB	Dis: 123cm	Tem:38 C	Hum:15 %	Ring
RT:1434.37s	Voi:57dB	Dis: 122cm	Tem:38 C	Hum:15 %	Ring
RT:1435.85s	Voi:57dB	Dis: 120cm	Tem:38 C	Hum:15 %	Ring
RT:1437.34s	Voi:57dB	Dis: 120cm	Tem:38 C	Hum:15 %	Ring
RT:1438.83s	Voi:57dB	Dis: 120cm	Tem:38 C	Hum:15 %	Ring
RT:1440.31s	Voi:57dB	Dis: 120cm	Tem:38 C	Hum:15 %	Ring
RT:1441.80s	Voi:57dB	Dis: 102cm	Tem:38 C	Hum:15 %	Ring
RT:1443.28s	Voi:57dB	Dis: 122cm	Tem:38 C	Hum:15 %	Ring
RT:1444.77s	Voi:57dB	Dis: 122cm	Tem:38 C	Hum:15 %	Ring
RT:1446.25s	Voi:57dB	Dis: 122cm	Tem:38 C	Hum:15 %	Ring
RT:1447.74s	Voi:57dB	Dis: 100cm	Tem:38 C	Hum:15 %	Ring
RT:1449.22s	Voi:57dB	Dis: 100cm	Tem:38 C	Hum:15 %	Ring
RT:1450.71s	Voi:57dB	Dis: 120cm	Tem:38 C	Hum:15 %	Ring
RT:1452.19s	Voi:57dB	Dis: 101cm	Tem:38 C	Hum:15 %	Ring
RT:1453.68s	Voi:57dB	Dis: 122cm	Tem:38 C	Hum:15 %	Ring
RT:1455.17s	Voi:57dB	Dis: 122cm	Tem:38 C	Hum:15 %	Ring
RT:1456.65s	Voi:57dB	Dis: 99cm	Tem:38 C	Hum:15 %	Ring
RT:1458.14s	Voi:57dB	Dis: 122cm	Tem:38 C	Hum:15 %	Ring
RT:1459.62s	Voi:56dB	Dis: 99cm	Tem:38 C	Hum:15 %	Ring
RT:1461.11s	Voi:57dB	Dis: 100cm	Tem:38 C	Hum:15 %	Ring
RT:1462.59s	Voi:57dB	Dis: 100cm	Tem:38 C	Hum:15 %	Ring
RT:1464.08s	Voi:57dB	Dis: 99cm	Tem:38 C	Hum:15 %	Ring
RT:1465.56s	Voi:57dB	Dis: 99cm	Tem:38 C	Hum:15 %	Ring
RT:1467.05s	Voi:57dB	Dis: 121cm	Tem:38 C	Hum:15 %	Ring
RT:1468.53s	Voi:57dB	Dis: 101cm	Tem:38 C	Hum:15 %	Ring
RT:1470.02s	Voi:57dB	Dis: 101cm	Tem:38 C	Hum:15 %	Ring
RT:1471.50s	Voi:56dB	Dis: 99cm	Tem:38 C	Hum:19 %	Ring
RT:1472.99s	Voi:57dB	Dis: 101cm	Tem:38 C	Hum:19 %	Ring
RT:1474.47s	Voi:56dB	Dis: 122cm	Tem:38 C	Hum:19 %	Ring
RT:1475.96s	Voi:57dB	Dis: 99cm	Tem:38 C	Hum:20 %	Ring
RT:1477.44s	Voi:57dB	Dis: 120cm	Tem:38 C	Hum:20 %	Ring
RT:1478.93s	Voi:57dB	Dis: 120cm	Tem:38 C	Hum:20 %	Ring
RT:1480.41s	Voi:57dB	Dis: 122cm	Tem:38 C	Hum:19 %	Ring
RT:1481.90s	Voi:57dB	Dis: 102cm	Tem:38 C	Hum:19 %	Ring
RT:1483.38s	Voi:57dB	Dis: 121cm	Tem:38 C	Hum:19 %	Ring
RT:1484.87s	Voi:57dB	Dis: 98cm	Tem:38 C	Hum:19 %	Ring
RT:1486.35s	Voi:56dB	Dis: 100cm	Tem:38 C	Hum:19 %	Ring
RT:1487.84s	Voi:57dB	Dis: 99cm	Tem:38 C	Hum:19 %	Ring
RT:1489.32s	Voi:57dB	Dis: 102cm	Tem:38 C	Hum:19 %	Ring
RT:1490.81s	Voi:57dB	Dis: 98cm	Tem:38 C	Hum:19 %	Ring
RT:1492.29s	Voi:57dB	Dis: 101cm	Tem:38 C	Hum:19 %	Ring
RT:1493.78s	Voi:57dB	Dis: 100cm	Tem:38 C	Hum:19 %	Ring
RT:1495.26s	Voi:57dB	Dis: 100cm	Tem:38 C	Hum:19 %	Ring
RT:1496.75s	Voi:57dB	Dis: 101cm	Tem:38 C	Hum:19 %	Ring
RT:1498.23s	Voi:57dB	Dis: 99cm	Tem:38 C	Hum:19 %	Ring
RT:1499.71s	Voi:56dB	Dis: 100cm	Tem:38 C	Hum:19 %	Ring
RT:1501.20s	Voi:56dB	Dis: 120cm	Tem:38 C	Hum:19 %	Ring
RT:1502.69s	Voi:57dB	Dis: 100cm	Tem:38 C	Hum:19 %	Ring
RT:1504.17s	Voi:57dB	Dis: 100cm	Tem:38 C	Hum:19 %	Ring
RT:1505.65s	Voi:57dB	Dis: 120cm	Tem:38 C	Hum:19 %	Ring
RT:1507.14s	Voi:57dB	Dis: 101cm	Tem:38 C	Hum:19 %	Ring
RT:1508.63s	Voi:56dB	Dis: 99cm	Tem:38 C	Hum:15 %	Ring
RT:1510.11s	Voi:57dB	Dis: 122cm	Tem:38 C	Hum:19 %	Ring
RT:1511.60s	Voi:57dB	Dis: 121cm	Tem:38 C	Hum:20 %	Ring
RT:1513.08s	Voi:57dB	Dis: 120cm	Tem:38 C	Hum:20 %	Ring
RT:1514.57s	Voi:57dB	Dis: 122cm	Tem:38 C	Hum:20 %	Ring
RT:1516.05s	Voi:57dB	Dis: 101cm	Tem:38 C	Hum:20 %	Ring
RT:1517.54s	Voi:57dB	Dis: 120cm	Tem:38 C	Hum:20 %	Ring
RT:1519.02s	Voi:57dB	Dis: 99cm	Tem:38 C	Hum:20 %	Ring
RT:1520.51s	Voi:57dB	Dis: 100cm	Tem:38 C	Hum:20 %	Ring
RT:1521.99s	Voi:57dB	Dis: 100cm	Tem:38 C	Hum:20 %	Ring
RT:1523.48s	Voi:57dB	Dis: 98cm	Tem:38 C	Hum:20 %	Ring
RT:1524.96s	Voi:57dB	Dis: 120cm	Tem:38 C	Hum:19 %	Ring
RT:1526.45s	Voi:57dB	Dis: 99cm	Tem:38 C	Hum:19 %	Ring
RT:1527.93s	Voi:57dB	Dis: 100cm	Tem:38 C	Hum:19 %	Ring
RT:1529.42s	Voi:57dB	Dis: 100cm	Tem:38 C	Hum:19 %	Ring
RT:1530.90s	Voi:57dB	Dis: 99cm	Tem:38 C	Hum:19 %	Ring
RT:1532.39s	Voi:57dB	Dis: 100cm	Tem:38 C	Hum:19 %	Ring
RT:1533.87s	Voi:57dB	Dis: 99cm	Tem:38 C	Hum:19 %	Ring
RT:1535.35s	Voi:57dB	Dis: 120cm	Tem:38 C	Hum:19 %	Ring
RT:1536.84s	Voi:57dB	Dis: 100cm	Tem:38 C	Hum:19 %	Ring
RT:1538.32s	Voi:57dB	Dis: 101cm	Tem:38 C	Hum:19 %	Ring
RT:1539.81s	Voi:57dB	Dis: 101cm	Tem:38 C	Hum:19 %	Ring
RT:1541.30s	Voi:57dB	Dis: 120cm	Tem:38 C	Hum:19 %	Ring
RT:1542.78s	Voi:57dB	Dis: 122cm	Tem:38 C	Hum:19 %	Ring
RT:1544.27s	Voi:56dB	Dis: 122cm	Tem:38 C	Hum:19 %	Ring
RT:1545.75s	Voi:57dB	Dis: 99cm	Tem:38 C	Hum:19 %	Ring
RT:1547.24s	Voi:57dB	Dis: 101cm	Tem:38 C	Hum:19 %	Ring
RT:1548.72s	Voi:57dB	Dis: 119cm	Tem:38 C	Hum:19 %	Ring
RT:1550.21s	Voi:57dB	Dis: 120cm	Tem:38 C	Hum:19 %	Ring
RT:1551.69s	Voi:57dB	Dis: 100cm	Tem:38 C	Hum:19 %	Ring
RT:1553.18s	Voi:56dB	Dis: 120cm	Tem:38 C	Hum:16 %	Ring
RT:1554.66s	Voi:57dB	Dis: 120cm	Tem:38 C	Hum:20 %	Ring
RT:1556.15s	Voi:57dB	Dis: 101cm	Tem:38 C	Hum:21 %	Ring
RT:1557.63s	Voi:57dB	Dis: 101cm	Tem:37 C	Hum:20 %	Ring
RT:1559.12s	Voi:57dB	Dis: 121cm	Tem:38 C	Hum:21 %	Ring
RT:1560.60s	Voi:57dB	Dis: 121cm	Tem:38 C	Hum:22 %	Ring
RT:1562.09s	Voi:57dB	Dis: 119cm	Tem:37 C	Hum:21 %	Ring
RT:1563.57s	Voi:57dB	Dis: 123cm	Tem:37 C	Hum:21 %	Ring
RT:1565.06s	Voi:57dB	Dis: 103cm	Tem:37 C	Hum:20 %	Ring
RT:1566.55s	Voi:57dB	Dis: 122cm	Tem:37 C	Hum:20 %	Ring
RT:1568.03s	Voi:57dB	Dis: 120cm	Tem:37 C	Hum:20 %	Ring
RT:1569.52s	Voi:57dB	Dis: 122cm	Tem:37 C	Hum:20 %	Ring
RT:1571.00s	Voi:57dB	Dis: 122cm	Tem:37 C	Hum:20 %	Ring
RT:1572.49s	Voi:57dB	Dis: 120cm	Tem:37 C	Hum:20 %	Ring
RT:1573.97s	Voi:57dB	Dis: 102cm	Tem:37 C	Hum:20 %	Ring
RT:1575.46s	Voi:57dB	Dis: 100cm	Tem:37 C	Hum:20 %	Ring
RT:1576.94s	Voi:57dB	Dis: 101cm	Tem:37 C	Hum:19 %	Ring
RT:1578.43s	Voi:57dB	Dis: 119cm	Tem:37 C	Hum:16 %	Ring
RT:1579.91s	Voi:57dB	Dis: 122cm	Tem:37 C	Hum:16 %	Ring
RT:1581.40s	Voi:57dB	Dis: 122cm	Tem:37 C	Hum:16 %	Ring
RT:1582.89s	Voi:57dB	Dis: 122cm	Tem:37 C	Hum:17 %	Ring
RT:1584.37s	Voi:57dB	Dis: 123cm	Tem:37 C	Hum:18 %	Ring
RT:1585.86s	Voi:57dB	Dis: 120cm	Tem:37 C	Hum:18 %	Ring
RT:1587.34s	Voi:57dB	Dis: 120cm	Tem:37 C	Hum:18 %	Ring
RT:1588.83s	Voi:57dB	Dis: 122cm	Tem:37 C	Hum:18 %	Ring
RT:1590.32s	Voi:57dB	Dis: 122cm	Tem:37 C	Hum:18 %	Ring
RT:1591.80s	Voi:57dB	Dis: 122cm	Tem:37 C	Hum:18 %	Ring
RT:1593.29s	Voi:57dB	Dis: 120cm	Tem:37 C	Hum:18 %	Ring
RT:1594.77s	Voi:57dB	Dis: 123cm	Tem:37 C	Hum:18 %	Ring
RT:1596.26s	Voi:57dB	Dis: 122cm	Tem:37 C	Hum:18 %	Ring
RT:1597.75s	Voi:57dB	Dis: 120cm	Tem:37 C	Hum:18 %	Ring
RT:1599.23s	Voi:57dB	Dis: 120cm	Tem:37 C	Hum:18 %	Ring
RT:1600.72s	Voi:57dB	Dis: 123cm	Tem:37 C	Hum:18 %	Ring
RT:1602.20s	Voi:59dB	Dis: 121cm	Tem:37 C	Hum:18 %	Ring
RT:1603.69s	Voi:0dB	Dis: 101cm	Tem:37 C	Hum:18 %	Non
RT:1604.97s	Voi:58dB	Dis: 120cm	Tem:37 C	Hum:22 %	Ring
RT:1606.46s	Voi:58dB	Dis: 120cm	Tem:37 C	Hum:19 %	Ring
RT:1607.94s	Voi:58dB	Dis: 121cm	Tem:37 C	Hum:19 %	Ring
RT:1609.43s	Voi:58dB	Dis: 123cm	Tem:37 C	Hum:19 %	Ring
RT:1610.92s	Voi:58dB	Dis: 122cm	Tem:37 C	Hum:23 %	Ring
RT:1612.40s	Voi:57dB	Dis: 121cm	Tem:37 C	Hum:23 %	Ring
RT:1613.89s	Voi:58dB	Dis: 122cm	Tem:37 C	Hum:23 %	Ring
RT:1615.38s	Voi:57dB	Dis: 120cm	Tem:37 C	Hum:22 %	Ring
RT:1616.86s	Voi:57dB	Dis: 120cm	Tem:37 C	Hum:23 %	Ring
RT:1618.35s	Voi:57dB	Dis: 101cm	Tem:37 C	Hum:23 %	Ring
RT:1619.83s	Voi:57dB	Dis: 99cm	Tem:37 C	Hum:19 %	Ring
RT:1621.32s	Voi:57dB	Dis: 102cm	Tem:37 C	Hum:23 %	Ring
RT:1622.80s	Voi:58dB	Dis: 122cm	Tem:37 C	Hum:23 %	Ring
RT:1624.29s	Voi:58dB	Dis: 102cm	Tem:37 C	Hum:19 %	Ring
RT:1625.77s	Voi:57dB	Dis: 101cm	Tem:37 C	Hum:23 %	Ring
RT:1627.26s	Voi:57dB	Dis: 100cm	Tem:37 C	Hum:23 %	Ring
RT:1628.74s	Voi:57dB	Dis: 99cm	Tem:37 C	Hum:23 %	Ring
RT:1630.22s	Voi:57dB	Dis: 100cm	Tem:37 C	Hum:23 %	Ring
RT:1631.71s	Voi:58dB	Dis: 122cm	Tem:38 C	Hum:24 %	Ring
RT:1633.20s	Voi:57dB	Dis: 102cm	Tem:37 C	Hum:23 %	Ring
RT:1634.68s	Voi:57dB	Dis: 101cm	Tem:37 C	Hum:23 %	Ring
RT:1636.17s	Voi:57dB	Dis: 99cm	Tem:37 C	Hum:22 %	Ring
RT:1637.65s	Voi:57dB	Dis: 101cm	Tem:38 C	Hum:23 %	Ring
RT:1639.14s	Voi:57dB	Dis: 101cm	Tem:38 C	Hum:23 %	Ring
RT:1640.62s	Voi:57dB	Dis: 99cm	Tem:38 C	Hum:19 %	Ring
RT:1642.10s	Voi:57dB	Dis: 101cm	Tem:38 C	Hum:19 %	Ring
RT:1643.59s	Voi:57dB	Dis: 102cm	Tem:38 C	Hum:19 %	Ring
RT:1645.07s	Voi:57dB	Dis: 122cm	Tem:38 C	Hum:19 %	Ring
RT:1646.56s	Voi:57dB	Dis: 123cm	Tem:38 C	Hum:18 %	Ring
RT:1648.05s	Voi:57dB	Dis: 101cm	Tem:38 C	Hum:18 %	Ring
RT:1649.53s	Voi:57dB	Dis: 121cm	Tem:38 C	Hum:18 %	Ring
RT:1651.02s	Voi:57dB	Dis: 123cm	Tem:38 C	Hum:18 %	Ring
RT:1652.50s	Voi:58dB	Dis: 120cm	Tem:38 C	Hum:18 %	Ring
RT:1653.99s	Voi:57dB	Dis: 121cm	Tem:38 C	Hum:17 %	Ring
RT:1655.47s	Voi:57dB	Dis: 100cm	Tem:38 C	Hum:17 %	Ring
RT:1656.96s	Voi:57dB	Dis: 102cm	Tem:38 C	Hum:17 %	Ring
RT:1658.44s	Voi:57dB	Dis: 101cm	Tem:38 C	Hum:17 %	Ring
RT:1659.93s	Voi:57dB	Dis: 122cm	Tem:38 C	Hum:17 %	Ring
RT:1661.41s	Voi:57dB	Dis: 121cm	Tem:38 C	Hum:17 %	Ring
RT:1662.90s	Voi:57dB	Dis: 121cm	Tem:38 C	Hum:17 %	Ring
RT:1664.38s	Voi:57dB	Dis: 123cm	Tem:38 C	Hum:17 %	Ring
RT:1665.87s	Voi:57dB	Dis: 101cm	Tem:38 C	Hum:17 %	Ring
RT:1667.35s	Voi:57dB	Dis: 101cm	Tem:38 C	Hum:18 %	Ring
RT:1668.84s	Voi:57dB	Dis: 100cm	Tem:38 C	Hum:18 %	Ring
RT:1670.32s	Voi:57dB	Dis: 100cm	Tem:38 C	Hum:18 %	Ring
RT:1671.81s	Voi:57dB	Dis: 99cm	Tem:38 C	Hum:17 %	Ring
RT:1673.29s	Voi:57dB	Dis: 122cm	Tem:38 C	Hum:17 %	Ring
RT:1674.78s	Voi:57dB	Dis: 100cm	Tem:38 C	Hum:17 %	Ring
RT:1676.26s	Voi:57dB	Dis: 101cm	Tem:38 C	Hum:17 %	Ring
RT:1677.75s	Voi:57dB	Dis: 100cm	Tem:38 C	Hum:17 %	Ring
RT:1679.23s	Voi:57dB	Dis: 123cm	Tem:38 C	Hum:17 %	Ring
RT:1680.72s	Voi:57dB	Dis: 121cm	Tem:38 C	Hum:17 %	Ring
RT:1682.20s	Voi:57dB	Dis: 99cm	Tem:38 C	Hum:17 %	Ring
RT:1683.69s	Voi:58dB	Dis: 102cm	Tem:38 C	Hum:16 %	Ring
RT:1685.17s	Voi:57dB	Dis: 98cm	Tem:38 C	Hum:16 %	Ring
RT:1686.66s	Voi:57dB	Dis: 102cm	Tem:38 C	Hum:16 %	Ring
RT:1688.14s	Voi:57dB	Dis: 99cm	Tem:38 C	Hum:16 %	Ring
RT:1689.63s	Voi:57dB	Dis: 99cm	Tem:38 C	Hum:16 %	Ring
RT:1691.11s	Voi:57dB	Dis: 122cm	Tem:38 C	Hum:16 %	Ring
RT:1692.60s	Voi:57dB	Dis: 122cm	Tem:38 C	Hum:16 %	Ring
RT:1694.08s	Voi:57dB	Dis: 99cm	Tem:38 C	Hum:16 %	Ring
RT:1695.57s	Voi:57dB	Dis: 99cm	Tem:38 C	Hum:16 %	Ring
RT:1697.05s	Voi:57dB	Dis: 120cm	Tem:38 C	Hum:16 %	Ring
RT:1698.54s	Voi:57dB	Dis: 100cm	Tem:38 C	Hum:16 %	Ring
RT:1700.02s	Voi:57dB	Dis: 99cm	Tem:38 C	Hum:16 %	Ring
RT:1701.51s	Voi:57dB	Dis: 102cm	Tem:38 C	Hum:16 %	Ring
RT:1702.99s	Voi:57dB	Dis: 100cm	Tem:38 C	Hum:16 %	Ring
RT:1704.47s	Voi:57dB	Dis: 120cm	Tem:38 C	Hum:16 %	Ring
RT:1705.96s	Voi:57dB	Dis: 120cm	Tem:38 C	Hum:16 %	Ring
RT:1707.45s	Voi:57dB	Dis: 120cm	Tem:38 C	Hum:16 %	Ring
RT:1708.93s	Voi:57dB	Dis: 100cm	Tem:38 C	Hum:16 %	Ring
RT:1710.42s	Voi:57dB	Dis: 121cm	Tem:38 C	Hum:16 %	Ring
RT:1711.90s	Voi:57dB	Dis: 101cm	Tem:38 C	Hum:16 %	Ring
RT:1713.39s	Voi:57dB	Dis: 121cm	Tem:37 C	Hum:15 %	Ring
RT:1714.87s	Voi:57dB	Dis: 101cm	Tem:37 C	Hum:15 %	Ring
RT:1716.36s	Voi:57dB	Dis: 99cm	Tem:37 C	Hum:15 %	Ring
RT:1717.84s	Voi:57dB	Dis: 99cm	Tem:37 C	Hum:15 %	Ring
RT:1719.33s	Voi:57dB	Dis: 122cm	Tem:37 C	Hum:15 %	Ring
RT:1720.81s	Voi:57dB	Dis: 121cm	Tem:37 C	Hum:15 %	Ring
RT:1722.30s	Voi:57dB	Dis: 120cm	Tem:37 C	Hum:15 %	Ring
RT:1723.79s	Voi:57dB	Dis: 120cm	Tem:37 C	Hum:15 %	Ring
RT:1725.27s	Voi:57dB	Dis: 120cm	Tem:37 C	Hum:15 %	Ring
RT:1726.76s	Voi:57dB	Dis: 100cm	Tem:37 C	Hum:15 %	Ring
RT:1728.24s	Voi:57dB	Dis: 101cm	Tem:37 C	Hum:15 %	Ring
RT:1729.73s	Voi:57dB	Dis: 120cm	Tem:37 C	Hum:15 %	Ring
RT:1731.21s	Voi:57dB	Dis: 101cm	Tem:37 C	Hum:15 %	Ring
RT:1732.70s	Voi:57dB	Dis: 121cm	Tem:37 C	Hum:15 %	Ring
RT:1734.18s	Voi:57dB	Dis: 100cm	Tem:37 C	Hum:15 %	Ring
RT:1735.67s	Voi:57dB	Dis: 121cm	Tem:37 C	Hum:16 %	Ring
RT:1737.15s	Voi:57dB	Dis: 122cm	Tem:37 C	Hum:16 %	Ring
RT:1738.64s	Voi:57dB	Dis: 123cm	Tem:37 C	Hum:16 %	Ring
RT:1740.13s	Voi:57dB	Dis: 120cm	Tem:37 C	Hum:16 %	Ring
RT:1741.61s	Voi:57dB	Dis: 120cm	Tem:37 C	Hum:16 %	Ring
RT:1743.10s	Voi:57dB	Dis: 101cm	Tem:37 C	Hum:16 %	Ring
RT:1744.58s	Voi:57dB	Dis: 120cm	Tem:37 C	Hum:16 %	Ring
RT:1746.07s	Voi:57dB	Dis: 98cm	Tem:37 C	Hum:16 %	Ring
RT:1747.55s	Voi:57dB	Dis: 120cm	Tem:37 C	Hum:16 %	Ring
RT:1749.04s	Voi:58dB	Dis: 121cm	Tem:37 C	Hum:16 %	Ring
RT:1750.52s	Voi:59dB	Dis: 123cm	Tem:37 C	Hum:20 %	Ring
RT:1752.01s	Voi:59dB	Dis: 120cm	Tem:37 C	Hum:17 %	Ring
RT:1753.50s	Voi:58dB	Dis: 122cm	Tem:37 C	Hum:23 %	Ring
RT:1754.98s	Voi:58dB	Dis: 101cm	Tem:37 C	Hum:24 %	Ring
RT:1756.47s	Voi:59dB	Dis: 100cm	Tem:37 C	Hum:21 %	Ring
RT:1757.95s	Voi:59dB	Dis: 103cm	Tem:37 C	Hum:26 %	Ring
RT:1759.44s	Voi:58dB	Dis: 99cm	Tem:37 C	Hum:26 %	Ring
RT:1760.92s	Voi:58dB	Dis: 98cm	Tem:37 C	Hum:23 %	Ring
RT:1762.40s	Voi:58dB	Dis: 101cm	Tem:37 C	Hum:27 %	Ring
RT:1763.89s	Voi:58dB	Dis: 99cm	Tem:37 C	Hum:27 %	Ring
RT:1765.37s	Voi:58dB	Dis: 100cm	Tem:37 C	Hum:27 %	Ring
RT:1766.86s	Voi:58dB	Dis: 100cm	Tem:37 C	Hum:26 %	Ring
RT:1768.34s	Voi:58dB	Dis: 100cm	Tem:37 C	Hum:26 %	Ring
RT:1769.83s	Voi:58dB	Dis: 101cm	Tem:37 C	Hum:25 %	Ring
RT:1771.31s	Voi:58dB	Dis: 101cm	Tem:37 C	Hum:25 %	Ring
RT:1772.80s	Voi:58dB	Dis: 120cm	Tem:37 C	Hum:25 %	Ring
RT:1774.28s	Voi:58dB	Dis: 102cm	Tem:37 C	Hum:24 %	Ring
RT:1775.77s	Voi:58dB	Dis: 99cm	Tem:37 C	Hum:24 %	Ring
RT:1777.25s	Voi:58dB	Dis: 101cm	Tem:37 C	Hum:23 %	Ring
RT:1778.74s	Voi:58dB	Dis: 122cm	Tem:37 C	Hum:23 %	Ring
RT:1780.22s	Voi:58dB	Dis: 120cm	Tem:37 C	Hum:23 %	Ring
RT:1781.71s	Voi:58dB	Dis: 99cm	Tem:37 C	Hum:24 %	Ring
RT:1783.19s	Voi:58dB	Dis: 120cm	Tem:37 C	Hum:24 %	Ring
RT:1784.68s	Voi:58dB	Dis: 100cm	Tem:37 C	Hum:24 %	Ring
RT:1786.16s	Voi:58dB	Dis: 101cm	Tem:37 C	Hum:24 %	Ring
RT:1787.65s	Voi:58dB	Dis: 99cm	Tem:37 C	Hum:23 %	Ring
RT:1789.13s	Voi:58dB	Dis: 99cm	Tem:37 C	Hum:23 %	Ring
RT:1790.61s	Voi:58dB	Dis: 99cm	Tem:37 C	Hum:23 %	Ring
RT:1792.10s	Voi:58dB	Dis: 120cm	Tem:37 C	Hum:23 %	Ring
RT:1793.59s	Voi:58dB	Dis: 120cm	Tem:37 C	Hum:23 %	Ring
RT:1795.07s	Voi:58dB	Dis: 123cm	Tem:37 C	Hum:22 %	Ring
RT:1796.56s	Voi:58dB	Dis: 120cm	Tem:37 C	Hum:22 %	Ring
RT:1798.04s	Voi:58dB	Dis: 120cm	Tem:37 C	Hum:22 %	Ring
RT:1799.53s	Voi:58dB	Dis: 122cm	Tem:37 C	Hum:22 %	Ring
RT:1801.02s	Voi:59dB	Dis: 121cm	Tem:37 C	Hum:22 %	Ring
RT:1802.50s	Voi:58dB	Dis: 101cm	Tem:37 C	Hum:22 %	Ring
RT:1803.98s	Voi:59dB	Dis: 100cm	Tem:37 C	Hum:22 %	Ring
RT:1805.47s	Voi:58dB	Dis: 99cm	Tem:37 C	Hum:23 %	Ring
RT:1806.95s	Voi:58dB	Dis: 102cm	Tem:37 C	Hum:23 %	Ring
RT:1808.44s	Voi:58dB	Dis: 100cm	Tem:37 C	Hum:24 %	Ring
RT:1809.93s	Voi:58dB	Dis: 100cm	Tem:37 C	Hum:21 %	Ring
RT:1811.41s	Voi:58dB	Dis: 100cm	Tem:37 C	Hum:22 %	Ring
RT:1812.89s	Voi:58dB	Dis: 99cm	Tem:37 C	Hum:22 %	Ring
RT:1814.38s	Voi:58dB	Dis: 120cm	Tem:37 C	Hum:22 %	Ring
RT:1815.86s	Voi:58dB	Dis: 122cm	Tem:37 C	Hum:22 %	Ring
RT:1817.35s	Voi:58dB	Dis: 101cm	Tem:37 C	Hum:21 %	Ring
RT:1818.83s	Voi:58dB	Dis: 120cm	Tem:37 C	Hum:21 %	Ring
RT:1820.32s	Voi:58dB	Dis: 100cm	Tem:37 C	Hum:21 %	Ring
RT:1821.81s	Voi:58dB	Dis: 101cm	Tem:37 C	Hum:21 %	Ring
RT:1823.29s	Voi:58dB	Dis: 101cm	Tem:37 C	Hum:20 %	Ring
RT:1824.78s	Voi:58dB	Dis: 98cm	Tem:37 C	Hum:20 %	Ring
RT:1826.26s	Voi:58dB	Dis: 123cm	Tem:37 C	Hum:20 %	Ring
RT:1827.75s	Voi:58dB	Dis: 120cm	Tem:37 C	Hum:19 %	Ring
RT:1829.23s	Voi:58dB	Dis: 120cm	Tem:37 C	Hum:19 %	Ring
RT:1830.72s	Voi:58dB	Dis: 121cm	Tem:37 C	Hum:19 %	Ring
RT:1832.20s	Voi:58dB	Dis: 120cm	Tem:37 C	Hum:19 %	Ring
RT:1833.69s	Voi:58dB	Dis: 122cm	Tem:37 C	Hum:19 %	Ring
RT:1835.17s	Voi:59dB	Dis: 98cm	Tem:37 C	Hum:19 %	Ring
RT:1836.66s	Voi:58dB	Dis: 99cm	Tem:37 C	Hum:18 %	Ring
RT:1838.14s	Voi:58dB	Dis: 122cm	Tem:37 C	Hum:18 %	Ring
RT:1839.63s	Voi:58dB	Dis: 122cm	Tem:37 C	Hum:18 %	Ring
RT:1841.11s	Voi:58dB	Dis: 120cm	Tem:37 C	Hum:18 %	Ring
RT:1842.60s	Voi:58dB	Dis: 120cm	Tem:37 C	Hum:18 %	Ring
RT:1844.09s	Voi:58dB	Dis: 122cm	Tem:37 C	Hum:18 %	Ring
RT:1845.57s	Voi:58dB	Dis: 123cm	Tem:37 C	Hum:18 %	Ring
RT:1847.06s	Voi:59dB	Dis: 99cm	Tem:37 C	Hum:18 %	Ring
RT:1848.54s	Voi:58dB	Dis: 120cm	Tem:37 C	Hum:18 %	Ring
RT:1850.03s	Voi:58dB	Dis: 102cm	Tem:37 C	Hum:18 %	Ring
RT:1851.51s	Voi:59dB	Dis: 100cm	Tem:37 C	Hum:18 %	Ring
RT:1853.00s	Voi:58dB	Dis: 99cm	Tem:37 C	Hum:18 %	Ring
RT:1854.48s	Voi:58dB	Dis: 101cm	Tem:37 C	Hum:18 %	Ring
RT:1855.97s	Voi:59dB	Dis: 120cm	Tem:37 C	Hum:18 %	Ring
RT:1857.45s	Voi:58dB	Dis: 120cm	Tem:37 C	Hum:22 %	Ring
RT:1858.94s	Voi:57dB	Dis: 122cm	Tem:37 C	Hum:20 %	Ring
RT:1860.42s	Voi:57dB	Dis: 102cm	Tem:37 C	Hum:24 %	Ring
RT:1861.91s	Voi:57dB	Dis: 122cm	Tem:37 C	Hum:25 %	Ring
RT:1863.39s	Voi:57dB	Dis: 123cm	Tem:37 C	Hum:25 %	Ring
RT:1864.88s	Voi:57dB	Dis: 120cm	Tem:37 C	Hum:22 %	Ring
RT:1866.37s	Voi:57dB	Dis: 101cm	Tem:37 C	Hum:23 %	Ring
RT:1867.85s	Voi:57dB	Dis: 99cm	Tem:36 C	Hum:23 %	Ring
RT:1869.33s	Voi:57dB	Dis: 121cm	Tem:36 C	Hum:23 %	Ring
RT:1870.82s	Voi:57dB	Dis: 123cm	Tem:36 C	Hum:23 %	Ring
RT:1872.31s	Voi:57dB	Dis: 100cm	Tem:36 C	Hum:22 %	Ring
RT:1873.79s	Voi:57dB	Dis: 101cm	Tem:36 C	Hum:22 %	Ring
RT:1875.28s	Voi:57dB	Dis: 100cm	Tem:36 C	Hum:21 %	Ring
RT:1876.76s	Voi:57dB	Dis: 100cm	Tem:36 C	Hum:21 %	Ring
RT:1878.25s	Voi:57dB	Dis: 102cm	Tem:37 C	Hum:21 %	Ring
RT:1879.73s	Voi:58dB	Dis: 101cm	Tem:37 C	Hum:21 %	Ring
RT:1881.21s	Voi:57dB	Dis: 101cm	Tem:37 C	Hum:25 %	Ring
RT:1882.70s	Voi:57dB	Dis: 102cm	Tem:37 C	Hum:26 %	Ring
RT:1884.18s	Voi:57dB	Dis: 100cm	Tem:36 C	Hum:22 %	Ring
RT:1885.67s	Voi:57dB	Dis: 100cm	Tem:36 C	Hum:23 %	Ring
RT:1887.15s	Voi:57dB	Dis: 120cm	Tem:36 C	Hum:23 %	Ring
RT:1888.64s	Voi:57dB	Dis: 122cm	Tem:36 C	Hum:24 %	Ring
RT:1890.13s	Voi:57dB	Dis: 102cm	Tem:36 C	Hum:24 %	Ring
RT:1891.61s	Voi:57dB	Dis: 120cm	Tem:36 C	Hum:24 %	Ring
RT:1893.09s	Voi:57dB	Dis: 122cm	Tem:36 C	Hum:28 %	Ring
RT:1894.58s	Voi:57dB	Dis: 121cm	Tem:36 C	Hum:28 %	Ring
RT:1896.07s	Voi:57dB	Dis: 121cm	Tem:36 C	Hum:28 %	Ring
RT:1897.55s	Voi:58dB	Dis: 123cm	Tem:36 C	Hum:28 %	Ring
RT:1899.04s	Voi:57dB	Dis: 120cm	Tem:36 C	Hum:28 %	Ring
RT:1900.52s	Voi:57dB	Dis: 101cm	Tem:36 C	Hum:28 %	Ring
RT:1902.01s	Voi:57dB	Dis: 101cm	Tem:36 C	Hum:28 %	Ring
RT:1903.49s	Voi:57dB	Dis: 99cm	Tem:36 C	Hum:29 %	Ring
RT:1904.98s	Voi:57dB	Dis: 102cm	Tem:36 C	Hum:29 %	Ring
RT:1906.46s	Voi:57dB	Dis: 121cm	Tem:36 C	Hum:29 %	Ring
RT:1907.95s	Voi:57dB	Dis: 102cm	Tem:36 C	Hum:25 %	Ring
RT:1909.43s	Voi:57dB	Dis: 102cm	Tem:36 C	Hum:28 %	Ring
RT:1910.92s	Voi:57dB	Dis: 99cm	Tem:36 C	Hum:28 %	Ring
RT:1912.40s	Voi:57dB	Dis: 120cm	Tem:36 C	Hum:27 %	Ring
RT:1913.89s	Voi:57dB	Dis: 123cm	Tem:36 C	Hum:27 %	Ring
RT:1915.37s	Voi:57dB	Dis: 101cm	Tem:36 C	Hum:26 %	Ring
RT:1916.86s	Voi:58dB	Dis: 123cm	Tem:36 C	Hum:26 %	Ring
RT:1918.34s	Voi:57dB	Dis: 120cm	Tem:36 C	Hum:25 %	Ring
RT:1919.83s	Voi:57dB	Dis: 121cm	Tem:36 C	Hum:21 %	Ring
RT:1921.32s	Voi:57dB	Dis: 122cm	Tem:36 C	Hum:21 %	Ring
RT:1922.80s	Voi:57dB	Dis: 121cm	Tem:36 C	Hum:21 %	Ring
RT:1924.29s	Voi:57dB	Dis: 121cm	Tem:36 C	Hum:20 %	Ring
RT:1925.77s	Voi:57dB	Dis: 99cm	Tem:36 C	Hum:20 %	Ring
RT:1927.26s	Voi:57dB	Dis: 100cm	Tem:36 C	Hum:20 %	Ring
