# Supplementary material for: Design of a hazard prediction system with intelligent multimodal fusion based on artificial intelligence & internet of things technology: taking a crib as an example
Source: PeerJ Comput Sci. 2024 Oct 29;10:e2404. doi: 10.7717/peerj-cs.2404 (PMC11623082; doi:10.7717/peerj-cs.2404)
Supplement: Supplemental Information 3 [file peerj-cs-10-2404-s003.zip › Data/test_data_source/hyperthermia1.csv]

RT:8.05s	Voi:44dB	Dis: 124cm	Tem:38 C	Hum:23 %	Non
RT:9.33s	Voi:44dB	Dis: 123cm	Tem:38 C	Hum:23 %	Non
RT:10.62s	Voi:46dB	Dis: 123cm	Tem:38 C	Hum:22 %	Non
RT:11.91s	Voi:45dB	Dis: 120cm	Tem:38 C	Hum:22 %	Non
RT:13.19s	Voi:44dB	Dis: 124cm	Tem:38 C	Hum:22 %	Non
RT:14.48s	Voi:46dB	Dis: 121cm	Tem:38 C	Hum:22 %	Non
RT:15.76s	Voi:45dB	Dis: 121cm	Tem:38 C	Hum:22 %	Non
RT:17.05s	Voi:45dB	Dis: 121cm	Tem:39 C	Hum:22 %	Ring
RT:18.53s	Voi:48dB	Dis: 123cm	Tem:39 C	Hum:22 %	Ring
RT:20.02s	Voi:47dB	Dis: 123cm	Tem:39 C	Hum:22 %	Ring
RT:21.51s	Voi:47dB	Dis: 122cm	Tem:39 C	Hum:21 %	Ring
RT:22.99s	Voi:48dB	Dis: 121cm	Tem:39 C	Hum:21 %	Ring
RT:24.48s	Voi:47dB	Dis: 123cm	Tem:39 C	Hum:21 %	Ring
RT:25.96s	Voi:47dB	Dis: 123cm	Tem:39 C	Hum:21 %	Ring
RT:27.45s	Voi:48dB	Dis: 121cm	Tem:39 C	Hum:20 %	Ring
RT:28.94s	Voi:47dB	Dis: 122cm	Tem:39 C	Hum:20 %	Ring
RT:30.42s	Voi:47dB	Dis: 123cm	Tem:39 C	Hum:20 %	Ring
RT:31.91s	Voi:47dB	Dis: 120cm	Tem:39 C	Hum:19 %	Ring
RT:33.39s	Voi:47dB	Dis: 122cm	Tem:40 C	Hum:19 %	Ring
RT:34.88s	Voi:47dB	Dis: 123cm	Tem:40 C	Hum:19 %	Ring
RT:36.37s	Voi:47dB	Dis: 124cm	Tem:40 C	Hum:18 %	Ring
RT:37.85s	Voi:47dB	Dis: 123cm	Tem:40 C	Hum:18 %	Ring
RT:39.34s	Voi:47dB	Dis: 124cm	Tem:40 C	Hum:18 %	Ring
RT:40.82s	Voi:47dB	Dis: 121cm	Tem:40 C	Hum:18 %	Ring
RT:42.31s	Voi:47dB	Dis: 123cm	Tem:40 C	Hum:17 %	Ring
RT:43.79s	Voi:47dB	Dis: 124cm	Tem:40 C	Hum:17 %	Ring
RT:45.28s	Voi:47dB	Dis: 123cm	Tem:40 C	Hum:17 %	Ring
RT:46.77s	Voi:47dB	Dis: 121cm	Tem:40 C	Hum:17 %	Ring
RT:48.25s	Voi:47dB	Dis: 124cm	Tem:40 C	Hum:17 %	Ring
RT:49.74s	Voi:47dB	Dis: 123cm	Tem:40 C	Hum:16 %	Ring
RT:51.22s	Voi:47dB	Dis: 125cm	Tem:40 C	Hum:16 %	Ring
RT:52.71s	Voi:47dB	Dis: 122cm	Tem:41 C	Hum:17 %	Ring
RT:54.20s	Voi:47dB	Dis: 121cm	Tem:41 C	Hum:17 %	Ring
RT:55.68s	Voi:47dB	Dis: 121cm	Tem:41 C	Hum:16 %	Ring
RT:57.17s	Voi:46dB	Dis: 47cm	Tem:41 C	Hum:16 %	Ring
RT:58.65s	Voi:47dB	Dis: 120cm	Tem:41 C	Hum:16 %	Ring
RT:60.13s	Voi:48dB	Dis: 121cm	Tem:41 C	Hum:16 %	Ring
RT:61.62s	Voi:47dB	Dis: 51cm	Tem:41 C	Hum:16 %	Ring
RT:63.10s	Voi:47dB	Dis: 124cm	Tem:41 C	Hum:15 %	Ring
RT:64.59s	Voi:47dB	Dis: 124cm	Tem:41 C	Hum:15 %	Ring
RT:66.07s	Voi:47dB	Dis: 122cm	Tem:41 C	Hum:15 %	Ring
RT:67.56s	Voi:47dB	Dis: 121cm	Tem:41 C	Hum:15 %	Ring
RT:69.04s	Voi:47dB	Dis: 121cm	Tem:41 C	Hum:15 %	Ring
RT:70.53s	Voi:47dB	Dis: 120cm	Tem:42 C	Hum:15 %	Ring
RT:72.01s	Voi:47dB	Dis: 121cm	Tem:42 C	Hum:15 %	Ring
RT:73.50s	Voi:47dB	Dis: 123cm	Tem:42 C	Hum:15 %	Ring
RT:74.99s	Voi:47dB	Dis: 121cm	Tem:42 C	Hum:14 %	Ring
RT:76.47s	Voi:47dB	Dis: 121cm	Tem:42 C	Hum:14 %	Ring
RT:77.96s	Voi:47dB	Dis: 124cm	Tem:42 C	Hum:14 %	Ring
RT:79.44s	Voi:47dB	Dis: 123cm	Tem:42 C	Hum:14 %	Ring
RT:80.93s	Voi:47dB	Dis: 120cm	Tem:42 C	Hum:14 %	Ring
RT:82.42s	Voi:47dB	Dis: 121cm	Tem:42 C	Hum:14 %	Ring
RT:83.90s	Voi:47dB	Dis: 122cm	Tem:42 C	Hum:14 %	Ring
RT:85.39s	Voi:47dB	Dis: 120cm	Tem:42 C	Hum:14 %	Ring
RT:86.87s	Voi:47dB	Dis: 123cm	Tem:42 C	Hum:14 %	Ring
RT:88.36s	Voi:47dB	Dis: 121cm	Tem:42 C	Hum:14 %	Ring
RT:89.84s	Voi:48dB	Dis: 122cm	Tem:42 C	Hum:14 %	Ring
RT:91.33s	Voi:47dB	Dis: 121cm	Tem:42 C	Hum:14 %	Ring
RT:92.82s	Voi:47dB	Dis: 122cm	Tem:42 C	Hum:14 %	Ring
RT:94.30s	Voi:47dB	Dis: 121cm	Tem:42 C	Hum:14 %	Ring
RT:95.79s	Voi:47dB	Dis: 121cm	Tem:42 C	Hum:14 %	Ring
RT:97.27s	Voi:47dB	Dis: 121cm	Tem:42 C	Hum:14 %	Ring
RT:98.76s	Voi:47dB	Dis: 122cm	Tem:42 C	Hum:14 %	Ring
RT:100.25s	Voi:47dB	Dis: 121cm	Tem:42 C	Hum:14 %	Ring
RT:101.73s	Voi:47dB	Dis: 121cm	Tem:42 C	Hum:14 %	Ring
RT:103.22s	Voi:47dB	Dis: 123cm	Tem:42 C	Hum:14 %	Ring
RT:104.70s	Voi:47dB	Dis: 123cm	Tem:42 C	Hum:14 %	Ring
RT:106.19s	Voi:47dB	Dis: 121cm	Tem:43 C	Hum:15 %	Ring
RT:107.68s	Voi:47dB	Dis: 121cm	Tem:43 C	Hum:15 %	Ring
RT:109.16s	Voi:47dB	Dis: 120cm	Tem:43 C	Hum:15 %	Ring
RT:110.65s	Voi:47dB	Dis: 56cm	Tem:43 C	Hum:15 %	Ring
RT:112.13s	Voi:47dB	Dis: 156cm	Tem:43 C	Hum:15 %	Ring
RT:113.62s	Voi:47dB	Dis: 123cm	Tem:43 C	Hum:15 %	Ring
RT:115.10s	Voi:47dB	Dis: 120cm	Tem:43 C	Hum:15 %	Ring
RT:116.59s	Voi:47dB	Dis: 121cm	Tem:43 C	Hum:15 %	Ring
RT:118.07s	Voi:47dB	Dis: 123cm	Tem:43 C	Hum:15 %	Ring
RT:119.56s	Voi:47dB	Dis: 121cm	Tem:43 C	Hum:15 %	Ring
RT:121.05s	Voi:47dB	Dis: 123cm	Tem:43 C	Hum:15 %	Ring
RT:122.53s	Voi:47dB	Dis: 121cm	Tem:43 C	Hum:15 %	Ring
RT:124.02s	Voi:47dB	Dis: 123cm	Tem:43 C	Hum:15 %	Ring
RT:125.50s	Voi:47dB	Dis: 122cm	Tem:43 C	Hum:15 %	Ring
RT:126.99s	Voi:47dB	Dis: 120cm	Tem:43 C	Hum:15 %	Ring
RT:128.48s	Voi:47dB	Dis: 121cm	Tem:43 C	Hum:15 %	Ring
RT:129.96s	Voi:47dB	Dis: 123cm	Tem:43 C	Hum:15 %	Ring
RT:131.45s	Voi:47dB	Dis: 121cm	Tem:43 C	Hum:15 %	Ring
RT:132.94s	Voi:47dB	Dis: 121cm	Tem:43 C	Hum:15 %	Ring
RT:134.42s	Voi:47dB	Dis: 121cm	Tem:43 C	Hum:15 %	Ring
RT:135.91s	Voi:47dB	Dis: 121cm	Tem:43 C	Hum:15 %	Ring
RT:137.39s	Voi:47dB	Dis: 121cm	Tem:43 C	Hum:15 %	Ring
RT:138.88s	Voi:47dB	Dis: 121cm	Tem:43 C	Hum:15 %	Ring
RT:140.37s	Voi:47dB	Dis: 123cm	Tem:43 C	Hum:15 %	Ring
RT:141.85s	Voi:47dB	Dis: 124cm	Tem:43 C	Hum:15 %	Ring
RT:143.34s	Voi:47dB	Dis: 124cm	Tem:43 C	Hum:15 %	Ring
RT:144.82s	Voi:47dB	Dis: 121cm	Tem:43 C	Hum:15 %	Ring
RT:146.31s	Voi:47dB	Dis: 121cm	Tem:43 C	Hum:15 %	Ring
RT:147.79s	Voi:47dB	Dis: 121cm	Tem:43 C	Hum:15 %	Ring
RT:149.28s	Voi:47dB	Dis: 120cm	Tem:43 C	Hum:15 %	Ring
RT:150.77s	Voi:47dB	Dis: 123cm	Tem:43 C	Hum:15 %	Ring
RT:152.25s	Voi:47dB	Dis: 123cm	Tem:43 C	Hum:15 %	Ring
RT:153.74s	Voi:47dB	Dis: 121cm	Tem:43 C	Hum:15 %	Ring
RT:155.23s	Voi:47dB	Dis: 123cm	Tem:43 C	Hum:15 %	Ring
RT:156.71s	Voi:47dB	Dis: 121cm	Tem:43 C	Hum:15 %	Ring
RT:158.20s	Voi:47dB	Dis: 121cm	Tem:43 C	Hum:15 %	Ring
RT:159.68s	Voi:47dB	Dis: 121cm	Tem:43 C	Hum:15 %	Ring
RT:161.17s	Voi:47dB	Dis: 124cm	Tem:43 C	Hum:15 %	Ring
RT:162.65s	Voi:47dB	Dis: 123cm	Tem:43 C	Hum:15 %	Ring
RT:164.14s	Voi:47dB	Dis: 124cm	Tem:43 C	Hum:15 %	Ring
RT:165.63s	Voi:47dB	Dis: 121cm	Tem:43 C	Hum:15 %	Ring
RT:167.11s	Voi:47dB	Dis: 121cm	Tem:43 C	Hum:15 %	Ring
RT:168.60s	Voi:47dB	Dis: 123cm	Tem:43 C	Hum:15 %	Ring
RT:170.08s	Voi:47dB	Dis: 123cm	Tem:43 C	Hum:15 %	Ring
RT:171.57s	Voi:47dB	Dis: 123cm	Tem:43 C	Hum:15 %	Ring
RT:173.06s	Voi:47dB	Dis: 121cm	Tem:43 C	Hum:15 %	Ring
RT:174.54s	Voi:47dB	Dis: 121cm	Tem:43 C	Hum:15 %	Ring
RT:176.03s	Voi:47dB	Dis: 123cm	Tem:43 C	Hum:15 %	Ring
RT:177.51s	Voi:46dB	Dis: 122cm	Tem:43 C	Hum:15 %	Ring
RT:179.00s	Voi:46dB	Dis: 121cm	Tem:43 C	Hum:15 %	Ring
RT:180.49s	Voi:47dB	Dis: 123cm	Tem:43 C	Hum:15 %	Ring
RT:181.97s	Voi:47dB	Dis: 123cm	Tem:43 C	Hum:15 %	Ring
RT:183.46s	Voi:47dB	Dis: 58cm	Tem:43 C	Hum:15 %	Ring
RT:184.94s	Voi:47dB	Dis: 123cm	Tem:44 C	Hum:16 %	Ring
RT:186.43s	Voi:47dB	Dis: 123cm	Tem:44 C	Hum:16 %	Ring
RT:187.91s	Voi:47dB	Dis: 123cm	Tem:44 C	Hum:16 %	Ring
RT:189.40s	Voi:47dB	Dis: 121cm	Tem:44 C	Hum:16 %	Ring
RT:190.88s	Voi:47dB	Dis: 122cm	Tem:44 C	Hum:16 %	Ring
RT:192.37s	Voi:47dB	Dis: 122cm	Tem:44 C	Hum:16 %	Ring
RT:193.85s	Voi:47dB	Dis: 123cm	Tem:44 C	Hum:16 %	Ring
RT:195.34s	Voi:47dB	Dis: 123cm	Tem:44 C	Hum:16 %	Ring
RT:196.83s	Voi:47dB	Dis: 122cm	Tem:44 C	Hum:16 %	Ring
RT:198.31s	Voi:47dB	Dis: 121cm	Tem:44 C	Hum:16 %	Ring
RT:199.80s	Voi:47dB	Dis: 120cm	Tem:44 C	Hum:16 %	Ring
RT:201.28s	Voi:47dB	Dis: 123cm	Tem:44 C	Hum:16 %	Ring
RT:202.77s	Voi:47dB	Dis: 122cm	Tem:44 C	Hum:16 %	Ring
RT:204.25s	Voi:47dB	Dis: 123cm	Tem:44 C	Hum:16 %	Ring
RT:205.74s	Voi:47dB	Dis: 123cm	Tem:44 C	Hum:16 %	Ring
RT:207.22s	Voi:47dB	Dis: 121cm	Tem:44 C	Hum:16 %	Ring
RT:208.71s	Voi:47dB	Dis: 121cm	Tem:44 C	Hum:16 %	Ring
RT:210.20s	Voi:47dB	Dis: 121cm	Tem:44 C	Hum:16 %	Ring
RT:211.68s	Voi:47dB	Dis: 123cm	Tem:44 C	Hum:16 %	Ring
RT:213.17s	Voi:47dB	Dis: 123cm	Tem:44 C	Hum:16 %	Ring
RT:214.65s	Voi:47dB	Dis: 121cm	Tem:44 C	Hum:16 %	Ring
RT:216.14s	Voi:47dB	Dis: 123cm	Tem:44 C	Hum:16 %	Ring
RT:217.63s	Voi:47dB	Dis: 124cm	Tem:44 C	Hum:16 %	Ring
RT:219.11s	Voi:47dB	Dis: 123cm	Tem:44 C	Hum:16 %	Ring
RT:220.60s	Voi:47dB	Dis: 121cm	Tem:44 C	Hum:16 %	Ring
RT:222.08s	Voi:46dB	Dis: 122cm	Tem:44 C	Hum:16 %	Ring
RT:223.57s	Voi:47dB	Dis: 121cm	Tem:44 C	Hum:16 %	Ring
RT:225.05s	Voi:47dB	Dis: 121cm	Tem:44 C	Hum:16 %	Ring
RT:226.54s	Voi:47dB	Dis: 121cm	Tem:44 C	Hum:16 %	Ring
RT:228.02s	Voi:47dB	Dis: 121cm	Tem:44 C	Hum:16 %	Ring
RT:229.51s	Voi:47dB	Dis: 123cm	Tem:44 C	Hum:16 %	Ring
RT:231.00s	Voi:47dB	Dis: 121cm	Tem:44 C	Hum:16 %	Ring
RT:232.48s	Voi:47dB	Dis: 124cm	Tem:44 C	Hum:16 %	Ring
RT:233.97s	Voi:47dB	Dis: 123cm	Tem:44 C	Hum:16 %	Ring
RT:235.46s	Voi:47dB	Dis: 121cm	Tem:44 C	Hum:16 %	Ring
RT:236.94s	Voi:47dB	Dis: 121cm	Tem:44 C	Hum:16 %	Ring
RT:238.43s	Voi:47dB	Dis: 123cm	Tem:44 C	Hum:16 %	Ring
RT:239.91s	Voi:47dB	Dis: 123cm	Tem:44 C	Hum:16 %	Ring
RT:241.40s	Voi:47dB	Dis: 121cm	Tem:44 C	Hum:16 %	Ring
RT:242.88s	Voi:47dB	Dis: 122cm	Tem:44 C	Hum:16 %	Ring
RT:244.37s	Voi:47dB	Dis: 121cm	Tem:44 C	Hum:16 %	Ring
RT:245.86s	Voi:47dB	Dis: 121cm	Tem:44 C	Hum:16 %	Ring
RT:247.34s	Voi:47dB	Dis: 121cm	Tem:44 C	Hum:16 %	Ring
RT:248.83s	Voi:47dB	Dis: 121cm	Tem:44 C	Hum:16 %	Ring
RT:250.31s	Voi:47dB	Dis: 121cm	Tem:44 C	Hum:16 %	Ring
RT:251.80s	Voi:47dB	Dis: 123cm	Tem:44 C	Hum:16 %	Ring
RT:253.28s	Voi:47dB	Dis: 122cm	Tem:44 C	Hum:16 %	Ring
RT:254.77s	Voi:47dB	Dis: 121cm	Tem:44 C	Hum:16 %	Ring
RT:256.26s	Voi:47dB	Dis: 121cm	Tem:44 C	Hum:16 %	Ring
RT:257.74s	Voi:47dB	Dis: 122cm	Tem:44 C	Hum:16 %	Ring
RT:259.23s	Voi:47dB	Dis: 121cm	Tem:44 C	Hum:16 %	Ring
RT:260.71s	Voi:47dB	Dis: 123cm	Tem:44 C	Hum:16 %	Ring
RT:262.20s	Voi:47dB	Dis: 121cm	Tem:44 C	Hum:16 %	Ring
RT:263.69s	Voi:47dB	Dis: 122cm	Tem:44 C	Hum:16 %	Ring
RT:265.17s	Voi:46dB	Dis: 121cm	Tem:44 C	Hum:16 %	Ring
RT:266.66s	Voi:47dB	Dis: 123cm	Tem:44 C	Hum:16 %	Ring
RT:268.14s	Voi:47dB	Dis: 123cm	Tem:44 C	Hum:16 %	Ring
RT:269.63s	Voi:47dB	Dis: 120cm	Tem:44 C	Hum:16 %	Ring
RT:271.11s	Voi:47dB	Dis: 122cm	Tem:44 C	Hum:16 %	Ring
RT:272.60s	Voi:47dB	Dis: 123cm	Tem:44 C	Hum:16 %	Ring
RT:274.08s	Voi:47dB	Dis: 121cm	Tem:44 C	Hum:16 %	Ring
RT:275.57s	Voi:47dB	Dis: 120cm	Tem:44 C	Hum:16 %	Ring
RT:277.06s	Voi:47dB	Dis: 122cm	Tem:44 C	Hum:16 %	Ring
RT:278.54s	Voi:47dB	Dis: 123cm	Tem:44 C	Hum:16 %	Ring
RT:280.03s	Voi:47dB	Dis: 120cm	Tem:44 C	Hum:16 %	Ring
RT:281.51s	Voi:47dB	Dis: 121cm	Tem:44 C	Hum:16 %	Ring
RT:283.00s	Voi:47dB	Dis: 122cm	Tem:44 C	Hum:16 %	Ring
RT:284.48s	Voi:47dB	Dis: 123cm	Tem:44 C	Hum:16 %	Ring
RT:285.97s	Voi:47dB	Dis: 124cm	Tem:44 C	Hum:16 %	Ring
RT:287.46s	Voi:47dB	Dis: 121cm	Tem:44 C	Hum:16 %	Ring
RT:288.94s	Voi:47dB	Dis: 121cm	Tem:44 C	Hum:16 %	Ring
RT:290.43s	Voi:47dB	Dis: 122cm	Tem:44 C	Hum:16 %	Ring
RT:291.91s	Voi:47dB	Dis: 121cm	Tem:44 C	Hum:16 %	Ring
RT:293.40s	Voi:47dB	Dis: 121cm	Tem:44 C	Hum:16 %	Ring
RT:294.89s	Voi:47dB	Dis: 123cm	Tem:44 C	Hum:16 %	Ring
RT:296.37s	Voi:47dB	Dis: 123cm	Tem:44 C	Hum:16 %	Ring
RT:297.86s	Voi:47dB	Dis: 120cm	Tem:44 C	Hum:16 %	Ring
RT:299.34s	Voi:47dB	Dis: 123cm	Tem:44 C	Hum:16 %	Ring
RT:300.83s	Voi:47dB	Dis: 121cm	Tem:44 C	Hum:16 %	Ring
RT:302.31s	Voi:47dB	Dis: 123cm	Tem:43 C	Hum:15 %	Ring
RT:303.80s	Voi:47dB	Dis: 123cm	Tem:43 C	Hum:15 %	Ring
RT:305.29s	Voi:47dB	Dis: 123cm	Tem:43 C	Hum:15 %	Ring
RT:306.77s	Voi:47dB	Dis: 121cm	Tem:43 C	Hum:15 %	Ring
RT:308.26s	Voi:47dB	Dis: 121cm	Tem:43 C	Hum:15 %	Ring
RT:309.74s	Voi:47dB	Dis: 124cm	Tem:43 C	Hum:15 %	Ring
RT:311.23s	Voi:47dB	Dis: 121cm	Tem:43 C	Hum:15 %	Ring
RT:312.72s	Voi:47dB	Dis: 121cm	Tem:43 C	Hum:15 %	Ring
RT:314.20s	Voi:47dB	Dis: 121cm	Tem:43 C	Hum:15 %	Ring
RT:315.69s	Voi:47dB	Dis: 124cm	Tem:43 C	Hum:15 %	Ring
RT:317.17s	Voi:46dB	Dis: 121cm	Tem:43 C	Hum:15 %	Ring
RT:318.66s	Voi:47dB	Dis: 122cm	Tem:43 C	Hum:15 %	Ring
RT:320.14s	Voi:47dB	Dis: 122cm	Tem:43 C	Hum:15 %	Ring
RT:321.63s	Voi:47dB	Dis: 121cm	Tem:43 C	Hum:15 %	Ring
RT:323.12s	Voi:47dB	Dis: 122cm	Tem:43 C	Hum:15 %	Ring
RT:324.60s	Voi:47dB	Dis: 121cm	Tem:43 C	Hum:15 %	Ring
RT:326.09s	Voi:47dB	Dis: 123cm	Tem:43 C	Hum:15 %	Ring
RT:327.58s	Voi:47dB	Dis: 121cm	Tem:43 C	Hum:15 %	Ring
RT:329.06s	Voi:47dB	Dis: 122cm	Tem:43 C	Hum:15 %	Ring
RT:330.55s	Voi:47dB	Dis: 121cm	Tem:43 C	Hum:15 %	Ring
RT:332.03s	Voi:47dB	Dis: 123cm	Tem:43 C	Hum:15 %	Ring
RT:333.52s	Voi:47dB	Dis: 122cm	Tem:43 C	Hum:15 %	Ring
RT:335.00s	Voi:47dB	Dis: 121cm	Tem:43 C	Hum:15 %	Ring
RT:336.49s	Voi:47dB	Dis: 121cm	Tem:43 C	Hum:15 %	Ring
RT:337.98s	Voi:47dB	Dis: 121cm	Tem:43 C	Hum:15 %	Ring
RT:339.46s	Voi:47dB	Dis: 122cm	Tem:43 C	Hum:15 %	Ring
RT:340.95s	Voi:47dB	Dis: 122cm	Tem:43 C	Hum:15 %	Ring
RT:342.43s	Voi:47dB	Dis: 121cm	Tem:43 C	Hum:15 %	Ring
RT:343.92s	Voi:47dB	Dis: 120cm	Tem:43 C	Hum:15 %	Ring
RT:345.41s	Voi:47dB	Dis: 121cm	Tem:43 C	Hum:15 %	Ring
RT:346.89s	Voi:47dB	Dis: 122cm	Tem:43 C	Hum:15 %	Ring
RT:348.38s	Voi:47dB	Dis: 123cm	Tem:43 C	Hum:15 %	Ring
RT:349.86s	Voi:47dB	Dis: 124cm	Tem:43 C	Hum:15 %	Ring
RT:351.35s	Voi:47dB	Dis: 121cm	Tem:43 C	Hum:15 %	Ring
RT:352.83s	Voi:47dB	Dis: 121cm	Tem:43 C	Hum:15 %	Ring
RT:354.32s	Voi:47dB	Dis: 122cm	Tem:43 C	Hum:15 %	Ring
RT:355.81s	Voi:47dB	Dis: 123cm	Tem:43 C	Hum:15 %	Ring
RT:357.29s	Voi:47dB	Dis: 121cm	Tem:43 C	Hum:15 %	Ring
RT:358.78s	Voi:47dB	Dis: 121cm	Tem:43 C	Hum:15 %	Ring
RT:360.26s	Voi:47dB	Dis: 123cm	Tem:43 C	Hum:15 %	Ring
RT:361.75s	Voi:47dB	Dis: 120cm	Tem:43 C	Hum:15 %	Ring
RT:363.24s	Voi:47dB	Dis: 121cm	Tem:43 C	Hum:15 %	Ring
RT:364.72s	Voi:46dB	Dis: 123cm	Tem:43 C	Hum:15 %	Ring
RT:366.21s	Voi:47dB	Dis: 123cm	Tem:43 C	Hum:15 %	Ring
RT:367.69s	Voi:47dB	Dis: 120cm	Tem:43 C	Hum:15 %	Ring
RT:369.18s	Voi:47dB	Dis: 121cm	Tem:43 C	Hum:15 %	Ring
RT:370.67s	Voi:47dB	Dis: 121cm	Tem:43 C	Hum:15 %	Ring
RT:372.15s	Voi:47dB	Dis: 122cm	Tem:43 C	Hum:15 %	Ring
RT:373.64s	Voi:47dB	Dis: 121cm	Tem:43 C	Hum:15 %	Ring
RT:375.12s	Voi:47dB	Dis: 122cm	Tem:43 C	Hum:15 %	Ring
RT:376.61s	Voi:47dB	Dis: 121cm	Tem:43 C	Hum:15 %	Ring
RT:378.10s	Voi:47dB	Dis: 121cm	Tem:43 C	Hum:15 %	Ring
RT:379.58s	Voi:47dB	Dis: 121cm	Tem:43 C	Hum:15 %	Ring
RT:381.07s	Voi:47dB	Dis: 121cm	Tem:43 C	Hum:15 %	Ring
RT:382.55s	Voi:47dB	Dis: 121cm	Tem:43 C	Hum:15 %	Ring
RT:384.04s	Voi:47dB	Dis: 121cm	Tem:43 C	Hum:15 %	Ring
RT:385.52s	Voi:46dB	Dis: 122cm	Tem:43 C	Hum:15 %	Ring
RT:387.01s	Voi:47dB	Dis: 121cm	Tem:43 C	Hum:15 %	Ring
RT:388.50s	Voi:47dB	Dis: 123cm	Tem:43 C	Hum:15 %	Ring
RT:389.98s	Voi:47dB	Dis: 123cm	Tem:43 C	Hum:15 %	Ring
RT:391.47s	Voi:47dB	Dis: 123cm	Tem:43 C	Hum:15 %	Ring
RT:392.95s	Voi:47dB	Dis: 121cm	Tem:43 C	Hum:15 %	Ring
RT:394.44s	Voi:47dB	Dis: 123cm	Tem:43 C	Hum:15 %	Ring
RT:395.92s	Voi:47dB	Dis: 121cm	Tem:43 C	Hum:15 %	Ring
RT:397.41s	Voi:47dB	Dis: 123cm	Tem:43 C	Hum:15 %	Ring
RT:398.90s	Voi:46dB	Dis: 123cm	Tem:43 C	Hum:15 %	Ring
RT:400.38s	Voi:47dB	Dis: 123cm	Tem:43 C	Hum:15 %	Ring
RT:401.87s	Voi:47dB	Dis: 121cm	Tem:43 C	Hum:15 %	Ring
RT:403.36s	Voi:47dB	Dis: 122cm	Tem:43 C	Hum:15 %	Ring
RT:404.84s	Voi:47dB	Dis: 121cm	Tem:43 C	Hum:15 %	Ring
RT:406.33s	Voi:47dB	Dis: 121cm	Tem:43 C	Hum:15 %	Ring
RT:407.81s	Voi:47dB	Dis: 121cm	Tem:43 C	Hum:15 %	Ring
RT:409.30s	Voi:46dB	Dis: 121cm	Tem:43 C	Hum:15 %	Ring
RT:410.79s	Voi:47dB	Dis: 121cm	Tem:43 C	Hum:15 %	Ring
RT:412.27s	Voi:47dB	Dis: 120cm	Tem:43 C	Hum:15 %	Ring
RT:413.76s	Voi:47dB	Dis: 122cm	Tem:43 C	Hum:15 %	Ring
RT:415.24s	Voi:47dB	Dis: 121cm	Tem:43 C	Hum:15 %	Ring
RT:416.73s	Voi:46dB	Dis: 121cm	Tem:43 C	Hum:15 %	Ring
RT:418.22s	Voi:47dB	Dis: 123cm	Tem:43 C	Hum:15 %	Ring
RT:419.70s	Voi:47dB	Dis: 124cm	Tem:43 C	Hum:15 %	Ring
RT:421.19s	Voi:47dB	Dis: 124cm	Tem:43 C	Hum:15 %	Ring
RT:422.67s	Voi:46dB	Dis: 123cm	Tem:43 C	Hum:15 %	Ring
RT:424.16s	Voi:47dB	Dis: 123cm	Tem:43 C	Hum:15 %	Ring
RT:425.65s	Voi:47dB	Dis: 123cm	Tem:43 C	Hum:15 %	Ring
RT:427.13s	Voi:47dB	Dis: 123cm	Tem:43 C	Hum:15 %	Ring
RT:428.62s	Voi:46dB	Dis: 123cm	Tem:43 C	Hum:15 %	Ring
RT:430.10s	Voi:47dB	Dis: 123cm	Tem:43 C	Hum:15 %	Ring
RT:431.59s	Voi:47dB	Dis: 123cm	Tem:43 C	Hum:15 %	Ring
RT:433.08s	Voi:47dB	Dis: 120cm	Tem:43 C	Hum:15 %	Ring
RT:434.56s	Voi:47dB	Dis: 121cm	Tem:43 C	Hum:15 %	Ring
RT:436.05s	Voi:47dB	Dis: 122cm	Tem:43 C	Hum:15 %	Ring
RT:437.53s	Voi:47dB	Dis: 122cm	Tem:43 C	Hum:15 %	Ring
RT:439.02s	Voi:47dB	Dis: 121cm	Tem:43 C	Hum:15 %	Ring
RT:440.51s	Voi:47dB	Dis: 121cm	Tem:43 C	Hum:15 %	Ring
RT:441.99s	Voi:47dB	Dis: 121cm	Tem:43 C	Hum:15 %	Ring
RT:443.48s	Voi:47dB	Dis: 123cm	Tem:43 C	Hum:15 %	Ring
RT:444.96s	Voi:47dB	Dis: 124cm	Tem:43 C	Hum:15 %	Ring
RT:446.45s	Voi:47dB	Dis: 122cm	Tem:43 C	Hum:15 %	Ring
RT:447.94s	Voi:46dB	Dis: 122cm	Tem:43 C	Hum:15 %	Ring
RT:449.42s	Voi:47dB	Dis: 123cm	Tem:43 C	Hum:15 %	Ring
RT:450.91s	Voi:47dB	Dis: 121cm	Tem:43 C	Hum:15 %	Ring
RT:452.39s	Voi:47dB	Dis: 123cm	Tem:43 C	Hum:15 %	Ring
RT:453.88s	Voi:47dB	Dis: 123cm	Tem:43 C	Hum:15 %	Ring
RT:455.37s	Voi:47dB	Dis: 123cm	Tem:43 C	Hum:15 %	Ring
RT:456.85s	Voi:47dB	Dis: 121cm	Tem:43 C	Hum:15 %	Ring
RT:458.34s	Voi:47dB	Dis: 121cm	Tem:43 C	Hum:15 %	Ring
RT:459.83s	Voi:47dB	Dis: 121cm	Tem:43 C	Hum:15 %	Ring
RT:461.31s	Voi:47dB	Dis: 123cm	Tem:43 C	Hum:15 %	Ring
RT:462.80s	Voi:47dB	Dis: 123cm	Tem:43 C	Hum:15 %	Ring
RT:464.28s	Voi:47dB	Dis: 122cm	Tem:43 C	Hum:15 %	Ring
RT:465.77s	Voi:47dB	Dis: 121cm	Tem:43 C	Hum:15 %	Ring
RT:467.26s	Voi:47dB	Dis: 121cm	Tem:43 C	Hum:15 %	Ring
RT:468.74s	Voi:46dB	Dis: 121cm	Tem:43 C	Hum:15 %	Ring
RT:470.23s	Voi:47dB	Dis: 121cm	Tem:43 C	Hum:15 %	Ring
RT:471.71s	Voi:47dB	Dis: 123cm	Tem:43 C	Hum:15 %	Ring
RT:473.20s	Voi:47dB	Dis: 123cm	Tem:43 C	Hum:15 %	Ring
RT:474.69s	Voi:47dB	Dis: 121cm	Tem:43 C	Hum:15 %	Ring
RT:476.17s	Voi:47dB	Dis: 123cm	Tem:43 C	Hum:15 %	Ring
RT:477.66s	Voi:46dB	Dis: 124cm	Tem:43 C	Hum:15 %	Ring
RT:479.14s	Voi:47dB	Dis: 123cm	Tem:42 C	Hum:14 %	Ring
RT:480.63s	Voi:47dB	Dis: 123cm	Tem:42 C	Hum:14 %	Ring
RT:482.11s	Voi:46dB	Dis: 121cm	Tem:42 C	Hum:14 %	Ring
RT:483.60s	Voi:47dB	Dis: 121cm	Tem:42 C	Hum:14 %	Ring
RT:485.09s	Voi:47dB	Dis: 121cm	Tem:42 C	Hum:14 %	Ring
RT:486.57s	Voi:47dB	Dis: 124cm	Tem:42 C	Hum:14 %	Ring
RT:488.06s	Voi:47dB	Dis: 123cm	Tem:42 C	Hum:14 %	Ring
RT:489.54s	Voi:47dB	Dis: 124cm	Tem:42 C	Hum:14 %	Ring
RT:491.03s	Voi:47dB	Dis: 122cm	Tem:42 C	Hum:14 %	Ring
RT:492.52s	Voi:47dB	Dis: 123cm	Tem:42 C	Hum:14 %	Ring
RT:494.00s	Voi:47dB	Dis: 120cm	Tem:42 C	Hum:14 %	Ring
RT:495.49s	Voi:47dB	Dis: 123cm	Tem:42 C	Hum:14 %	Ring
RT:496.97s	Voi:47dB	Dis: 122cm	Tem:42 C	Hum:14 %	Ring
RT:498.46s	Voi:47dB	Dis: 123cm	Tem:42 C	Hum:14 %	Ring
RT:499.94s	Voi:47dB	Dis: 123cm	Tem:42 C	Hum:14 %	Ring
RT:501.43s	Voi:47dB	Dis: 123cm	Tem:42 C	Hum:14 %	Ring
RT:502.92s	Voi:47dB	Dis: 122cm	Tem:42 C	Hum:14 %	Ring
RT:504.40s	Voi:47dB	Dis: 121cm	Tem:42 C	Hum:14 %	Ring
RT:505.89s	Voi:47dB	Dis: 121cm	Tem:42 C	Hum:14 %	Ring
RT:507.37s	Voi:47dB	Dis: 122cm	Tem:42 C	Hum:14 %	Ring
RT:508.86s	Voi:47dB	Dis: 121cm	Tem:42 C	Hum:14 %	Ring
RT:510.34s	Voi:47dB	Dis: 121cm	Tem:42 C	Hum:14 %	Ring
RT:511.83s	Voi:47dB	Dis: 121cm	Tem:42 C	Hum:14 %	Ring
RT:513.32s	Voi:47dB	Dis: 121cm	Tem:42 C	Hum:14 %	Ring
RT:514.80s	Voi:47dB	Dis: 120cm	Tem:42 C	Hum:14 %	Ring
RT:516.29s	Voi:47dB	Dis: 121cm	Tem:42 C	Hum:14 %	Ring
RT:517.77s	Voi:47dB	Dis: 123cm	Tem:42 C	Hum:14 %	Ring
RT:519.26s	Voi:47dB	Dis: 123cm	Tem:42 C	Hum:14 %	Ring
RT:520.75s	Voi:47dB	Dis: 121cm	Tem:42 C	Hum:14 %	Ring
RT:522.23s	Voi:47dB	Dis: 123cm	Tem:42 C	Hum:14 %	Ring
RT:523.72s	Voi:47dB	Dis: 121cm	Tem:42 C	Hum:14 %	Ring
RT:525.20s	Voi:47dB	Dis: 124cm	Tem:42 C	Hum:14 %	Ring
RT:526.69s	Voi:47dB	Dis: 123cm	Tem:42 C	Hum:14 %	Ring
RT:528.18s	Voi:47dB	Dis: 123cm	Tem:42 C	Hum:14 %	Ring
RT:529.66s	Voi:47dB	Dis: 124cm	Tem:42 C	Hum:14 %	Ring
RT:531.15s	Voi:47dB	Dis: 121cm	Tem:42 C	Hum:14 %	Ring
RT:532.64s	Voi:47dB	Dis: 123cm	Tem:42 C	Hum:14 %	Ring
RT:534.12s	Voi:47dB	Dis: 123cm	Tem:42 C	Hum:14 %	Ring
RT:535.61s	Voi:47dB	Dis: 121cm	Tem:42 C	Hum:14 %	Ring
RT:537.09s	Voi:47dB	Dis: 123cm	Tem:42 C	Hum:14 %	Ring
RT:538.58s	Voi:47dB	Dis: 122cm	Tem:42 C	Hum:14 %	Ring
RT:540.07s	Voi:47dB	Dis: 123cm	Tem:42 C	Hum:14 %	Ring
RT:541.55s	Voi:47dB	Dis: 123cm	Tem:42 C	Hum:14 %	Ring
RT:543.04s	Voi:47dB	Dis: 121cm	Tem:42 C	Hum:14 %	Ring
RT:544.52s	Voi:47dB	Dis: 121cm	Tem:42 C	Hum:14 %	Ring
RT:546.01s	Voi:47dB	Dis: 122cm	Tem:42 C	Hum:14 %	Ring
RT:547.49s	Voi:47dB	Dis: 121cm	Tem:42 C	Hum:14 %	Ring
RT:548.98s	Voi:47dB	Dis: 122cm	Tem:42 C	Hum:14 %	Ring
RT:550.47s	Voi:47dB	Dis: 122cm	Tem:42 C	Hum:14 %	Ring
RT:551.95s	Voi:47dB	Dis: 124cm	Tem:42 C	Hum:14 %	Ring
RT:553.44s	Voi:47dB	Dis: 123cm	Tem:42 C	Hum:14 %	Ring
RT:554.92s	Voi:47dB	Dis: 123cm	Tem:42 C	Hum:14 %	Ring
RT:556.41s	Voi:47dB	Dis: 121cm	Tem:42 C	Hum:14 %	Ring
RT:557.90s	Voi:47dB	Dis: 121cm	Tem:42 C	Hum:14 %	Ring
RT:559.38s	Voi:47dB	Dis: 121cm	Tem:42 C	Hum:14 %	Ring
RT:560.87s	Voi:47dB	Dis: 39cm	Tem:42 C	Hum:14 %	Ring
RT:562.35s	Voi:47dB	Dis: 123cm	Tem:42 C	Hum:14 %	Ring
RT:563.84s	Voi:45dB	Dis: 121cm	Tem:42 C	Hum:14 %	Ring
RT:565.32s	Voi:46dB	Dis: 121cm	Tem:42 C	Hum:14 %	Ring
RT:566.81s	Voi:47dB	Dis: 121cm	Tem:42 C	Hum:14 %	Ring
RT:568.29s	Voi:47dB	Dis: 121cm	Tem:42 C	Hum:14 %	Ring
RT:569.78s	Voi:47dB	Dis: 121cm	Tem:42 C	Hum:14 %	Ring
RT:571.27s	Voi:47dB	Dis: 123cm	Tem:42 C	Hum:14 %	Ring
RT:572.75s	Voi:48dB	Dis: 123cm	Tem:42 C	Hum:14 %	Ring
RT:574.24s	Voi:47dB	Dis: 122cm	Tem:42 C	Hum:14 %	Ring
RT:575.72s	Voi:46dB	Dis: 121cm	Tem:42 C	Hum:14 %	Ring
RT:577.21s	Voi:47dB	Dis: 121cm	Tem:42 C	Hum:14 %	Ring
RT:578.70s	Voi:46dB	Dis: 123cm	Tem:42 C	Hum:14 %	Ring
RT:580.18s	Voi:46dB	Dis: 121cm	Tem:42 C	Hum:14 %	Ring
RT:581.67s	Voi:46dB	Dis: 122cm	Tem:42 C	Hum:14 %	Ring
RT:583.15s	Voi:46dB	Dis: 121cm	Tem:42 C	Hum:14 %	Ring
RT:584.64s	Voi:46dB	Dis: 123cm	Tem:42 C	Hum:14 %	Ring
RT:586.12s	Voi:46dB	Dis: 121cm	Tem:42 C	Hum:14 %	Ring
RT:587.61s	Voi:47dB	Dis: 123cm	Tem:42 C	Hum:14 %	Ring
RT:589.09s	Voi:46dB	Dis: 121cm	Tem:42 C	Hum:14 %	Ring
RT:590.58s	Voi:47dB	Dis: 120cm	Tem:42 C	Hum:14 %	Ring
RT:592.07s	Voi:47dB	Dis: 121cm	Tem:42 C	Hum:14 %	Ring
RT:593.55s	Voi:46dB	Dis: 123cm	Tem:42 C	Hum:14 %	Ring
RT:595.04s	Voi:47dB	Dis: 121cm	Tem:42 C	Hum:14 %	Ring
RT:596.53s	Voi:47dB	Dis: 121cm	Tem:42 C	Hum:14 %	Ring
RT:598.01s	Voi:47dB	Dis: 121cm	Tem:42 C	Hum:14 %	Ring
RT:599.50s	Voi:47dB	Dis: 121cm	Tem:42 C	Hum:14 %	Ring
RT:600.98s	Voi:47dB	Dis: 122cm	Tem:42 C	Hum:14 %	Ring
RT:602.47s	Voi:47dB	Dis: 122cm	Tem:42 C	Hum:14 %	Ring
RT:603.95s	Voi:47dB	Dis: 121cm	Tem:42 C	Hum:14 %	Ring
RT:605.44s	Voi:47dB	Dis: 120cm	Tem:42 C	Hum:14 %	Ring
RT:606.92s	Voi:46dB	Dis: 122cm	Tem:42 C	Hum:14 %	Ring
RT:608.41s	Voi:47dB	Dis: 123cm	Tem:42 C	Hum:14 %	Ring
RT:609.90s	Voi:47dB	Dis: 123cm	Tem:42 C	Hum:14 %	Ring
RT:611.38s	Voi:47dB	Dis: 123cm	Tem:42 C	Hum:14 %	Ring
RT:612.87s	Voi:47dB	Dis: 121cm	Tem:42 C	Hum:15 %	Ring
RT:614.35s	Voi:47dB	Dis: 122cm	Tem:42 C	Hum:17 %	Ring
RT:615.84s	Voi:47dB	Dis: 123cm	Tem:42 C	Hum:17 %	Ring
RT:617.33s	Voi:47dB	Dis: 121cm	Tem:42 C	Hum:18 %	Ring
RT:618.81s	Voi:47dB	Dis: 121cm	Tem:42 C	Hum:19 %	Ring
RT:620.30s	Voi:47dB	Dis: 121cm	Tem:42 C	Hum:20 %	Ring
RT:621.78s	Voi:48dB	Dis: 123cm	Tem:42 C	Hum:20 %	Ring
RT:623.27s	Voi:47dB	Dis: 122cm	Tem:42 C	Hum:20 %	Ring
RT:624.76s	Voi:47dB	Dis: 123cm	Tem:42 C	Hum:20 %	Ring
RT:626.24s	Voi:47dB	Dis: 121cm	Tem:42 C	Hum:21 %	Ring
RT:627.73s	Voi:47dB	Dis: 121cm	Tem:42 C	Hum:21 %	Ring
RT:629.21s	Voi:47dB	Dis: 121cm	Tem:42 C	Hum:21 %	Ring
RT:630.70s	Voi:47dB	Dis: 123cm	Tem:41 C	Hum:21 %	Ring
RT:632.18s	Voi:47dB	Dis: 123cm	Tem:42 C	Hum:21 %	Ring
RT:633.67s	Voi:47dB	Dis: 121cm	Tem:41 C	Hum:21 %	Ring
RT:635.16s	Voi:47dB	Dis: 121cm	Tem:41 C	Hum:21 %	Ring
RT:636.64s	Voi:49dB	Dis: 122cm	Tem:41 C	Hum:22 %	Ring
RT:638.13s	Voi:48dB	Dis: 123cm	Tem:41 C	Hum:22 %	Ring
RT:639.61s	Voi:46dB	Dis: 123cm	Tem:41 C	Hum:21 %	Ring
RT:641.10s	Voi:46dB	Dis: 123cm	Tem:41 C	Hum:21 %	Ring
RT:642.59s	Voi:46dB	Dis: 122cm	Tem:41 C	Hum:20 %	Ring
RT:644.07s	Voi:46dB	Dis: 122cm	Tem:41 C	Hum:20 %	Ring
RT:645.56s	Voi:46dB	Dis: 122cm	Tem:41 C	Hum:20 %	Ring
RT:647.04s	Voi:46dB	Dis: 122cm	Tem:41 C	Hum:19 %	Ring
RT:648.53s	Voi:46dB	Dis: 124cm	Tem:41 C	Hum:19 %	Ring
RT:650.02s	Voi:46dB	Dis: 122cm	Tem:41 C	Hum:19 %	Ring
RT:651.50s	Voi:46dB	Dis: 122cm	Tem:41 C	Hum:19 %	Ring
RT:652.99s	Voi:47dB	Dis: 124cm	Tem:41 C	Hum:19 %	Ring
RT:654.47s	Voi:46dB	Dis: 121cm	Tem:41 C	Hum:18 %	Ring
RT:655.96s	Voi:46dB	Dis: 122cm	Tem:41 C	Hum:18 %	Ring
RT:657.44s	Voi:47dB	Dis: 122cm	Tem:41 C	Hum:18 %	Ring
RT:658.93s	Voi:46dB	Dis: 123cm	Tem:41 C	Hum:17 %	Ring
RT:660.42s	Voi:47dB	Dis: 122cm	Tem:41 C	Hum:17 %	Ring
RT:661.90s	Voi:46dB	Dis: 120cm	Tem:41 C	Hum:17 %	Ring
RT:663.39s	Voi:47dB	Dis: 121cm	Tem:41 C	Hum:17 %	Ring
RT:664.87s	Voi:46dB	Dis: 121cm	Tem:41 C	Hum:17 %	Ring
RT:666.36s	Voi:46dB	Dis: 120cm	Tem:41 C	Hum:17 %	Ring
RT:667.84s	Voi:46dB	Dis: 121cm	Tem:41 C	Hum:16 %	Ring
RT:669.33s	Voi:46dB	Dis: 123cm	Tem:41 C	Hum:16 %	Ring
RT:670.82s	Voi:46dB	Dis: 123cm	Tem:41 C	Hum:16 %	Ring
RT:672.30s	Voi:46dB	Dis: 122cm	Tem:41 C	Hum:16 %	Ring
RT:673.79s	Voi:46dB	Dis: 123cm	Tem:41 C	Hum:15 %	Ring
RT:675.27s	Voi:46dB	Dis: 122cm	Tem:41 C	Hum:15 %	Ring
RT:676.76s	Voi:46dB	Dis: 120cm	Tem:41 C	Hum:15 %	Ring
RT:678.25s	Voi:46dB	Dis: 122cm	Tem:41 C	Hum:15 %	Ring
RT:679.73s	Voi:46dB	Dis: 121cm	Tem:41 C	Hum:15 %	Ring
RT:681.22s	Voi:46dB	Dis: 120cm	Tem:41 C	Hum:15 %	Ring
RT:682.70s	Voi:46dB	Dis: 120cm	Tem:41 C	Hum:14 %	Ring
RT:684.19s	Voi:46dB	Dis: 123cm	Tem:41 C	Hum:14 %	Ring
RT:685.68s	Voi:46dB	Dis: 123cm	Tem:41 C	Hum:14 %	Ring
RT:687.16s	Voi:46dB	Dis: 124cm	Tem:41 C	Hum:14 %	Ring
RT:688.65s	Voi:46dB	Dis: 123cm	Tem:41 C	Hum:14 %	Ring
RT:690.14s	Voi:46dB	Dis: 122cm	Tem:41 C	Hum:14 %	Ring
RT:691.62s	Voi:46dB	Dis: 121cm	Tem:41 C	Hum:14 %	Ring
RT:693.11s	Voi:46dB	Dis: 122cm	Tem:41 C	Hum:14 %	Ring
RT:694.59s	Voi:46dB	Dis: 123cm	Tem:41 C	Hum:14 %	Ring
RT:696.08s	Voi:46dB	Dis: 123cm	Tem:41 C	Hum:14 %	Ring
RT:697.57s	Voi:46dB	Dis: 121cm	Tem:41 C	Hum:14 %	Ring
RT:699.05s	Voi:46dB	Dis: 121cm	Tem:41 C	Hum:14 %	Ring
RT:700.53s	Voi:46dB	Dis: 123cm	Tem:41 C	Hum:14 %	Ring
RT:702.02s	Voi:46dB	Dis: 123cm	Tem:41 C	Hum:14 %	Ring
RT:703.51s	Voi:45dB	Dis: 122cm	Tem:41 C	Hum:14 %	Ring
RT:704.99s	Voi:46dB	Dis: 123cm	Tem:41 C	Hum:14 %	Ring
RT:706.48s	Voi:46dB	Dis: 123cm	Tem:42 C	Hum:14 %	Ring
RT:707.96s	Voi:46dB	Dis: 123cm	Tem:42 C	Hum:14 %	Ring
RT:709.45s	Voi:46dB	Dis: 123cm	Tem:42 C	Hum:14 %	Ring
RT:710.94s	Voi:46dB	Dis: 120cm	Tem:42 C	Hum:14 %	Ring
RT:712.42s	Voi:46dB	Dis: 61cm	Tem:42 C	Hum:14 %	Ring
RT:713.91s	Voi:46dB	Dis: 120cm	Tem:42 C	Hum:14 %	Ring
RT:715.39s	Voi:46dB	Dis: 120cm	Tem:42 C	Hum:14 %	Ring
RT:716.88s	Voi:46dB	Dis: 122cm	Tem:42 C	Hum:14 %	Ring
RT:718.36s	Voi:46dB	Dis: 123cm	Tem:42 C	Hum:14 %	Ring
RT:719.85s	Voi:46dB	Dis: 123cm	Tem:42 C	Hum:14 %	Ring
RT:721.33s	Voi:46dB	Dis: 120cm	Tem:42 C	Hum:14 %	Ring
RT:722.82s	Voi:47dB	Dis: 120cm	Tem:42 C	Hum:14 %	Ring
RT:724.30s	Voi:46dB	Dis: 121cm	Tem:42 C	Hum:14 %	Ring
RT:725.79s	Voi:46dB	Dis: 122cm	Tem:42 C	Hum:14 %	Ring
RT:727.28s	Voi:46dB	Dis: 123cm	Tem:42 C	Hum:14 %	Ring
RT:728.76s	Voi:46dB	Dis: 121cm	Tem:42 C	Hum:14 %	Ring
RT:730.25s	Voi:46dB	Dis: 123cm	Tem:42 C	Hum:14 %	Ring
RT:731.73s	Voi:46dB	Dis: 123cm	Tem:42 C	Hum:14 %	Ring
RT:733.22s	Voi:46dB	Dis: 123cm	Tem:42 C	Hum:14 %	Ring
RT:734.71s	Voi:46dB	Dis: 124cm	Tem:42 C	Hum:14 %	Ring
RT:736.19s	Voi:46dB	Dis: 122cm	Tem:42 C	Hum:14 %	Ring
RT:737.68s	Voi:46dB	Dis: 123cm	Tem:42 C	Hum:14 %	Ring
RT:739.16s	Voi:46dB	Dis: 123cm	Tem:42 C	Hum:14 %	Ring
RT:740.65s	Voi:46dB	Dis: 120cm	Tem:42 C	Hum:14 %	Ring
RT:742.14s	Voi:46dB	Dis: 120cm	Tem:42 C	Hum:14 %	Ring
RT:743.62s	Voi:47dB	Dis: 120cm	Tem:42 C	Hum:14 %	Ring
RT:745.11s	Voi:47dB	Dis: 123cm	Tem:42 C	Hum:14 %	Ring
RT:746.59s	Voi:46dB	Dis: 121cm	Tem:42 C	Hum:14 %	Ring
RT:748.08s	Voi:46dB	Dis: 120cm	Tem:42 C	Hum:14 %	Ring
RT:749.57s	Voi:47dB	Dis: 120cm	Tem:42 C	Hum:14 %	Ring
RT:751.05s	Voi:46dB	Dis: 121cm	Tem:42 C	Hum:15 %	Ring
RT:752.54s	Voi:46dB	Dis: 120cm	Tem:42 C	Hum:15 %	Ring
RT:754.02s	Voi:46dB	Dis: 123cm	Tem:42 C	Hum:15 %	Ring
RT:755.51s	Voi:45dB	Dis: 120cm	Tem:42 C	Hum:15 %	Ring
RT:757.00s	Voi:46dB	Dis: 121cm	Tem:42 C	Hum:15 %	Ring
RT:758.48s	Voi:46dB	Dis: 123cm	Tem:42 C	Hum:16 %	Ring
RT:759.97s	Voi:45dB	Dis: 121cm	Tem:42 C	Hum:16 %	Ring
RT:761.45s	Voi:45dB	Dis: 121cm	Tem:42 C	Hum:16 %	Ring
RT:762.94s	Voi:46dB	Dis: 121cm	Tem:42 C	Hum:16 %	Ring
RT:764.42s	Voi:45dB	Dis: 121cm	Tem:42 C	Hum:16 %	Ring
RT:765.91s	Voi:45dB	Dis: 121cm	Tem:42 C	Hum:16 %	Ring
RT:767.39s	Voi:46dB	Dis: 123cm	Tem:42 C	Hum:17 %	Ring
RT:768.88s	Voi:46dB	Dis: 122cm	Tem:42 C	Hum:16 %	Ring
RT:770.37s	Voi:46dB	Dis: 121cm	Tem:42 C	Hum:16 %	Ring
RT:771.85s	Voi:45dB	Dis: 121cm	Tem:42 C	Hum:16 %	Ring
RT:773.34s	Voi:46dB	Dis: 123cm	Tem:42 C	Hum:16 %	Ring
RT:774.82s	Voi:46dB	Dis: 124cm	Tem:42 C	Hum:16 %	Ring
RT:776.31s	Voi:46dB	Dis: 120cm	Tem:42 C	Hum:16 %	Ring
RT:777.79s	Voi:45dB	Dis: 123cm	Tem:42 C	Hum:16 %	Ring
RT:779.28s	Voi:45dB	Dis: 124cm	Tem:42 C	Hum:16 %	Ring
RT:780.77s	Voi:45dB	Dis: 123cm	Tem:42 C	Hum:16 %	Ring
RT:782.25s	Voi:46dB	Dis: 121cm	Tem:42 C	Hum:16 %	Ring
RT:783.74s	Voi:46dB	Dis: 120cm	Tem:42 C	Hum:16 %	Ring
RT:785.22s	Voi:45dB	Dis: 123cm	Tem:42 C	Hum:16 %	Ring
RT:786.71s	Voi:46dB	Dis: 124cm	Tem:42 C	Hum:16 %	Ring
RT:788.19s	Voi:46dB	Dis: 121cm	Tem:42 C	Hum:16 %	Ring
RT:789.68s	Voi:45dB	Dis: 123cm	Tem:42 C	Hum:16 %	Ring
RT:791.16s	Voi:46dB	Dis: 121cm	Tem:42 C	Hum:16 %	Ring
RT:792.65s	Voi:45dB	Dis: 121cm	Tem:42 C	Hum:16 %	Ring
RT:794.14s	Voi:46dB	Dis: 120cm	Tem:42 C	Hum:16 %	Ring
RT:795.62s	Voi:46dB	Dis: 124cm	Tem:42 C	Hum:16 %	Ring
RT:797.11s	Voi:46dB	Dis: 121cm	Tem:42 C	Hum:16 %	Ring
RT:798.59s	Voi:46dB	Dis: 124cm	Tem:42 C	Hum:16 %	Ring
RT:800.08s	Voi:47dB	Dis: 122cm	Tem:42 C	Hum:16 %	Ring
RT:801.57s	Voi:47dB	Dis: 124cm	Tem:42 C	Hum:16 %	Ring
RT:803.05s	Voi:47dB	Dis: 121cm	Tem:42 C	Hum:16 %	Ring
RT:804.54s	Voi:47dB	Dis: 121cm	Tem:42 C	Hum:16 %	Ring
RT:806.02s	Voi:47dB	Dis: 123cm	Tem:42 C	Hum:16 %	Ring
RT:807.51s	Voi:47dB	Dis: 121cm	Tem:42 C	Hum:16 %	Ring
RT:808.99s	Voi:47dB	Dis: 124cm	Tem:42 C	Hum:15 %	Ring
RT:810.48s	Voi:47dB	Dis: 122cm	Tem:42 C	Hum:15 %	Ring
RT:811.97s	Voi:46dB	Dis: 122cm	Tem:42 C	Hum:15 %	Ring
RT:813.45s	Voi:47dB	Dis: 123cm	Tem:42 C	Hum:15 %	Ring
RT:814.94s	Voi:46dB	Dis: 123cm	Tem:42 C	Hum:15 %	Ring
RT:816.42s	Voi:47dB	Dis: 122cm	Tem:42 C	Hum:15 %	Ring
RT:817.91s	Voi:47dB	Dis: 123cm	Tem:42 C	Hum:15 %	Ring
RT:819.40s	Voi:46dB	Dis: 122cm	Tem:42 C	Hum:15 %	Ring
RT:820.88s	Voi:47dB	Dis: 121cm	Tem:42 C	Hum:15 %	Ring
RT:822.37s	Voi:47dB	Dis: 123cm	Tem:42 C	Hum:15 %	Ring
RT:823.85s	Voi:47dB	Dis: 122cm	Tem:42 C	Hum:16 %	Ring
RT:825.34s	Voi:47dB	Dis: 122cm	Tem:42 C	Hum:16 %	Ring
RT:826.82s	Voi:47dB	Dis: 122cm	Tem:42 C	Hum:17 %	Ring
RT:828.31s	Voi:47dB	Dis: 122cm	Tem:42 C	Hum:17 %	Ring
RT:829.80s	Voi:46dB	Dis: 123cm	Tem:42 C	Hum:17 %	Ring
RT:831.28s	Voi:46dB	Dis: 123cm	Tem:42 C	Hum:17 %	Ring
RT:832.77s	Voi:46dB	Dis: 123cm	Tem:42 C	Hum:17 %	Ring
RT:834.25s	Voi:46dB	Dis: 121cm	Tem:42 C	Hum:17 %	Ring
RT:835.74s	Voi:46dB	Dis: 123cm	Tem:42 C	Hum:17 %	Ring
RT:837.22s	Voi:46dB	Dis: 122cm	Tem:42 C	Hum:16 %	Ring
RT:838.71s	Voi:46dB	Dis: 123cm	Tem:42 C	Hum:16 %	Ring
RT:840.20s	Voi:46dB	Dis: 122cm	Tem:42 C	Hum:15 %	Ring
RT:841.68s	Voi:46dB	Dis: 122cm	Tem:42 C	Hum:15 %	Ring
RT:843.17s	Voi:46dB	Dis: 123cm	Tem:42 C	Hum:15 %	Ring
RT:844.65s	Voi:46dB	Dis: 125cm	Tem:42 C	Hum:15 %	Ring
RT:846.14s	Voi:46dB	Dis: 124cm	Tem:42 C	Hum:15 %	Ring
RT:847.63s	Voi:46dB	Dis: 123cm	Tem:42 C	Hum:15 %	Ring
RT:849.11s	Voi:46dB	Dis: 125cm	Tem:42 C	Hum:15 %	Ring
RT:850.60s	Voi:46dB	Dis: 121cm	Tem:42 C	Hum:15 %	Ring
RT:852.08s	Voi:46dB	Dis: 124cm	Tem:42 C	Hum:15 %	Ring
RT:853.57s	Voi:46dB	Dis: 123cm	Tem:42 C	Hum:15 %	Ring
RT:855.05s	Voi:46dB	Dis: 123cm	Tem:42 C	Hum:15 %	Ring
RT:856.54s	Voi:46dB	Dis: 121cm	Tem:42 C	Hum:14 %	Ring
RT:858.03s	Voi:46dB	Dis: 122cm	Tem:42 C	Hum:14 %	Ring
RT:859.51s	Voi:46dB	Dis: 122cm	Tem:42 C	Hum:14 %	Ring
RT:861.00s	Voi:46dB	Dis: 122cm	Tem:42 C	Hum:14 %	Ring
RT:862.48s	Voi:46dB	Dis: 123cm	Tem:42 C	Hum:14 %	Ring
RT:863.97s	Voi:46dB	Dis: 121cm	Tem:42 C	Hum:14 %	Ring
RT:865.46s	Voi:46dB	Dis: 122cm	Tem:42 C	Hum:14 %	Ring
RT:866.94s	Voi:46dB	Dis: 123cm	Tem:42 C	Hum:14 %	Ring
RT:868.43s	Voi:47dB	Dis: 124cm	Tem:42 C	Hum:14 %	Ring
RT:869.91s	Voi:47dB	Dis: 123cm	Tem:42 C	Hum:14 %	Ring
RT:871.40s	Voi:47dB	Dis: 122cm	Tem:42 C	Hum:14 %	Ring
RT:872.89s	Voi:46dB	Dis: 122cm	Tem:42 C	Hum:14 %	Ring
RT:874.37s	Voi:45dB	Dis: 120cm	Tem:42 C	Hum:15 %	Ring
RT:875.86s	Voi:48dB	Dis: 122cm	Tem:42 C	Hum:15 %	Ring
RT:877.34s	Voi:47dB	Dis: 122cm	Tem:42 C	Hum:15 %	Ring
RT:878.83s	Voi:47dB	Dis: 120cm	Tem:42 C	Hum:15 %	Ring
RT:880.32s	Voi:47dB	Dis: 120cm	Tem:42 C	Hum:15 %	Ring
RT:881.80s	Voi:48dB	Dis: 120cm	Tem:43 C	Hum:15 %	Ring
RT:883.29s	Voi:47dB	Dis: 120cm	Tem:43 C	Hum:15 %	Ring
RT:884.77s	Voi:47dB	Dis: 122cm	Tem:43 C	Hum:15 %	Ring
RT:886.26s	Voi:47dB	Dis: 120cm	Tem:43 C	Hum:15 %	Ring
RT:887.75s	Voi:47dB	Dis: 120cm	Tem:43 C	Hum:15 %	Ring
RT:889.23s	Voi:47dB	Dis: 120cm	Tem:43 C	Hum:15 %	Ring
RT:890.72s	Voi:47dB	Dis: 123cm	Tem:43 C	Hum:15 %	Ring
RT:892.20s	Voi:47dB	Dis: 120cm	Tem:43 C	Hum:15 %	Ring
RT:893.69s	Voi:47dB	Dis: 120cm	Tem:43 C	Hum:15 %	Ring
RT:895.17s	Voi:47dB	Dis: 122cm	Tem:43 C	Hum:15 %	Ring
RT:896.66s	Voi:47dB	Dis: 123cm	Tem:43 C	Hum:15 %	Ring
RT:898.15s	Voi:47dB	Dis: 121cm	Tem:43 C	Hum:15 %	Ring
RT:899.63s	Voi:47dB	Dis: 120cm	Tem:43 C	Hum:15 %	Ring
RT:901.12s	Voi:47dB	Dis: 120cm	Tem:43 C	Hum:15 %	Ring
RT:902.60s	Voi:47dB	Dis: 122cm	Tem:43 C	Hum:15 %	Ring
RT:904.09s	Voi:46dB	Dis: 120cm	Tem:43 C	Hum:15 %	Ring
RT:905.58s	Voi:47dB	Dis: 122cm	Tem:43 C	Hum:15 %	Ring
RT:907.06s	Voi:47dB	Dis: 122cm	Tem:43 C	Hum:15 %	Ring
RT:908.55s	Voi:47dB	Dis: 122cm	Tem:43 C	Hum:15 %	Ring
RT:910.03s	Voi:47dB	Dis: 122cm	Tem:43 C	Hum:15 %	Ring
RT:911.52s	Voi:47dB	Dis: 120cm	Tem:43 C	Hum:15 %	Ring
RT:913.01s	Voi:47dB	Dis: 122cm	Tem:43 C	Hum:15 %	Ring
RT:914.49s	Voi:47dB	Dis: 122cm	Tem:43 C	Hum:15 %	Ring
RT:915.98s	Voi:47dB	Dis: 120cm	Tem:43 C	Hum:15 %	Ring
RT:917.46s	Voi:47dB	Dis: 120cm	Tem:43 C	Hum:15 %	Ring
RT:918.95s	Voi:47dB	Dis: 120cm	Tem:43 C	Hum:15 %	Ring
RT:920.44s	Voi:47dB	Dis: 122cm	Tem:43 C	Hum:15 %	Ring
RT:921.92s	Voi:47dB	Dis: 120cm	Tem:43 C	Hum:15 %	Ring
RT:923.41s	Voi:47dB	Dis: 123cm	Tem:43 C	Hum:15 %	Ring
RT:924.89s	Voi:47dB	Dis: 120cm	Tem:43 C	Hum:15 %	Ring
RT:926.38s	Voi:47dB	Dis: 121cm	Tem:43 C	Hum:15 %	Ring
RT:927.86s	Voi:47dB	Dis: 120cm	Tem:43 C	Hum:15 %	Ring
RT:929.35s	Voi:46dB	Dis: 123cm	Tem:43 C	Hum:15 %	Ring
RT:930.84s	Voi:47dB	Dis: 123cm	Tem:43 C	Hum:15 %	Ring
RT:932.32s	Voi:47dB	Dis: 123cm	Tem:43 C	Hum:15 %	Ring
RT:933.81s	Voi:47dB	Dis: 123cm	Tem:43 C	Hum:15 %	Ring
RT:935.29s	Voi:46dB	Dis: 120cm	Tem:44 C	Hum:16 %	Ring
RT:936.78s	Voi:47dB	Dis: 121cm	Tem:44 C	Hum:16 %	Ring
RT:938.27s	Voi:46dB	Dis: 122cm	Tem:44 C	Hum:16 %	Ring
RT:939.75s	Voi:47dB	Dis: 120cm	Tem:44 C	Hum:16 %	Ring
RT:941.24s	Voi:46dB	Dis: 122cm	Tem:44 C	Hum:16 %	Ring
RT:942.72s	Voi:47dB	Dis: 123cm	Tem:44 C	Hum:16 %	Ring
RT:944.21s	Voi:46dB	Dis: 120cm	Tem:44 C	Hum:16 %	Ring
RT:945.69s	Voi:47dB	Dis: 123cm	Tem:44 C	Hum:16 %	Ring
RT:947.18s	Voi:47dB	Dis: 120cm	Tem:44 C	Hum:16 %	Ring
RT:948.67s	Voi:47dB	Dis: 121cm	Tem:44 C	Hum:16 %	Ring
RT:950.15s	Voi:47dB	Dis: 122cm	Tem:44 C	Hum:16 %	Ring
RT:951.64s	Voi:46dB	Dis: 122cm	Tem:44 C	Hum:16 %	Ring
RT:953.12s	Voi:47dB	Dis: 121cm	Tem:44 C	Hum:16 %	Ring
RT:954.61s	Voi:46dB	Dis: 120cm	Tem:44 C	Hum:16 %	Ring
RT:956.09s	Voi:47dB	Dis: 123cm	Tem:44 C	Hum:16 %	Ring
RT:957.58s	Voi:47dB	Dis: 121cm	Tem:44 C	Hum:16 %	Ring
RT:959.07s	Voi:47dB	Dis: 120cm	Tem:44 C	Hum:16 %	Ring
RT:960.55s	Voi:46dB	Dis: 120cm	Tem:44 C	Hum:16 %	Ring
RT:962.04s	Voi:47dB	Dis: 120cm	Tem:44 C	Hum:16 %	Ring
RT:963.52s	Voi:46dB	Dis: 120cm	Tem:44 C	Hum:16 %	Ring
RT:965.01s	Voi:47dB	Dis: 120cm	Tem:44 C	Hum:16 %	Ring
RT:966.50s	Voi:47dB	Dis: 122cm	Tem:44 C	Hum:16 %	Ring
RT:967.98s	Voi:46dB	Dis: 120cm	Tem:44 C	Hum:16 %	Ring
RT:969.47s	Voi:47dB	Dis: 121cm	Tem:44 C	Hum:16 %	Ring
RT:970.95s	Voi:47dB	Dis: 121cm	Tem:44 C	Hum:16 %	Ring
RT:972.44s	Voi:46dB	Dis: 123cm	Tem:44 C	Hum:16 %	Ring
RT:973.92s	Voi:47dB	Dis: 120cm	Tem:44 C	Hum:16 %	Ring
RT:975.41s	Voi:47dB	Dis: 120cm	Tem:44 C	Hum:16 %	Ring
RT:976.90s	Voi:46dB	Dis: 120cm	Tem:44 C	Hum:16 %	Ring
RT:978.38s	Voi:47dB	Dis: 123cm	Tem:44 C	Hum:16 %	Ring
RT:979.87s	Voi:46dB	Dis: 121cm	Tem:44 C	Hum:16 %	Ring
RT:981.35s	Voi:46dB	Dis: 123cm	Tem:44 C	Hum:16 %	Ring
RT:982.84s	Voi:46dB	Dis: 122cm	Tem:44 C	Hum:16 %	Ring
RT:984.32s	Voi:47dB	Dis: 123cm	Tem:44 C	Hum:16 %	Ring
RT:985.81s	Voi:46dB	Dis: 120cm	Tem:44 C	Hum:16 %	Ring
RT:987.29s	Voi:47dB	Dis: 120cm	Tem:44 C	Hum:16 %	Ring
RT:988.78s	Voi:47dB	Dis: 120cm	Tem:44 C	Hum:16 %	Ring
RT:990.27s	Voi:47dB	Dis: 121cm	Tem:44 C	Hum:16 %	Ring
RT:991.75s	Voi:46dB	Dis: 120cm	Tem:44 C	Hum:16 %	Ring
RT:993.24s	Voi:46dB	Dis: 122cm	Tem:44 C	Hum:16 %	Ring
RT:994.72s	Voi:46dB	Dis: 123cm	Tem:44 C	Hum:16 %	Ring
RT:996.21s	Voi:47dB	Dis: 120cm	Tem:44 C	Hum:16 %	Ring
RT:997.69s	Voi:47dB	Dis: 120cm	Tem:44 C	Hum:16 %	Ring
RT:999.18s	Voi:47dB	Dis: 123cm	Tem:44 C	Hum:16 %	Ring
RT:1000.67s	Voi:47dB	Dis: 120cm	Tem:44 C	Hum:16 %	Ring
RT:1002.15s	Voi:46dB	Dis: 122cm	Tem:44 C	Hum:16 %	Ring
RT:1003.64s	Voi:46dB	Dis: 123cm	Tem:44 C	Hum:16 %	Ring
RT:1005.12s	Voi:47dB	Dis: 120cm	Tem:44 C	Hum:16 %	Ring
RT:1006.61s	Voi:47dB	Dis: 120cm	Tem:44 C	Hum:16 %	Ring
RT:1008.09s	Voi:47dB	Dis: 121cm	Tem:44 C	Hum:16 %	Ring
RT:1009.58s	Voi:47dB	Dis: 122cm	Tem:44 C	Hum:16 %	Ring
RT:1011.07s	Voi:47dB	Dis: 123cm	Tem:44 C	Hum:16 %	Ring
RT:1012.55s	Voi:46dB	Dis: 120cm	Tem:44 C	Hum:16 %	Ring
RT:1014.04s	Voi:46dB	Dis: 122cm	Tem:44 C	Hum:16 %	Ring
RT:1015.52s	Voi:47dB	Dis: 120cm	Tem:44 C	Hum:16 %	Ring
RT:1017.01s	Voi:47dB	Dis: 122cm	Tem:44 C	Hum:16 %	Ring
RT:1018.49s	Voi:47dB	Dis: 120cm	Tem:44 C	Hum:16 %	Ring
RT:1019.98s	Voi:47dB	Dis: 120cm	Tem:44 C	Hum:16 %	Ring
RT:1021.47s	Voi:46dB	Dis: 120cm	Tem:44 C	Hum:16 %	Ring
RT:1022.95s	Voi:46dB	Dis: 121cm	Tem:44 C	Hum:16 %	Ring
RT:1024.44s	Voi:47dB	Dis: 119cm	Tem:44 C	Hum:16 %	Ring
RT:1025.92s	Voi:47dB	Dis: 120cm	Tem:44 C	Hum:16 %	Ring
RT:1027.41s	Voi:47dB	Dis: 122cm	Tem:44 C	Hum:16 %	Ring
RT:1028.89s	Voi:46dB	Dis: 122cm	Tem:44 C	Hum:16 %	Ring
RT:1030.38s	Voi:47dB	Dis: 122cm	Tem:44 C	Hum:16 %	Ring
RT:1031.86s	Voi:46dB	Dis: 123cm	Tem:44 C	Hum:16 %	Ring
RT:1033.35s	Voi:46dB	Dis: 123cm	Tem:44 C	Hum:16 %	Ring
RT:1034.84s	Voi:46dB	Dis: 120cm	Tem:44 C	Hum:16 %	Ring
RT:1036.32s	Voi:46dB	Dis: 120cm	Tem:44 C	Hum:16 %	Ring
RT:1037.81s	Voi:46dB	Dis: 120cm	Tem:44 C	Hum:16 %	Ring
RT:1039.29s	Voi:47dB	Dis: 122cm	Tem:44 C	Hum:16 %	Ring
RT:1040.78s	Voi:47dB	Dis: 120cm	Tem:44 C	Hum:16 %	Ring
RT:1042.27s	Voi:46dB	Dis: 121cm	Tem:44 C	Hum:16 %	Ring
RT:1043.75s	Voi:47dB	Dis: 122cm	Tem:44 C	Hum:16 %	Ring
RT:1045.24s	Voi:46dB	Dis: 120cm	Tem:44 C	Hum:16 %	Ring
RT:1046.72s	Voi:46dB	Dis: 123cm	Tem:44 C	Hum:16 %	Ring
RT:1048.21s	Voi:47dB	Dis: 123cm	Tem:44 C	Hum:16 %	Ring
RT:1049.69s	Voi:46dB	Dis: 120cm	Tem:44 C	Hum:16 %	Ring
RT:1051.18s	Voi:46dB	Dis: 120cm	Tem:44 C	Hum:16 %	Ring
RT:1052.67s	Voi:47dB	Dis: 119cm	Tem:44 C	Hum:16 %	Ring
RT:1054.15s	Voi:46dB	Dis: 123cm	Tem:44 C	Hum:16 %	Ring
RT:1055.64s	Voi:46dB	Dis: 120cm	Tem:44 C	Hum:16 %	Ring
RT:1057.12s	Voi:46dB	Dis: 119cm	Tem:44 C	Hum:16 %	Ring
RT:1058.61s	Voi:46dB	Dis: 123cm	Tem:44 C	Hum:16 %	Ring
RT:1060.09s	Voi:46dB	Dis: 121cm	Tem:44 C	Hum:16 %	Ring
RT:1061.58s	Voi:47dB	Dis: 122cm	Tem:44 C	Hum:16 %	Ring
RT:1063.07s	Voi:46dB	Dis: 120cm	Tem:44 C	Hum:16 %	Ring
RT:1064.55s	Voi:47dB	Dis: 122cm	Tem:44 C	Hum:16 %	Ring
RT:1066.04s	Voi:46dB	Dis: 120cm	Tem:44 C	Hum:16 %	Ring
RT:1067.52s	Voi:46dB	Dis: 120cm	Tem:44 C	Hum:16 %	Ring
RT:1069.01s	Voi:46dB	Dis: 120cm	Tem:44 C	Hum:16 %	Ring
RT:1070.50s	Voi:47dB	Dis: 121cm	Tem:44 C	Hum:16 %	Ring
RT:1071.98s	Voi:46dB	Dis: 122cm	Tem:44 C	Hum:16 %	Ring
RT:1073.47s	Voi:47dB	Dis: 122cm	Tem:44 C	Hum:16 %	Ring
RT:1074.95s	Voi:46dB	Dis: 120cm	Tem:44 C	Hum:16 %	Ring
RT:1076.44s	Voi:46dB	Dis: 122cm	Tem:44 C	Hum:16 %	Ring
RT:1077.92s	Voi:47dB	Dis: 120cm	Tem:44 C	Hum:16 %	Ring
RT:1079.41s	Voi:46dB	Dis: 120cm	Tem:44 C	Hum:16 %	Ring
RT:1080.90s	Voi:47dB	Dis: 122cm	Tem:44 C	Hum:16 %	Ring
RT:1082.38s	Voi:46dB	Dis: 120cm	Tem:44 C	Hum:16 %	Ring
RT:1083.87s	Voi:46dB	Dis: 120cm	Tem:44 C	Hum:16 %	Ring
RT:1085.35s	Voi:46dB	Dis: 122cm	Tem:44 C	Hum:16 %	Ring
RT:1086.84s	Voi:46dB	Dis: 120cm	Tem:44 C	Hum:16 %	Ring
RT:1088.32s	Voi:47dB	Dis: 120cm	Tem:44 C	Hum:16 %	Ring
RT:1089.81s	Voi:46dB	Dis: 123cm	Tem:44 C	Hum:16 %	Ring
RT:1091.30s	Voi:47dB	Dis: 121cm	Tem:44 C	Hum:16 %	Ring
RT:1092.78s	Voi:47dB	Dis: 120cm	Tem:44 C	Hum:16 %	Ring
RT:1094.27s	Voi:47dB	Dis: 120cm	Tem:44 C	Hum:16 %	Ring
RT:1095.75s	Voi:46dB	Dis: 123cm	Tem:44 C	Hum:16 %	Ring
RT:1097.24s	Voi:46dB	Dis: 120cm	Tem:44 C	Hum:16 %	Ring
RT:1098.72s	Voi:46dB	Dis: 120cm	Tem:44 C	Hum:16 %	Ring
RT:1100.21s	Voi:46dB	Dis: 120cm	Tem:44 C	Hum:16 %	Ring
RT:1101.70s	Voi:46dB	Dis: 123cm	Tem:44 C	Hum:16 %	Ring
RT:1103.18s	Voi:47dB	Dis: 120cm	Tem:44 C	Hum:16 %	Ring
RT:1104.67s	Voi:47dB	Dis: 120cm	Tem:44 C	Hum:16 %	Ring
RT:1106.15s	Voi:46dB	Dis: 123cm	Tem:44 C	Hum:16 %	Ring
RT:1107.64s	Voi:46dB	Dis: 121cm	Tem:44 C	Hum:16 %	Ring
RT:1109.13s	Voi:46dB	Dis: 121cm	Tem:44 C	Hum:16 %	Ring
RT:1110.61s	Voi:47dB	Dis: 120cm	Tem:44 C	Hum:16 %	Ring
RT:1112.10s	Voi:46dB	Dis: 123cm	Tem:44 C	Hum:16 %	Ring
RT:1113.58s	Voi:46dB	Dis: 120cm	Tem:44 C	Hum:16 %	Ring
RT:1115.07s	Voi:47dB	Dis: 122cm	Tem:44 C	Hum:16 %	Ring
RT:1116.56s	Voi:46dB	Dis: 120cm	Tem:44 C	Hum:16 %	Ring
RT:1118.04s	Voi:46dB	Dis: 120cm	Tem:44 C	Hum:16 %	Ring
RT:1119.53s	Voi:47dB	Dis: 120cm	Tem:44 C	Hum:16 %	Ring
RT:1121.01s	Voi:46dB	Dis: 120cm	Tem:44 C	Hum:16 %	Ring
RT:1122.50s	Voi:47dB	Dis: 120cm	Tem:44 C	Hum:16 %	Ring
RT:1123.98s	Voi:46dB	Dis: 120cm	Tem:44 C	Hum:16 %	Ring
RT:1125.47s	Voi:46dB	Dis: 121cm	Tem:44 C	Hum:16 %	Ring
RT:1126.96s	Voi:46dB	Dis: 122cm	Tem:44 C	Hum:16 %	Ring
RT:1128.44s	Voi:47dB	Dis: 121cm	Tem:44 C	Hum:16 %	Ring
RT:1129.93s	Voi:46dB	Dis: 123cm	Tem:44 C	Hum:16 %	Ring
RT:1131.41s	Voi:46dB	Dis: 120cm	Tem:44 C	Hum:16 %	Ring
RT:1132.90s	Voi:46dB	Dis: 123cm	Tem:44 C	Hum:16 %	Ring
RT:1134.39s	Voi:46dB	Dis: 122cm	Tem:44 C	Hum:16 %	Ring
RT:1135.87s	Voi:46dB	Dis: 122cm	Tem:44 C	Hum:16 %	Ring
RT:1137.36s	Voi:46dB	Dis: 120cm	Tem:44 C	Hum:16 %	Ring
RT:1138.84s	Voi:46dB	Dis: 120cm	Tem:44 C	Hum:16 %	Ring
RT:1140.33s	Voi:46dB	Dis: 120cm	Tem:44 C	Hum:16 %	Ring
RT:1141.81s	Voi:47dB	Dis: 121cm	Tem:44 C	Hum:16 %	Ring
RT:1143.30s	Voi:47dB	Dis: 120cm	Tem:44 C	Hum:16 %	Ring
RT:1144.79s	Voi:46dB	Dis: 123cm	Tem:44 C	Hum:16 %	Ring
RT:1146.27s	Voi:46dB	Dis: 120cm	Tem:44 C	Hum:16 %	Ring
RT:1147.76s	Voi:46dB	Dis: 120cm	Tem:44 C	Hum:16 %	Ring
RT:1149.24s	Voi:46dB	Dis: 121cm	Tem:44 C	Hum:16 %	Ring
RT:1150.73s	Voi:46dB	Dis: 120cm	Tem:44 C	Hum:16 %	Ring
RT:1152.21s	Voi:46dB	Dis: 121cm	Tem:44 C	Hum:16 %	Ring
RT:1153.70s	Voi:46dB	Dis: 120cm	Tem:44 C	Hum:16 %	Ring
RT:1155.19s	Voi:47dB	Dis: 122cm	Tem:44 C	Hum:16 %	Ring
RT:1156.67s	Voi:46dB	Dis: 120cm	Tem:44 C	Hum:16 %	Ring
RT:1158.16s	Voi:46dB	Dis: 121cm	Tem:44 C	Hum:16 %	Ring
RT:1159.64s	Voi:46dB	Dis: 120cm	Tem:44 C	Hum:16 %	Ring
RT:1161.13s	Voi:47dB	Dis: 121cm	Tem:44 C	Hum:16 %	Ring
RT:1162.61s	Voi:46dB	Dis: 120cm	Tem:44 C	Hum:16 %	Ring
RT:1164.10s	Voi:47dB	Dis: 122cm	Tem:44 C	Hum:16 %	Ring
RT:1165.59s	Voi:46dB	Dis: 121cm	Tem:44 C	Hum:16 %	Ring
RT:1167.07s	Voi:46dB	Dis: 120cm	Tem:44 C	Hum:16 %	Ring
RT:1168.56s	Voi:47dB	Dis: 122cm	Tem:44 C	Hum:16 %	Ring
RT:1170.04s	Voi:47dB	Dis: 120cm	Tem:44 C	Hum:16 %	Ring
RT:1171.53s	Voi:47dB	Dis: 122cm	Tem:44 C	Hum:16 %	Ring
RT:1173.02s	Voi:46dB	Dis: 120cm	Tem:44 C	Hum:16 %	Ring
RT:1174.50s	Voi:47dB	Dis: 120cm	Tem:44 C	Hum:16 %	Ring
RT:1175.99s	Voi:47dB	Dis: 122cm	Tem:44 C	Hum:16 %	Ring
RT:1177.47s	Voi:46dB	Dis: 123cm	Tem:44 C	Hum:16 %	Ring
RT:1178.96s	Voi:46dB	Dis: 120cm	Tem:44 C	Hum:16 %	Ring
RT:1180.44s	Voi:46dB	Dis: 123cm	Tem:44 C	Hum:16 %	Ring
RT:1181.93s	Voi:46dB	Dis: 123cm	Tem:44 C	Hum:16 %	Ring
RT:1183.42s	Voi:46dB	Dis: 120cm	Tem:44 C	Hum:16 %	Ring
RT:1184.90s	Voi:47dB	Dis: 122cm	Tem:44 C	Hum:16 %	Ring
RT:1186.39s	Voi:46dB	Dis: 121cm	Tem:44 C	Hum:16 %	Ring
RT:1187.87s	Voi:46dB	Dis: 123cm	Tem:44 C	Hum:16 %	Ring
RT:1189.36s	Voi:46dB	Dis: 121cm	Tem:44 C	Hum:16 %	Ring
RT:1190.84s	Voi:46dB	Dis: 123cm	Tem:44 C	Hum:16 %	Ring
RT:1192.33s	Voi:46dB	Dis: 123cm	Tem:44 C	Hum:16 %	Ring
RT:1193.82s	Voi:47dB	Dis: 120cm	Tem:44 C	Hum:16 %	Ring
RT:1195.30s	Voi:46dB	Dis: 120cm	Tem:44 C	Hum:16 %	Ring
RT:1196.79s	Voi:46dB	Dis: 123cm	Tem:44 C	Hum:16 %	Ring
RT:1198.27s	Voi:46dB	Dis: 123cm	Tem:44 C	Hum:16 %	Ring
RT:1199.76s	Voi:46dB	Dis: 122cm	Tem:44 C	Hum:16 %	Ring
RT:1201.25s	Voi:46dB	Dis: 121cm	Tem:44 C	Hum:16 %	Ring
RT:1202.73s	Voi:46dB	Dis: 122cm	Tem:44 C	Hum:16 %	Ring
RT:1204.22s	Voi:46dB	Dis: 120cm	Tem:44 C	Hum:16 %	Ring
RT:1205.70s	Voi:46dB	Dis: 122cm	Tem:44 C	Hum:16 %	Ring
RT:1207.19s	Voi:46dB	Dis: 122cm	Tem:44 C	Hum:16 %	Ring
RT:1208.67s	Voi:46dB	Dis: 121cm	Tem:44 C	Hum:16 %	Ring
RT:1210.16s	Voi:47dB	Dis: 120cm	Tem:44 C	Hum:16 %	Ring
RT:1211.64s	Voi:46dB	Dis: 122cm	Tem:44 C	Hum:16 %	Ring
RT:1213.13s	Voi:46dB	Dis: 122cm	Tem:44 C	Hum:16 %	Ring
RT:1214.62s	Voi:46dB	Dis: 121cm	Tem:44 C	Hum:16 %	Ring
RT:1216.10s	Voi:46dB	Dis: 123cm	Tem:44 C	Hum:16 %	Ring
RT:1217.59s	Voi:46dB	Dis: 120cm	Tem:44 C	Hum:16 %	Ring
RT:1219.07s	Voi:47dB	Dis: 122cm	Tem:44 C	Hum:16 %	Ring
RT:1220.56s	Voi:47dB	Dis: 120cm	Tem:44 C	Hum:16 %	Ring
RT:1222.05s	Voi:46dB	Dis: 120cm	Tem:44 C	Hum:16 %	Ring
RT:1223.53s	Voi:46dB	Dis: 122cm	Tem:44 C	Hum:16 %	Ring
RT:1225.02s	Voi:46dB	Dis: 120cm	Tem:44 C	Hum:16 %	Ring
RT:1226.50s	Voi:46dB	Dis: 120cm	Tem:44 C	Hum:16 %	Ring
RT:1227.99s	Voi:47dB	Dis: 120cm	Tem:44 C	Hum:16 %	Ring
RT:1229.47s	Voi:46dB	Dis: 120cm	Tem:44 C	Hum:16 %	Ring
RT:1230.96s	Voi:46dB	Dis: 120cm	Tem:44 C	Hum:16 %	Ring
RT:1232.44s	Voi:47dB	Dis: 120cm	Tem:44 C	Hum:16 %	Ring
RT:1233.93s	Voi:47dB	Dis: 122cm	Tem:44 C	Hum:16 %	Ring
RT:1235.42s	Voi:46dB	Dis: 121cm	Tem:44 C	Hum:16 %	Ring
RT:1236.90s	Voi:46dB	Dis: 121cm	Tem:44 C	Hum:16 %	Ring
RT:1238.39s	Voi:47dB	Dis: 123cm	Tem:44 C	Hum:16 %	Ring
RT:1239.87s	Voi:46dB	Dis: 122cm	Tem:44 C	Hum:16 %	Ring
RT:1241.36s	Voi:46dB	Dis: 120cm	Tem:44 C	Hum:16 %	Ring
RT:1242.84s	Voi:46dB	Dis: 120cm	Tem:44 C	Hum:16 %	Ring
RT:1244.33s	Voi:46dB	Dis: 122cm	Tem:44 C	Hum:16 %	Ring
RT:1245.82s	Voi:46dB	Dis: 120cm	Tem:44 C	Hum:16 %	Ring
RT:1247.30s	Voi:46dB	Dis: 120cm	Tem:44 C	Hum:16 %	Ring
RT:1248.79s	Voi:46dB	Dis: 122cm	Tem:44 C	Hum:16 %	Ring
RT:1250.27s	Voi:46dB	Dis: 120cm	Tem:44 C	Hum:16 %	Ring
RT:1251.76s	Voi:47dB	Dis: 120cm	Tem:44 C	Hum:16 %	Ring
RT:1253.24s	Voi:46dB	Dis: 123cm	Tem:44 C	Hum:16 %	Ring
RT:1254.73s	Voi:47dB	Dis: 123cm	Tem:44 C	Hum:16 %	Ring
RT:1256.22s	Voi:46dB	Dis: 121cm	Tem:44 C	Hum:16 %	Ring
RT:1257.70s	Voi:46dB	Dis: 121cm	Tem:44 C	Hum:16 %	Ring
RT:1259.19s	Voi:46dB	Dis: 120cm	Tem:44 C	Hum:16 %	Ring
RT:1260.67s	Voi:47dB	Dis: 120cm	Tem:44 C	Hum:16 %	Ring
RT:1262.16s	Voi:46dB	Dis: 120cm	Tem:44 C	Hum:16 %	Ring
RT:1263.64s	Voi:46dB	Dis: 122cm	Tem:44 C	Hum:16 %	Ring
RT:1265.13s	Voi:47dB	Dis: 120cm	Tem:44 C	Hum:16 %	Ring
RT:1266.62s	Voi:46dB	Dis: 122cm	Tem:44 C	Hum:16 %	Ring
RT:1268.10s	Voi:47dB	Dis: 122cm	Tem:44 C	Hum:16 %	Ring
RT:1269.59s	Voi:46dB	Dis: 120cm	Tem:44 C	Hum:16 %	Ring
RT:1271.07s	Voi:46dB	Dis: 120cm	Tem:44 C	Hum:16 %	Ring
RT:1272.56s	Voi:46dB	Dis: 123cm	Tem:44 C	Hum:16 %	Ring
RT:1274.04s	Voi:46dB	Dis: 120cm	Tem:44 C	Hum:16 %	Ring
RT:1275.53s	Voi:46dB	Dis: 122cm	Tem:44 C	Hum:16 %	Ring
RT:1277.02s	Voi:47dB	Dis: 123cm	Tem:44 C	Hum:16 %	Ring
RT:1278.50s	Voi:46dB	Dis: 122cm	Tem:44 C	Hum:16 %	Ring
RT:1279.99s	Voi:47dB	Dis: 122cm	Tem:44 C	Hum:16 %	Ring
RT:1281.47s	Voi:46dB	Dis: 123cm	Tem:44 C	Hum:16 %	Ring
RT:1282.96s	Voi:46dB	Dis: 122cm	Tem:44 C	Hum:16 %	Ring
RT:1284.44s	Voi:47dB	Dis: 122cm	Tem:44 C	Hum:16 %	Ring
RT:1285.93s	Voi:47dB	Dis: 121cm	Tem:44 C	Hum:16 %	Ring
RT:1287.42s	Voi:46dB	Dis: 120cm	Tem:44 C	Hum:16 %	Ring
RT:1288.90s	Voi:46dB	Dis: 120cm	Tem:44 C	Hum:16 %	Ring
RT:1290.39s	Voi:46dB	Dis: 120cm	Tem:44 C	Hum:16 %	Ring
RT:1291.87s	Voi:47dB	Dis: 119cm	Tem:44 C	Hum:16 %	Ring
RT:1293.36s	Voi:46dB	Dis: 120cm	Tem:44 C	Hum:16 %	Ring
RT:1294.84s	Voi:46dB	Dis: 119cm	Tem:44 C	Hum:16 %	Ring
RT:1296.33s	Voi:47dB	Dis: 119cm	Tem:44 C	Hum:16 %	Ring
RT:1297.82s	Voi:46dB	Dis: 122cm	Tem:44 C	Hum:16 %	Ring
RT:1299.30s	Voi:47dB	Dis: 119cm	Tem:44 C	Hum:16 %	Ring
RT:1300.79s	Voi:46dB	Dis: 120cm	Tem:44 C	Hum:16 %	Ring
RT:1302.27s	Voi:46dB	Dis: 120cm	Tem:44 C	Hum:16 %	Ring
RT:1303.76s	Voi:46dB	Dis: 120cm	Tem:44 C	Hum:16 %	Ring
RT:1305.25s	Voi:46dB	Dis: 120cm	Tem:44 C	Hum:16 %	Ring
RT:1306.73s	Voi:46dB	Dis: 123cm	Tem:44 C	Hum:16 %	Ring
RT:1308.22s	Voi:46dB	Dis: 122cm	Tem:44 C	Hum:16 %	Ring
RT:1309.70s	Voi:47dB	Dis: 119cm	Tem:44 C	Hum:16 %	Ring
RT:1311.19s	Voi:46dB	Dis: 123cm	Tem:44 C	Hum:16 %	Ring
RT:1312.67s	Voi:46dB	Dis: 121cm	Tem:44 C	Hum:16 %	Ring
RT:1314.16s	Voi:46dB	Dis: 120cm	Tem:44 C	Hum:16 %	Ring
RT:1315.65s	Voi:47dB	Dis: 120cm	Tem:44 C	Hum:16 %	Ring
RT:1317.13s	Voi:46dB	Dis: 122cm	Tem:44 C	Hum:16 %	Ring
RT:1318.62s	Voi:46dB	Dis: 120cm	Tem:44 C	Hum:16 %	Ring
RT:1320.10s	Voi:46dB	Dis: 120cm	Tem:44 C	Hum:16 %	Ring
RT:1321.59s	Voi:46dB	Dis: 121cm	Tem:44 C	Hum:16 %	Ring
RT:1323.07s	Voi:47dB	Dis: 119cm	Tem:44 C	Hum:16 %	Ring
RT:1324.56s	Voi:47dB	Dis: 119cm	Tem:44 C	Hum:16 %	Ring
RT:1326.05s	Voi:46dB	Dis: 123cm	Tem:44 C	Hum:16 %	Ring
RT:1327.53s	Voi:46dB	Dis: 123cm	Tem:44 C	Hum:16 %	Ring
RT:1329.02s	Voi:46dB	Dis: 120cm	Tem:44 C	Hum:16 %	Ring
RT:1330.50s	Voi:46dB	Dis: 122cm	Tem:44 C	Hum:16 %	Ring
RT:1331.99s	Voi:46dB	Dis: 123cm	Tem:44 C	Hum:16 %	Ring
RT:1333.48s	Voi:46dB	Dis: 122cm	Tem:44 C	Hum:16 %	Ring
RT:1334.96s	Voi:47dB	Dis: 122cm	Tem:44 C	Hum:16 %	Ring
RT:1336.45s	Voi:47dB	Dis: 121cm	Tem:44 C	Hum:16 %	Ring
RT:1337.93s	Voi:46dB	Dis: 121cm	Tem:44 C	Hum:16 %	Ring
RT:1339.42s	Voi:46dB	Dis: 122cm	Tem:44 C	Hum:16 %	Ring
RT:1340.91s	Voi:47dB	Dis: 122cm	Tem:44 C	Hum:16 %	Ring
RT:1342.39s	Voi:47dB	Dis: 119cm	Tem:44 C	Hum:16 %	Ring
RT:1343.88s	Voi:47dB	Dis: 119cm	Tem:44 C	Hum:16 %	Ring
RT:1345.36s	Voi:46dB	Dis: 120cm	Tem:44 C	Hum:16 %	Ring
RT:1346.85s	Voi:47dB	Dis: 122cm	Tem:44 C	Hum:16 %	Ring
RT:1348.33s	Voi:46dB	Dis: 120cm	Tem:44 C	Hum:16 %	Ring
RT:1349.82s	Voi:46dB	Dis: 120cm	Tem:44 C	Hum:16 %	Ring
RT:1351.31s	Voi:47dB	Dis: 122cm	Tem:44 C	Hum:16 %	Ring
RT:1352.79s	Voi:46dB	Dis: 120cm	Tem:44 C	Hum:16 %	Ring
RT:1354.28s	Voi:46dB	Dis: 121cm	Tem:44 C	Hum:16 %	Ring
RT:1355.76s	Voi:47dB	Dis: 120cm	Tem:44 C	Hum:16 %	Ring
RT:1357.25s	Voi:46dB	Dis: 120cm	Tem:44 C	Hum:16 %	Ring
RT:1358.73s	Voi:46dB	Dis: 120cm	Tem:43 C	Hum:15 %	Ring
RT:1360.22s	Voi:46dB	Dis: 120cm	Tem:43 C	Hum:15 %	Ring
RT:1361.70s	Voi:46dB	Dis: 120cm	Tem:43 C	Hum:15 %	Ring
RT:1363.19s	Voi:46dB	Dis: 122cm	Tem:43 C	Hum:15 %	Ring
RT:1364.68s	Voi:46dB	Dis: 120cm	Tem:43 C	Hum:15 %	Ring
RT:1366.16s	Voi:46dB	Dis: 120cm	Tem:43 C	Hum:15 %	Ring
RT:1367.65s	Voi:46dB	Dis: 121cm	Tem:43 C	Hum:15 %	Ring
RT:1369.13s	Voi:46dB	Dis: 120cm	Tem:43 C	Hum:15 %	Ring
RT:1370.62s	Voi:47dB	Dis: 120cm	Tem:43 C	Hum:15 %	Ring
RT:1372.11s	Voi:47dB	Dis: 122cm	Tem:43 C	Hum:15 %	Ring
RT:1373.59s	Voi:47dB	Dis: 120cm	Tem:43 C	Hum:15 %	Ring
RT:1375.08s	Voi:47dB	Dis: 120cm	Tem:43 C	Hum:15 %	Ring
RT:1376.56s	Voi:47dB	Dis: 122cm	Tem:43 C	Hum:15 %	Ring
RT:1378.05s	Voi:47dB	Dis: 120cm	Tem:43 C	Hum:15 %	Ring
RT:1379.54s	Voi:47dB	Dis: 120cm	Tem:43 C	Hum:15 %	Ring
RT:1381.02s	Voi:47dB	Dis: 120cm	Tem:43 C	Hum:15 %	Ring
RT:1382.51s	Voi:47dB	Dis: 120cm	Tem:43 C	Hum:15 %	Ring
RT:1383.99s	Voi:47dB	Dis: 122cm	Tem:43 C	Hum:15 %	Ring
RT:1385.48s	Voi:46dB	Dis: 121cm	Tem:43 C	Hum:15 %	Ring
RT:1386.96s	Voi:47dB	Dis: 120cm	Tem:43 C	Hum:15 %	Ring
RT:1388.45s	Voi:47dB	Dis: 122cm	Tem:43 C	Hum:15 %	Ring
RT:1389.94s	Voi:46dB	Dis: 123cm	Tem:43 C	Hum:15 %	Ring
RT:1391.42s	Voi:47dB	Dis: 120cm	Tem:43 C	Hum:15 %	Ring
RT:1392.91s	Voi:47dB	Dis: 120cm	Tem:43 C	Hum:15 %	Ring
RT:1394.39s	Voi:47dB	Dis: 120cm	Tem:43 C	Hum:15 %	Ring
RT:1395.88s	Voi:47dB	Dis: 120cm	Tem:43 C	Hum:15 %	Ring
RT:1397.36s	Voi:47dB	Dis: 122cm	Tem:43 C	Hum:15 %	Ring
RT:1398.85s	Voi:47dB	Dis: 120cm	Tem:43 C	Hum:15 %	Ring
RT:1400.34s	Voi:47dB	Dis: 119cm	Tem:43 C	Hum:15 %	Ring
RT:1401.82s	Voi:47dB	Dis: 120cm	Tem:43 C	Hum:15 %	Ring
RT:1403.31s	Voi:47dB	Dis: 120cm	Tem:43 C	Hum:15 %	Ring
RT:1404.79s	Voi:47dB	Dis: 120cm	Tem:43 C	Hum:15 %	Ring
RT:1406.28s	Voi:47dB	Dis: 122cm	Tem:43 C	Hum:15 %	Ring
RT:1407.77s	Voi:47dB	Dis: 120cm	Tem:43 C	Hum:15 %	Ring
RT:1409.25s	Voi:46dB	Dis: 120cm	Tem:43 C	Hum:15 %	Ring
RT:1410.74s	Voi:47dB	Dis: 123cm	Tem:43 C	Hum:15 %	Ring
RT:1412.22s	Voi:47dB	Dis: 120cm	Tem:43 C	Hum:15 %	Ring
RT:1413.71s	Voi:47dB	Dis: 120cm	Tem:43 C	Hum:15 %	Ring
RT:1415.19s	Voi:47dB	Dis: 123cm	Tem:43 C	Hum:15 %	Ring
RT:1416.68s	Voi:47dB	Dis: 123cm	Tem:43 C	Hum:15 %	Ring
RT:1418.17s	Voi:46dB	Dis: 123cm	Tem:43 C	Hum:15 %	Ring
RT:1419.65s	Voi:46dB	Dis: 123cm	Tem:43 C	Hum:15 %	Ring
RT:1421.14s	Voi:47dB	Dis: 123cm	Tem:43 C	Hum:15 %	Ring
RT:1422.63s	Voi:47dB	Dis: 120cm	Tem:43 C	Hum:15 %	Ring
RT:1424.11s	Voi:47dB	Dis: 120cm	Tem:43 C	Hum:15 %	Ring
RT:1425.60s	Voi:47dB	Dis: 120cm	Tem:43 C	Hum:15 %	Ring
RT:1427.08s	Voi:47dB	Dis: 120cm	Tem:43 C	Hum:15 %	Ring
RT:1428.57s	Voi:47dB	Dis: 120cm	Tem:43 C	Hum:15 %	Ring
RT:1430.06s	Voi:47dB	Dis: 120cm	Tem:43 C	Hum:15 %	Ring
RT:1431.54s	Voi:46dB	Dis: 120cm	Tem:43 C	Hum:15 %	Ring
RT:1433.03s	Voi:47dB	Dis: 120cm	Tem:43 C	Hum:15 %	Ring
RT:1434.51s	Voi:47dB	Dis: 120cm	Tem:43 C	Hum:15 %	Ring
RT:1436.00s	Voi:47dB	Dis: 123cm	Tem:43 C	Hum:15 %	Ring
RT:1437.48s	Voi:47dB	Dis: 120cm	Tem:43 C	Hum:15 %	Ring
RT:1438.97s	Voi:46dB	Dis: 120cm	Tem:43 C	Hum:15 %	Ring
RT:1440.46s	Voi:47dB	Dis: 120cm	Tem:43 C	Hum:15 %	Ring
RT:1441.94s	Voi:47dB	Dis: 121cm	Tem:43 C	Hum:15 %	Ring
RT:1443.43s	Voi:47dB	Dis: 120cm	Tem:43 C	Hum:15 %	Ring
RT:1444.91s	Voi:47dB	Dis: 122cm	Tem:43 C	Hum:15 %	Ring
RT:1446.40s	Voi:47dB	Dis: 120cm	Tem:43 C	Hum:15 %	Ring
RT:1447.89s	Voi:47dB	Dis: 122cm	Tem:43 C	Hum:15 %	Ring
RT:1449.37s	Voi:46dB	Dis: 122cm	Tem:43 C	Hum:15 %	Ring
RT:1450.86s	Voi:47dB	Dis: 122cm	Tem:43 C	Hum:15 %	Ring
RT:1452.34s	Voi:47dB	Dis: 120cm	Tem:43 C	Hum:15 %	Ring
RT:1453.83s	Voi:47dB	Dis: 120cm	Tem:43 C	Hum:15 %	Ring
RT:1455.31s	Voi:47dB	Dis: 120cm	Tem:43 C	Hum:15 %	Ring
RT:1456.80s	Voi:46dB	Dis: 120cm	Tem:43 C	Hum:15 %	Ring
RT:1458.29s	Voi:47dB	Dis: 123cm	Tem:43 C	Hum:15 %	Ring
RT:1459.77s	Voi:47dB	Dis: 120cm	Tem:43 C	Hum:15 %	Ring
RT:1461.26s	Voi:46dB	Dis: 120cm	Tem:43 C	Hum:15 %	Ring
RT:1462.75s	Voi:47dB	Dis: 119cm	Tem:43 C	Hum:15 %	Ring
RT:1464.23s	Voi:46dB	Dis: 120cm	Tem:43 C	Hum:15 %	Ring
RT:1465.72s	Voi:47dB	Dis: 119cm	Tem:43 C	Hum:15 %	Ring
RT:1467.20s	Voi:47dB	Dis: 123cm	Tem:43 C	Hum:15 %	Ring
RT:1468.69s	Voi:47dB	Dis: 121cm	Tem:43 C	Hum:15 %	Ring
RT:1470.17s	Voi:47dB	Dis: 123cm	Tem:43 C	Hum:15 %	Ring
RT:1471.66s	Voi:47dB	Dis: 122cm	Tem:43 C	Hum:15 %	Ring
RT:1473.15s	Voi:47dB	Dis: 120cm	Tem:43 C	Hum:15 %	Ring
RT:1474.63s	Voi:47dB	Dis: 122cm	Tem:43 C	Hum:15 %	Ring
RT:1476.12s	Voi:47dB	Dis: 120cm	Tem:43 C	Hum:15 %	Ring
RT:1477.60s	Voi:47dB	Dis: 120cm	Tem:43 C	Hum:15 %	Ring
RT:1479.09s	Voi:47dB	Dis: 120cm	Tem:43 C	Hum:15 %	Ring
RT:1480.57s	Voi:47dB	Dis: 120cm	Tem:43 C	Hum:15 %	Ring
RT:1482.06s	Voi:47dB	Dis: 123cm	Tem:43 C	Hum:15 %	Ring
RT:1483.55s	Voi:47dB	Dis: 120cm	Tem:43 C	Hum:15 %	Ring
RT:1485.03s	Voi:47dB	Dis: 120cm	Tem:43 C	Hum:15 %	Ring
RT:1486.52s	Voi:47dB	Dis: 122cm	Tem:43 C	Hum:15 %	Ring
RT:1488.01s	Voi:47dB	Dis: 120cm	Tem:43 C	Hum:15 %	Ring
RT:1489.49s	Voi:47dB	Dis: 121cm	Tem:43 C	Hum:15 %	Ring
RT:1490.98s	Voi:46dB	Dis: 122cm	Tem:43 C	Hum:15 %	Ring
RT:1492.46s	Voi:46dB	Dis: 120cm	Tem:43 C	Hum:15 %	Ring
RT:1493.95s	Voi:47dB	Dis: 123cm	Tem:43 C	Hum:15 %	Ring
RT:1495.44s	Voi:47dB	Dis: 120cm	Tem:43 C	Hum:15 %	Ring
RT:1496.92s	Voi:47dB	Dis: 120cm	Tem:43 C	Hum:15 %	Ring
RT:1498.41s	Voi:47dB	Dis: 120cm	Tem:43 C	Hum:15 %	Ring
RT:1499.89s	Voi:47dB	Dis: 120cm	Tem:43 C	Hum:15 %	Ring
RT:1501.38s	Voi:47dB	Dis: 123cm	Tem:43 C	Hum:15 %	Ring
RT:1502.87s	Voi:47dB	Dis: 123cm	Tem:43 C	Hum:15 %	Ring
RT:1504.35s	Voi:47dB	Dis: 120cm	Tem:43 C	Hum:15 %	Ring
RT:1505.84s	Voi:47dB	Dis: 120cm	Tem:43 C	Hum:15 %	Ring
RT:1507.32s	Voi:47dB	Dis: 123cm	Tem:43 C	Hum:15 %	Ring
RT:1508.81s	Voi:47dB	Dis: 120cm	Tem:43 C	Hum:15 %	Ring
RT:1510.30s	Voi:47dB	Dis: 120cm	Tem:43 C	Hum:15 %	Ring
RT:1511.78s	Voi:47dB	Dis: 120cm	Tem:43 C	Hum:15 %	Ring
RT:1513.27s	Voi:47dB	Dis: 121cm	Tem:43 C	Hum:15 %	Ring
RT:1514.76s	Voi:47dB	Dis: 123cm	Tem:43 C	Hum:15 %	Ring
RT:1516.24s	Voi:46dB	Dis: 120cm	Tem:43 C	Hum:15 %	Ring
RT:1517.73s	Voi:46dB	Dis: 122cm	Tem:43 C	Hum:15 %	Ring
RT:1519.21s	Voi:47dB	Dis: 120cm	Tem:43 C	Hum:15 %	Ring
RT:1520.70s	Voi:47dB	Dis: 119cm	Tem:43 C	Hum:15 %	Ring
RT:1522.19s	Voi:47dB	Dis: 123cm	Tem:43 C	Hum:15 %	Ring
RT:1523.67s	Voi:46dB	Dis: 120cm	Tem:43 C	Hum:15 %	Ring
RT:1525.16s	Voi:47dB	Dis: 120cm	Tem:43 C	Hum:15 %	Ring
RT:1526.64s	Voi:47dB	Dis: 120cm	Tem:43 C	Hum:15 %	Ring
RT:1528.13s	Voi:47dB	Dis: 120cm	Tem:43 C	Hum:15 %	Ring
RT:1529.61s	Voi:47dB	Dis: 122cm	Tem:43 C	Hum:15 %	Ring
RT:1531.10s	Voi:47dB	Dis: 120cm	Tem:43 C	Hum:15 %	Ring
RT:1532.59s	Voi:47dB	Dis: 123cm	Tem:43 C	Hum:15 %	Ring
RT:1534.07s	Voi:47dB	Dis: 122cm	Tem:43 C	Hum:15 %	Ring
RT:1535.56s	Voi:47dB	Dis: 121cm	Tem:43 C	Hum:15 %	Ring
RT:1537.04s	Voi:47dB	Dis: 122cm	Tem:43 C	Hum:15 %	Ring
RT:1538.53s	Voi:47dB	Dis: 122cm	Tem:43 C	Hum:15 %	Ring
RT:1540.02s	Voi:47dB	Dis: 121cm	Tem:43 C	Hum:15 %	Ring
RT:1541.50s	Voi:47dB	Dis: 119cm	Tem:43 C	Hum:15 %	Ring
RT:1542.99s	Voi:47dB	Dis: 121cm	Tem:43 C	Hum:15 %	Ring
RT:1544.47s	Voi:47dB	Dis: 120cm	Tem:43 C	Hum:15 %	Ring
RT:1545.96s	Voi:47dB	Dis: 120cm	Tem:43 C	Hum:15 %	Ring
RT:1547.45s	Voi:47dB	Dis: 120cm	Tem:43 C	Hum:15 %	Ring
RT:1548.93s	Voi:47dB	Dis: 120cm	Tem:43 C	Hum:15 %	Ring
RT:1550.42s	Voi:47dB	Dis: 120cm	Tem:43 C	Hum:15 %	Ring
RT:1551.90s	Voi:47dB	Dis: 120cm	Tem:43 C	Hum:15 %	Ring
RT:1553.39s	Voi:47dB	Dis: 120cm	Tem:43 C	Hum:15 %	Ring
RT:1554.88s	Voi:47dB	Dis: 120cm	Tem:43 C	Hum:15 %	Ring
RT:1556.36s	Voi:47dB	Dis: 123cm	Tem:43 C	Hum:15 %	Ring
RT:1557.85s	Voi:47dB	Dis: 120cm	Tem:43 C	Hum:15 %	Ring
RT:1559.33s	Voi:47dB	Dis: 120cm	Tem:43 C	Hum:15 %	Ring
RT:1560.82s	Voi:47dB	Dis: 120cm	Tem:43 C	Hum:15 %	Ring
RT:1562.31s	Voi:47dB	Dis: 122cm	Tem:43 C	Hum:15 %	Ring
RT:1563.79s	Voi:47dB	Dis: 120cm	Tem:43 C	Hum:15 %	Ring
RT:1565.28s	Voi:47dB	Dis: 121cm	Tem:43 C	Hum:15 %	Ring
RT:1566.77s	Voi:47dB	Dis: 120cm	Tem:43 C	Hum:15 %	Ring
RT:1568.25s	Voi:46dB	Dis: 123cm	Tem:43 C	Hum:15 %	Ring
RT:1569.74s	Voi:47dB	Dis: 120cm	Tem:43 C	Hum:15 %	Ring
RT:1571.22s	Voi:46dB	Dis: 123cm	Tem:43 C	Hum:15 %	Ring
RT:1572.71s	Voi:47dB	Dis: 120cm	Tem:43 C	Hum:15 %	Ring
RT:1574.19s	Voi:47dB	Dis: 122cm	Tem:43 C	Hum:15 %	Ring
RT:1575.68s	Voi:47dB	Dis: 120cm	Tem:43 C	Hum:15 %	Ring
RT:1577.17s	Voi:47dB	Dis: 120cm	Tem:43 C	Hum:15 %	Ring
RT:1578.65s	Voi:47dB	Dis: 120cm	Tem:43 C	Hum:15 %	Ring
RT:1580.14s	Voi:47dB	Dis: 123cm	Tem:43 C	Hum:15 %	Ring
RT:1581.62s	Voi:47dB	Dis: 120cm	Tem:43 C	Hum:15 %	Ring
RT:1583.11s	Voi:47dB	Dis: 121cm	Tem:43 C	Hum:15 %	Ring
RT:1584.59s	Voi:47dB	Dis: 122cm	Tem:43 C	Hum:15 %	Ring
RT:1586.08s	Voi:47dB	Dis: 120cm	Tem:43 C	Hum:15 %	Ring
RT:1587.57s	Voi:46dB	Dis: 120cm	Tem:43 C	Hum:15 %	Ring
RT:1589.05s	Voi:47dB	Dis: 120cm	Tem:43 C	Hum:15 %	Ring
RT:1590.54s	Voi:47dB	Dis: 120cm	Tem:43 C	Hum:15 %	Ring
RT:1592.03s	Voi:47dB	Dis: 120cm	Tem:43 C	Hum:15 %	Ring
RT:1593.51s	Voi:47dB	Dis: 120cm	Tem:43 C	Hum:15 %	Ring
RT:1595.00s	Voi:47dB	Dis: 120cm	Tem:43 C	Hum:15 %	Ring
RT:1596.48s	Voi:47dB	Dis: 121cm	Tem:43 C	Hum:15 %	Ring
RT:1597.97s	Voi:47dB	Dis: 121cm	Tem:43 C	Hum:15 %	Ring
RT:1599.45s	Voi:47dB	Dis: 122cm	Tem:43 C	Hum:15 %	Ring
RT:1600.94s	Voi:47dB	Dis: 122cm	Tem:43 C	Hum:15 %	Ring
RT:1602.43s	Voi:47dB	Dis: 123cm	Tem:43 C	Hum:15 %	Ring
RT:1603.91s	Voi:47dB	Dis: 120cm	Tem:43 C	Hum:15 %	Ring
RT:1605.40s	Voi:47dB	Dis: 120cm	Tem:43 C	Hum:15 %	Ring
RT:1606.89s	Voi:47dB	Dis: 122cm	Tem:43 C	Hum:15 %	Ring
RT:1608.37s	Voi:47dB	Dis: 122cm	Tem:43 C	Hum:15 %	Ring
RT:1609.86s	Voi:46dB	Dis: 122cm	Tem:43 C	Hum:15 %	Ring
RT:1611.34s	Voi:47dB	Dis: 122cm	Tem:43 C	Hum:15 %	Ring
RT:1612.83s	Voi:47dB	Dis: 120cm	Tem:43 C	Hum:15 %	Ring
RT:1614.31s	Voi:47dB	Dis: 121cm	Tem:43 C	Hum:15 %	Ring
RT:1615.80s	Voi:47dB	Dis: 122cm	Tem:42 C	Hum:14 %	Ring
RT:1617.29s	Voi:47dB	Dis: 120cm	Tem:42 C	Hum:14 %	Ring
RT:1618.77s	Voi:47dB	Dis: 123cm	Tem:42 C	Hum:14 %	Ring
RT:1620.26s	Voi:47dB	Dis: 120cm	Tem:42 C	Hum:14 %	Ring
RT:1621.74s	Voi:47dB	Dis: 120cm	Tem:42 C	Hum:14 %	Ring
RT:1623.23s	Voi:46dB	Dis: 123cm	Tem:42 C	Hum:14 %	Ring
RT:1624.72s	Voi:47dB	Dis: 121cm	Tem:42 C	Hum:14 %	Ring
RT:1626.20s	Voi:47dB	Dis: 120cm	Tem:42 C	Hum:14 %	Ring
RT:1627.69s	Voi:47dB	Dis: 123cm	Tem:42 C	Hum:14 %	Ring
RT:1629.17s	Voi:47dB	Dis: 120cm	Tem:42 C	Hum:14 %	Ring
RT:1630.66s	Voi:47dB	Dis: 122cm	Tem:42 C	Hum:14 %	Ring
RT:1632.15s	Voi:47dB	Dis: 122cm	Tem:42 C	Hum:14 %	Ring
RT:1633.63s	Voi:47dB	Dis: 122cm	Tem:42 C	Hum:14 %	Ring
RT:1635.12s	Voi:47dB	Dis: 120cm	Tem:42 C	Hum:14 %	Ring
RT:1636.60s	Voi:47dB	Dis: 122cm	Tem:42 C	Hum:14 %	Ring
RT:1638.09s	Voi:47dB	Dis: 121cm	Tem:42 C	Hum:14 %	Ring
RT:1639.57s	Voi:47dB	Dis: 120cm	Tem:42 C	Hum:14 %	Ring
RT:1641.06s	Voi:47dB	Dis: 119cm	Tem:42 C	Hum:14 %	Ring
RT:1642.55s	Voi:47dB	Dis: 122cm	Tem:42 C	Hum:14 %	Ring
RT:1644.03s	Voi:47dB	Dis: 120cm	Tem:42 C	Hum:14 %	Ring
RT:1645.52s	Voi:47dB	Dis: 123cm	Tem:42 C	Hum:14 %	Ring
RT:1647.00s	Voi:47dB	Dis: 123cm	Tem:42 C	Hum:14 %	Ring
RT:1648.49s	Voi:47dB	Dis: 123cm	Tem:42 C	Hum:14 %	Ring
RT:1649.97s	Voi:47dB	Dis: 120cm	Tem:42 C	Hum:14 %	Ring
RT:1651.46s	Voi:46dB	Dis: 123cm	Tem:42 C	Hum:14 %	Ring
RT:1652.94s	Voi:47dB	Dis: 120cm	Tem:42 C	Hum:14 %	Ring
RT:1654.43s	Voi:47dB	Dis: 122cm	Tem:42 C	Hum:14 %	Ring
RT:1655.92s	Voi:47dB	Dis: 123cm	Tem:42 C	Hum:14 %	Ring
RT:1657.40s	Voi:47dB	Dis: 122cm	Tem:42 C	Hum:14 %	Ring
RT:1658.89s	Voi:47dB	Dis: 119cm	Tem:42 C	Hum:14 %	Ring
RT:1660.38s	Voi:47dB	Dis: 121cm	Tem:42 C	Hum:14 %	Ring
RT:1661.86s	Voi:47dB	Dis: 120cm	Tem:42 C	Hum:14 %	Ring
RT:1663.35s	Voi:47dB	Dis: 120cm	Tem:42 C	Hum:14 %	Ring
RT:1664.83s	Voi:47dB	Dis: 119cm	Tem:42 C	Hum:14 %	Ring
RT:1666.32s	Voi:47dB	Dis: 120cm	Tem:42 C	Hum:14 %	Ring
RT:1667.81s	Voi:46dB	Dis: 122cm	Tem:42 C	Hum:14 %	Ring
RT:1669.29s	Voi:47dB	Dis: 121cm	Tem:42 C	Hum:14 %	Ring
RT:1670.78s	Voi:47dB	Dis: 122cm	Tem:42 C	Hum:14 %	Ring
RT:1672.26s	Voi:47dB	Dis: 122cm	Tem:42 C	Hum:14 %	Ring
RT:1673.75s	Voi:47dB	Dis: 120cm	Tem:42 C	Hum:14 %	Ring
RT:1675.23s	Voi:47dB	Dis: 120cm	Tem:42 C	Hum:14 %	Ring
RT:1676.72s	Voi:47dB	Dis: 120cm	Tem:42 C	Hum:14 %	Ring
RT:1678.21s	Voi:47dB	Dis: 120cm	Tem:42 C	Hum:14 %	Ring
RT:1679.69s	Voi:47dB	Dis: 120cm	Tem:42 C	Hum:14 %	Ring
RT:1681.18s	Voi:47dB	Dis: 120cm	Tem:42 C	Hum:14 %	Ring
RT:1682.67s	Voi:47dB	Dis: 120cm	Tem:42 C	Hum:14 %	Ring
RT:1684.15s	Voi:47dB	Dis: 122cm	Tem:42 C	Hum:14 %	Ring
RT:1685.64s	Voi:47dB	Dis: 120cm	Tem:42 C	Hum:14 %	Ring
RT:1687.12s	Voi:47dB	Dis: 119cm	Tem:42 C	Hum:14 %	Ring
RT:1688.61s	Voi:47dB	Dis: 121cm	Tem:42 C	Hum:14 %	Ring
RT:1690.09s	Voi:47dB	Dis: 119cm	Tem:42 C	Hum:14 %	Ring
RT:1691.58s	Voi:47dB	Dis: 120cm	Tem:42 C	Hum:14 %	Ring
RT:1693.07s	Voi:47dB	Dis: 120cm	Tem:42 C	Hum:14 %	Ring
RT:1694.55s	Voi:47dB	Dis: 120cm	Tem:42 C	Hum:14 %	Ring
RT:1696.04s	Voi:47dB	Dis: 119cm	Tem:42 C	Hum:14 %	Ring
RT:1697.52s	Voi:47dB	Dis: 122cm	Tem:42 C	Hum:14 %	Ring
RT:1699.01s	Voi:47dB	Dis: 120cm	Tem:42 C	Hum:14 %	Ring
RT:1700.50s	Voi:47dB	Dis: 123cm	Tem:42 C	Hum:14 %	Ring
RT:1701.98s	Voi:47dB	Dis: 122cm	Tem:42 C	Hum:14 %	Ring
RT:1703.47s	Voi:47dB	Dis: 122cm	Tem:42 C	Hum:14 %	Ring
RT:1704.95s	Voi:47dB	Dis: 121cm	Tem:42 C	Hum:14 %	Ring
RT:1706.44s	Voi:47dB	Dis: 121cm	Tem:42 C	Hum:14 %	Ring
RT:1707.93s	Voi:47dB	Dis: 119cm	Tem:42 C	Hum:14 %	Ring
RT:1709.41s	Voi:47dB	Dis: 120cm	Tem:42 C	Hum:14 %	Ring
RT:1710.90s	Voi:47dB	Dis: 121cm	Tem:42 C	Hum:14 %	Ring
RT:1712.38s	Voi:47dB	Dis: 120cm	Tem:42 C	Hum:14 %	Ring
RT:1713.87s	Voi:47dB	Dis: 120cm	Tem:42 C	Hum:14 %	Ring
RT:1715.35s	Voi:47dB	Dis: 123cm	Tem:42 C	Hum:14 %	Ring
RT:1716.84s	Voi:47dB	Dis: 122cm	Tem:42 C	Hum:14 %	Ring
RT:1718.33s	Voi:47dB	Dis: 121cm	Tem:42 C	Hum:14 %	Ring
RT:1719.81s	Voi:47dB	Dis: 122cm	Tem:42 C	Hum:14 %	Ring
RT:1721.30s	Voi:47dB	Dis: 120cm	Tem:42 C	Hum:14 %	Ring
RT:1722.78s	Voi:47dB	Dis: 120cm	Tem:42 C	Hum:14 %	Ring
RT:1724.27s	Voi:47dB	Dis: 120cm	Tem:42 C	Hum:14 %	Ring
RT:1725.76s	Voi:47dB	Dis: 120cm	Tem:42 C	Hum:14 %	Ring
RT:1727.24s	Voi:47dB	Dis: 120cm	Tem:42 C	Hum:14 %	Ring
RT:1728.73s	Voi:47dB	Dis: 122cm	Tem:42 C	Hum:14 %	Ring
RT:1730.21s	Voi:47dB	Dis: 122cm	Tem:42 C	Hum:14 %	Ring
RT:1731.70s	Voi:47dB	Dis: 123cm	Tem:42 C	Hum:14 %	Ring
RT:1733.19s	Voi:47dB	Dis: 121cm	Tem:42 C	Hum:14 %	Ring
RT:1734.67s	Voi:47dB	Dis: 120cm	Tem:42 C	Hum:14 %	Ring
RT:1736.16s	Voi:47dB	Dis: 120cm	Tem:42 C	Hum:14 %	Ring
RT:1737.64s	Voi:47dB	Dis: 122cm	Tem:42 C	Hum:14 %	Ring
RT:1739.13s	Voi:47dB	Dis: 121cm	Tem:42 C	Hum:14 %	Ring
RT:1740.61s	Voi:47dB	Dis: 120cm	Tem:42 C	Hum:14 %	Ring
RT:1742.10s	Voi:47dB	Dis: 123cm	Tem:42 C	Hum:14 %	Ring
RT:1743.59s	Voi:47dB	Dis: 120cm	Tem:42 C	Hum:14 %	Ring
RT:1745.07s	Voi:47dB	Dis: 120cm	Tem:42 C	Hum:14 %	Ring
RT:1746.56s	Voi:46dB	Dis: 120cm	Tem:42 C	Hum:14 %	Ring
RT:1748.04s	Voi:46dB	Dis: 120cm	Tem:42 C	Hum:14 %	Ring
RT:1749.53s	Voi:47dB	Dis: 120cm	Tem:42 C	Hum:14 %	Ring
RT:1751.02s	Voi:47dB	Dis: 120cm	Tem:42 C	Hum:14 %	Ring
RT:1752.50s	Voi:47dB	Dis: 120cm	Tem:42 C	Hum:14 %	Ring
RT:1753.99s	Voi:47dB	Dis: 120cm	Tem:42 C	Hum:14 %	Ring
RT:1755.47s	Voi:47dB	Dis: 120cm	Tem:42 C	Hum:14 %	Ring
RT:1756.96s	Voi:47dB	Dis: 123cm	Tem:42 C	Hum:14 %	Ring
RT:1758.44s	Voi:47dB	Dis: 120cm	Tem:42 C	Hum:14 %	Ring
RT:1759.93s	Voi:46dB	Dis: 120cm	Tem:42 C	Hum:14 %	Ring
RT:1761.42s	Voi:47dB	Dis: 123cm	Tem:42 C	Hum:14 %	Ring
RT:1762.90s	Voi:47dB	Dis: 122cm	Tem:42 C	Hum:14 %	Ring
RT:1764.39s	Voi:47dB	Dis: 119cm	Tem:42 C	Hum:14 %	Ring
RT:1765.87s	Voi:47dB	Dis: 123cm	Tem:42 C	Hum:14 %	Ring
RT:1767.36s	Voi:47dB	Dis: 120cm	Tem:42 C	Hum:14 %	Ring
RT:1768.85s	Voi:47dB	Dis: 120cm	Tem:42 C	Hum:14 %	Ring
RT:1770.33s	Voi:47dB	Dis: 120cm	Tem:42 C	Hum:14 %	Ring
RT:1771.82s	Voi:47dB	Dis: 120cm	Tem:42 C	Hum:14 %	Ring
RT:1773.30s	Voi:47dB	Dis: 120cm	Tem:42 C	Hum:14 %	Ring
RT:1774.79s	Voi:47dB	Dis: 120cm	Tem:42 C	Hum:14 %	Ring
RT:1776.28s	Voi:47dB	Dis: 122cm	Tem:42 C	Hum:14 %	Ring
RT:1777.76s	Voi:47dB	Dis: 122cm	Tem:42 C	Hum:14 %	Ring
RT:1779.25s	Voi:47dB	Dis: 120cm	Tem:42 C	Hum:14 %	Ring
RT:1780.73s	Voi:46dB	Dis: 123cm	Tem:42 C	Hum:14 %	Ring
RT:1782.22s	Voi:47dB	Dis: 123cm	Tem:42 C	Hum:14 %	Ring
RT:1783.71s	Voi:47dB	Dis: 120cm	Tem:42 C	Hum:14 %	Ring
RT:1785.19s	Voi:47dB	Dis: 120cm	Tem:42 C	Hum:14 %	Ring
RT:1786.68s	Voi:47dB	Dis: 120cm	Tem:42 C	Hum:14 %	Ring
RT:1788.16s	Voi:47dB	Dis: 120cm	Tem:42 C	Hum:14 %	Ring
RT:1789.65s	Voi:47dB	Dis: 120cm	Tem:42 C	Hum:14 %	Ring
RT:1791.13s	Voi:47dB	Dis: 120cm	Tem:42 C	Hum:14 %	Ring
RT:1792.62s	Voi:47dB	Dis: 120cm	Tem:42 C	Hum:14 %	Ring
RT:1794.11s	Voi:47dB	Dis: 120cm	Tem:42 C	Hum:14 %	Ring
RT:1795.59s	Voi:47dB	Dis: 120cm	Tem:42 C	Hum:14 %	Ring
RT:1797.08s	Voi:47dB	Dis: 122cm	Tem:42 C	Hum:14 %	Ring
RT:1798.56s	Voi:46dB	Dis: 123cm	Tem:42 C	Hum:14 %	Ring
RT:1800.05s	Voi:47dB	Dis: 121cm	Tem:42 C	Hum:14 %	Ring
RT:1801.54s	Voi:47dB	Dis: 122cm	Tem:42 C	Hum:14 %	Ring
RT:1803.02s	Voi:47dB	Dis: 122cm	Tem:42 C	Hum:14 %	Ring
RT:1804.51s	Voi:47dB	Dis: 122cm	Tem:42 C	Hum:14 %	Ring
RT:1805.99s	Voi:47dB	Dis: 121cm	Tem:42 C	Hum:14 %	Ring
RT:1807.48s	Voi:47dB	Dis: 120cm	Tem:42 C	Hum:14 %	Ring
RT:1808.96s	Voi:47dB	Dis: 120cm	Tem:42 C	Hum:14 %	Ring
RT:1810.45s	Voi:47dB	Dis: 120cm	Tem:42 C	Hum:14 %	Ring
RT:1811.94s	Voi:47dB	Dis: 120cm	Tem:42 C	Hum:14 %	Ring
RT:1813.42s	Voi:47dB	Dis: 122cm	Tem:42 C	Hum:14 %	Ring
RT:1814.91s	Voi:47dB	Dis: 120cm	Tem:42 C	Hum:14 %	Ring
RT:1816.39s	Voi:47dB	Dis: 120cm	Tem:42 C	Hum:14 %	Ring
RT:1817.88s	Voi:47dB	Dis: 122cm	Tem:42 C	Hum:14 %	Ring
RT:1819.37s	Voi:47dB	Dis: 123cm	Tem:42 C	Hum:14 %	Ring
RT:1820.85s	Voi:47dB	Dis: 121cm	Tem:42 C	Hum:14 %	Ring
RT:1822.34s	Voi:47dB	Dis: 120cm	Tem:42 C	Hum:14 %	Ring
RT:1823.82s	Voi:47dB	Dis: 123cm	Tem:42 C	Hum:14 %	Ring
RT:1825.31s	Voi:47dB	Dis: 123cm	Tem:42 C	Hum:14 %	Ring
RT:1826.80s	Voi:47dB	Dis: 123cm	Tem:42 C	Hum:14 %	Ring
RT:1828.28s	Voi:47dB	Dis: 122cm	Tem:42 C	Hum:14 %	Ring
RT:1829.77s	Voi:47dB	Dis: 122cm	Tem:42 C	Hum:14 %	Ring
RT:1831.25s	Voi:47dB	Dis: 120cm	Tem:42 C	Hum:14 %	Ring
RT:1832.74s	Voi:47dB	Dis: 119cm	Tem:42 C	Hum:14 %	Ring
RT:1834.22s	Voi:47dB	Dis: 120cm	Tem:42 C	Hum:14 %	Ring
RT:1835.71s	Voi:47dB	Dis: 120cm	Tem:42 C	Hum:14 %	Ring
RT:1837.19s	Voi:47dB	Dis: 120cm	Tem:42 C	Hum:14 %	Ring
RT:1838.68s	Voi:47dB	Dis: 120cm	Tem:42 C	Hum:14 %	Ring
RT:1840.17s	Voi:46dB	Dis: 120cm	Tem:42 C	Hum:14 %	Ring
RT:1841.65s	Voi:47dB	Dis: 123cm	Tem:42 C	Hum:14 %	Ring
RT:1843.14s	Voi:47dB	Dis: 120cm	Tem:42 C	Hum:14 %	Ring
RT:1844.62s	Voi:47dB	Dis: 120cm	Tem:42 C	Hum:14 %	Ring
RT:1846.11s	Voi:46dB	Dis: 123cm	Tem:42 C	Hum:14 %	Ring
RT:1847.60s	Voi:47dB	Dis: 119cm	Tem:42 C	Hum:14 %	Ring
RT:1849.08s	Voi:47dB	Dis: 120cm	Tem:42 C	Hum:14 %	Ring
RT:1850.57s	Voi:47dB	Dis: 122cm	Tem:41 C	Hum:14 %	Ring
RT:1852.05s	Voi:47dB	Dis: 120cm	Tem:41 C	Hum:14 %	Ring
RT:1853.54s	Voi:46dB	Dis: 120cm	Tem:41 C	Hum:14 %	Ring
RT:1855.02s	Voi:47dB	Dis: 123cm	Tem:41 C	Hum:14 %	Ring
RT:1856.51s	Voi:47dB	Dis: 120cm	Tem:41 C	Hum:14 %	Ring
RT:1858.00s	Voi:47dB	Dis: 121cm	Tem:41 C	Hum:14 %	Ring
RT:1859.48s	Voi:47dB	Dis: 123cm	Tem:41 C	Hum:14 %	Ring
RT:1860.97s	Voi:47dB	Dis: 120cm	Tem:41 C	Hum:14 %	Ring
RT:1862.45s	Voi:47dB	Dis: 120cm	Tem:41 C	Hum:14 %	Ring
RT:1863.94s	Voi:47dB	Dis: 120cm	Tem:41 C	Hum:14 %	Ring
RT:1865.42s	Voi:47dB	Dis: 120cm	Tem:41 C	Hum:14 %	Ring
RT:1866.91s	Voi:47dB	Dis: 120cm	Tem:41 C	Hum:14 %	Ring
RT:1868.40s	Voi:47dB	Dis: 123cm	Tem:41 C	Hum:14 %	Ring
RT:1869.88s	Voi:47dB	Dis: 122cm	Tem:41 C	Hum:14 %	Ring
RT:1871.37s	Voi:47dB	Dis: 123cm	Tem:41 C	Hum:14 %	Ring
RT:1872.85s	Voi:47dB	Dis: 120cm	Tem:41 C	Hum:14 %	Ring
RT:1874.34s	Voi:47dB	Dis: 123cm	Tem:41 C	Hum:14 %	Ring
RT:1875.82s	Voi:47dB	Dis: 120cm	Tem:41 C	Hum:14 %	Ring
RT:1877.31s	Voi:47dB	Dis: 120cm	Tem:41 C	Hum:14 %	Ring
RT:1878.80s	Voi:47dB	Dis: 120cm	Tem:41 C	Hum:14 %	Ring
RT:1880.28s	Voi:47dB	Dis: 120cm	Tem:41 C	Hum:14 %	Ring
RT:1881.77s	Voi:47dB	Dis: 122cm	Tem:41 C	Hum:14 %	Ring
RT:1883.25s	Voi:47dB	Dis: 123cm	Tem:41 C	Hum:14 %	Ring
RT:1884.74s	Voi:47dB	Dis: 120cm	Tem:41 C	Hum:14 %	Ring
RT:1886.23s	Voi:47dB	Dis: 121cm	Tem:41 C	Hum:14 %	Ring
RT:1887.71s	Voi:47dB	Dis: 120cm	Tem:41 C	Hum:14 %	Ring
RT:1889.20s	Voi:47dB	Dis: 123cm	Tem:41 C	Hum:14 %	Ring
RT:1890.68s	Voi:47dB	Dis: 120cm	Tem:41 C	Hum:14 %	Ring
RT:1892.17s	Voi:47dB	Dis: 120cm	Tem:41 C	Hum:14 %	Ring
RT:1893.66s	Voi:47dB	Dis: 122cm	Tem:41 C	Hum:14 %	Ring
RT:1895.14s	Voi:47dB	Dis: 121cm	Tem:41 C	Hum:14 %	Ring
RT:1896.63s	Voi:47dB	Dis: 120cm	Tem:41 C	Hum:14 %	Ring
RT:1898.11s	Voi:47dB	Dis: 120cm	Tem:41 C	Hum:14 %	Ring
RT:1899.60s	Voi:47dB	Dis: 123cm	Tem:41 C	Hum:14 %	Ring
RT:1901.09s	Voi:47dB	Dis: 122cm	Tem:41 C	Hum:14 %	Ring
RT:1902.57s	Voi:47dB	Dis: 121cm	Tem:41 C	Hum:14 %	Ring
RT:1904.06s	Voi:47dB	Dis: 123cm	Tem:41 C	Hum:14 %	Ring
RT:1905.54s	Voi:47dB	Dis: 120cm	Tem:41 C	Hum:14 %	Ring
RT:1907.03s	Voi:47dB	Dis: 122cm	Tem:41 C	Hum:14 %	Ring
RT:1908.52s	Voi:47dB	Dis: 123cm	Tem:41 C	Hum:14 %	Ring
RT:1910.00s	Voi:46dB	Dis: 122cm	Tem:41 C	Hum:14 %	Ring
RT:1911.49s	Voi:47dB	Dis: 123cm	Tem:41 C	Hum:14 %	Ring
