# Supplementary material for: Design of a hazard prediction system with intelligent multimodal fusion based on artificial intelligence & internet of things technology: taking a crib as an example
Source: PeerJ Comput Sci. 2024 Oct 29;10:e2404. doi: 10.7717/peerj-cs.2404 (PMC11623082; doi:10.7717/peerj-cs.2404)
Supplement: Supplemental Information 3 [file peerj-cs-10-2404-s003.zip › Data/test_data_source/hypothermia1.csv]

5.9,46,0,32,33%,Ring
7.4,45,0,33,33%,Ring
8.9,45,12,33,33%,Ring,
10.38,45,12,33,33%,Ring,
11.86,45,16,33,33%,Ring,
13.34,45,121,33,32%,Ring,
14.83,46,121,33,34%,Ring,
16.31,46,120,33,35%,Ring,
17.8,45,122,33,35%,Ring,
19.28,45,120,33,36%,Ring,
20.77,45,121,33,36%,Ring,
22.25,45,121,33,36%,Ring,
23.74,45,122,33,35%,Ring,
25.23,45,120,33,35%,Ring,
26.71,45,121,33,36%,Ring,
28.2,45,120,34,36%,Ring,
29.68,46,170,34,36%,Ring,
31.17,45,13,34,37%,Ring,
32.65,45,122,34,37%,Ring,
34.14,45,121,34,37%,Ring,
35.62,46,29,34,36%,Ring,
37.1,46,123,34,35%,Ring,
38.59,46,26,34,35%,Ring,
40.07,45,120,34,34%,Ring,
41.55,47,120,34,33%,Ring,
43.04,46,120,34,33%,Ring,
44.53,45,122,34,34%,Ring,
46.01,46,122,34,33%,Ring,
47.5,46,21,34,33%,Ring,
48.98,45,28,34,32%,Ring,
50.46,45,123,34,32%,Ring,
51.94,46,122,34,32%,Ring,
53.43,45,122,34,31%,Ring,
54.92,46,120,34,30%,Ring,
56.4,45,120,34,29%,Ring,
57.89,45,124,34,29%,Ring,
59.37,46,120,34,28%,Ring,
60.86,45,122,34,28%,Ring,
62.34,46,121,34,27%,Ring,
63.83,45,123,35,27%,Ring,
65.31,45,122,34,26%,Ring,
66.8,46,124,34,26%,Ring,
68.29,46,121,34,26%,Ring,
69.77,46,120,34,25%,Ring,
71.26,45,122,35,25%,Ring,
72.74,46,120,35,25%,Ring,
74.23,46,120,35,25%,Ring,
75.71,46,120,35,24%,Ring,
77.2,45,123,35,24%,Ring,
78.69,45,120,35,24%,Ring,
80.17,45,123,35,24%,Ring,
81.66,45,123,35,24%,Ring,
83.14,45,121,35,24%,Ring,
84.63,45,120,35,24%,Ring,
86.12,45,120,35,24%,Ring,
87.6,45,122,34,23%,Ring,
89.09,46,120,34,23%,Ring,
90.57,45,123,34,23%,Ring,
92.06,45,122,34,23%,Ring,
93.54,45,120,35,23%,Ring,
95.03,45,120,34,23%,Ring,
96.52,46,121,34,23%,Ring,
98,46,121,34,23%,Ring,
99.49,46,120,34,23%,Ring,
100.97,45,121,34,23%,Ring,
102.46,45,123,34,23%,Ring,
103.94,46,120,34,23%,Ring,
105.43,46,122,34,23%,Ring,
106.91,46,120,34,23%,Ring,
108.4,45,120,34,23%,Ring,
109.89,45,120,34,23%,Ring,
111.37,46,121,34,22%,Ring,
112.86,45,120,34,23%,Ring,
114.34,46,123,34,22%,Ring,
115.83,45,121,34,22%,Ring,
117.32,46,120,34,22%,Ring,
118.8,46,122,34,22%,Ring,
120.29,46,120,34,22%,Ring,
121.77,45,122,34,22%,Ring,
123.26,45,121,34,22%,Ring,
124.74,46,122,34,22%,Ring,
126.23,45,122,34,22%,Ring,
127.72,45,120,34,22%,Ring,
129.2,46,121,34,22%,Ring,
130.69,46,123,34,22%,Ring,
132.17,45,123,34,22%,Ring,
133.66,46,122,34,21%,Ring,
135.14,46,120,34,21%,Ring,
136.63,45,121,34,21%,Ring,
138.12,45,120,34,21%,Ring,
139.6,45,121,34,21%,Ring,
141.09,46,122,34,21%,Ring,
142.57,45,121,34,21%,Ring,
144.06,46,123,34,21%,Ring,
145.55,46,122,34,21%,Ring,
147.03,46,121,34,21%,Ring,
148.52,45,121,34,21%,Ring,
150,46,120,34,21%,Ring,
151.49,46,120,34,21%,Ring,
152.98,46,123,34,21%,Ring,
154.46,45,122,34,21%,Ring,
155.95,45,120,34,21%,Ring,
157.43,46,120,34,21%,Ring,
158.92,45,120,34,21%,Ring,
160.4,45,123,34,20%,Ring,
161.89,45,120,34,20%,Ring,
163.38,45,120,34,20%,Ring,
164.86,45,120,34,20%,Ring,
166.35,45,122,34,20%,Ring,
167.83,46,123,34,20%,Ring,
169.32,45,122,34,20%,Ring,
170.8,46,121,34,20%,Ring,
172.29,45,121,34,20%,Ring,
173.78,45,120,34,20%,Ring,
175.26,46,120,34,20%,Ring,
176.75,45,122,34,20%,Ring,
178.23,45,123,34,20%,Ring,
179.72,45,121,34,20%,Ring,
181.21,45,124,34,20%,Ring,
182.69,46,123,34,20%,Ring,
184.18,45,122,34,20%,Ring,
185.66,45,123,34,20%,Ring,
187.15,45,120,34,20%,Ring,
188.64,46,122,34,20%,Ring,
190.12,45,120,34,20%,Ring,
191.61,45,122,34,20%,Ring,
193.09,45,120,34,20%,Ring,
194.58,46,121,34,20%,Ring,
196.06,45,122,34,20%,Ring,
197.55,45,120,34,20%,Ring,
199.04,46,120,34,20%,Ring,
200.52,45,122,34,20%,Ring,
202.01,45,122,34,20%,Ring,
203.49,46,120,34,20%,Ring,
204.98,46,120,34,20%,Ring,
206.47,45,122,34,20%,Ring,
207.95,45,120,34,20%,Ring,
209.44,45,122,34,20%,Ring,
210.92,46,121,34,20%,Ring,
212.41,45,123,34,20%,Ring,
213.89,46,121,34,20%,Ring,
215.38,45,122,34,20%,Ring,
216.86,46,120,34,20%,Ring,
218.35,45,120,34,20%,Ring,
219.84,46,123,34,20%,Ring,
221.32,46,120,34,20%,Ring,
222.81,45,122,34,20%,Ring,
224.29,45,122,34,20%,Ring,
225.78,45,121,34,21%,Ring,
227.27,46,122,34,21%,Ring,
228.75,45,122,34,21%,Ring,
230.24,45,121,34,21%,Ring,
231.72,46,120,34,21%,Ring,
233.21,45,121,34,20%,Ring,
234.69,46,123,34,20%,Ring,
236.18,46,120,34,20%,Ring,
237.67,45,120,34,20%,Ring,
239.15,46,120,34,20%,Ring,
240.64,46,122,34,20%,Ring,
242.12,46,122,34,20%,Ring,
243.61,45,122,34,20%,Ring,
245.09,45,123,34,20%,Ring,
246.58,46,123,34,20%,Ring,
248.07,45,120,34,20%,Ring,
249.55,46,120,34,20%,Ring,
251.04,46,122,34,20%,Ring,
252.52,45,121,34,20%,Ring,
254.01,46,123,34,20%,Ring,
255.5,45,120,34,20%,Ring,
256.98,45,67,34,20%,Ring,
258.46,46,123,34,20%,Ring,
259.95,46,122,34,20%,Ring,
261.43,46,120,34,20%,Ring,
262.92,46,120,34,20%,Ring,
264.41,46,122,34,21%,Ring,
265.89,46,122,34,21%,Ring,
267.38,45,121,34,21%,Ring,
268.86,45,120,34,21%,Ring,
270.35,46,123,34,21%,Ring,
271.83,45,120,34,21%,Ring,
273.32,46,120,33,21%,Ring,
274.81,46,120,33,21%,Ring,
276.29,46,120,33,21%,Ring,
277.78,46,120,33,21%,Ring,
279.26,46,121,33,21%,Ring,
280.75,45,120,33,21%,Ring,
282.23,45,120,33,21%,Ring,
283.72,45,122,33,22%,Ring,
285.21,45,121,33,22%,Ring,
286.69,45,120,33,22%,Ring,
288.18,46,122,33,22%,Ring,
289.67,45,123,33,22%,Ring,
291.15,46,123,33,22%,Ring,
292.64,46,123,33,22%,Ring,
294.12,45,121,33,22%,Ring,
295.61,45,120,33,22%,Ring,
297.09,45,120,33,22%,Ring,
298.58,46,120,33,22%,Ring,
300.07,46,121,33,22%,Ring,
301.55,46,122,33,22%,Ring,
303.04,45,120,33,22%,Ring,
304.52,46,122,33,22%,Ring,
306.01,45,123,33,22%,Ring,
307.5,46,123,33,22%,Ring,
308.98,45,122,33,22%,Ring,
310.47,46,120,33,22%,Ring,
311.95,46,121,33,22%,Ring,
313.44,45,122,33,22%,Ring,
314.92,45,120,33,22%,Ring,
316.41,45,122,33,23%,Ring,
317.9,46,123,33,22%,Ring,
319.38,46,120,33,23%,Ring,
320.87,45,120,33,22%,Ring,
322.35,46,120,33,23%,Ring,
323.84,46,123,33,22%,Ring,
325.33,46,120,33,23%,Ring,
326.81,45,122,33,22%,Ring,
328.3,45,121,33,22%,Ring,
329.78,45,120,33,23%,Ring,
331.27,45,120,33,22%,Ring,
332.75,46,120,34,22%,Ring,
334.24,45,123,34,22%,Ring,
335.73,45,120,34,22%,Ring,
337.21,45,120,34,22%,Ring,
338.7,46,122,34,22%,Ring,
340.18,46,122,34,22%,Ring,
341.67,45,120,34,22%,Ring,
343.15,45,120,34,22%,Ring,
344.64,45,120,34,22%,Ring,
346.13,45,120,34,22%,Ring,
347.61,46,123,34,22%,Ring,
349.1,46,121,34,22%,Ring,
350.58,45,120,34,22%,Ring,
352.07,46,120,34,22%,Ring,
353.55,46,122,34,22%,Ring,
355.04,46,120,34,22%,Ring,
356.53,45,121,34,22%,Ring,
358.01,46,121,34,22%,Ring,
359.5,46,122,34,22%,Ring,
360.98,45,121,34,22%,Ring,
362.47,45,120,34,22%,Ring,
363.95,45,120,34,22%,Ring,
365.44,45,122,34,22%,Ring,
366.93,45,120,34,22%,Ring,
368.41,46,123,34,22%,Ring,
369.9,46,120,34,22%,Ring,
371.38,45,120,34,22%,Ring,
372.87,45,123,34,22%,Ring,
374.36,46,121,34,22%,Ring,
375.84,45,122,34,22%,Ring,
377.33,45,122,34,22%,Ring,
378.81,45,122,34,22%,Ring,
380.3,45,123,34,22%,Ring,
381.79,46,121,34,22%,Ring,
383.27,45,120,34,21%,Ring,
384.76,46,123,34,21%,Ring,
386.24,45,123,34,21%,Ring,
387.73,45,122,34,21%,Ring,
389.22,46,123,34,21%,Ring,
390.7,46,120,34,21%,Ring,
392.19,46,121,34,21%,Ring,
393.67,46,122,34,21%,Ring,
395.16,46,120,34,21%,Ring,
396.64,46,120,34,21%,Ring,
398.13,46,120,34,21%,Ring,
399.62,45,122,34,21%,Ring,
401.1,45,120,34,20%,Ring,
402.59,45,120,34,20%,Ring,
404.07,46,120,34,20%,Ring,
405.56,46,120,34,20%,Ring,
407.04,46,120,34,20%,Ring,
408.53,46,120,34,20%,Ring,
410.02,46,122,34,20%,Ring,
411.5,46,120,34,20%,Ring,
412.99,46,123,34,20%,Ring,
414.47,45,122,34,20%,Ring,
415.96,46,121,34,20%,Ring,
417.44,45,123,34,20%,Ring,
418.93,46,120,34,20%,Ring,
420.42,46,122,34,20%,Ring,
421.9,46,121,34,20%,Ring,
423.39,46,120,34,20%,Ring,
424.87,46,123,34,20%,Ring,
426.36,46,123,34,19%,Ring,
427.85,45,120,34,20%,Ring,
429.33,46,123,34,19%,Ring,
430.82,46,121,34,20%,Ring,
432.3,46,120,34,19%,Ring,
433.79,46,120,34,19%,Ring,
435.27,46,122,34,20%,Ring,
436.76,46,124,34,19%,Ring,
438.25,46,122,34,20%,Ring,
439.73,46,121,34,19%,Ring,
441.22,46,122,34,20%,Ring,
442.7,46,122,34,20%,Ring,
444.19,45,120,34,20%,Ring,
445.67,46,122,34,20%,Ring,
447.16,45,122,34,20%,Ring,
448.65,46,121,34,20%,Ring,
450.13,45,123,34,20%,Ring,
451.62,46,121,34,20%,Ring,
453.11,46,122,34,20%,Ring,
454.59,46,121,34,20%,Ring,
456.08,46,123,34,20%,Ring,
457.56,46,122,34,19%,Ring,
459.05,46,120,34,19%,Ring,
460.53,46,122,34,19%,Ring,
462.02,46,120,34,19%,Ring,
463.51,46,120,34,19%,Ring,
464.99,46,120,34,19%,Ring,
466.48,46,122,34,19%,Ring,
467.96,46,120,34,19%,Ring,
469.45,46,120,34,19%,Ring,
470.94,46,120,34,19%,Ring,
472.42,46,124,34,19%,Ring,
473.91,45,120,34,19%,Ring,
475.39,46,122,34,19%,Ring,
476.88,46,122,34,19%,Ring,
478.36,46,121,34,19%,Ring,
479.85,45,120,34,19%,Ring,
481.34,46,121,34,20%,Ring,
482.82,46,120,34,20%,Ring,
484.31,46,121,34,20%,Ring,
485.79,45,120,34,20%,Ring,
487.28,46,120,34,20%,Ring,
488.77,46,120,34,20%,Ring,
490.25,46,120,34,20%,Ring,
491.74,45,120,34,20%,Ring,
493.22,46,122,34,20%,Ring,
494.71,46,120,34,20%,Ring,
496.2,45,122,34,20%,Ring,
497.68,46,121,34,20%,Ring,
499.17,45,121,34,20%,Ring,
500.65,46,119,34,20%,Ring,
502.14,46,121,34,20%,Ring,
503.62,46,120,34,20%,Ring,
505.11,46,121,34,20%,Ring,
506.6,46,120,34,20%,Ring,
508.08,46,123,34,20%,Ring,
509.57,46,120,34,20%,Ring,
511.05,46,122,34,20%,Ring,
512.54,46,120,34,20%,Ring,
514.03,46,121,34,20%,Ring,
515.51,45,121,34,20%,Ring,
517,46,123,34,20%,Ring,
518.48,46,122,34,20%,Ring,
519.97,46,120,34,20%,Ring,
521.45,46,122,34,20%,Ring,
522.94,46,121,34,20%,Ring,
524.43,46,122,34,20%,Ring,
525.91,46,120,34,20%,Ring,
527.4,46,122,34,20%,Ring,
528.88,46,122,34,20%,Ring,
530.37,46,122,34,20%,Ring,
531.86,46,123,34,20%,Ring,
533.34,46,120,34,20%,Ring,
534.83,46,120,34,20%,Ring,
536.31,46,123,34,20%,Ring,
537.8,46,122,34,20%,Ring,
539.28,46,120,34,20%,Ring,
540.77,46,121,34,20%,Ring,
542.26,46,122,34,20%,Ring,
543.74,46,121,34,20%,Ring,
545.23,46,120,34,20%,Ring,
546.71,46,120,34,20%,Ring,
548.2,46,123,34,20%,Ring,
549.69,46,122,34,20%,Ring,
551.17,46,121,34,20%,Ring,
552.66,46,123,34,20%,Ring,
554.14,46,123,34,20%,Ring,
555.63,46,121,34,20%,Ring,
557.12,46,120,34,20%,Ring,
558.6,46,121,34,20%,Ring,
560.09,46,123,34,20%,Ring,
561.57,46,120,34,20%,Ring,
563.06,46,120,34,19%,Ring,
564.54,45,122,34,19%,Ring,
566.03,46,120,34,19%,Ring,
567.52,46,122,34,19%,Ring,
569,46,121,34,19%,Ring,
570.49,46,120,34,19%,Ring,
571.97,46,123,34,19%,Ring,
573.46,46,121,34,19%,Ring,
574.95,46,123,34,19%,Ring,
576.43,45,123,34,18%,Ring,
577.92,46,122,34,18%,Ring,
579.4,46,120,34,18%,Ring,
580.89,46,121,34,18%,Ring,
582.38,46,122,34,18%,Ring,
583.86,45,120,34,18%,Ring,
585.35,46,121,34,18%,Ring,
586.83,46,122,34,18%,Ring,
588.32,46,123,34,18%,Ring,
589.8,45,122,34,18%,Ring,
591.29,46,120,34,18%,Ring,
592.78,46,120,34,18%,Ring,
594.26,46,120,34,18%,Ring,
595.75,46,122,34,18%,Ring,
597.23,46,122,34,18%,Ring,
598.72,46,122,34,18%,Ring,
600.21,46,122,34,18%,Ring,
601.69,46,120,34,18%,Ring,
603.18,45,122,34,18%,Ring,
604.66,46,121,34,18%,Ring,
606.15,45,120,34,18%,Ring,
607.63,46,121,34,18%,Ring,
609.12,46,120,34,18%,Ring,
610.61,46,122,34,18%,Ring,
612.09,46,120,34,18%,Ring,
613.58,46,121,34,18%,Ring,
615.06,46,120,34,18%,Ring,
616.55,45,120,34,18%,Ring,
618.03,46,122,34,18%,Ring,
619.52,46,122,34,18%,Ring,
621.01,46,121,34,18%,Ring,
622.49,46,120,34,18%,Ring,
623.98,46,122,34,18%,Ring,
625.46,46,120,34,18%,Ring,
626.95,46,120,34,18%,Ring,
628.43,46,120,34,18%,Ring,
629.92,45,123,34,18%,Ring,
631.41,46,122,34,18%,Ring,
632.89,46,122,34,18%,Ring,
634.38,46,122,34,18%,Ring,
635.86,46,121,34,18%,Ring,
637.35,46,122,34,18%,Ring,
638.84,46,123,34,17%,Ring,
640.32,46,122,34,17%,Ring,
641.81,46,123,34,17%,Ring,
643.29,46,122,34,17%,Ring,
644.78,46,120,34,17%,Ring,
646.26,46,120,34,17%,Ring,
647.75,46,121,34,17%,Ring,
649.24,46,120,34,17%,Ring,
650.72,46,121,34,17%,Ring,
652.21,46,121,34,17%,Ring,
653.69,46,120,34,17%,Ring,
655.18,46,120,34,18%,Ring,
656.66,46,120,34,18%,Ring,
658.15,46,121,34,18%,Ring,
659.64,46,120,34,18%,Ring,
661.12,46,122,34,18%,Ring,
662.61,46,122,34,18%,Ring,
664.09,46,120,34,18%,Ring,
665.58,46,120,34,18%,Ring,
667.07,46,120,34,18%,Ring,
668.55,46,121,34,18%,Ring,
670.04,46,123,34,18%,Ring,
671.52,46,121,34,18%,Ring,
673.01,46,120,34,18%,Ring,
674.49,46,121,34,18%,Ring,
675.98,46,121,34,18%,Ring,
677.47,46,120,34,18%,Ring,
678.95,46,120,34,18%,Ring,
680.44,46,121,34,18%,Ring,
681.92,46,123,34,18%,Ring,
683.41,45,120,34,18%,Ring,
684.89,46,122,34,18%,Ring,
686.38,46,120,34,18%,Ring,
687.86,46,120,34,18%,Ring,
689.35,46,120,34,18%,Ring,
690.84,45,123,34,18%,Ring,
692.32,46,123,34,19%,Ring,
693.81,46,120,34,19%,Ring,
695.29,46,121,34,19%,Ring,
696.78,46,122,34,19%,Ring,
698.27,46,121,34,19%,Ring,
699.75,46,121,34,19%,Ring,
701.24,46,122,34,19%,Ring,
702.72,46,120,34,19%,Ring,
704.21,46,122,34,19%,Ring,
705.7,46,122,34,19%,Ring,
707.18,46,120,34,19%,Ring,
708.67,46,120,34,19%,Ring,
710.15,46,120,34,19%,Ring,
711.64,46,120,34,19%,Ring,
713.12,46,122,34,19%,Ring,
714.61,45,121,34,19%,Ring,
716.1,46,123,34,19%,Ring,
717.58,46,120,34,19%,Ring,
719.07,45,123,34,19%,Ring,
720.55,46,121,34,19%,Ring,
722.04,46,121,34,19%,Ring,
723.53,46,122,34,19%,Ring,
725.01,46,120,34,19%,Ring,
726.5,46,120,34,19%,Ring,
727.98,45,120,34,19%,Ring,
729.47,46,120,34,19%,Ring,
730.95,46,121,34,19%,Ring,
732.44,45,120,34,19%,Ring,
733.93,46,120,34,19%,Ring,
735.41,46,120,34,19%,Ring,
736.9,46,122,34,19%,Ring,
738.38,46,121,34,19%,Ring,
739.87,45,122,34,19%,Ring,
741.35,46,123,34,19%,Ring,
742.84,46,121,34,19%,Ring,
744.33,46,120,34,19%,Ring,
745.81,46,121,34,20%,Ring,
747.3,45,122,34,20%,Ring,
748.78,46,122,34,20%,Ring,
750.27,46,123,34,20%,Ring,
751.76,46,120,34,20%,Ring,
753.24,46,120,34,20%,Ring,
754.73,46,122,34,20%,Ring,
756.21,46,120,34,20%,Ring,
757.7,46,122,34,20%,Ring,
759.18,45,120,34,20%,Ring,
760.67,46,120,34,20%,Ring,
762.16,46,122,34,20%,Ring,
763.64,46,122,34,20%,Ring,
765.13,46,120,34,20%,Ring,
766.61,46,120,34,20%,Ring,
768.1,46,123,34,20%,Ring,
769.58,46,120,34,20%,Ring,
771.07,45,123,34,20%,Ring,
772.55,46,121,34,20%,Ring,
774.04,46,121,34,20%,Ring,
775.53,46,121,34,20%,Ring,
777.01,46,120,34,20%,Ring,
778.5,46,120,34,19%,Ring,
779.98,46,121,34,20%,Ring,
781.47,45,123,34,20%,Ring,
782.96,45,122,34,19%,Ring,
784.44,46,123,34,20%,Ring,
785.93,46,121,34,19%,Ring,
787.41,45,123,34,20%,Ring,
788.9,46,123,34,20%,Ring,
790.39,45,120,34,20%,Ring,
791.87,46,120,34,19%,Ring,
793.36,46,120,34,20%,Ring,
794.84,46,120,34,20%,Ring,
796.33,46,122,34,20%,Ring,
797.81,46,123,34,20%,Ring,
799.3,46,120,34,20%,Ring,
800.78,46,120,34,20%,Ring,
802.27,46,122,34,20%,Ring,
803.76,45,122,34,20%,Ring,
805.24,45,123,34,20%,Ring,
806.73,46,122,34,20%,Ring,
808.21,46,121,34,20%,Ring,
809.7,46,121,34,20%,Ring,
811.19,46,120,34,20%,Ring,
812.67,46,120,34,20%,Ring,
814.16,46,121,34,20%,Ring,
815.64,45,120,34,20%,Ring,
817.13,45,122,34,20%,Ring,
818.61,45,123,34,20%,Ring,
820.1,45,122,34,20%,Ring,
821.59,46,122,34,20%,Ring,
823.07,46,121,34,20%,Ring,
824.56,45,122,34,20%,Ring,
826.04,45,122,34,20%,Ring,
827.53,46,122,34,20%,Ring,
829.02,46,120,34,20%,Ring,
830.5,46,120,34,20%,Ring,
831.99,45,120,34,20%,Ring,
833.47,46,123,34,20%,Ring,
834.96,46,120,34,20%,Ring,
836.44,46,120,34,21%,Ring,
837.93,46,120,34,21%,Ring,
839.41,46,122,34,21%,Ring,
840.9,45,124,34,21%,Ring,
842.39,46,122,34,21%,Ring,
843.87,46,120,34,21%,Ring,
845.36,45,121,34,21%,Ring,
846.84,46,121,34,21%,Ring,
848.33,46,120,34,21%,Ring,
849.82,46,123,34,21%,Ring,
851.3,46,121,34,21%,Ring,
852.79,46,121,34,21%,Ring,
854.27,46,120,34,21%,Ring,
855.76,46,122,34,21%,Ring,
857.24,46,124,34,21%,Ring,
858.73,46,121,34,21%,Ring,
860.22,45,123,34,21%,Ring,
861.7,46,122,34,21%,Ring,
863.19,46,120,34,21%,Ring,
864.67,46,123,34,21%,Ring,
866.16,45,120,34,21%,Ring,
867.65,46,121,34,21%,Ring,
869.13,46,123,34,21%,Ring,
870.62,46,120,34,21%,Ring,
872.1,46,120,34,21%,Ring,
873.59,46,123,34,21%,Ring,
875.07,46,122,34,21%,Ring,
876.56,46,123,34,21%,Ring,
878.04,46,122,34,21%,Ring,
879.53,46,123,34,21%,Ring,
881.02,46,123,34,21%,Ring,
882.5,46,122,34,21%,Ring,
883.99,46,120,34,21%,Ring,
885.47,46,122,34,21%,Ring,
886.96,46,121,34,21%,Ring,
888.45,46,120,34,21%,Ring,
889.93,46,123,34,21%,Ring,
891.42,46,122,34,21%,Ring,
892.9,46,123,34,21%,Ring,
894.39,46,120,34,21%,Ring,
895.88,45,120,34,21%,Ring,
897.36,46,122,34,21%,Ring,
898.85,46,122,34,21%,Ring,
900.33,45,120,34,21%,Ring,
901.82,46,120,34,21%,Ring,
903.3,46,120,34,21%,Ring,
904.79,46,120,34,21%,Ring,
906.27,46,121,34,21%,Ring,
907.76,45,121,34,21%,Ring,
909.25,46,120,34,21%,Ring,
910.73,46,122,34,21%,Ring,
912.22,46,122,34,21%,Ring,
913.7,46,120,33,21%,Ring,
915.19,46,120,33,21%,Ring,
916.67,46,120,33,21%,Ring,
918.16,45,120,33,21%,Ring,
919.65,46,123,33,21%,Ring,
921.13,46,120,33,21%,Ring,
922.62,46,120,33,21%,Ring,
924.1,46,120,33,21%,Ring,
925.59,46,120,33,21%,Ring,
927.08,46,122,33,22%,Ring,
928.56,46,120,33,22%,Ring,
930.05,46,121,33,22%,Ring,
931.53,45,120,33,22%,Ring,
933.02,45,120,33,22%,Ring,
934.51,45,120,33,22%,Ring,
935.99,46,123,33,22%,Ring,
937.48,46,120,33,22%,Ring,
938.96,45,120,33,22%,Ring,
940.45,46,121,33,22%,Ring,
941.93,46,123,33,22%,Ring,
943.42,46,123,33,22%,Ring,
944.91,46,120,33,22%,Ring,
946.39,46,120,33,22%,Ring,
947.88,46,123,33,22%,Ring,
949.36,46,120,33,22%,Ring,
950.85,46,120,33,22%,Ring,
952.33,46,123,33,22%,Ring,
953.82,46,120,33,22%,Ring,
955.3,46,121,33,22%,Ring,
956.79,46,121,33,22%,Ring,
958.28,45,120,33,22%,Ring,
959.76,45,120,33,22%,Ring,
961.25,46,120,33,22%,Ring,
962.73,45,120,33,22%,Ring,
964.22,46,120,33,22%,Ring,
965.71,45,121,33,22%,Ring,
967.19,46,122,33,22%,Ring,
968.68,46,122,33,22%,Ring,
970.16,46,120,33,22%,Ring,
971.65,45,120,33,22%,Ring,
973.14,46,123,33,22%,Ring,
974.62,45,122,33,22%,Ring,
976.11,46,120,33,22%,Ring,
977.59,46,122,33,22%,Ring,
979.08,46,120,33,22%,Ring,
980.56,46,120,33,22%,Ring,
982.05,46,122,33,22%,Ring,
983.54,46,123,33,22%,Ring,
985.02,46,123,33,23%,Ring,
986.51,46,123,33,22%,Ring,
988,45,122,33,23%,Ring,
989.48,46,122,33,22%,Ring,
990.97,46,120,33,23%,Ring,
992.45,46,123,33,22%,Ring,
993.94,46,122,33,22%,Ring,
995.42,45,122,33,22%,Ring,
996.91,46,121,33,22%,Ring,
998.39,45,120,33,22%,Ring,
999.88,46,120,34,22%,Ring,
1001.37,46,122,34,22%,Ring,
1002.85,45,121,34,22%,Ring,
1004.34,46,120,34,22%,Ring,
1005.82,45,123,34,22%,Ring,
1007.31,46,121,34,22%,Ring,
1008.79,46,120,34,22%,Ring,
1010.28,46,120,34,22%,Ring,
1011.77,46,120,34,22%,Ring,
1013.25,46,123,34,22%,Ring,
1014.74,46,122,34,22%,Ring,
1016.22,46,123,34,22%,Ring,
1017.71,45,121,34,22%,Ring,
1019.2,46,120,34,22%,Ring,
1020.68,46,122,34,22%,Ring,
1022.17,46,120,34,22%,Ring,
1023.65,45,123,34,22%,Ring,
1025.14,46,120,34,22%,Ring,
1026.63,46,123,34,22%,Ring,
1028.11,45,122,34,22%,Ring,
1029.6,46,121,34,22%,Ring,
1031.08,46,120,34,22%,Ring,
1032.57,46,121,34,22%,Ring,
1034.05,46,122,34,22%,Ring,
1035.54,46,120,34,22%,Ring,
1037.03,46,120,34,21%,Ring,
1038.51,46,120,34,21%,Ring,
1040,46,120,34,21%,Ring,
1041.48,45,120,34,21%,Ring,
1042.97,45,121,34,21%,Ring,
1044.45,46,120,34,21%,Ring,
1045.94,46,120,34,21%,Ring,
1047.43,46,122,34,21%,Ring,
1048.91,46,120,34,21%,Ring,
1050.4,46,120,34,21%,Ring,
1051.88,46,120,34,21%,Ring,
1053.37,46,122,34,21%,Ring,
1054.86,46,120,34,21%,Ring,
1056.34,45,121,34,21%,Ring,
1057.83,45,120,34,21%,Ring,
1059.31,46,122,34,21%,Ring,
1060.8,46,122,34,21%,Ring,
1062.29,46,122,34,21%,Ring,
1063.77,46,120,34,21%,Ring,
1065.26,46,120,34,21%,Ring,
1066.74,46,120,34,21%,Ring,
1068.23,46,120,34,21%,Ring,
1069.71,46,122,34,21%,Ring,
1071.2,46,120,34,21%,Ring,
1072.69,46,121,34,21%,Ring,
1074.17,46,121,34,21%,Ring,
1075.66,45,120,34,21%,Ring,
1077.14,46,120,34,21%,Ring,
1078.63,46,120,34,21%,Ring,
1080.12,45,121,34,21%,Ring,
1081.6,46,121,34,21%,Ring,
1083.09,46,121,34,21%,Ring,
1084.57,46,122,34,21%,Ring,
1086.06,45,120,34,20%,Ring,
1087.55,46,122,34,21%,Ring,
1089.03,46,122,34,20%,Ring,
1090.52,46,120,34,21%,Ring,
1092,45,120,34,20%,Ring,
1093.49,46,123,34,20%,Ring,
1094.97,46,120,34,20%,Ring,
1096.46,46,120,34,20%,Ring,
1097.95,46,120,34,20%,Ring,
1099.43,45,121,34,20%,Ring,
1100.92,46,123,34,20%,Ring,
1102.4,46,121,34,20%,Ring,
1103.89,46,121,34,20%,Ring,
1105.38,45,123,34,20%,Ring,
1106.86,46,123,34,20%,Ring,
1108.35,46,122,34,20%,Ring,
1109.83,46,120,34,20%,Ring,
1111.32,46,121,34,20%,Ring,
1112.81,45,120,34,20%,Ring,
1114.29,46,123,34,20%,Ring,
1115.78,46,120,34,20%,Ring,
1117.26,46,120,34,20%,Ring,
1118.75,46,121,34,20%,Ring,
1120.23,45,120,34,20%,Ring,
1121.72,45,123,34,20%,Ring,
1123.21,46,120,34,20%,Ring,
1124.69,46,120,34,20%,Ring,
1126.18,45,122,34,20%,Ring,
1127.66,46,120,34,20%,Ring,
1129.15,46,123,34,20%,Ring,
1130.64,46,120,34,20%,Ring,
1132.12,46,120,34,20%,Ring,
1133.61,46,122,34,20%,Ring,
1135.09,46,122,34,20%,Ring,
1136.58,46,120,34,20%,Ring,
1138.07,46,120,34,20%,Ring,
1139.55,46,120,34,20%,Ring,
1141.04,46,120,34,20%,Ring,
1142.52,45,121,34,20%,Ring,
1144.01,46,122,34,20%,Ring,
1145.5,46,122,34,20%,Ring,
1146.98,46,120,34,20%,Ring,
1148.47,46,122,34,20%,Ring,
1149.95,45,121,34,20%,Ring,
1151.44,46,123,34,20%,Ring,
1152.93,46,120,34,20%,Ring,
1154.41,45,120,34,20%,Ring,
1155.9,45,120,34,20%,Ring,
1157.38,46,123,34,20%,Ring,
1158.87,46,123,34,20%,Ring,
1160.35,46,121,34,20%,Ring,
1161.84,46,120,34,20%,Ring,
1163.33,45,122,34,20%,Ring,
1164.81,46,120,34,20%,Ring,
1166.3,46,120,34,20%,Ring,
1167.78,46,122,34,20%,Ring,
1169.27,46,120,34,19%,Ring,
1170.76,46,120,34,19%,Ring,
1172.24,46,122,34,19%,Ring,
1173.73,46,120,34,19%,Ring,
1175.21,46,120,34,19%,Ring,
1176.7,46,120,34,19%,Ring,
1178.19,46,123,34,19%,Ring,
1179.67,46,120,34,19%,Ring,
1181.16,46,120,34,19%,Ring,
1182.64,46,121,34,19%,Ring,
1184.13,46,122,34,19%,Ring,
1185.61,46,123,34,19%,Ring,
1187.1,46,120,34,19%,Ring,
1188.59,46,122,34,19%,Ring,
1190.07,46,122,34,19%,Ring,
1191.56,46,122,34,19%,Ring,
1193.04,45,120,34,19%,Ring,
1194.53,46,122,34,19%,Ring,
1196.02,45,123,34,19%,Ring,
1197.5,45,122,34,19%,Ring,
1198.99,45,123,34,19%,Ring,
1200.47,46,120,34,19%,Ring,
1201.96,46,120,34,19%,Ring,
1203.44,45,120,34,19%,Ring,
1204.93,46,120,34,19%,Ring,
1206.42,46,120,34,19%,Ring,
1207.9,46,120,34,19%,Ring,
1209.39,46,120,34,19%,Ring,
1210.88,45,120,34,19%,Ring,
1212.36,46,120,34,19%,Ring,
1213.85,46,120,34,19%,Ring,
1215.33,46,120,34,19%,Ring,
1216.82,45,122,34,19%,Ring,
1218.31,46,120,34,19%,Ring,
1219.79,46,120,34,19%,Ring,
1221.28,46,120,34,19%,Ring,
1222.76,46,122,34,19%,Ring,
1224.25,46,122,34,19%,Ring,
1225.73,46,120,34,19%,Ring,
1227.22,46,123,34,19%,Ring,
1228.7,46,122,34,19%,Ring,
1230.19,46,121,34,19%,Ring,
1231.68,46,120,34,19%,Ring,
1233.16,46,120,34,19%,Ring,
1234.65,46,120,34,19%,Ring,
1236.14,45,122,34,19%,Ring,
1237.62,45,120,34,19%,Ring,
1239.11,46,121,34,19%,Ring,
1240.59,46,119,34,19%,Ring,
1242.08,46,120,34,19%,Ring,
1243.56,46,123,34,19%,Ring,
1245.05,45,123,34,19%,Ring,
1246.54,45,122,34,19%,Ring,
1248.02,45,120,34,19%,Ring,
1249.51,46,120,34,19%,Ring,
1250.99,46,120,34,19%,Ring,
1252.48,46,123,34,19%,Ring,
1253.97,46,120,34,19%,Ring,
1255.45,46,120,34,19%,Ring,
1256.94,46,121,34,19%,Ring,
1258.42,46,120,34,19%,Ring,
1259.91,46,119,34,19%,Ring,
1261.4,46,123,34,19%,Ring,
1262.88,45,120,34,19%,Ring,
1264.37,45,122,34,19%,Ring,
1265.85,45,123,34,19%,Ring,
1267.34,46,123,34,19%,Ring,
1268.82,46,120,34,19%,Ring,
1270.31,46,121,34,19%,Ring,
1271.8,46,122,34,19%,Ring,
1273.28,46,120,34,19%,Ring,
1274.77,46,120,34,19%,Ring,
1276.26,46,123,34,19%,Ring,
1277.74,46,120,34,19%,Ring,
1279.23,46,122,34,19%,Ring,
1280.71,46,120,34,19%,Ring,
1282.2,46,122,34,20%,Ring,
1283.68,45,123,34,19%,Ring,
1285.17,46,120,34,20%,Ring,
1286.66,46,120,34,20%,Ring,
1288.14,46,120,34,20%,Ring,
1289.63,45,122,34,20%,Ring,
1291.11,46,120,34,20%,Ring,
1292.6,45,120,34,20%,Ring,
1294.08,46,122,34,20%,Ring,
1295.57,46,120,34,20%,Ring,
1297.06,46,120,34,20%,Ring,
1298.54,46,120,34,20%,Ring,
1300.03,46,120,34,20%,Ring,
1301.52,45,120,34,20%,Ring,
1303,46,121,34,20%,Ring,
1304.49,46,120,34,20%,Ring,
1305.97,46,120,34,20%,Ring,
1307.46,45,121,34,20%,Ring,
1308.94,46,120,34,20%,Ring,
1310.43,46,121,34,20%,Ring,
1311.92,45,122,34,20%,Ring,
1313.4,46,123,34,20%,Ring,
1314.89,46,122,34,20%,Ring,
1316.37,46,120,34,20%,Ring,
1317.86,45,120,34,20%,Ring,
1319.34,46,120,34,20%,Ring,
1320.83,46,122,34,20%,Ring,
1322.32,45,121,34,20%,Ring,
1323.8,46,120,34,20%,Ring,
1325.29,46,122,34,20%,Ring,
1326.78,46,121,34,20%,Ring,
1328.26,46,121,34,20%,Ring,
1329.75,46,122,34,20%,Ring,
1331.23,46,120,34,20%,Ring,
1332.72,46,123,34,20%,Ring,
1334.2,46,121,34,20%,Ring,
1335.69,46,121,34,20%,Ring,
1337.18,46,120,34,20%,Ring,
1338.66,46,120,34,20%,Ring,
1340.15,46,121,34,20%,Ring,
1341.63,46,120,34,20%,Ring,
1343.12,46,122,34,20%,Ring,
1344.6,46,124,34,20%,Ring,
1346.09,46,123,34,20%,Ring,
1347.58,46,123,34,20%,Ring,
1349.06,46,123,34,20%,Ring,
1350.55,46,120,34,20%,Ring,
1352.03,46,122,34,20%,Ring,
1353.52,46,120,34,20%,Ring,
1355.01,46,120,34,20%,Ring,
1356.49,46,120,34,20%,Ring,
1357.98,46,122,34,20%,Ring,
1359.46,46,123,34,20%,Ring,
1360.95,46,122,34,20%,Ring,
1362.44,46,121,34,20%,Ring,
1363.92,46,121,34,20%,Ring,
1365.41,46,122,34,20%,Ring,
1366.89,46,120,34,20%,Ring,
1368.38,46,122,34,20%,Ring,
1369.86,46,120,34,20%,Ring,
1371.35,46,120,34,20%,Ring,
1372.83,46,120,34,20%,Ring,
1374.32,46,120,34,20%,Ring,
1375.81,46,120,34,20%,Ring,
1377.29,46,119,34,20%,Ring,
1378.78,46,122,34,21%,Ring,
1380.26,46,123,34,21%,Ring,
1381.75,46,119,34,21%,Ring,
1383.24,46,120,34,21%,Ring,
1384.72,46,122,34,21%,Ring,
1386.21,46,122,33,21%,Ring,
1387.69,46,120,33,21%,Ring,
1389.18,46,120,33,21%,Ring,
1390.67,46,121,33,21%,Ring,
1392.15,46,120,33,22%,Ring,
1393.64,46,121,33,22%,Ring,
1395.12,46,120,33,22%,Ring,
1396.61,46,123,33,22%,Ring,
1398.09,46,120,33,22%,Ring,
1399.58,46,120,33,22%,Ring,
1401.07,46,120,33,22%,Ring,
1402.55,46,122,33,23%,Ring,
1404.04,46,123,33,23%,Ring,
1405.52,46,120,33,23%,Ring,
1407.01,46,120,32,22%,Ring,
1408.5,46,122,32,22%,Ring,
1409.98,46,122,32,22%,Ring,
1411.47,46,120,32,23%,Ring,
1412.95,46,119,32,23%,Ring,
1414.44,45,122,32,23%,Ring,
1415.93,46,120,32,23%,Ring,
1417.41,46,122,32,23%,Ring,
1418.9,46,123,32,23%,Ring,
1420.38,46,120,32,23%,Ring,
1421.87,46,123,32,24%,Ring,
1423.35,46,120,32,24%,Ring,
1424.84,46,122,32,24%,Ring,
1426.33,46,122,32,24%,Ring,
1427.81,46,120,32,24%,Ring,
1429.3,46,121,32,24%,Ring,
1430.78,46,123,31,24%,Ring,
1432.27,46,120,31,24%,Ring,
1433.75,46,120,31,24%,Ring,
1435.24,46,121,31,24%,Ring,
1436.73,46,120,31,26%,Ring,
1438.21,46,122,31,27%,Ring,
1439.7,45,123,31,27%,Ring,
1441.18,46,123,31,27%,Ring,
1442.67,46,122,31,27%,Ring,
1444.16,49,122,31,26%,Ring,
1445.64,49,122,31,26%,Ring,
1447.13,49,122,31,26%,Ring,
1448.61,48,121,31,26%,Ring,
1450.1,48,121,31,26%,Ring,
1451.59,49,120,31,25%,Ring,
1453.07,48,120,31,25%,Ring,
1454.56,48,120,31,25%,Ring,
1456.05,49,121,31,25%,Ring,
1457.53,48,122,31,25%,Ring,
1459.02,49,120,31,25%,Ring,
1460.5,49,121,31,25%,Ring,
1461.99,49,121,31,25%,Ring,
1463.47,49,120,31,25%,Ring,
1464.96,48,120,31,25%,Ring,
1466.45,49,120,31,25%,Ring,
1467.93,48,121,31,25%,Ring,
1469.42,49,120,31,25%,Ring,
1470.9,49,120,31,25%,Ring,
1472.39,49,120,31,25%,Ring,
1473.88,49,120,31,25%,Ring,
1475.36,49,121,31,25%,Ring,
1476.85,49,120,31,25%,Ring,
1478.33,48,121,31,25%,Ring,
1479.82,49,120,31,25%,Ring,
1481.31,49,122,31,26%,Ring,
1482.79,49,122,31,26%,Ring,
1484.28,49,122,31,26%,Ring,
1485.76,49,121,31,26%,Ring,
1487.25,49,121,30,25%,Ring,
1488.74,49,121,30,25%,Ring,
1490.22,48,122,30,25%,Ring,
1491.71,49,119,30,25%,Ring,
1493.19,49,119,30,25%,Ring,
1494.68,49,120,30,25%,Ring,
1496.17,49,120,30,26%,Ring,
1497.65,49,121,30,26%,Ring,
1499.14,49,121,30,26%,Ring,
1500.62,49,120,30,26%,Ring,
1502.11,48,121,30,26%,Ring,
1503.59,49,121,30,26%,Ring,
1505.08,49,121,30,26%,Ring,
1506.57,49,120,30,26%,Ring,
1508.05,48,120,30,26%,Ring,
1509.54,49,120,30,26%,Ring,
1511.03,48,121,30,26%,Ring,
1512.51,49,120,30,27%,Ring,
1514,49,121,30,27%,Ring,
1515.48,48,121,30,27%,Ring,
1516.97,48,120,30,27%,Ring,
1518.45,49,121,30,27%,Ring,
1519.94,49,122,30,27%,Ring,
1521.43,49,121,30,27%,Ring,
1522.91,49,121,30,27%,Ring,
1524.4,48,120,30,27%,Ring,
1525.88,48,120,30,27%,Ring,
1527.37,49,120,30,27%,Ring,
1528.86,48,122,30,27%,Ring,
1530.34,49,120,30,27%,Ring,
1531.83,49,122,30,27%,Ring,
1533.31,49,120,30,27%,Ring,
1534.8,48,120,29,27%,Ring,
1536.29,49,120,29,27%,Ring,
1537.77,49,119,29,28%,Ring,
1539.26,48,122,29,28%,Ring,
1540.74,48,121,29,28%,Ring,
1542.23,49,122,29,28%,Ring,
1543.71,49,120,29,28%,Ring,
1545.2,48,120,29,28%,Ring,
1546.69,49,122,29,28%,Ring,
1548.17,49,121,29,28%,Ring,
1549.66,48,122,29,28%,Ring,
1551.14,49,121,29,28%,Ring,
1552.63,48,121,29,28%,Ring,
1554.12,48,120,29,29%,Ring,
1555.6,49,120,29,29%,Ring,
1557.09,48,120,29,29%,Ring,
1558.57,48,121,29,29%,Ring,
1560.06,48,120,29,29%,Ring,
1561.55,49,122,29,29%,Ring,
1563.03,48,121,29,29%,Ring,
1564.52,48,121,29,29%,Ring,
1566,49,121,29,29%,Ring,
1567.49,48,121,29,29%,Ring,
1568.97,48,121,29,29%,Ring,
1570.46,49,121,29,29%,Ring,
1571.95,49,121,29,30%,Ring,
1573.43,48,121,29,30%,Ring,
1574.92,49,121,29,30%,Ring,
1576.41,49,122,29,30%,Ring,
1577.89,48,122,29,30%,Ring,
1579.38,48,122,29,30%,Ring,
1580.86,48,120,29,30%,Ring,
1582.35,48,120,29,30%,Ring,
1583.84,48,120,29,30%,Ring,
1585.32,49,120,29,30%,Ring,
1586.81,48,121,29,30%,Ring,
1588.29,48,121,29,30%,Ring,
1589.78,48,119,29,30%,Ring,
1591.27,49,120,29,33%,Ring,
1592.75,48,120,29,32%,Ring,
1594.24,48,120,29,32%,Ring,
1595.72,49,120,29,32%,Ring,
1597.21,48,121,29,32%,Ring,
1598.69,48,120,29,32%,Ring,
1600.18,48,122,29,32%,Ring,
1601.67,49,120,28,31%,Ring,
1603.15,48,120,28,31%,Ring,
1604.64,49,122,28,30%,Ring,
1606.12,48,121,28,31%,Ring,
1607.61,48,120,28,31%,Ring,
1609.1,48,121,28,31%,Ring,
1610.58,48,122,28,31%,Ring,
1612.07,47,122,28,31%,Ring,
1613.55,48,122,28,31%,Ring,
1615.04,48,121,28,31%,Ring,
1616.53,48,121,28,31%,Ring,
1618.01,48,122,28,31%,Ring,
1619.5,48,120,28,31%,Ring,
1620.98,48,121,28,31%,Ring,
1622.47,49,121,28,31%,Ring,
1623.95,48,120,28,31%,Ring,
1625.44,48,121,28,31%,Ring,
1626.93,48,122,28,31%,Ring,
1628.41,48,121,28,31%,Ring,
1629.9,48,120,28,31%,Ring,
1631.39,48,120,28,31%,Ring,
1632.87,48,122,28,31%,Ring,
1634.36,48,122,28,31%,Ring,
1635.84,48,120,28,31%,Ring,
1637.33,48,120,28,31%,Ring,
1638.81,48,120,28,31%,Ring,
1640.3,48,120,28,31%,Ring,
1641.79,48,121,28,31%,Ring,
1643.27,48,120,28,31%,Ring,
1644.76,48,120,28,31%,Ring,
1646.24,48,121,28,31%,Ring,
1647.73,48,120,28,31%,Ring,
1649.21,48,119,28,31%,Ring,
1650.7,48,120,28,31%,Ring,
1652.19,48,121,28,31%,Ring,
1653.67,48,121,28,31%,Ring,
1655.16,48,121,28,31%,Ring,
1656.64,48,120,28,31%,Ring,
1658.13,48,122,28,31%,Ring,
1659.62,48,122,28,31%,Ring,
1661.1,48,121,28,30%,Ring,
1662.59,48,121,28,31%,Ring,
1664.07,49,121,28,30%,Ring,
1665.56,48,120,28,31%,Ring,
1667.05,48,120,28,31%,Ring,
1668.53,48,121,28,31%,Ring,
1670.02,48,122,28,31%,Ring,
1671.5,48,121,28,31%,Ring,
1672.99,48,120,28,32%,Ring,
1674.48,48,120,28,32%,Ring,
1675.96,48,119,28,32%,Ring,
1677.45,48,122,28,32%,Ring,
