# Supplementary material for: Design of a hazard prediction system with intelligent multimodal fusion based on artificial intelligence & internet of things technology: taking a crib as an example
Source: PeerJ Comput Sci. 2024 Oct 29;10:e2404. doi: 10.7717/peerj-cs.2404 (PMC11623082; doi:10.7717/peerj-cs.2404)
Supplement: Supplemental Information 3 [file peerj-cs-10-2404-s003.zip › Data/test_data_source/real-time-status1.csv]

82.84,46,9,37,31%,Non,
84.12,46,9,37,30%,Non,
85.4,46,0,37,25%,Ring,
86.9,46,0,37,24%,Ring��
88.4,46,51,37,27%,Non,
89.69,46,45,37,24%,Non,
90.97,45,120,37,24%,Non,
92.25,45,122,37,25%,Non,
93.54,45,121,38,28%,Non,
94.82,46,122,38,30%,Non,
96.11,45,122,38,32%,Non,
97.4,46,121,38,33%,Non,
98.68,46,121,38,34%,Non,
99.97,46,122,38,35%,Non,
101.25,45,121,38,35%,Non,
102.54,45,121,38,34%,Non,
103.82,46,123,38,33%,Non,
105.11,46,123,38,34%,Non,
106.4,45,122,38,33%,Non,
107.68,46,123,38,32%,Non,
108.97,45,122,38,32%,Non,
110.25,45,33,38,31%,Non,
111.54,46,29,38,32%,Non,
112.82,45,29,38,32%,Non,
114.1,45,30,38,32%,Non,
115.38,45,123,38,32%,Non,
116.66,45,121,38,31%,Non,
117.95,45,121,38,32%,Non,
119.23,45,120,38,31%,Non,
120.52,45,121,38,31%,Non,
121.8,45,120,38,31%,Non,
123.09,45,120,38,32%,Non,
124.38,45,122,38,32%,Non,
125.66,45,34,38,33%,Non,
126.94,46,122,38,34%,Non,
128.23,45,35,38,35%,Non,
129.51,45,120,38,35%,Non,
130.8,45,123,38,36%,Non,
132.08,45,121,37,34%,Non,
133.37,45,121,37,33%,Non,
134.65,45,124,37,34%,Non,
135.94,45,121,37,35%,Non,
137.22,45,121,37,35%,Non,
138.51,45,123,37,35%,Non,
139.8,47,121,37,33%,Non,
141.08,46,121,37,34%,Non,
142.37,46,121,37,35%,Non,
143.65,46,123,37,37%,Non,
144.94,46,123,37,38%,Non,
146.23,46,122,37,38%,Non,
147.51,46,120,37,37%,Non,
148.8,46,121,37,38%,Non,
150.08,46,121,37,39%,Non,
151.37,46,123,37,39%,Non,
152.65,46,121,37,39%,Non,
153.94,46,123,37,39%,Non,
155.23,46,124,36,40%,Non,
156.51,46,123,36,40%,Non,
157.8,46,121,36,40%,Non,
159.08,46,122,36,40%,Non,
160.37,46,121,36,40%,Non,
161.65,46,120,36,39%,Non,
162.94,45,121,36,39%,Non,
164.23,46,122,37,39%,Non,
165.51,46,122,37,39%,Non,
166.8,45,120,37,38%,Non,
168.08,45,120,37,38%,Non,
169.37,46,121,37,38%,Non,
170.66,46,124,37,38%,Non,
171.94,45,123,37,39%,Non,
173.23,46,123,37,39%,Non,
174.51,45,122,37,40%,Non,
175.8,45,123,38,43%,Non,
177.09,45,121,38,41%,Non,
178.37,45,121,38,40%,Non,
179.66,46,123,38,41%,Non,
180.94,45,121,38,40%,Non,
182.23,46,123,38,40%,Non,
183.51,46,123,38,41%,Non,
184.8,46,120,38,39%,Non,
186.09,46,122,38,38%,Non,
187.37,46,123,38,40%,Non,
188.66,46,121,38,41%,Non,
189.94,46,121,38,40%,Non,
191.23,46,122,38,41%,Non,
192.52,46,120,38,43%,Non,
193.8,46,120,38,45%,Non,
195.09,47,121,38,44%,Non,
196.37,46,120,38,42%,Non,
197.66,46,122,38,44%,Non,
198.94,46,122,38,47%,Non,
200.23,46,121,38,46%,Non,
201.52,46,123,38,44%,Non,
202.8,46,120,38,46%,Non,
204.09,46,122,38,45%,Non,
205.37,46,122,38,47%,Non,
206.66,47,121,38,48%,Non,
207.95,47,121,38,49%,Non,
209.23,46,122,38,45%,Non,
210.52,45,124,38,45%,Non,
211.8,45,120,38,44%,Non,
213.09,45,121,38,44%,Non,
214.38,46,122,38,45%,Non,
215.66,46,123,38,45%,Non,
216.95,45,121,38,46%,Non,
218.23,45,123,38,46%,Non,
219.52,45,122,38,47%,Non,
220.8,45,121,38,47%,Non,
222.09,46,120,38,46%,Non,
223.38,45,122,38,46%,Non,
224.66,45,120,37,44%,Non,
225.95,46,121,37,44%,Non,
227.23,46,120,37,42%,Non,
228.52,46,121,37,43%,Non,
229.81,45,123,37,40%,Non,
231.09,46,124,37,39%,Non,
232.38,46,120,37,41%,Non,
233.66,46,120,37,39%,Non,
234.95,46,120,37,38%,Non,
236.24,46,120,37,38%,Non,
237.52,46,122,37,41%,Non,
238.81,46,122,37,41%,Non,
240.09,46,123,37,39%,Non,
241.38,46,121,37,37%,Non,
242.66,46,121,37,38%,Non,
243.95,46,123,37,37%,Non,
245.24,46,121,37,37%,Non,
246.52,46,123,37,36%,Non,
247.81,46,120,37,37%,Non,
249.09,46,121,37,38%,Non,
250.38,46,123,37,39%,Non,
251.66,46,122,37,41%,Non,
252.95,45,122,37,43%,Non,
254.24,46,122,37,42%,Non,
255.52,46,123,37,41%,Non,
256.81,46,120,37,39%,Non,
258.1,47,123,36,39%,Non,
259.38,47,124,36,38%,Non,
260.67,47,123,36,36%,Non,
261.95,47,123,36,36%,Non,
263.24,47,123,36,35%,Non,
264.52,46,121,36,34%,Non,
265.81,46,122,36,33%,Non,
267.1,46,122,36,35%,Non,
268.38,47,121,36,34%,Non,
269.67,47,122,36,33%,Non,
270.95,46,121,36,33%,Non,
272.24,46,121,36,32%,Non,
273.52,47,121,36,31%,Non,
274.81,47,121,36,31%,Non,
276.1,47,122,36,30%,Non,
277.38,46,123,36,30%,Non,
278.67,46,124,36,30%,Non,
279.95,46,121,36,29%,Non,
281.24,47,121,36,29%,Non,
282.52,46,123,36,28%,Non,
283.81,47,121,36,28%,Non,
285.1,46,122,36,28%,Non,
286.38,47,120,36,28%,Non,
287.67,47,121,36,27%,Non,
288.95,47,121,36,27%,Non,
290.24,47,121,36,27%,Non,
291.53,46,123,36,27%,Non,
292.81,46,120,36,27%,Non,
294.1,46,121,36,26%,Non,
295.38,47,121,36,26%,Non,
296.67,47,121,36,26%,Non,
297.95,46,123,36,26%,Non,
299.24,47,122,36,26%,Non,
300.53,48,120,36,26%,Non,
301.81,48,123,36,27%,Non,
303.1,48,121,36,28%,Non,
304.38,48,124,36,29%,Non,
305.67,47,121,36,29%,Non,
306.95,48,124,36,30%,Non,
308.24,48,121,36,30%,Non,
309.53,48,121,37,30%,Non,
310.81,48,121,37,30%,Non,
312.1,48,120,37,30%,Non,
313.38,47,123,37,30%,Non,
314.67,48,121,37,30%,Non,
315.96,48,120,37,30%,Non,
317.24,48,121,37,30%,Non,
318.53,48,121,37,29%,Non,
319.81,46,122,37,29%,Non,
321.1,46,122,37,28%,Non,
322.39,46,121,37,28%,Non,
323.67,46,120,37,27%,Non,
324.96,46,122,38,27%,Non,
326.24,46,121,38,27%,Non,
327.53,46,122,38,26%,Non,
328.81,46,120,38,26%,Non,
330.1,46,122,38,25%,Non,
331.39,46,124,38,24%,Non,
332.67,46,123,38,24%,Non,
333.96,46,121,38,24%,Non,
335.24,46,123,38,23%,Non,
336.53,46,123,38,23%,Non,
337.82,46,123,38,23%,Non,
339.1,47,123,38,22%,Non,
340.39,46,121,38,22%,Non,
341.67,47,121,38,22%,Non,
342.96,47,121,38,21%,Non,
344.25,46,120,38,21%,Non,
345.53,47,120,38,21%,Non,
346.82,47,121,37,20%,Non,
348.1,47,121,37,20%,Non,
349.39,47,121,37,20%,Non,
350.67,46,123,37,20%,Non,
351.96,46,123,37,20%,Non,
353.25,47,122,37,20%,Non,
354.53,47,123,37,19%,Non,
355.82,46,123,37,20%,Non,
357.1,47,123,37,20%,Non,
358.39,47,123,37,20%,Non,
359.67,47,121,37,20%,Non,
360.96,46,121,37,20%,Non,
362.25,46,123,37,20%,Non,
363.53,47,121,37,20%,Non,
364.82,47,123,37,20%,Non,
366.1,47,124,37,20%,Non,
367.39,47,123,37,20%,Non,
368.67,46,123,37,20%,Non,
369.96,46,120,37,20%,Non,
371.25,47,123,37,20%,Non,
372.53,46,123,37,20%,Non,
373.82,46,122,37,20%,Non,
375.11,47,123,37,20%,Non,
376.39,47,120,37,20%,Non,
377.68,47,123,37,20%,Non,
378.96,47,123,37,20%,Non,
380.25,46,122,37,20%,Non,
381.53,47,123,37,20%,Non,
382.82,46,121,37,20%,Non,
384.11,46,120,37,20%,Non,
385.39,46,122,37,20%,Non,
386.68,47,124,37,20%,Non,
387.96,47,123,37,20%,Non,
389.25,47,121,37,20%,Non,
390.54,47,120,37,20%,Non,
391.82,47,121,37,20%,Non,
393.11,46,121,36,20%,Non,
394.39,47,120,36,20%,Non,
395.68,46,122,36,20%,Non,
396.96,47,121,36,20%,Non,
398.25,48,121,36,20%,Non,
399.54,48,121,36,21%,Non,
400.82,48,120,36,22%,Non,
402.11,48,124,36,24%,Non,
403.39,48,123,37,25%,Non,
404.68,47,123,36,26%,Non,
405.96,48,123,37,26%,Non,
407.25,48,121,37,27%,Non,
408.54,48,123,37,26%,Non,
409.82,45,121,37,26%,Non,
411.11,45,120,37,26%,Non,
412.39,45,121,37,25%,Non,
413.68,45,122,37,25%,Non,
414.96,45,123,37,24%,Non,
416.25,45,123,37,24%,Non,
417.54,45,121,37,23%,Non,
418.82,45,122,37,23%,Non,
420.11,46,120,37,23%,Non,
421.39,46,121,37,22%,Non,
422.68,46,120,37,22%,Non,
423.96,45,120,37,21%,Non,
425.25,45,122,37,21%,Non,
426.54,46,121,37,21%,Non,
427.82,45,123,37,21%,Non,
429.11,46,122,37,21%,Non,
430.39,46,123,37,20%,Non,
431.68,45,123,37,20%,Non,
432.97,45,122,37,20%,Non,
434.25,45,123,37,20%,Non,
435.54,46,121,37,20%,Non,
436.82,46,120,37,20%,Non,
438.11,46,121,37,20%,Non,
439.39,46,124,37,20%,Non,
440.68,46,120,37,19%,Non,
441.97,46,121,37,19%,Non,
443.25,45,121,37,19%,Non,
444.54,46,122,37,19%,Non,
445.82,46,121,37,19%,Non,
447.11,46,120,37,19%,Non,
448.39,46,121,37,20%,Non,
449.68,46,121,37,19%,Non,
450.97,45,122,37,20%,Non,
452.25,46,121,37,20%,Non,
453.54,46,123,37,20%,Non,
454.82,46,120,37,20%,Non,
456.11,46,121,37,20%,Non,
457.39,46,120,37,20%,Non,
458.68,46,121,36,20%,Non,
459.97,46,123,36,20%,Non,
461.25,46,120,36,20%,Non,
462.54,46,121,36,20%,Non,
463.82,48,121,36,20%,Non,
465.11,47,123,36,20%,Non,
466.39,47,121,36,21%,Non,
467.68,47,53,36,22%,Non,
468.96,47,54,36,24%,Non,
470.24,46,123,36,25%,Non,
471.53,46,120,36,26%,Non,
472.82,46,121,36,27%,Non,
474.1,46,50,36,27%,Non,
475.38,46,51,36,28%,Non,
476.66,46,120,37,28%,Non,
477.95,45,122,37,29%,Non,
479.24,47,120,37,29%,Non,
480.52,48,121,37,29%,Non,
481.81,47,122,37,28%,Non,
483.09,47,122,37,28%,Non,
484.38,47,123,37,28%,Non,
485.66,47,123,37,27%,Non,
486.95,47,122,37,27%,Non,
488.24,47,120,37,26%,Non,
489.52,47,121,37,26%,Non,
490.81,47,122,37,25%,Non,
492.09,47,120,37,25%,Non,
493.38,47,121,37,24%,Non,
494.67,47,120,37,24%,Non,
495.95,47,122,37,23%,Non,
497.24,47,120,37,23%,Non,
498.52,47,123,37,23%,Non,
499.81,47,123,37,22%,Non,
501.09,47,120,37,22%,Non,
502.38,47,120,37,22%,Non,
503.67,47,121,37,22%,Non,
504.95,47,121,37,22%,Non,
506.24,47,121,37,22%,Non,
507.52,47,123,37,22%,Non,
508.81,47,121,37,21%,Non,
510.1,47,122,37,21%,Non,
511.38,47,120,37,21%,Non,
512.67,47,122,37,21%,Non,
513.95,47,120,37,21%,Non,
515.24,47,120,37,21%,Non,
516.53,47,123,37,21%,Non,
517.81,47,122,37,21%,Non,
519.1,47,123,36,21%,Non,
520.38,47,123,36,21%,Non,
521.67,48,121,36,21%,Non,
522.95,48,121,36,22%,Non,
524.24,48,121,36,22%,Non,
525.52,48,120,36,24%,Non,
526.81,48,120,36,26%,Non,
528.1,48,121,36,27%,Non,
529.38,48,121,36,28%,Non,
530.67,48,122,36,30%,Non,
531.95,48,123,36,31%,Non,
533.24,48,120,37,32%,Non,
534.53,48,120,37,32%,Non,
535.81,48,121,37,33%,Non,
537.1,48,122,37,34%,Non,
538.38,45,121,37,35%,Non,
539.67,46,123,37,34%,Non,
540.95,45,122,37,35%,Non,
542.24,46,121,37,34%,Non,
543.53,46,120,37,33%,Non,
544.81,46,120,37,32%,Non,
546.1,46,121,37,31%,Non,
547.38,46,123,37,30%,Non,
548.67,46,121,37,29%,Non,
549.95,46,120,37,29%,Non,
551.24,46,121,37,28%,Non,
552.53,46,120,37,28%,Non,
553.81,46,121,37,27%,Non,
555.1,46,121,37,26%,Non,
556.38,46,122,37,26%,Non,
557.67,46,122,37,25%,Non,
558.95,46,122,37,25%,Non,
560.24,46,120,37,25%,Non,
561.53,46,123,37,24%,Non,
562.81,46,122,37,24%,Non,
564.1,46,121,37,24%,Non,
565.38,46,120,37,24%,Non,
566.67,46,120,37,24%,Non,
567.96,46,120,36,23%,Non,
569.24,46,123,36,23%,Non,
570.53,46,121,36,23%,Non,
571.81,46,120,36,23%,Non,
573.1,46,120,36,23%,Non,
574.38,46,121,36,23%,Non,
575.67,46,120,36,23%,Non,
576.96,46,121,36,23%,Non,
578.24,45,123,36,24%,Non,
579.53,45,120,36,25%,Non,
580.81,45,123,36,26%,Non,
582.1,45,122,36,27%,Non,
583.39,45,122,36,28%,Non,
584.67,45,123,36,29%,Non,
585.96,45,120,36,30%,Non,
587.24,45,120,36,30%,Non,
588.53,45,120,36,30%,Non,
589.81,45,122,36,30%,Non,
591.1,45,122,36,30%,Non,
592.39,45,123,36,30%,Non,
593.67,46,123,37,31%,Non,
594.96,45,120,37,31%,Non,
596.24,45,124,37,31%,Non,
597.53,45,123,37,31%,Non,
598.81,45,123,37,31%,Non,
600.1,30,122,37,31%,Non,
601.39,45,122,37,31%,Non,
602.67,53,122,37,31%,Ring,
604.16,44,123,37,30%,Non,
605.45,46,120,37,30%,Non,
606.73,47,120,37,29%,Non,
608.02,53,122,37,28%,Ring,
609.5,44,121,37,28%,Non,
610.79,39,123,37,27%,Non,
612.07,45,123,37,27%,Non,
613.36,45,120,37,26%,Non,
614.64,44,23,37,26%,Non,
615.92,42,125,37,25%,Non,
617.21,40,101,37,25%,Non,
618.5,36,120,37,25%,Non,
619.78,39,120,37,24%,Non,
621.07,48,121,37,24%,Non,
622.35,55,123,37,24%,Ring,
623.84,50,122,37,23%,Non,
625.13,29,120,37,23%,Non,
626.41,34,123,37,23%,Non,
627.7,51,123,37,23%,Ring,
629.18,59,120,37,23%,Ring,
630.67,46,120,37,22%,Non,
631.95,27,121,37,22%,Non,
633.24,40,123,36,22%,Non,
634.53,55,123,36,22%,Ring,
636.01,54,120,36,22%,Ring,
637.5,41,123,36,22%,Non,
638.78,37,122,36,22%,Non,
640.07,50,123,36,22%,Non,
641.35,47,124,36,22%,Non,
642.64,43,120,36,22%,Non,
643.93,39,121,36,24%,Non,
645.21,44,123,36,27%,Non,
646.5,44,122,36,29%,Non,
647.78,42,124,36,31%,Non,
649.07,40,123,36,32%,Non,
650.35,44,122,36,34%,Non,
651.64,44,121,36,35%,Non,
652.93,44,123,36,35%,Non,
654.21,46,123,36,34%,Non,
655.5,46,105,36,35%,Non,
656.78,46,121,36,35%,Non,
658.07,45,123,37,35%,Non,
659.35,46,121,36,35%,Non,
660.64,46,123,37,35%,Non,
661.93,46,120,37,35%,Non,
663.21,45,122,37,36%,Non,
664.5,46,121,37,36%,Non,
665.78,46,123,37,36%,Non,
667.07,46,121,37,36%,Non,
668.35,46,122,37,36%,Non,
669.64,46,121,37,36%,Non,
670.93,46,121,37,36%,Non,
672.21,46,121,37,36%,Non,
673.5,46,121,37,36%,Non,
674.78,45,121,37,36%,Non,
676.07,46,122,37,36%,Non,
677.36,47,121,37,35%,Non,
678.64,47,121,37,34%,Non,
679.93,47,121,37,35%,Non,
681.21,47,120,37,34%,Non,
682.5,47,120,37,33%,Non,
683.78,47,121,37,32%,Non,
685.07,47,121,37,31%,Non,
686.36,47,123,37,30%,Non,
687.64,47,121,37,29%,Non,
688.93,47,121,37,28%,Non,
690.21,47,120,37,27%,Non,
691.5,47,120,37,27%,Non,
692.79,47,120,37,26%,Non,
694.07,47,123,37,26%,Non,
695.36,47,121,37,25%,Non,
696.64,47,121,37,25%,Non,
697.93,47,120,37,24%,Non,
699.21,47,123,37,24%,Non,
700.5,47,121,37,24%,Non,
701.79,47,121,37,24%,Non,
703.07,47,121,37,23%,Non,
704.36,47,123,37,23%,Non,
705.64,47,123,37,23%,Non,
706.93,47,124,37,23%,Non,
708.22,47,123,37,23%,Non,
709.5,47,122,37,22%,Non,
710.79,47,121,37,22%,Non,
712.07,47,121,37,22%,Non,
713.36,47,123,36,22%,Non,
714.65,47,123,36,22%,Non,
715.93,47,120,36,22%,Non,
717.22,47,121,36,22%,Non,
718.5,47,120,36,22%,Non,
719.79,47,123,36,22%,Non,
721.07,48,123,36,22%,Non,
722.36,48,121,36,24%,Non,
723.65,48,123,36,25%,Non,
724.93,47,124,36,27%,Non,
726.22,47,122,36,28%,Non,
727.5,48,123,36,30%,Non,
728.79,49,123,36,31%,Non,
730.08,48,121,36,32%,Non,
731.36,48,122,36,34%,Non,
732.65,48,123,36,35%,Non,
733.93,48,123,36,35%,Non,
735.22,48,124,36,34%,Non,
736.5,48,121,37,35%,Non,
737.79,48,122,37,35%,Non,
739.08,48,121,37,36%,Non,
740.36,48,121,37,36%,Non,
741.65,48,122,37,37%,Non,
742.93,48,123,37,37%,Non,
744.22,49,121,37,37%,Non,
745.5,49,123,37,36%,Non,
746.79,49,121,37,34%,Non,
748.08,49,124,37,35%,Non,
749.36,49,122,37,34%,Non,
750.65,48,121,37,33%,Non,
751.93,49,121,37,32%,Non,
753.22,48,121,37,31%,Non,
754.51,49,121,37,30%,Non,
755.79,49,124,37,29%,Non,
757.08,49,124,37,29%,Non,
758.36,49,123,37,28%,Non,
759.65,49,124,37,27%,Non,
760.94,49,121,37,27%,Non,
762.22,49,121,37,26%,Non,
763.51,49,124,37,26%,Non,
764.79,48,121,37,25%,Non,
766.08,49,121,37,25%,Non,
767.36,49,121,37,24%,Non,
768.65,49,121,37,24%,Non,
769.94,48,121,37,24%,Non,
771.22,49,123,37,24%,Non,
772.51,49,121,37,23%,Non,
773.79,49,123,37,23%,Non,
775.08,49,121,37,23%,Non,
776.36,48,123,37,23%,Non,
777.65,49,121,36,23%,Non,
778.94,49,122,36,22%,Non,
780.22,48,120,36,22%,Non,
781.51,48,122,36,23%,Non,
782.79,48,121,36,25%,Non,
784.08,48,124,36,27%,Non,
785.36,48,121,36,29%,Non,
786.65,48,121,36,31%,Non,
787.94,48,124,36,32%,Non,
789.22,48,102,36,33%,Non,
790.51,48,123,36,34%,Non,
791.79,48,122,36,35%,Non,
793.08,48,120,36,34%,Non,
794.36,47,122,37,34%,Non,
795.65,48,124,37,35%,Non,
796.94,48,121,37,35%,Non,
798.22,47,121,37,36%,Non,
799.51,47,124,37,35%,Non,
800.79,47,122,37,34%,Non,
802.08,47,121,37,35%,Non,
803.36,47,121,37,34%,Non,
804.65,47,123,37,33%,Non,
805.94,47,123,37,32%,Non,
807.22,47,123,37,31%,Non,
808.51,47,123,37,30%,Non,
809.79,47,121,37,29%,Non,
811.08,47,122,37,28%,Non,
812.36,47,120,37,28%,Non,
813.65,47,122,37,27%,Non,
814.94,47,122,37,26%,Non,
816.22,47,123,37,26%,Non,
817.51,48,121,37,26%,Non,
818.79,47,122,37,25%,Non,
820.08,47,121,37,25%,Non,
821.36,47,122,37,24%,Non,
822.65,47,123,37,24%,Non,
823.94,47,124,37,24%,Non,
825.22,47,122,36,24%,Non,
826.51,47,122,36,24%,Non,
827.79,47,121,36,24%,Non,
829.08,47,121,36,23%,Non,
830.37,47,121,36,23%,Non,
831.65,47,122,36,23%,Non,
832.94,48,124,36,23%,Non,
834.22,47,122,36,23%,Non,
835.51,47,121,36,25%,Non,
836.8,47,124,36,27%,Non,
838.08,48,124,36,28%,Non,
839.37,47,123,36,28%,Non,
840.65,47,121,36,29%,Non,
841.94,47,121,36,29%,Non,
843.22,50,158,36,29%,Non,
844.51,49,157,36,29%,Non,
845.8,50,120,36,30%,Non,
847.09,49,119,36,30%,Non,
848.37,49,121,36,30%,Non,
849.66,48,119,36,30%,Non,
850.94,49,120,36,29%,Non,
852.23,49,121,36,29%,Non,
853.52,51,100,36,29%,Ring,
855,47,121,37,28%,Non,
856.29,47,121,37,28%,Non,
857.57,46,121,37,27%,Non,
858.86,46,122,37,27%,Non,
860.14,46,120,37,26%,Non,
861.43,46,122,37,26%,Non,
862.71,46,119,37,25%,Non,
864,46,120,37,25%,Non,
865.29,47,120,37,24%,Non,
866.57,46,119,37,24%,Non,
867.86,46,121,37,24%,Non,
869.14,46,122,37,24%,Non,
870.43,46,120,37,23%,Non,
871.71,46,121,37,23%,Non,
873,46,119,37,23%,Non,
874.29,46,101,37,23%,Non,
875.57,46,121,37,23%,Non,
876.86,46,122,37,22%,Non,
878.14,46,120,37,22%,Non,
879.43,46,120,37,22%,Non,
880.71,46,122,37,22%,Non,
882,46,122,37,22%,Non,
883.29,46,120,37,21%,Non,
884.57,46,122,37,21%,Non,
885.86,46,122,37,21%,Non,
887.14,46,122,37,21%,Non,
888.43,46,122,37,21%,Non,
889.72,46,119,37,21%,Non,
891,46,121,37,21%,Non,
892.29,46,121,37,21%,Non,
893.57,46,121,37,20%,Non,
894.86,46,122,37,20%,Non,
896.15,46,123,37,20%,Non,
897.43,46,122,37,20%,Non,
898.72,46,120,37,20%,Non,
900,46,122,37,20%,Non,
901.29,46,120,37,20%,Non,
902.58,46,122,37,19%,Non,
903.86,46,120,37,19%,Non,
905.15,46,120,37,19%,Non,
906.43,46,120,37,19%,Non,
907.72,46,120,37,19%,Non,
909,46,123,37,19%,Non,
910.29,46,122,37,19%,Non,
911.58,46,120,37,19%,Non,
912.86,46,122,37,19%,Non,
914.15,46,120,37,19%,Non,
915.43,46,121,37,19%,Non,
916.72,46,120,37,19%,Non,
918.01,46,120,37,19%,Non,
919.29,46,121,37,19%,Non,
920.58,46,120,37,19%,Non,
921.86,46,102,37,19%,Non,
923.15,46,120,37,19%,Non,
924.43,46,120,37,19%,Non,
925.72,46,120,37,19%,Non,
927.01,46,122,37,19%,Non,
928.29,46,102,37,19%,Non,
929.58,46,122,37,19%,Non,
930.86,46,122,37,19%,Non,
932.15,46,121,37,19%,Non,
933.44,45,122,37,19%,Non,
934.72,46,120,37,19%,Non,
936.01,46,122,37,19%,Non,
937.29,46,120,37,19%,Non,
938.58,46,121,37,19%,Non,
939.86,46,119,37,19%,Non,
941.15,46,122,37,19%,Non,
942.44,45,119,37,19%,Non,
943.72,46,121,37,19%,Non,
945.01,46,122,37,19%,Non,
946.29,46,120,37,18%,Non,
947.58,46,119,37,19%,Non,
948.86,46,119,37,18%,Non,
950.15,46,122,37,18%,Non,
951.44,46,120,37,18%,Non,
952.72,46,120,37,18%,Non,
954.01,46,120,37,18%,Non,
955.29,46,121,37,18%,Non,
956.58,46,119,37,18%,Non,
957.86,46,121,37,18%,Non,
959.15,46,122,37,18%,Non,
960.44,46,121,37,18%,Non,
961.72,46,121,37,18%,Non,
963.01,46,121,37,18%,Non,
964.29,46,121,37,18%,Non,
965.58,46,121,37,18%,Non,
966.86,46,122,37,18%,Non,
968.15,46,122,37,18%,Non,
969.44,46,120,37,18%,Non,
970.72,46,119,37,18%,Non,
972.01,46,120,37,18%,Non,
973.29,46,119,37,18%,Non,
974.58,46,120,37,18%,Non,
975.86,46,120,37,18%,Non,
977.15,46,120,37,18%,Non,
978.44,46,119,37,18%,Non,
979.72,46,119,37,18%,Non,
981.01,46,122,37,18%,Non,
982.29,46,120,37,18%,Non,
983.58,46,119,37,18%,Non,
984.86,45,119,37,18%,Non,
986.15,46,120,37,18%,Non,
987.44,46,119,37,18%,Non,
988.72,46,122,37,18%,Non,
990.01,46,120,37,18%,Non,
991.29,46,122,37,18%,Non,
992.58,46,121,37,18%,Non,
993.87,45,120,37,18%,Non,
995.15,46,119,37,18%,Non,
996.44,46,119,37,18%,Non,
997.72,46,119,37,18%,Non,
999.01,46,103,37,18%,Non,
1000.29,46,122,37,18%,Non,
1001.58,46,120,37,18%,Non,
1002.87,46,120,37,18%,Non,
1004.15,46,121,37,18%,Non,
1005.44,46,122,37,18%,Non,
1006.72,46,121,37,18%,Non,
1008.01,46,120,37,18%,Non,
1009.3,46,121,37,18%,Non,
1010.58,46,121,37,18%,Non,
1011.87,46,120,37,18%,Non,
1013.15,46,121,37,18%,Non,
1014.44,46,120,37,18%,Non,
1015.72,46,122,37,18%,Non,
1017.01,46,121,37,18%,Non,
1018.3,46,122,37,18%,Non,
1019.58,46,121,37,18%,Non,
1020.87,46,120,37,18%,Non,
1022.15,45,120,37,18%,Non,
1023.44,46,119,37,18%,Non,
1024.73,46,122,37,18%,Non,
1026.01,46,121,37,18%,Non,
1027.3,46,119,37,18%,Non,
1028.58,46,121,37,18%,Non,
1029.87,45,122,37,18%,Non,
1031.16,46,122,37,18%,Non,
1032.44,46,122,37,18%,Non,
1033.73,46,122,37,18%,Non,
1035.01,46,119,37,18%,Non,
1036.3,46,119,37,18%,Non,
1037.59,45,122,37,17%,Non,
1038.87,46,119,37,17%,Non,
1040.16,45,122,37,17%,Non,
1041.44,46,122,37,17%,Non,
1042.73,45,120,37,17%,Non,
1044.02,45,121,37,17%,Non,
1045.3,46,121,37,17%,Non,
1046.59,46,122,37,17%,Non,
1047.87,46,122,37,17%,Non,
1049.16,46,120,37,17%,Non,
1050.44,46,120,37,17%,Non,
1051.73,46,119,37,17%,Non,
1053.02,45,121,37,17%,Non,
1054.3,45,121,37,17%,Non,
1055.59,46,121,37,17%,Non,
1056.87,45,120,37,17%,Non,
1058.16,46,122,37,17%,Non,
1059.44,46,121,37,17%,Non,
1060.73,46,122,37,17%,Non,
1062.02,46,120,37,17%,Non,
1063.3,46,121,37,17%,Non,
1064.59,46,120,37,17%,Non,
1065.88,46,122,37,17%,Non,
1067.16,46,122,37,17%,Non,
1068.45,46,122,37,17%,Non,
1069.73,45,122,37,17%,Non,
1071.02,46,122,37,17%,Non,
1072.3,46,121,37,17%,Non,
1073.59,46,120,37,17%,Non,
1074.88,46,122,37,17%,Non,
1076.16,46,119,37,17%,Non,
1077.45,45,120,37,17%,Non,
1078.73,46,120,37,17%,Non,
1080.02,46,120,37,17%,Non,
1081.31,46,120,37,17%,Non,
1082.59,46,121,37,17%,Non,
1083.88,46,121,37,18%,Non,
1085.16,46,120,37,17%,Non,
1086.45,46,122,37,18%,Non,
1087.73,45,121,37,18%,Non,
1089.02,45,121,37,18%,Non,
1090.31,46,122,37,18%,Non,
1091.59,46,121,37,18%,Non,
1092.88,46,121,37,18%,Non,
1094.16,46,119,37,18%,Non,
1095.45,45,120,37,18%,Non,
1096.73,46,122,37,18%,Non,
1098.02,46,122,37,18%,Non,
1099.31,46,120,37,18%,Non,
1100.59,45,120,37,18%,Non,
1101.88,46,120,37,18%,Non,
1103.16,46,121,37,18%,Non,
1104.45,46,122,37,18%,Non,
1105.73,46,120,37,18%,Non,
1107.02,45,119,37,18%,Non,
1108.31,45,121,37,18%,Non,
1109.59,46,120,37,18%,Non,
1110.88,46,122,37,18%,Non,
1112.17,45,122,37,18%,Non,
1113.45,46,120,37,18%,Non,
1114.74,46,123,37,18%,Non,
1116.02,46,122,37,18%,Non,
1117.31,45,122,37,18%,Non,
1118.59,46,122,37,18%,Non,
1119.88,45,120,37,18%,Non,
1121.17,46,120,37,18%,Non,
1122.45,46,119,37,18%,Non,
1123.74,46,122,37,18%,Non,
1125.02,46,120,37,18%,Non,
1126.31,46,119,37,18%,Non,
1127.59,46,121,37,18%,Non,
1128.88,46,120,37,18%,Non,
1130.17,46,122,37,18%,Non,
1131.45,46,120,37,18%,Non,
1132.74,46,120,37,18%,Non,
1134.02,46,120,37,18%,Non,
1135.31,46,122,37,18%,Non,
1136.59,46,122,37,18%,Non,
1137.88,46,121,37,18%,Non,
1139.17,46,119,37,18%,Non,
1140.45,46,119,37,18%,Non,
1141.74,46,120,37,18%,Non,
1143.02,45,119,37,18%,Non,
1144.31,46,121,37,18%,Non,
1145.59,46,122,37,18%,Non,
1146.88,46,120,37,18%,Non,
1148.17,46,122,37,18%,Non,
1149.45,46,123,37,18%,Non,
1150.74,46,121,37,18%,Non,
1152.03,46,122,37,18%,Non,
1153.31,46,120,37,18%,Non,
1154.6,46,122,37,18%,Non,
1155.88,46,121,37,18%,Non,
1157.17,46,121,37,18%,Non,
1158.45,46,120,37,18%,Non,
1159.74,45,120,37,18%,Non,
1161.03,46,121,37,18%,Non,
1162.31,46,119,37,18%,Non,
1163.6,45,121,37,18%,Non,
1164.88,46,120,37,17%,Non,
1166.17,46,102,37,18%,Non,
1167.45,46,126,37,18%,Non,
1168.74,46,125,37,18%,Non,
1170.03,45,54,37,17%,Non,
1171.31,46,53,37,17%,Non,
1172.59,46,53,37,17%,Non,
1173.87,46,165,37,17%,Non,
1175.16,46,120,37,17%,Non,
1176.44,46,122,37,17%,Non,
1177.73,46,120,37,17%,Non,
1179.02,46,122,37,17%,Non,
1180.3,46,120,37,17%,Non,
1181.59,46,121,37,18%,Non,
1182.87,46,122,37,18%,Non,
1184.16,46,122,37,17%,Non,
1185.44,46,120,37,17%,Non,
1186.73,46,120,37,17%,Non,
1188.02,46,122,37,17%,Non,
1189.3,45,120,37,17%,Non,
1190.59,46,120,37,18%,Non,
1191.88,46,122,37,18%,Non,
1193.16,45,122,37,18%,Non,
1194.45,46,121,37,18%,Non,
1195.73,46,119,37,18%,Non,
1197.02,45,120,37,18%,Non,
1198.3,46,121,37,18%,Non,
1199.59,46,120,37,18%,Non,
1200.88,46,120,37,18%,Non,
1202.16,46,120,37,18%,Non,
1203.45,46,122,37,18%,Non,
1204.73,46,122,37,18%,Non,
1206.02,46,121,37,18%,Non,
1207.3,46,121,37,18%,Non,
1208.59,46,121,37,18%,Non,
1209.88,46,119,37,18%,Non,
1211.16,45,122,37,17%,Non,
1212.45,46,120,37,18%,Non,
1213.73,46,122,37,17%,Non,
1215.02,46,120,37,18%,Non,
1216.3,46,122,37,17%,Non,
1217.59,46,120,37,18%,Non,
1218.88,46,119,37,17%,Non,
1220.16,46,120,37,18%,Non,
1221.45,46,120,37,17%,Non,
1222.73,46,121,37,17%,Non,
1224.02,46,120,37,18%,Non,
1225.3,46,121,37,18%,Non,
1226.59,46,119,37,18%,Non,
1227.88,46,121,37,18%,Non,
1229.16,46,120,37,18%,Non,
1230.45,46,120,36,18%,Non,
1231.73,45,122,36,18%,Non,
1233.02,46,120,36,18%,Non,
1234.31,52,122,37,18%,Ring,
1235.79,50,122,37,18%,Non,
1237.08,48,120,37,20%,Non,
1238.36,49,122,36,21%,Non,
1239.65,48,119,36,22%,Non,
1240.93,47,120,36,22%,Non,
1242.22,49,120,37,22%,Non,
1243.51,49,122,36,23%,Non,
1244.79,49,120,36,23%,Non,
1246.08,49,121,37,24%,Non,
1247.36,49,120,37,24%,Non,
1248.65,49,122,37,25%,Non,
1249.93,49,119,37,25%,Non,
1251.22,49,122,36,26%,Non,
1252.51,49,120,36,26%,Non,
1253.79,49,119,36,26%,Non,
1255.08,47,120,36,26%,Non,
1256.36,47,120,37,26%,Non,
1257.65,47,122,36,27%,Non,
1258.94,46,121,36,27%,Non,
1260.22,48,121,36,27%,Non,
1261.51,49,120,36,28%,Non,
1262.79,49,121,37,29%,Non,
1264.08,49,123,36,29%,Non,
1265.36,49,123,37,29%,Non,
1266.65,47,122,37,30%,Non,
1267.94,46,123,37,30%,Non,
1269.22,46,120,37,30%,Non,
1270.51,46,122,37,30%,Non,
1271.79,45,122,37,30%,Non,
1273.08,46,122,37,30%,Non,
1274.36,45,122,37,30%,Non,
1275.65,45,120,37,30%,Non,
1276.94,45,120,37,30%,Non,
1278.22,45,121,37,30%,Non,
1279.51,46,120,37,30%,Non,
1280.79,45,121,37,30%,Non,
1282.08,45,122,37,30%,Non,
1283.36,46,121,37,30%,Non,
1284.65,46,122,37,30%,Non,
1285.94,45,121,37,30%,Non,
1287.22,46,120,37,30%,Non,
1288.51,46,122,37,30%,Non,
1289.79,46,123,37,30%,Non,
1291.08,46,122,37,30%,Non,
1292.36,46,120,37,30%,Non,
1293.65,46,120,37,30%,Non,
1294.94,45,120,37,30%,Non,
1296.22,46,122,37,30%,Non,
1297.51,46,123,37,30%,Non,
1298.8,45,123,37,29%,Non,
1300.08,45,122,37,29%,Non,
1301.37,45,121,37,29%,Non,
1302.65,46,122,37,29%,Non,
1303.94,45,120,37,29%,Non,
1305.22,46,121,37,29%,Non,
1306.51,45,122,37,29%,Non,
1307.8,45,120,37,29%,Non,
1309.08,46,122,37,29%,Non,
1310.37,46,122,37,29%,Non,
1311.65,45,120,37,29%,Non,
1312.94,46,121,37,30%,Non,
1314.22,45,123,37,34%,Non,
1315.51,46,122,37,30%,Non,
1316.8,45,120,37,30%,Non,
1318.08,46,120,37,30%,Non,
1319.37,45,120,37,30%,Non,
1320.65,45,122,37,30%,Non,
1321.94,45,120,37,30%,Non,
1323.23,46,120,37,30%,Non,
1324.51,45,120,37,30%,Non,
1325.8,46,120,37,30%,Non,
1327.08,45,120,37,30%,Non,
1328.37,46,120,37,30%,Non,
1329.65,45,122,37,29%,Non,
1330.94,45,120,37,30%,Non,
1332.23,46,123,37,30%,Non,
1333.51,46,122,37,30%,Non,
1334.8,45,120,37,30%,Non,
1336.08,45,122,37,30%,Non,
1337.37,45,123,37,30%,Non,
1338.66,45,121,37,30%,Non,
1339.94,46,122,37,31%,Non,
1341.23,46,123,37,31%,Non,
1342.51,46,120,37,31%,Non,
1343.8,46,120,37,31%,Non,
1345.08,45,121,37,31%,Non,
1346.37,46,122,37,30%,Non,
1347.66,45,122,37,30%,Non,
1348.94,45,123,37,30%,Non,
1350.23,45,123,37,30%,Non,
1351.52,46,122,37,30%,Non,
1352.8,46,123,37,30%,Non,
1354.09,46,120,37,30%,Non,
1355.37,46,122,37,30%,Non,
1356.66,46,123,37,29%,Non,
1357.94,46,120,37,29%,Non,
1359.23,46,121,37,29%,Non,
1360.52,46,123,37,29%,Non,
1361.8,46,120,37,29%,Non,
1363.09,45,120,37,29%,Non,
1364.37,46,122,37,29%,Non,
1365.66,45,120,37,29%,Non,
1366.94,46,120,37,29%,Non,
1368.23,46,122,37,30%,Non,
1369.52,46,123,37,30%,Non,
1370.8,45,120,37,30%,Non,
1372.09,45,120,37,30%,Non,
1373.37,46,120,37,30%,Non,
1374.66,46,122,37,30%,Non,
1375.95,45,122,37,30%,Non,
1377.23,45,121,37,30%,Non,
1378.52,46,121,37,30%,Non,
1379.8,45,120,37,30%,Non,
1381.09,46,120,37,30%,Non,
1382.38,46,120,37,30%,Non,
1383.66,45,122,37,30%,Non,
1384.95,45,120,37,30%,Non,
1386.23,46,120,37,30%,Non,
1387.52,46,120,37,30%,Non,
1388.8,46,121,37,30%,Non,
1390.09,45,123,37,30%,Non,
1391.38,50,122,37,30%,Non,
1392.66,49,122,37,30%,Non,
1393.95,47,121,37,30%,Non,
1395.23,47,121,37,30%,Non,
1396.52,47,121,37,30%,Non,
1397.81,47,120,37,30%,Non,
1399.09,47,120,37,30%,Non,
1400.38,47,120,37,30%,Non,
1401.66,47,122,37,31%,Non,
1402.95,47,122,37,31%,Non,
1404.23,47,123,37,31%,Non,
1405.52,46,122,37,31%,Non,
1406.81,46,120,37,30%,Non,
1408.09,47,122,37,30%,Non,
1409.38,47,123,37,30%,Non,
1410.66,46,123,37,30%,Non,
1411.95,47,122,37,30%,Non,
1413.23,46,120,37,29%,Non,
1414.52,47,120,37,29%,Non,
1415.81,46,122,37,29%,Non,
1417.09,46,121,37,29%,Non,
1418.38,46,120,37,29%,Non,
1419.66,46,122,37,29%,Non,
1420.95,47,122,37,29%,Non,
1422.23,47,120,37,29%,Non,
1423.52,47,120,37,28%,Non,
1424.81,46,123,37,28%,Non,
1426.09,46,122,37,28%,Non,
1427.38,46,121,37,28%,Non,
1428.66,47,120,37,28%,Non,
1429.95,47,120,36,28%,Non,
1431.23,46,123,36,28%,Non,
1432.52,46,120,36,28%,Non,
1433.81,47,122,36,28%,Non,
1435.09,47,120,36,28%,Non,
1436.38,46,122,36,28%,Non,
1437.67,46,120,36,28%,Non,
1438.95,46,122,36,28%,Non,
1440.24,47,122,36,28%,Non,
1441.52,47,123,36,28%,Non,
1442.81,46,123,36,27%,Non,
1444.09,46,121,36,27%,Non,
1445.38,47,121,36,27%,Non,
1446.67,48,120,36,27%,Non,
1447.95,48,121,36,27%,Non,
1449.24,49,122,36,26%,Non,
1450.52,49,122,36,25%,Non,
1451.81,49,122,36,24%,Non,
1453.09,46,121,36,24%,Non,
1454.38,46,121,36,24%,Non,
1455.67,45,155,36,26%,Non,
1456.95,45,123,36,29%,Non,
1458.24,45,123,36,31%,Non,
1459.53,45,125,36,34%,Non,
1460.81,44,156,36,33%,Non,
1462.1,43,162,36,36%,Non,
1463.39,44,166,36,38%,Non,
1464.68,44,156,36,39%,Non,
1465.96,44,156,36,41%,Non,
1467.25,44,157,36,43%,Non,
1468.54,43,158,36,44%,Non,
1469.83,44,158,36,45%,Non,
1471.11,45,162,36,46%,Non,
1472.4,44,159,36,46%,Non,
1473.69,44,156,36,47%,Non,
1474.98,44,157,36,52%,Non,
1476.27,44,158,36,52%,Non,
1477.56,44,156,36,53%,Non,
1478.84,44,157,36,53%,Non,
1480.13,44,156,36,53%,Non,
1481.42,44,156,36,53%,Non,
1482.71,44,157,36,54%,Non,
1484,44,156,36,54%,Non,
1485.28,44,158,36,54%,Non,
1486.57,44,158,36,53%,Non,
1487.86,44,156,36,53%,Non,
1489.15,44,156,36,53%,Non,
1490.44,44,155,36,53%,Non,
1491.72,44,156,36,53%,Non,
1493.01,44,156,36,53%,Non,
1494.3,44,156,36,53%,Non,
1495.58,44,156,36,53%,Non,
1496.87,44,155,36,53%,Non,
1498.16,44,156,36,53%,Non,
1499.45,44,159,36,53%,Non,
1500.74,44,157,36,53%,Non,
1502.02,44,157,36,53%,Non,
1503.31,45,124,36,53%,Non,
1504.6,43,121,36,49%,Non,
1505.88,43,120,36,44%,Non,
1507.17,43,120,36,42%,Non,
